# Supplementary material for: Members of the class Candidatus Ordosarchaeia imply an alternative evolutionary scenario from methanogens to haloarchaea
Source: ISME J. 2024 Jan 10;18(1):wrad033. doi: 10.1093/ismejo/wrad033 (PMC10873845; doi:10.1093/ismejo/wrad033)
Supplement: Table_S1_wrad033 [file table_s1_wrad033.xlsx]

## Sheet: Table S1
Table S1 Statistic and genomic summary of Ca. Ordosarchaeia and related lineages in the phylum Halobacteriota
Assembly accession	Classification			Genomic features									Locus_tag	Number of genes				Average electric point	Amino acid composition in the predicted proteome
	Strain	NCBI_organism_name	GTDB_taxonomy	Level	Size (bp)	Sequence number	Complestness (%)	Contamination (%)	N50 (bp)	N90 (bp)	Max (bp)	GC%		gene	CDS	rRNA	tRNA		A	C	D	E	F	G	H	I	K	L	M	N	P	Q	R	S	T	V	W	X	Y
GCA_028751095.1	Ods01	Euryarchaeota archaeon Ods01	d__Archaea; p__Halobacteriota; c__Halobacteria; o__JAHENH01; f__; g__; s__	Contig	1865478	133	97.0588	2.64052	25316	7190	64201	60.816	OOCGLFCG	2131	2088	3	40	4.641	9.60082	0.68837	8.71377	10.4897	3.57532	8.62716	1.76966	3.72536	2.47977	8.11111	1.97316	2.43415	3.95256	1.80833	6.61605	5.34195	5.61958	10.6112	0.938735	0	2.9233
GCA_028751075.1	Ods02	Euryarchaeota archaeon Ods02	d__Archaea; p__Halobacteriota; c__Halobacteria; o__JAHENH01; f__; g__; s__	Contig	2272049	56	94.7451	0.653595	79728	20981	179733	61.484	GGMCKAFB	2423	2379	2	42	4.512	8.97673	0.710521	8.89764	10.9409	3.27433	8.45484	2.07974	3.44714	2.3336	8.35932	2.06181	2.21835	4.07977	2.36027	6.29405	5.9067	5.2581	10.2455	1.05237	0	3.04834
GCA_028751085.1	Ods05	Euryarchaeota archaeon Ods05	d__Archaea; p__Halobacteriota; c__Halobacteria; o__JAHENH01; f__; g__; s__	Contig	1224804	315	55.3632	2.77778	4302	2199	14622	61.985	BABGKMDJ	1376	1356	0	20	4.64	9.17698	0.737521	8.86231	10.4647	3.26723	8.39588	2.13003	3.14884	2.17238	8.5631	2.14178	2.0441	4.10613	2.26295	6.61111	5.99754	5.13607	10.7797	1.03333	0	2.96832
GCA_028751135.1	Ods03	Euryarchaeota archaeon Ods03	d__Archaea; p__Halobacteriota; c__Halobacteria; o__JAHENH01; f__; g__; s__	Contig	1686625	416	84.0107	3.97603	5912	1754	30241	62.662	CFNIDHKE	1843	1816	0	27	4.62	9.29805	0.764668	8.75591	10.8113	3.2068	8.5234	2.15994	3.21542	2.23298	8.48303	2.11027	1.98664	4.11551	2.26111	6.61049	5.80862	5.06255	10.6248	1.00943	0	2.95909
GCA_028751055.1	Ods04	Euryarchaeota archaeon Ods04	d__Archaea; p__Halobacteriota; c__Halobacteria; o__JAHENH01; f__; g__; s__	Contig	1703903	411	73.5294	2.61438	5042	2164	20732	60.086	NCDDHKDC	1939	1909	0	30	4.853	9.14614	0.755786	8.30384	10.4038	3.52417	8.52548	1.86876	3.84932	2.76599	8.04712	2.11372	2.3979	3.92691	1.83259	6.70444	5.5834	5.86388	10.6172	0.945386	0	2.82417
GCA_018609935.1	BinSanityLC-kmean-bin_57-bin_0-refined_5	Halobacteriales archaeon	d__Archaea; p__Halobacteriota; c__Halobacteria; o__JAHENH01; f__JAHENH01; g__JAHENH01; s__JAHENH01 sp018609935	Contig	2259503	175	91.89	5.46	19775	5293	79448	32.506	BFNIKKKM	2439	2392	2	44	6.456	5.04606	0.814258	6.50697	8.97482	3.93619	6.85933	1.59767	8.88145	8.46756	8.31827	1.89048	5.38902	3.56617	2.8278	4.49426	6.73231	5.21086	6.07246	0.94095	0	3.47313
GCA_002503845.1	UBA24	Euryarchaeota archaeon UBA24	d__Archaea; p__Halobacteriota; c__Halobacteria; o__Halobacteriales; f__UBA12382; g__UBA12382; s__UBA12382 sp002503845	Scaffold	1130095	16	89.24	0	98342	49555	258239	41.541	PDMCKIGD	1198	1155	3	40	5.79	7.03833	0.948759	5.69457	7.48001	3.88983	7.90498	2.14184	8.24034	5.10336	9.15828	2.29771	3.89155	4.45885	2.865	4.63287	7.52611	5.62485	7.06455	1.03577	0	3.00243
GCA_009889625.1	HikBin5	Marine Group IV archaeon HikBin5	d__Archaea; p__Halobacteriota; c__Halobacteria; o__Halobacteriales; f__UBA12382; g__UBA12382; s__UBA12382 sp009889625	Contig	1067804	36	86.44	0	55489	15477	143609	40.243	GAHKNJLD	1142	1107	0	35	5.895	6.83804	0.964812	5.65018	7.51587	3.91928	7.82626	2.13615	8.64638	5.23112	9.07746	2.3682	4.11111	4.37858	2.84881	4.63824	7.55219	5.46977	6.7795	1.02665	0	3.02142
GCA_009889685.1	HikBin4	Marine Group IV archaeon HikBin4	d__Archaea; p__Halobacteriota; c__Halobacteria; o__Halobacteriales; f__UBA12382; g__UBA12382; s__UBA12382 sp009889685	Contig	920269	183	73.04	0.98	5520	2725	33637	40.716	KIFLFCMF	999	963	2	34	6.007	6.99564	0.935416	5.57076	7.37122	3.94678	7.82389	2.13713	8.52272	5.28006	9.25726	2.30123	4.00973	4.35667	2.7723	4.66222	7.53567	5.51665	6.97972	1.01251	0	3.01243
GCA_007118075.1	CSSed162cmA_517	Halobacteriales archaeon	d__Archaea; p__Halobacteriota; c__Halobacteria; o__Halobacteriales; f__SKSH01; g__SKSH01; s__SKSH01 sp007118075	Contig	1830711	224	90.35	1.98	10038	4208	41746	57.779	NKOJNBKP	2051	2013	1	37	4.898	9.9907	0.698847	7.62673	8.30533	3.42075	8.2641	2.33797	6.29787	1.79865	9.51428	2.02664	2.20408	4.75893	2.67978	6.26543	5.43323	6.38121	8.27539	1.15053	0	2.56955
GCA_007118975.1	CSSed162cmA_432R1	Halobacteriales archaeon	d__Archaea; p__Halobacteriota; c__Halobacteria; o__Halobacteriales; f__SKNY01; g__SKNY01; s__SKNY01 sp007118975	Contig	3432512	175	89.98	2.66	35427	7740	125841	59.997	GDKDNAOF	3575	3541	0	34	5.233	9.93056	0.904931	7.70031	8.44324	3.42267	8.28019	2.51983	5.08837	1.70669	8.84339	1.9341	2.43878	5.15336	2.68225	6.9869	5.30733	6.1915	8.32421	1.41618	0	2.72522
GCF_000196895.1	B3	Halalkalicoccus jeotgali B3	d__Archaea; p__Halobacteriota; c__Halobacteria; o__Halobacteriales; f__Halalkalicoccaceae; g__Halalkalicoccus; s__Halalkalicoccus jeotgali	Complete	3698650	7	99.84	0	2809118	363534	2809118	62.521	MBIKJAFF	3975	3924	3	48	5.014	10.3631	0.783759	7.37812	9.11955	3.39422	8.73025	2.04059	4.69946	1.93552	9.13888	1.90729	2.4251	4.68351	2.41675	6.67166	5.60845	6.2742	8.43354	1.16387	0.000938071	2.83129
GCF_000025625.1	ATCC 43099	Natrialba magadii ATCC 43099	d__Archaea; p__Halobacteriota; c__Halobacteria; o__Halobacteriales; f__Natrialbaceae; g__Natrialba; s__Natrialba magadii	Complete	4443643	4	99.17	0	3751858	378348	3751858	61.05	PFGHHLPM	4365	4309	11	45	4.686	10.2772	0.765102	8.75265	9.11161	3.20271	8.12052	2.13725	4.55299	1.7828	8.68391	1.74413	2.50947	4.57864	2.82156	5.9618	5.97289	6.88303	8.32287	1.13145	0	2.68738
GCA_017094485.1	AArc-S	Halobacteriales archaeon AArc-S	d__Archaea; p__Halobacteriota; c__Halobacteria; o__Halobacteriales; f__Natronoarchaeaceae; g__Natronoarchaeum; s__Natronoarchaeum sp017094485	Complete	3041127	1	99.53	0.53	3041127	3041127	3041127	60.787	EDPDOCCL	3196	3147	4	45	4.681	9.88233	0.743308	8.64559	9.24513	3.27489	8.23116	2.08782	4.80872	1.93771	8.87503	1.81716	2.39814	4.5194	2.75057	6.27645	5.61047	6.40733	8.61837	1.12096	0	2.74946
GCA_005954745.1	DL-M4	Halostella pelagica	d__Archaea; p__Halobacteriota; c__Halobacteria; o__Halobacteriales; f__QS-9-68-17; g__Halostella; s__Halostella pelagica	Complete	3942449	4	98.73	1.13	3203198	316071	3203198	63.063	JNLIIJEK	4013	3958	6	49	4.811	10.3458	0.720936	8.78709	8.54549	3.32544	8.45459	1.9651	4.06546	1.928	8.58303	1.79275	2.61502	4.53233	2.58754	6.50865	5.79726	6.54584	9.04522	1.10247	0	2.75203
GCF_000403645.1	Harcht-Bsk1	Salinarchaeum sp. Harcht-Bsk1	d__Archaea; p__Halobacteriota; c__Halobacteria; o__Halobacteriales; f__Salinarchaeaceae; g__Salinarchaeum; s__Salinarchaeum sp000403645	Complete	3255260	1	97.53	0	3255260	3255260	3255260	66.586	EFNLCPFP	3150	3101	3	46	4.597	11.5947	0.696793	8.79836	8.86992	3.10987	8.80737	2.05508	4.02423	1.50301	8.79117	1.64012	2.10787	4.82198	2.58956	6.37412	5.44528	6.15827	8.94888	1.14544	0	2.518
GCF_008831545.1	ZS-3	Halorussus sp. ZS-3	d__Archaea; p__Halobacteriota; c__Halobacteria; o__Halobacteriales; f__Haladaptataceae; g__Halorussus; s__Halorussus sp008831545	Complete	4450731	4	99.5	1.06	3636252	531768	3636252	61.519	LDLJBNGG	4522	4469	6	47	4.954	10.0095	0.730802	7.86367	8.77628	3.55349	8.32936	1.97626	3.79772	2.36412	8.88963	1.7911	2.77458	4.44051	2.86086	6.16152	6.06248	6.59427	8.98037	1.21785	0	2.82558
GCF_001488575.1	JI20-1	Halobacterium hubeiense	d__Archaea; p__Halobacteriota; c__Halobacteria; o__Halobacteriales; f__Halobacteriaceae; g__Halobacterium; s__Halobacterium hubeiense	Complete	3130345	4	99.08	0	2510607	349522	2510607	66.574	DOKFBJFB	3351	3299	3	49	4.767	11.6316	0.666115	8.617	8.5441	3.38064	8.33099	2.01942	3.4127	1.85023	8.8535	1.67588	2.36538	4.55169	2.61659	6.30004	5.36515	6.19453	9.69967	1.14756	0	2.77722
GCF_000223905.1	CGMCC 1.2049	Haloarcula hispanica ATCC 33960	d__Archaea; p__Halobacteriota; c__Halobacteria; o__Halobacteriales; f__Haloarculaceae; g__Haloarcula; s__Haloarcula hispanica	Complete	3890005	3	99.93	0.4	2995271	405816	2995271	62.455	FAHHOCIA	3961	3903	10	48	4.773	10.5861	0.730715	8.40686	8.14256	3.27021	8.37262	1.96821	4.34233	1.94115	8.91382	1.85882	2.48298	4.60237	3.01469	6.03869	5.83552	6.82947	8.81649	1.12739	0	2.71907
GCF_000026045.1	Gabara	Natronomonas pharaonis DSM 2160	d__Archaea; p__Halobacteriota; c__Halobacteria; o__Halobacteriales; f__Haloarculaceae; g__Natronomonas; s__Natronomonas pharaonis	Complete	2749696	3	99.29	1.28	2595221	2595221	2595221	63.12	BLKHGAFO	2893	2846	3	44	4.729	11.3871	0.769462	8.74716	8.84475	3.25959	8.40584	1.97336	4.20825	1.89732	8.76181	1.73822	2.21661	4.60212	2.59813	6.37001	5.26334	6.36892	8.88883	1.05799	0	2.64123
GCF_009900715.1	ZJ1	Halococcus salsus	d__Archaea; p__Halobacteriota; c__Halobacteria; o__Halobacteriales; f__Halococcaceae; g__Halococcus; s__Halococcus salsus	Scaffold	3521978	30	99.93	1.28	472564	45605	1384276	64.713	IFHIANLL	3603	3550	3	50	5.07	10.8443	0.756251	7.84121	8.12191	3.49683	8.76837	2.03108	4.02245	1.75691	9.08396	1.79803	2.53216	4.66087	2.31661	6.58839	5.65821	6.67043	9.17053	1.17308	0.00110592	2.7073
GCF_000025685.1	DS2	Haloferax volcanii DS2	d__Archaea; p__Halobacteriota; c__Halobacteria; o__Halobacteriales; f__Haloferacaceae; g__Haloferax; s__Haloferax volcanii	Complete	4012900	5	99.57	0	2847757	437906	2847757	65.48	BEGLHMHL	4078	4018	6	54	4.982	11.0528	0.70539	8.44074	7.98854	3.49174	8.49465	1.97813	3.85361	2.01561	9.08664	1.7882	2.3953	4.586	2.39373	6.63638	5.83253	6.19536	9.22764	1.13217	0	2.70484
GCF_000022205.1	ATCC 49239	Halorubrum lacusprofundi ATCC 49239	d__Archaea; p__Halobacteriota; c__Halobacteria; o__Halobacteriales; f__Haloferacaceae; g__Halorubrum; s__Halorubrum lacusprofundi	Complete	3692576	3	99.76	0	2735295	431338	2735295	63.972	EFPKCLME	3695	3634	9	52	4.822	11.0145	0.717142	8.80673	8.47944	3.28054	8.52655	1.97433	4.23676	2.01544	8.6799	1.66621	2.46918	4.63358	2.36705	6.67819	5.54354	6.29187	8.78461	1.12587	0	2.70855
GCA_018263395.1	SuakinDeep_MAG71_5	Methanonatronarchaeales archaeon	d__Archaea; p__Halobacteriota; c__Methanonatronarchaeia; o__JAANXF01; f__JAANXF01; g__JAANXF01; s__JAANXF01 sp018263395	Contig	1171120	22	82.79	1.31	72822	33456	111810	62.746	FCIBJDMB	1383	1345	2	36	5.458	8.79197	0.889899	6.48468	9.83991	3.32591	9.64169	1.8358	3.8185	2.93505	9.75605	2.22079	2.26536	4.45213	1.79622	7.67981	6.13898	4.87055	9.79944	0.913649	0.000293212	2.54332
GCA_001914405.1	HMET1	Candidatus Methanohalarchaeum thermophilum	d__Archaea; p__Halobacteriota; c__Methanonatronarchaeia; o__Methanonatronarchaeales; f__Methanohalarchaeaceae; g__Methanohalarchaeum; s__Methanohalarchaeum thermophilum	Contig	2141311	4	97.71	0.65	1691710	422090	1691710	35.38	FAPAGOOC	2109	2071	2	36	7.02	5.17617	0.96952	5.9316	9.30358	3.96113	6.7895	1.4958	8.48092	9.7072	9.1373	1.98533	5.09008	3.53427	2.4219	4.2956	6.46417	4.84284	6.21464	0.889901	0	3.30856
GCA_004212035.1	Mnatro-ASL	Methanonatronarchaeia archaeon	d__Archaea; p__Halobacteriota; c__Methanonatronarchaeia; o__Methanonatronarchaeales; f__Methanonatronarchaeaceae; g__Methanonatronarchaeum; s__Methanonatronarchaeum sp004212035	Contig	1276513	73	93.3	1.31	25286	7430	62268	42.2	EGLOJBGC	1385	1357	0	28	6.182	5.94565	0.981738	6.23599	9.40479	3.34735	7.47107	1.83881	8.07132	7.49601	8.63297	2.42137	4.14652	3.90524	2.88034	4.84864	5.71697	5.49902	7.14079	0.850107	0.0289535	3.13636
GCF_002153915.1	AMET1	Methanonatronarchaeum thermophilum	d__Archaea; p__Halobacteriota; c__Methanonatronarchaeia; o__Methanonatronarchaeales; f__Methanonatronarchaeaceae; g__Methanonatronarchaeum; s__Methanonatronarchaeum thermophilum	Contig	1513137	8	97.22	2.61	483384	218171	749813	37.898	IMFLPNCC	1545	1513	2	30	6.793	5.55188	0.988389	5.92308	8.59475	3.49435	7.07717	1.81294	8.73494	8.67362	8.68837	2.23447	4.89841	3.85502	3.20671	4.20001	5.45358	5.80465	6.68772	0.875343	0	3.24462
GCA_003034855.1	SCG-AAA382B04	archaeon SCG-AAA382B04	d__Archaea; p__Halobacteriota; c__Methanonatronarchaeia; o__Methanonatronarchaeales; f__PZKD01; g__PZKD01; s__PZKD01 sp003034855	Contig	1422753	132	94.58	4.58	63582	6536	215537	35.519	DDKBOBLJ	1603	1569	1	33	6.841	5.29478	0.90096	5.72996	9.5509	4.02056	6.71154	1.54839	8.38961	9.54945	9.14414	1.96778	5.02231	3.53511	2.79759	4.35885	6.31255	4.86518	6.22439	0.854576	0	3.22136
GCA_015660865.1	SPRUCE.2016.29.metabat2.69	Methanomicrobiales archaeon	d__Archaea; p__Halobacteriota; c__Methanomicrobia; o__Methanomicrobiales; f__JACTUA01; g__JACTUA01; s__JACTUA01 sp015660865	Contig	1935927	9	99.67	0.87	254351	170868	567722	59.508	MGCJDEIA	1968	1922	2	44	6.896	8.92325	1.26796	5.23677	6.71982	3.87754	8.77677	1.98815	6.99553	4.33108	9.68367	2.49777	2.72802	5.14898	2.54044	6.74995	5.74081	5.46266	7.53128	1.00914	0	2.79038
GCF_000015765.1	Z	Methanocorpusculum labreanum Z	d__Archaea; p__Halobacteriota; c__Methanomicrobia; o__Methanomicrobiales; f__Methanocorpusculaceae; g__Methanocorpusculum; s__Methanocorpusculum labreanum	Complete	1804962	1	99.54	0	1804962	1804962	1804962	50.007	OBBICLDC	1871	1809	9	53	6.283	8.51827	1.51188	5.5154	6.69035	3.93933	7.75085	1.83602	7.62567	5.51051	9.22188	2.86076	3.56286	4.43796	2.50857	4.68511	6.04207	5.97111	7.47377	0.923468	0	3.41416
GCF_000304355.2	MS2	Methanoculleus bourgensis MS2	d__Archaea; p__Halobacteriota; c__Methanomicrobia; o__Methanomicrobiales; f__Methanoculleaceae; g__Methanoculleus; s__Methanoculleus bourgensis	Complete	2789774	1	98.37	0.65	2789774	2789774	2789774	60.64	JCOAGLBO	2706	2658	2	46	6.299	9.90895	1.30506	5.76482	6.95138	3.54807	8.44168	1.96735	6.35519	3.37292	9.41986	2.40988	2.74193	5.05776	2.51129	7.08177	5.1888	5.67854	8.1853	1.04894	0	3.06053
GCF_013377755.1	DSM 2702	Methanofollis tationis	d__Archaea; p__Halobacteriota; c__Methanomicrobia; o__Methanomicrobiales; f__Methanofollaceae; g__Methanofollis; s__Methanofollis tationis	Contig	2248716	2	99.87	0.65	2217927	2217927	2217927	61.14	IGGHIOEL	2361	2308	4	49	6.305	10.5653	1.38948	5.48823	6.96987	3.63901	8.68334	1.96204	6.41435	3.63569	9.33374	2.57956	2.55105	4.77675	2.44939	6.84468	5.2561	5.51056	8.03642	0.991882	0	2.92255
GCF_000147875.1	DSM 11571	Methanolacinia petrolearia	d__Archaea; p__Halobacteriota; c__Methanomicrobia; o__Methanomicrobiales; f__Methanomicrobiaceae; g__Methanolacinia; s__Methanolacinia petrolearia	Complete	2843290	1	99.67	1.31	2843290	2843290	2843290	47.399	FKLBGJDK	2866	2817	4	45	5.819	7.23617	1.35467	5.98077	7.46843	4.26049	7.89742	1.55476	8.41836	5.72727	8.67102	2.71534	4.08333	4.12846	2.15551	4.53176	6.94354	5.31508	6.99815	0.952804	0	3.60668
GCF_000327485.1	SMSP	Methanoregula formicica SMSP	d__Archaea; p__Halobacteriota; c__Methanomicrobia; o__Methanomicrobiales; f__Methanoregulaceae; g__Methanoregula; s__Methanoregula formicica	Complete	2820858	1	99.87	0	2820858	2820858	2820858	55.196	ANBIBFOK	2922	2874	2	46	6.878	8.92452	1.36474	5.4404	6.16831	3.98629	7.72216	2.0161	7.24125	5.03981	9.09154	2.5909	3.31393	4.87243	2.85462	5.71547	5.99103	6.0771	7.47041	1.05389	0	3.06511
GCF_000021965.1	E1-9c	Methanosphaerula palustris E1-9c	d__Archaea; p__Halobacteriota; c__Methanomicrobia; o__Methanomicrobiales; f__Methanosphaerulaceae; g__Methanosphaerula; s__Methanosphaerula palustris	Complete	2922917	1	99.84	0	2922917	2922917	2922917	55.354	JEAMOIEL	2833	2774	6	53	6.291	8.496	1.26275	5.56244	6.05933	3.73046	8.12685	2.02945	7.00331	3.85462	9.43151	2.54042	3.44775	4.78392	3.39618	5.60148	6.11126	6.79116	7.72978	1.05203	0	2.98931
GCF_000013445.1	JF-1	Methanospirillum hungatei JF-1	d__Archaea; p__Halobacteriota; c__Methanomicrobia; o__Methanomicrobiales; f__Methanospirillaceae; g__Methanospirillum; s__Methanospirillum hungatei	Complete	3544738	1	99.02	0.33	3544738	3544738	3544738	45.149	MEFAFJCG	3460	3404	8	48	6.181	6.92789	1.37635	5.7655	6.78305	4.00325	7.30048	2.19879	8.54549	5.07824	9.189	2.64768	3.63133	4.66439	3.19096	5.18919	6.69488	5.76684	6.52648	1.06158	0	3.45863
GCF_000970025.1	MS	Methanosarcina barkeri MS	d__Archaea; p__Halobacteriota; c__Methanosarcinia; o__Methanosarcinales; f__Methanosarcinaceae; g__Methanosarcina; s__Methanosarcina barkeri	Complete	4574907	2	99.84	0.33	4533209	4533209	4533209	39.194	FMDHGICI	3879	3816	6	57	6.681	6.82362	1.27487	5.24551	7.65177	4.29265	6.97432	1.68643	7.77098	7.1492	9.41226	2.43712	4.74797	3.90023	2.60568	4.31215	6.89009	5.40555	6.82499	1.00642	0	3.5882
GCF_000011005.1	SANAE	Methanocella paludicola SANAE	d__Archaea; p__Halobacteriota; c__Methanocellia; o__Methanocellales; f__Methanocellaceae; g__Methanocella; s__Methanocella paludicola	Complete	2957635	1	100	0.65	2957635	2957635	2957635	54.917	KJEPPGAL	3093	3045	4	44	6.949	8.55963	1.26185	5.77459	6.22436	3.74235	7.94017	1.73014	7.04587	6.15192	9.17966	3.14525	3.58559	4.46138	2.36567	5.24795	6.08682	5.21639	7.68442	0.954162	0	3.64184
GCA_015660915.1	SPRUCE.2016.33.metabat2.67	Methanomicrobia archaeon	d__Archaea; p__Halobacteriota; c__Bog-38; o__Bog-38; f__Bog-38; g__Bog-38; s__Bog-38 sp015660915	Contig	2043713	27	96.57	0.65	153237	46068	228653	50.978	JBCNOHML	2243	2210	0	33	7.037	9.21162	1.271	5.47039	6.31713	3.8747	7.11381	2.06373	6.7082	5.09277	9.87861	2.16294	3.47501	4.17105	3.04573	5.93448	6.22241	5.7863	8.09544	0.988094	0	3.11659
GCA_002495885.1	UBA148	Methanocellaceae archaeon UBA148	d__Archaea; p__Halobacteriota; c__UBA148; o__UBA148; f__UBA148; g__UBA148; s__UBA148 sp002495885	Scaffold	1648397	77	96.24	2.29	49311	7183	177147	42.597	EODJKBAH	1821	1798	0	23	7.082	6.98711	1.32735	5.7277	7.17426	3.94359	7.33556	1.90717	8.51379	7.13047	9.32541	2.70255	3.92821	3.98568	2.56326	4.96842	6.22185	5.07289	6.93221	0.984242	0.00341825	3.26485
GCA_001766815.1	BOX2	Candidatus Syntrophoarchaeum caldarius	d__Archaea; p__Halobacteriota; c__Syntropharchaeia; o__Syntropharchaeales; f__Syntropharchaeaceae; g__Syntropharchaeum_A; s__Syntropharchaeum_A caldarius	Scaffold	1666081	10	96.08	0.33	410801	100686	491986	45.467	KAGGJCJA	1787	1741	3	43	6.118	7.23346	1.24938	6.19008	8.01639	3.91113	7.67696	1.78176	8.70147	5.88527	9.34765	2.6637	3.52832	3.91988	1.9508	5.52483	5.75164	5.19513	7.31613	0.928619	0	3.22741
GCF_000008665.1	DSM 4304	Archaeoglobus fulgidus DSM 4304	d__Archaea; p__Halobacteriota; c__Archaeoglobi; o__Archaeoglobales; f__Archaeoglobaceae; g__Archaeoglobus; s__Archaeoglobus fulgidus	Complete	2178400	1	100	0	2178400	2178400	2178400	48.582	IKBIAMEA	2552	2509	2	41	6.708	7.85933	1.16243	4.9194	8.9686	4.56523	7.24574	1.49595	7.25584	6.90866	9.48567	2.58726	3.20367	3.84517	1.77394	5.77518	5.46289	4.15984	8.6229	1.04423	0	3.65807
