# Supplementary material for: Members of the class Candidatus Ordosarchaeia imply an alternative evolutionary scenario from methanogens to haloarchaea
Source: ISME J. 2024 Jan 10;18(1):wrad033. doi: 10.1093/ismejo/wrad033 (PMC10873845; doi:10.1093/ismejo/wrad033)
Supplement: Table_S2_wrad033 [file table_s2_wrad033.xlsx]

## Sheet: Table S2
Table S2 Reference genomes for phylogenetic and comparative genomic analyses
Accession	Representative (3412)	Archaeal_tree (3412)	Bayes_tree (72)	Comparative_genomics (72)	GTDB_taxonomy
GCA_001766815.1	Yes	Yes	Yes	Yes	d__Archaea; p__Halobacteriota; c__Syntropharchaeia; o__Syntropharchaeales; f__Syntropharchaeaceae; g__Syntropharchaeum_A; s__Syntropharchaeum_A caldarius
GCA_001914405.1	Yes	Yes	Yes	Yes	d__Archaea; p__Halobacteriota; c__Methanonatronarchaeia; o__Methanonatronarchaeales; f__Methanohalarchaeaceae; g__Methanohalarchaeum; s__Methanohalarchaeum thermophilum
GCA_002495885.1	Yes	Yes	Yes	Yes	d__Archaea; p__Halobacteriota; c__UBA148; o__UBA148; f__UBA148; g__UBA148; s__UBA148 sp002495885
GCA_002503845.1	Yes	Yes	Yes	Yes	d__Archaea; p__Halobacteriota; c__Halobacteria; o__Halobacteriales; f__UBA12382; g__UBA12382; s__UBA12382 sp002503845
GCA_003034855.1	Yes	Yes	Yes	Yes	d__Archaea; p__Halobacteriota; c__Methanonatronarchaeia; o__Methanonatronarchaeales; f__PZKD01; g__PZKD01; s__PZKD01 sp003034855
GCA_004212035.1	Yes	Yes	Yes	Yes	d__Archaea; p__Halobacteriota; c__Methanonatronarchaeia; o__Methanonatronarchaeales; f__Methanonatronarchaeaceae; g__Methanonatronarchaeum; s__Methanonatronarchaeum sp004212035
GCA_005954745.1	Yes	Yes	Yes	Yes	d__Archaea; p__Halobacteriota; c__Halobacteria; o__Halobacteriales; f__QS-9-68-17; g__Halostella; s__Halostella pelagica
GCA_007118075.1	Yes	Yes	Yes	Yes	d__Archaea; p__Halobacteriota; c__Halobacteria; o__Halobacteriales; f__SKSH01; g__SKSH01; s__SKSH01 sp007118075
GCA_007118975.1	Yes	Yes	Yes	Yes	d__Archaea; p__Halobacteriota; c__Halobacteria; o__Halobacteriales; f__SKNY01; g__SKNY01; s__SKNY01 sp007118975
GCA_009889625.1	Yes	Yes	Yes	Yes	d__Archaea; p__Halobacteriota; c__Halobacteria; o__Halobacteriales; f__UBA12382; g__UBA12382; s__UBA12382 sp009889625
GCA_009889685.1	Yes	Yes	Yes	Yes	d__Archaea; p__Halobacteriota; c__Halobacteria; o__Halobacteriales; f__UBA12382; g__UBA12382; s__UBA12382 sp009889685
GCA_015660865.1	Yes	Yes	Yes	Yes	d__Archaea; p__Halobacteriota; c__Methanomicrobia; o__Methanomicrobiales; f__JACTUA01; g__JACTUA01; s__JACTUA01 sp015660865
GCA_015660915.1	Yes	Yes	Yes	Yes	d__Archaea; p__Halobacteriota; c__Bog-38; o__Bog-38; f__Bog-38; g__Bog-38; s__Bog-38 sp015660915
GCA_017094485.1	Yes	Yes	Yes	Yes	d__Archaea; p__Halobacteriota; c__Halobacteria; o__Halobacteriales; f__Natronoarchaeaceae; g__Natronoarchaeum; s__Natronoarchaeum sp017094485
GCA_018263395.1	Yes	Yes	Yes	Yes	d__Archaea; p__Halobacteriota; c__Methanonatronarchaeia; o__JAANXF01; f__JAANXF01; g__JAANXF01; s__JAANXF01 sp018263395
GCA_018609935.1	Yes	Yes	Yes	Yes	d__Archaea; p__Halobacteriota; c__Halobacteria; o__JAHENH01; f__JAHENH01; g__JAHENH01; s__JAHENH01 sp018609935
GCF_000008665.1	Yes	Yes	Yes	Yes	d__Archaea; p__Halobacteriota; c__Archaeoglobi; o__Archaeoglobales; f__Archaeoglobaceae; g__Archaeoglobus; s__Archaeoglobus fulgidus
GCF_000011005.1	Yes	Yes	Yes	Yes	d__Archaea; p__Halobacteriota; c__Methanocellia; o__Methanocellales; f__Methanocellaceae; g__Methanocella; s__Methanocella paludicola
GCF_000013445.1	Yes	Yes	Yes	Yes	d__Archaea; p__Halobacteriota; c__Methanomicrobia; o__Methanomicrobiales; f__Methanospirillaceae; g__Methanospirillum; s__Methanospirillum hungatei
GCF_000015765.1	Yes	Yes	Yes	Yes	d__Archaea; p__Halobacteriota; c__Methanomicrobia; o__Methanomicrobiales; f__Methanocorpusculaceae; g__Methanocorpusculum; s__Methanocorpusculum labreanum
GCF_000021965.1	Yes	Yes	Yes	Yes	d__Archaea; p__Halobacteriota; c__Methanomicrobia; o__Methanomicrobiales; f__Methanosphaerulaceae; g__Methanosphaerula; s__Methanosphaerula palustris
GCF_000022205.1	Yes	Yes	Yes	Yes	d__Archaea; p__Halobacteriota; c__Halobacteria; o__Halobacteriales; f__Haloferacaceae; g__Halorubrum; s__Halorubrum lacusprofundi
GCF_000025625.1	Yes	Yes	Yes	Yes	d__Archaea; p__Halobacteriota; c__Halobacteria; o__Halobacteriales; f__Natrialbaceae; g__Natrialba; s__Natrialba magadii
GCF_000025685.1	Yes	Yes	Yes	Yes	d__Archaea; p__Halobacteriota; c__Halobacteria; o__Halobacteriales; f__Haloferacaceae; g__Haloferax; s__Haloferax volcanii
GCF_000026045.1	Yes	Yes	Yes	Yes	d__Archaea; p__Halobacteriota; c__Halobacteria; o__Halobacteriales; f__Haloarculaceae; g__Natronomonas; s__Natronomonas pharaonis
GCF_000147875.1	Yes	Yes	Yes	Yes	d__Archaea; p__Halobacteriota; c__Methanomicrobia; o__Methanomicrobiales; f__Methanomicrobiaceae; g__Methanolacinia; s__Methanolacinia petrolearia
GCF_000196895.1	Yes	Yes	Yes	Yes	d__Archaea; p__Halobacteriota; c__Halobacteria; o__Halobacteriales; f__Halalkalicoccaceae; g__Halalkalicoccus; s__Halalkalicoccus jeotgali
GCF_000223905.1	Yes	Yes	Yes	Yes	d__Archaea; p__Halobacteriota; c__Halobacteria; o__Halobacteriales; f__Haloarculaceae; g__Haloarcula; s__Haloarcula hispanica
GCF_000304355.2	Yes	Yes	Yes	Yes	d__Archaea; p__Halobacteriota; c__Methanomicrobia; o__Methanomicrobiales; f__Methanoculleaceae; g__Methanoculleus; s__Methanoculleus bourgensis
GCF_000327485.1	Yes	Yes	Yes	Yes	d__Archaea; p__Halobacteriota; c__Methanomicrobia; o__Methanomicrobiales; f__Methanoregulaceae; g__Methanoregula; s__Methanoregula formicica
GCF_000403645.1	Yes	Yes	Yes	Yes	d__Archaea; p__Halobacteriota; c__Halobacteria; o__Halobacteriales; f__Salinarchaeaceae; g__Salinarchaeum; s__Salinarchaeum sp000403645
GCF_000970025.1	Yes	Yes	Yes	Yes	d__Archaea; p__Halobacteriota; c__Methanosarcinia; o__Methanosarcinales; f__Methanosarcinaceae; g__Methanosarcina; s__Methanosarcina barkeri
GCF_001488575.1	Yes	Yes	Yes	Yes	d__Archaea; p__Halobacteriota; c__Halobacteria; o__Halobacteriales; f__Halobacteriaceae; g__Halobacterium; s__Halobacterium hubeiense
GCF_002153915.1	Yes	Yes	Yes	Yes	d__Archaea; p__Halobacteriota; c__Methanonatronarchaeia; o__Methanonatronarchaeales; f__Methanonatronarchaeaceae; g__Methanonatronarchaeum; s__Methanonatronarchaeum thermophilum
GCF_008831545.1	Yes	Yes	Yes	Yes	d__Archaea; p__Halobacteriota; c__Halobacteria; o__Halobacteriales; f__Haladaptataceae; g__Halorussus; s__Halorussus sp008831545
GCF_009900715.1	Yes	Yes	Yes	Yes	d__Archaea; p__Halobacteriota; c__Halobacteria; o__Halobacteriales; f__Halococcaceae; g__Halococcus; s__Halococcus salsus
GCF_013377755.1	Yes	Yes	Yes	Yes	d__Archaea; p__Halobacteriota; c__Methanomicrobia; o__Methanomicrobiales; f__Methanofollaceae; g__Methanofollis; s__Methanofollis tationis
GCA_000246735.1	Yes	Yes	Yes	Yes	d__Archaea; p__Thermoplasmatota; c__Poseidoniia; o__Poseidoniales; f__Poseidoniaceae; g__MGIIa-L1; s__MGIIa-L1 sp000246735
GCA_000270325.1	Yes	Yes	Yes	Yes	d__Archaea; p__Thermoproteota; c__Nitrososphaeria_A; o__Caldarchaeales; f__Caldarchaeaceae; g__Caldarchaeum; s__Caldarchaeum subterraneum_A
GCA_000350305.1	Yes	Yes	Yes	Yes	d__Archaea; p__Thermoplasmatota; c__Thermoplasmata; o__Methanomassiliicoccales; f__Methanomethylophilaceae; g__Methanomethylophilus; s__Methanomethylophilus sp000350305
GCA_001515185.1	Yes	Yes	Yes	Yes	d__Archaea; p__Hadarchaeota; c__Hadarchaeia; o__Hadarchaeales; f__Hadarchaeaceae; g__DG-33; s__DG-33 sp001515185
GCA_001515205.2	Yes	Yes	Yes	Yes	d__Archaea; p__Hadarchaeota; c__Hadarchaeia; o__Hadarchaeales; f__Hadarchaeaceae; g__Hadarchaeum; s__Hadarchaeum yellowstonense
GCA_001587575.1	Yes	Yes	Yes	Yes	d__Archaea; p__Methanobacteriota_B; c__Thermococci; o__Methanofastidiosales; f__Methanofastidiosaceae; g__Methanofastidiosum; s__Methanofastidiosum sp001587575
GCA_001595885.1	Yes	Yes	Yes	Yes	d__Archaea; p__Thermoplasmatota; c__Thermoplasmata; o__SG8-5; f__SG8-5; g__SG8-5; s__SG8-5 sp001595885
GCA_001595915.1	Yes	Yes	Yes	Yes	d__Archaea; p__Thermoplasmatota; c__E2; o__DHVEG-1; f__DHVEG-1; g__SG8-52-3; s__SG8-52-3 sp001595915
GCA_001595945.1	Yes	Yes	Yes	Yes	d__Archaea; p__Thermoplasmatota; c__E2; o__DHVEG-1; f__DHVEG-1; g__SM1-50; s__SM1-50 sp001595945
GCA_001628485.1	Yes	Yes	Yes	Yes	d__Archaea; p__Thermoplasmatota; c__Poseidoniia; o__Poseidoniales; f__Thalassarchaeaceae; g__MGIIb-O3; s__MGIIb-O3 sp001628485
GCA_001800745.1	Yes	Yes	Yes	Yes	d__Archaea; p__Thermoplasmatota; c__Thermoplasmata; o__RBG-16-68-12; f__RBG-16-68-12; g__RBG-16-68-12; s__RBG-16-68-12 sp001800745
GCA_001800815.1	Yes	Yes	Yes	Yes	d__Archaea; p__Thermoplasmatota; c__Thermoplasmata; o__UBA10834; f__UBA10834; g__COMBO-56-21; s__COMBO-56-21 sp001800815
GCA_001856825.1	Yes	Yes	Yes	Yes	d__Archaea; p__Thermoplasmatota; c__Thermoplasmata; o__Thermoplasmatales; f__GCA-001856825; g__GCA-001856825; s__GCA-001856825 sp001856825
GCA_001875425.1	Yes	Yes	Yes	Yes	d__Archaea; p__Thermoplasmatota; c__Poseidoniia; o__MGIII; f__CG-Epi1; g__UBA102; s__UBA102 sp001875425
GCA_002011125.1	Yes	Yes	Yes	Yes	d__Archaea; p__Hydrothermarchaeota; c__Hydrothermarchaeia; o__Hydrothermarchaeales; f__Hydrothermarchaeaceae; g__Hydrothermarchaeum; s__Hydrothermarchaeum profundi
GCA_002011395.1	Yes	Yes	Yes	Yes	d__Archaea; p__Thermoplasmatota; c__Thermoplasmata; o__Aciduliprofundales; f__JdFR-45; g__JdFR-45; s__JdFR-45 sp002011395
GCF_000006175.1	Yes	Yes	Yes	Yes	d__Archaea; p__Methanobacteriota_A; c__Methanococci; o__Methanococcales; f__Methanococcaceae; g__Methanococcus; s__Methanococcus voltae_A
GCF_000007305.1	Yes	Yes	Yes	Yes	d__Archaea; p__Methanobacteriota_B; c__Thermococci; o__Thermococcales; f__Thermococcaceae; g__Pyrococcus; s__Pyrococcus furiosus
GCF_000008645.1	Yes	Yes	Yes	Yes	d__Archaea; p__Methanobacteriota; c__Methanobacteria; o__Methanobacteriales; f__Methanothermobacteraceae; g__Methanothermobacter; s__Methanothermobacter thermautotrophicus
GCF_000011185.1	Yes	Yes	Yes	Yes	d__Archaea; p__Thermoplasmatota; c__Thermoplasmata; o__Thermoplasmatales; f__Thermoplasmataceae; g__Thermoplasma; s__Thermoplasma volcanium
GCF_000016525.1	Yes	Yes	Yes	Yes	d__Archaea; p__Methanobacteriota; c__Methanobacteria; o__Methanobacteriales; f__Methanobacteriaceae; g__Methanobrevibacter_A; s__Methanobrevibacter_A smithii
GCF_000024625.1	Yes	Yes	Yes	Yes	d__Archaea; p__Methanobacteriota_A; c__Methanococci; o__Methanococcales; f__Methanocaldococcaceae; g__Methanocaldococcus; s__Methanocaldococcus vulcanius
GCF_000025665.1	Yes	Yes	Yes	Yes	d__Archaea; p__Thermoplasmatota; c__Thermoplasmata; o__Aciduliprofundales; f__Aciduliprofundaceae; g__Aciduliprofundum; s__Aciduliprofundum boonei
GCF_000148385.1	Yes	Yes	Yes	Yes	d__Archaea; p__Thermoproteota; c__Thermoproteia; o__Thermoproteales; f__Thermocladiaceae; g__Vulcanisaeta; s__Vulcanisaeta distributa
GCF_000152265.2	Yes	Yes	Yes	Yes	d__Archaea; p__Thermoplasmatota; c__Thermoplasmata; o__Thermoplasmatales; f__Thermoplasmataceae; g__Ferroplasma; s__Ferroplasma acidarmanus
GCF_000166095.1	Yes	Yes	Yes	Yes	d__Archaea; p__Methanobacteriota; c__Methanobacteria; o__Methanobacteriales; f__Methanothermaceae; g__Methanothermus; s__Methanothermus fervidus
GCF_000179575.2	Yes	Yes	Yes	Yes	d__Archaea; p__Methanobacteriota_A; c__Methanococci; o__Methanococcales; f__Methanococcaceae; g__Methanothermococcus_A; s__Methanothermococcus_A okinawensis
GCF_000214415.1	Yes	Yes	Yes	Yes	d__Archaea; p__Methanobacteriota_A; c__Methanococci; o__Methanococcales; f__Methanococcaceae; g__Methanotorris; s__Methanotorris igneus
GCF_000214725.1	Yes	Yes	Yes	Yes	d__Archaea; p__Methanobacteriota; c__Methanobacteria; o__Methanobacteriales; f__Methanobacteriaceae; g__Methanobacterium_C; s__Methanobacterium_C paludis
GCF_000246985.2	Yes	Yes	Yes	Yes	d__Archaea; p__Methanobacteriota_B; c__Thermococci; o__Thermococcales; f__Thermococcaceae; g__Thermococcus_A; s__Thermococcus_A litoralis
GCF_000258425.1	Yes	Yes	Yes	Yes	d__Archaea; p__Thermoproteota; c__Thermoproteia; o__Sulfolobales; f__Fervidicoccaceae; g__Fervidicoccus; s__Fervidicoccus fontis
GCF_000317795.1	Yes	Yes	Yes	Yes	d__Archaea; p__Thermoproteota; c__Thermoproteia; o__Sulfolobales; f__Acidilobaceae; g__Caldisphaera; s__Caldisphaera lagunensis
GCF_000404225.1	Yes	Yes	Yes	Yes	d__Archaea; p__Thermoplasmatota; c__Thermoplasmata; o__Methanomassiliicoccales; f__Methanomassiliicoccaceae; g__Methanomassiliicoccus_A; s__Methanomassiliicoccus_A intestinalis
GCF_000698785.1	Yes	Yes	Yes	Yes	d__Archaea; p__Thermoproteota; c__Nitrososphaeria; o__Nitrososphaerales; f__Nitrososphaeraceae; g__Nitrososphaera; s__Nitrososphaera viennensis
GCF_000955905.1	Yes	Yes	Yes	Yes	d__Archaea; p__Thermoproteota; c__Nitrososphaeria; o__Nitrososphaerales; f__Nitrosopumilaceae; g__Nitrosotenuis; s__Nitrosotenuis cloacae
GCA_000416085.1	Yes	Yes	No	No	d__Archaea; p__Halobacteriota; c__Halobacteria; o__Halobacteriales; f__Haloarculaceae; g__Halovenus; s__Halovenus sp000416085
GCA_000789255.1	Yes	Yes	No	No	d__Archaea; p__Halobacteriota; c__Archaeoglobi; o__Archaeoglobales; f__Archaeoglobaceae; g__Geoglobus; s__Geoglobus acetivorans
GCA_002010305.1	Yes	Yes	No	No	d__Archaea; p__Halobacteriota; c__Archaeoglobi; o__Archaeoglobales; f__JdFR-42; g__JdFR-42; s__JdFR-42 sp002010305
GCA_002011165.1	Yes	Yes	No	No	d__Archaea; p__Halobacteriota; c__Archaeoglobi; o__JdFR-21; f__JdFR-21; g__JdFR-21; s__JdFR-21 sp002011165
GCF_000023965.1	Yes	Yes	No	No	d__Archaea; p__Halobacteriota; c__Halobacteria; o__Halobacteriales; f__Haloarculaceae; g__Halomicrobium; s__Halomicrobium mukohataei
GCF_000025325.1	Yes	Yes	No	No	d__Archaea; p__Halobacteriota; c__Halobacteria; o__Halobacteriales; f__Natrialbaceae; g__Haloterrigena; s__Haloterrigena turkmenica
GCF_000025505.1	Yes	Yes	No	No	d__Archaea; p__Halobacteriota; c__Archaeoglobi; o__Archaeoglobales; f__Archaeoglobaceae; g__Ferroglobus; s__Ferroglobus placidus
GCF_000063445.1	Yes	Yes	No	No	d__Archaea; p__Halobacteriota; c__Methanocellia; o__Methanocellales; f__Methanocellaceae; g__Methanocella_A; s__Methanocella_A arvoryzae
GCF_000204415.1	Yes	Yes	No	No	d__Archaea; p__Halobacteriota; c__Methanosarcinia; o__Methanotrichales; f__Methanotrichaceae; g__Methanothrix; s__Methanothrix soehngenii
GCF_000328525.1	Yes	Yes	No	No	d__Archaea; p__Halobacteriota; c__Halobacteria; o__Halobacteriales; f__Natrialbaceae; g__Halovivax; s__Halovivax ruber
GCF_000328685.1	Yes	Yes	No	No	d__Archaea; p__Halobacteriota; c__Halobacteria; o__Halobacteriales; f__Natrialbaceae; g__Natronococcus; s__Natronococcus occultus
GCF_000336935.1	Yes	Yes	No	No	d__Archaea; p__Halobacteriota; c__Halobacteria; o__Halobacteriales; f__Halococcaceae; g__Halococcus; s__Halococcus salifodinae
GCF_000427685.1	Yes	Yes	No	No	d__Archaea; p__Halobacteriota; c__Halobacteria; o__Halobacteriales; f__Haloferacaceae; g__Haloplanus; s__Haloplanus natans
GCF_000495475.1	Yes	Yes	No	No	d__Archaea; p__Halobacteriota; c__Halobacteria; o__Halobacteriales; f__Haloferacaceae; g__Halobaculum; s__Halobaculum tyrrellense
GCF_000517625.1	Yes	Yes	No	No	d__Archaea; p__Halobacteriota; c__Halobacteria; o__Halobacteriales; f__Natrialbaceae; g__Halostagnicola; s__Halostagnicola larsenii
GCF_000685155.1	Yes	Yes	No	No	d__Archaea; p__Halobacteriota; c__Methanosarcinia; o__Methanosarcinales; f__Methanoperedenaceae; g__Methanoperedens; s__Methanoperedens nitroreducens
GCF_000710615.1	Yes	Yes	No	No	d__Archaea; p__Halobacteriota; c__Halobacteria; o__Halobacteriales; f__Haladaptataceae; g__Haladaptatus; s__Haladaptatus cibarius
GCF_000711905.1	Yes	Yes	No	No	d__Archaea; p__Halobacteriota; c__Methanosarcinia; o__Methanosarcinales_A; f__Methermicoccaceae; g__Methermicoccus; s__Methermicoccus shengliensis
GCA_000405245.1	Yes	Yes	No	No	d__Archaea; p__Aenigmatarchaeota; c__Aenigmatarchaeia; o__Aenigmatarchaeales; f__Aenigmatarchaeaceae; g__Aenigmatarchaeum; s__Aenigmatarchaeum subterraneum
GCA_011773475.1	Yes	Yes	No	No	d__Archaea; p__Aenigmatarchaeota; c__Aenigmatarchaeia; o__Aenigmatarchaeales; f__Aenigmatarchaeaceae; g__CS1-C013; s__CS1-C013 sp011773475
GCA_017608545.1	Yes	Yes	No	No	d__Archaea; p__Aenigmatarchaeota; c__Aenigmatarchaeia; o__Aenigmatarchaeales; f__Aenigmatarchaeaceae; g__CS1-C013; s__CS1-C013 sp017608545
GCA_018221065.1	Yes	Yes	No	No	d__Archaea; p__Aenigmatarchaeota; c__Aenigmatarchaeia; o__Aenigmatarchaeales; f__Aenigmatarchaeaceae; g__JAAOXY01; s__JAAOXY01 sp018221065
GCA_017609445.1	Yes	Yes	No	No	d__Archaea; p__Aenigmatarchaeota; c__Aenigmatarchaeia; o__Aenigmatarchaeales; f__Aenigmatarchaeaceae; g__JAFCDY01; s__JAFCDY01 sp017609445
GCA_016933455.1	Yes	Yes	No	No	d__Archaea; p__Aenigmatarchaeota; c__Aenigmatarchaeia; o__Aenigmatarchaeales; f__Aenigmatarchaeaceae; g__JAFGAZ01; s__JAFGAZ01 sp016933455
GCA_018901755.1	Yes	Yes	No	No	d__Archaea; p__Aenigmatarchaeota; c__Aenigmatarchaeia; o__Aenigmatarchaeales; f__Aenigmatarchaeaceae; g__JAHIDZ01; s__JAHIDZ01 sp018901755
GCA_018901655.1	Yes	Yes	No	No	d__Archaea; p__Aenigmatarchaeota; c__Aenigmatarchaeia; o__Aenigmatarchaeales; f__Aenigmatarchaeaceae; g__JAHIEG01; s__JAHIEG01 sp018901655
GCA_013152905.1	Yes	Yes	No	No	d__Archaea; p__Aenigmatarchaeota; c__Aenigmatarchaeia; o__Aenigmatarchaeales; f__JAADFI01; g__JAADFI01; s__JAADFI01 sp013152905
GCA_015521825.1	Yes	Yes	No	No	d__Archaea; p__Aenigmatarchaeota; c__Aenigmatarchaeia; o__Aenigmatarchaeales; f__JAADFI01; g__WANL01; s__WANL01 sp015521825
GCA_016198755.1	Yes	Yes	No	No	d__Archaea; p__Aenigmatarchaeota; c__Aenigmatarchaeia; o__Aenigmatarchaeales; f__JACQIB01; g__JACQIB01; s__JACQIB01 sp016198755
GCA_018920255.1	Yes	Yes	No	No	d__Archaea; p__Aenigmatarchaeota; c__Aenigmatarchaeia; o__Aenigmatarchaeales; f__JAHLMR01; g__JAHLMR01; s__JAHLMR01 sp018920255
GCA_018920245.1	Yes	Yes	No	No	d__Archaea; p__Aenigmatarchaeota; c__Aenigmatarchaeia; o__Aenigmatarchaeales; f__JAHLMS01; g__JAHLMS01; s__JAHLMS01 sp018920245
GCA_015521535.1	Yes	Yes	No	No	d__Archaea; p__Aenigmatarchaeota; c__Aenigmatarchaeia; o__Aenigmatarchaeales; f__SZUA-1535; g__SZUA-1535; s__SZUA-1535 sp015521535
GCA_015661515.1	Yes	Yes	No	No	d__Archaea; p__Aenigmatarchaeota; c__Aenigmatarchaeia; o__Aenigmatarchaeales; f__SZUA-1535; g__SZUA-1535; s__SZUA-1535 sp015661515
GCA_002789635.1	Yes	Yes	No	No	d__Archaea; p__Aenigmatarchaeota; c__Aenigmatarchaeia; o__CG10238-14; f__CG10238-14; g__CG10238-14; s__CG10238-14 sp002789635
GCA_014728985.1	Yes	Yes	No	No	d__Archaea; p__Aenigmatarchaeota; c__Aenigmatarchaeia; o__CG10238-14; f__CG10238-14; g__CG10238-14; s__CG10238-14 sp014728985
GCA_017610225.1	Yes	Yes	No	No	d__Archaea; p__Aenigmatarchaeota; c__Aenigmatarchaeia; o__CG10238-14; f__CG10238-14; g__CG10238-14; s__CG10238-14 sp017610225
GCA_017608955.1	Yes	Yes	No	No	d__Archaea; p__Aenigmatarchaeota; c__Aenigmatarchaeia; o__CG10238-14; f__CG10238-14; g__JAFCEW01; s__JAFCEW01 sp017608955
GCA_018304545.1	Yes	Yes	No	No	d__Archaea; p__Aenigmatarchaeota; c__Aenigmatarchaeia; o__CG10238-14; f__CG10238-14; g__JAGVVZ01; s__JAGVVZ01 sp018304545
GCA_018920345.1	Yes	Yes	No	No	d__Archaea; p__Aenigmatarchaeota; c__Aenigmatarchaeia; o__CG10238-14; f__CG10238-14; g__JAHLMN01; s__JAHLMN01 sp018920345
GCA_018920365.1	Yes	Yes	No	No	d__Archaea; p__Aenigmatarchaeota; c__Aenigmatarchaeia; o__CG10238-14; f__CG10238-14; g__JAHLMN01; s__JAHLMN01 sp018920365
GCA_001784635.1	Yes	Yes	No	No	d__Archaea; p__Aenigmatarchaeota; c__Aenigmatarchaeia; o__CG10238-14; f__CG10238-14; g__RBG-16-49-10; s__RBG-16-49-10 sp001784635
GCA_002254545.1	Yes	Yes	No	No	d__Archaea; p__Aenigmatarchaeota; c__Aenigmatarchaeia; o__CG10238-14; f__EX4484-224; g__EX4484-224; s__EX4484-224 sp002254545
GCA_018920305.1	Yes	Yes	No	No	d__Archaea; p__Aenigmatarchaeota; c__Aenigmatarchaeia; o__CG10238-14; f__EX4484-224; g__JAHLMO01; s__JAHLMO01 sp018920305
GCA_011047985.1	Yes	Yes	No	No	d__Archaea; p__Aenigmatarchaeota; c__Aenigmatarchaeia; o__CG10238-14; f__EX4484-224; g__SpSt-28; s__SpSt-28 sp011047985
GCA_011333035.1	Yes	Yes	No	No	d__Archaea; p__Aenigmatarchaeota; c__Aenigmatarchaeia; o__CG10238-14; f__EX4484-224; g__SpSt-9; s__SpSt-9 sp011333035
GCA_015522145.1	Yes	Yes	No	No	d__Archaea; p__Aenigmatarchaeota; c__Aenigmatarchaeia; o__CG10238-14; f__EX4484-224; g__WAMV01; s__WAMV01 sp015522145
GCA_014238095.1	Yes	Yes	No	No	d__Archaea; p__Aenigmatarchaeota; c__Aenigmatarchaeia; o__CG10238-14; f__SCSR01; g__JABABT01; s__JABABT01 sp014238095
GCA_016213525.1	Yes	Yes	No	No	d__Archaea; p__Aenigmatarchaeota; c__Aenigmatarchaeia; o__CG10238-14; f__SCSR01; g__JABABT01; s__JABABT01 sp016213525
GCA_016177025.1	Yes	Yes	No	No	d__Archaea; p__Aenigmatarchaeota; c__Aenigmatarchaeia; o__CG10238-14; f__SCSR01; g__JACOWB01; s__JACOWB01 sp016177025
GCA_016187415.1	Yes	Yes	No	No	d__Archaea; p__Aenigmatarchaeota; c__Aenigmatarchaeia; o__CG10238-14; f__SCSR01; g__JACOWB01; s__JACOWB01 sp016187415
GCA_018920185.1	Yes	Yes	No	No	d__Archaea; p__Aenigmatarchaeota; c__Aenigmatarchaeia; o__CG10238-14; f__SCSR01; g__JACOWB01; s__JACOWB01 sp018920185
GCA_016181005.1	Yes	Yes	No	No	d__Archaea; p__Aenigmatarchaeota; c__Aenigmatarchaeia; o__CG10238-14; f__SCSR01; g__JACPAE01; s__JACPAE01 sp016181005
GCA_016187385.1	Yes	Yes	No	No	d__Archaea; p__Aenigmatarchaeota; c__Aenigmatarchaeia; o__CG10238-14; f__SCSR01; g__JACPAE01; s__JACPAE01 sp016187385
GCA_016187405.1	Yes	Yes	No	No	d__Archaea; p__Aenigmatarchaeota; c__Aenigmatarchaeia; o__CG10238-14; f__SCSR01; g__JACPJS01; s__JACPJS01 sp016187405
GCA_016198705.1	Yes	Yes	No	No	d__Archaea; p__Aenigmatarchaeota; c__Aenigmatarchaeia; o__CG10238-14; f__SCSR01; g__JACQIA01; s__JACQIA01 sp016198705
GCA_018304615.1	Yes	Yes	No	No	d__Archaea; p__Aenigmatarchaeota; c__Aenigmatarchaeia; o__CG10238-14; f__SCSR01; g__JAGVVV01; s__JAGVVV01 sp018304615
GCA_004297575.1	Yes	Yes	No	No	d__Archaea; p__Aenigmatarchaeota; c__Aenigmatarchaeia; o__CG10238-14; f__SCSR01; g__SCSR01; s__SCSR01 sp004297575
GCA_011363135.1	Yes	Yes	No	No	d__Archaea; p__Aenigmatarchaeota; c__Aenigmatarchaeia; o__CG10238-14; f__SCSR01; g__SpSt-734; s__SpSt-734 sp011363135
GCA_011335085.1	Yes	Yes	No	No	d__Archaea; p__Aenigmatarchaeota; c__Aenigmatarchaeia; o__CG10238-14; f__SCSR01; g__SpSt-742; s__SpSt-742 sp011335085
GCA_011334385.1	Yes	Yes	No	No	d__Archaea; p__Aenigmatarchaeota; c__Aenigmatarchaeia; o__CG10238-14; f__SCSR01; g__SpSt-971; s__SpSt-971 sp011334385
GCA_002688965.1	Yes	Yes	No	No	d__Archaea; p__Aenigmatarchaeota; c__Aenigmatarchaeia; o__GW2011-AR5; f__GCA-2688965; g__GCA-2688965; s__GCA-2688965 sp002688965
GCA_903825675.1	Yes	Yes	No	No	d__Archaea; p__Aenigmatarchaeota; c__Aenigmatarchaeia; o__GW2011-AR5; f__GW2011-AR5; g__CAIKBN01; s__CAIKBN01 sp903825675
GCA_000806115.1	Yes	Yes	No	No	d__Archaea; p__Aenigmatarchaeota; c__Aenigmatarchaeia; o__GW2011-AR5; f__GW2011-AR5; g__GW2011-AR5; s__GW2011-AR5 sp000806115
GCA_018304605.1	Yes	Yes	No	No	d__Archaea; p__Aenigmatarchaeota; c__Aenigmatarchaeia; o__GW2011-AR5; f__GW2011-AR5; g__GW2011-AR5; s__GW2011-AR5 sp018304605
GCA_013331845.1	Yes	Yes	No	No	d__Archaea; p__Aenigmatarchaeota; c__Aenigmatarchaeia; o__GW2011-AR5; f__GW2011-AR5; g__GW2011-AR5; s__GW2011-AR5 sp10154u
GCA_016180945.1	Yes	Yes	No	No	d__Archaea; p__Aenigmatarchaeota; c__Aenigmatarchaeia; o__GW2011-AR5; f__GW2011-AR5; g__JACPAG01; s__JACPAG01 sp016180945
GCA_016180925.1	Yes	Yes	No	No	d__Archaea; p__Aenigmatarchaeota; c__Aenigmatarchaeia; o__GW2011-AR5; f__GW2011-AR5; g__JACPAH01; s__JACPAH01 sp016180925
GCA_016187365.1	Yes	Yes	No	No	d__Archaea; p__Aenigmatarchaeota; c__Aenigmatarchaeia; o__GW2011-AR5; f__GW2011-AR5; g__JACPAH01; s__JACPAH01 sp016187365
GCA_016184005.1	Yes	Yes	No	No	d__Archaea; p__Aenigmatarchaeota; c__Aenigmatarchaeia; o__GW2011-AR5; f__GW2011-AR5; g__JACPDL01; s__JACPDL01 sp016184005
GCA_018304565.1	Yes	Yes	No	No	d__Archaea; p__Aenigmatarchaeota; c__Aenigmatarchaeia; o__GW2011-AR5; f__GW2011-AR5; g__JACPDL01; s__JACPDL01 sp018304565
GCA_016187335.1	Yes	Yes	No	No	d__Archaea; p__Aenigmatarchaeota; c__Aenigmatarchaeia; o__GW2011-AR5; f__GW2011-AR5; g__JACPJW01; s__JACPJW01 sp016187335
GCA_016198625.1	Yes	Yes	No	No	d__Archaea; p__Aenigmatarchaeota; c__Aenigmatarchaeia; o__GW2011-AR5; f__GW2011-AR5; g__JACPJW01; s__JACPJW01 sp016198625
GCA_016193585.1	Yes	Yes	No	No	d__Archaea; p__Aenigmatarchaeota; c__Aenigmatarchaeia; o__GW2011-AR5; f__GW2011-AR5; g__JACPRW01; s__JACPRW01 sp016193585
GCA_016191585.1	Yes	Yes	No	No	d__Archaea; p__Aenigmatarchaeota; c__Aenigmatarchaeia; o__GW2011-AR5; f__GW2011-AR5; g__JACPVU01; s__JACPVU01 sp016191585
GCA_016198645.1	Yes	Yes	No	No	d__Archaea; p__Aenigmatarchaeota; c__Aenigmatarchaeia; o__GW2011-AR5; f__GW2011-AR5; g__JACQID01; s__JACQID01 sp016198645
GCA_016198685.1	Yes	Yes	No	No	d__Archaea; p__Aenigmatarchaeota; c__Aenigmatarchaeia; o__GW2011-AR5; f__GW2011-AR5; g__JACQID01; s__JACQID01 sp016198685
GCA_018304585.1	Yes	Yes	No	No	d__Archaea; p__Aenigmatarchaeota; c__Aenigmatarchaeia; o__GW2011-AR5; f__GW2011-AR5; g__JACQID01; s__JACQID01 sp018304585
GCA_016202845.1	Yes	Yes	No	No	d__Archaea; p__Aenigmatarchaeota; c__Aenigmatarchaeia; o__GW2011-AR5; f__GW2011-AR5; g__JACQNW01; s__JACQNW01 sp016202845
GCA_016202875.1	Yes	Yes	No	No	d__Archaea; p__Aenigmatarchaeota; c__Aenigmatarchaeia; o__GW2011-AR5; f__GW2011-AR5; g__JACQNX01; s__JACQNX01 sp016202875
GCA_016187395.1	Yes	Yes	No	No	d__Archaea; p__Aenigmatarchaeota; c__Aenigmatarchaeia; o__GW2011-AR5; f__JACRAC01; g__JACPJV01; s__JACPJV01 sp016187395
GCA_016213555.1	Yes	Yes	No	No	d__Archaea; p__Aenigmatarchaeota; c__Aenigmatarchaeia; o__GW2011-AR5; f__JACRAC01; g__JACRAC01; s__JACRAC01 sp016213555
GCA_016219465.1	Yes	Yes	No	No	d__Archaea; p__Aenigmatarchaeota; c__Aenigmatarchaeia; o__GW2011-AR5; f__JACRAC01; g__JACRAC01; s__JACRAC01 sp016219465
GCA_016219485.1	Yes	Yes	No	No	d__Archaea; p__Aenigmatarchaeota; c__Aenigmatarchaeia; o__GW2011-AR5; f__JACRMX01; g__JACRMX01; s__JACRMX01 sp016219485
GCA_018304635.1	Yes	Yes	No	No	d__Archaea; p__Aenigmatarchaeota; c__Aenigmatarchaeia; o__GW2011-AR5; f__JACRMX01; g__JAGVVW01; s__JAGVVW01 sp018304635
GCA_018920315.1	Yes	Yes	No	No	d__Archaea; p__Aenigmatarchaeota; c__Aenigmatarchaeia; o__GW2011-AR5; f__JAHLMP01; g__JAHLMP01; s__JAHLMP01 sp018920315
GCA_011373045.1	Yes	Yes	No	No	d__Archaea; p__Aenigmatarchaeota; c__Aenigmatarchaeia; o__GW2011-AR5; f__SpSt-1120; g__SpSt-1120; s__SpSt-1120 sp011373045
GCA_015522745.1	Yes	Yes	No	No	d__Archaea; p__Aenigmatarchaeota; c__Aenigmatarchaeia; o__GW2011-AR5; f__WALA01; g__WALA01; s__WALA01 sp015522745
GCA_015523085.1	Yes	Yes	No	No	d__Archaea; p__Aenigmatarchaeota; c__Aenigmatarchaeia; o__GW2011-AR5; f__WALA01; g__WALA01; s__WALA01 sp015523085
GCA_016177205.1	Yes	Yes	No	No	d__Archaea; p__Aenigmatarchaeota; c__Aenigmatarchaeia; o__JACPZZ01; f__JACPZZ01; g__JACPZZ01; s__JACPZZ01 sp016177205
GCA_016180965.1	Yes	Yes	No	No	d__Archaea; p__Aenigmatarchaeota; c__Aenigmatarchaeia; o__JACPZZ01; f__JACPZZ01; g__JACPZZ01; s__JACPZZ01 sp016180965
GCA_016195275.1	Yes	Yes	No	No	d__Archaea; p__Aenigmatarchaeota; c__Aenigmatarchaeia; o__JACPZZ01; f__JACPZZ01; g__JACPZZ01; s__JACPZZ01 sp016195275
GCA_016202795.1	Yes	Yes	No	No	d__Archaea; p__Aenigmatarchaeota; c__Aenigmatarchaeia; o__JACPZZ01; f__JACPZZ01; g__JACPZZ01; s__JACPZZ01 sp016202795
GCA_016202815.1	Yes	Yes	No	No	d__Archaea; p__Aenigmatarchaeota; c__Aenigmatarchaeia; o__JACPZZ01; f__JACPZZ01; g__JACPZZ01; s__JACPZZ01 sp016202815
GCA_003663345.1	Yes	Yes	No	No	d__Archaea; p__Aenigmatarchaeota; c__Aenigmatarchaeia; o__PWEA01; f__B50-G16; g__B50-G16; s__B50-G16 sp003663345
GCA_016198635.1	Yes	Yes	No	No	d__Archaea; p__Aenigmatarchaeota; c__Aenigmatarchaeia; o__PWEA01; f__JACQIF01; g__JACQIF01; s__JACQIF01 sp016198635
GCA_016432325.1	Yes	Yes	No	No	d__Archaea; p__Aenigmatarchaeota; c__Aenigmatarchaeia; o__PWEA01; f__JACQIF01; g__JACQIF01; s__JACQIF01 sp016432325
GCA_016219455.1	Yes	Yes	No	No	d__Archaea; p__Aenigmatarchaeota; c__Aenigmatarchaeia; o__PWEA01; f__JACRMZ01; g__JACRMZ01; s__JACRMZ01 sp016219455
GCA_003550625.1	Yes	Yes	No	No	d__Archaea; p__Aenigmatarchaeota; c__Aenigmatarchaeia; o__PWEA01; f__PWEA01; g__PWEA01; s__PWEA01 sp003550625
GCA_003553905.1	Yes	Yes	No	No	d__Archaea; p__Aenigmatarchaeota; c__Aenigmatarchaeia; o__PWEA01; f__PWEA01; g__PWEA01; s__PWEA01 sp003553905
GCA_003554235.1	Yes	Yes	No	No	d__Archaea; p__Aenigmatarchaeota; c__Aenigmatarchaeia; o__PWEA01; f__PWEA01; g__PWEA01; s__PWEA01 sp003554235
GCA_003554845.1	Yes	Yes	No	No	d__Archaea; p__Aenigmatarchaeota; c__Aenigmatarchaeia; o__PWEA01; f__PWEA01; g__PWEA01; s__PWEA01 sp003554845
GCA_003555465.1	Yes	Yes	No	No	d__Archaea; p__Aenigmatarchaeota; c__Aenigmatarchaeia; o__PWEA01; f__PWEA01; g__PWEA01; s__PWEA01 sp003555465
GCA_016202865.1	Yes	Yes	No	No	d__Archaea; p__Aenigmatarchaeota; c__Aenigmatarchaeia; o__QMZP01; f__JACQNV01; g__JACQNV01; s__JACQNV01 sp016202865
GCA_016931255.1	Yes	Yes	No	No	d__Archaea; p__Aenigmatarchaeota; c__Aenigmatarchaeia; o__QMZP01; f__JAFGSV01; g__JAFGFG01; s__JAFGFG01 sp016931255
GCA_016934325.1	Yes	Yes	No	No	d__Archaea; p__Aenigmatarchaeota; c__Aenigmatarchaeia; o__QMZP01; f__JAFGSV01; g__JAFGSV01; s__JAFGSV01 sp016934325
GCA_016783545.1	Yes	Yes	No	No	d__Archaea; p__Aenigmatarchaeota; c__Aenigmatarchaeia; o__QMZP01; f__QMZP01; g__BS750m-G24; s__BS750m-G24 sp016783545
GCA_016782405.1	Yes	Yes	No	No	d__Archaea; p__Aenigmatarchaeota; c__Aenigmatarchaeia; o__QMZP01; f__QMZP01; g__BS750m-G81; s__BS750m-G81 sp016782405
GCA_016185435.1	Yes	Yes	No	No	d__Archaea; p__Aenigmatarchaeota; c__Aenigmatarchaeia; o__QMZP01; f__QMZP01; g__JACPNN01; s__JACPNN01 sp016185435
GCA_016198605.1	Yes	Yes	No	No	d__Archaea; p__Aenigmatarchaeota; c__Aenigmatarchaeia; o__QMZP01; f__QMZP01; g__JACQIG01; s__JACQIG01 sp016198605
GCA_016202745.1	Yes	Yes	No	No	d__Archaea; p__Aenigmatarchaeota; c__Aenigmatarchaeia; o__QMZP01; f__QMZP01; g__JACQIG01; s__JACQIG01 sp016202745
GCA_016202785.1	Yes	Yes	No	No	d__Archaea; p__Aenigmatarchaeota; c__Aenigmatarchaeia; o__QMZP01; f__QMZP01; g__JACQOC01; s__JACQOC01 sp016202785
GCA_016198585.1	Yes	Yes	No	No	d__Archaea; p__Aenigmatarchaeota; c__Aenigmatarchaeia; o__QMZP01; f__QMZP01; g__JACQOD01; s__JACQOD01 sp016198585
GCA_016202725.1	Yes	Yes	No	No	d__Archaea; p__Aenigmatarchaeota; c__Aenigmatarchaeia; o__QMZP01; f__QMZP01; g__JACQOD01; s__JACQOD01 sp016202725
GCA_017609225.1	Yes	Yes	No	No	d__Archaea; p__Aenigmatarchaeota; c__Aenigmatarchaeia; o__QMZP01; f__QMZP01; g__JAFCEK01; s__JAFCEK01 sp017609225
GCA_017609145.1	Yes	Yes	No	No	d__Archaea; p__Aenigmatarchaeota; c__Aenigmatarchaeia; o__QMZP01; f__QMZP01; g__JAFCEM01; s__JAFCEM01 sp017609145
GCA_018818465.1	Yes	Yes	No	No	d__Archaea; p__Aenigmatarchaeota; c__Aenigmatarchaeia; o__QMZP01; f__QMZP01; g__JAHIRU01; s__JAHIRU01 sp018818465
GCA_018816245.1	Yes	Yes	No	No	d__Archaea; p__Aenigmatarchaeota; c__Aenigmatarchaeia; o__QMZP01; f__QMZP01; g__JAHIVW01; s__JAHIVW01 sp018816245
GCA_003663225.1	Yes	Yes	No	No	d__Archaea; p__Aenigmatarchaeota; c__Aenigmatarchaeia; o__QMZP01; f__QMZP01; g__QMZP01; s__QMZP01 sp003663225
GCA_003663415.1	Yes	Yes	No	No	d__Archaea; p__Aenigmatarchaeota; c__Aenigmatarchaeia; o__QMZP01; f__QMZP01; g__QMZY01; s__QMZY01 sp003663415
GCA_003663445.1	Yes	Yes	No	No	d__Archaea; p__Aenigmatarchaeota; c__Aenigmatarchaeia; o__QMZP01; f__QMZP01; g__QMZZ01; s__QMZZ01 sp003663445
GCA_016867675.1	Yes	Yes	No	No	d__Archaea; p__Aenigmatarchaeota; c__Aenigmatarchaeia; o__QMZP01; f__QMZP01; g__VGIZ01; s__VGIZ01 sp016867675
GCA_015520105.1	Yes	Yes	No	No	d__Archaea; p__Aenigmatarchaeota; c__Aenigmatarchaeia; o__QMZP01; f__QMZP01; g__WAQT01; s__WAQT01 sp015520105
GCA_011772645.1	Yes	Yes	No	No	d__Archaea; p__Aenigmatarchaeota; c__Aenigmatarchaeia; o__QMZP01; f__QMZT01; g__CS3-C152; s__CS3-C152 sp011772645
GCA_013151465.1	Yes	Yes	No	No	d__Archaea; p__Aenigmatarchaeota; c__Aenigmatarchaeia; o__QMZP01; f__QMZT01; g__JAADIF01; s__JAADIF01 sp013151465
GCA_016932735.1	Yes	Yes	No	No	d__Archaea; p__Aenigmatarchaeota; c__Aenigmatarchaeia; o__QMZP01; f__QMZT01; g__JAADIF01; s__JAADIF01 sp016932735
GCA_016932215.1	Yes	Yes	No	No	d__Archaea; p__Aenigmatarchaeota; c__Aenigmatarchaeia; o__QMZP01; f__QMZT01; g__JAFGDH01; s__JAFGDH01 sp016932215
GCA_003663325.1	Yes	Yes	No	No	d__Archaea; p__Aenigmatarchaeota; c__Aenigmatarchaeia; o__QMZP01; f__QMZT01; g__QMZT01; s__QMZT01 sp003663325
GCA_016932615.1	Yes	Yes	No	No	d__Archaea; p__Aenigmatarchaeota; c__Aenigmatarchaeia; o__QMZS01; f__QMZS01; g__JAFGCN01; s__JAFGCN01 sp016932615
GCA_003663295.1	Yes	Yes	No	No	d__Archaea; p__Aenigmatarchaeota; c__Aenigmatarchaeia; o__QMZS01; f__QMZS01; g__QMZS01; s__QMZS01 sp003663295
GCA_003663355.1	Yes	Yes	No	No	d__Archaea; p__Aenigmatarchaeota; c__Aenigmatarchaeia; o__QMZS01; f__QMZS01; g__QMZS01; s__QMZS01 sp003663355
GCA_001873845.1	Yes	Yes	No	No	d__Archaea; p__Altiarchaeota; c__Altiarchaeia; o__Altiarchaeales; f__Altiarchaeaceae; g__Altiarchaeum; s__Altiarchaeum hamiconexum
GCA_002083985.1	Yes	Yes	No	No	d__Archaea; p__Altiarchaeota; c__Altiarchaeia; o__Altiarchaeales; f__Altiarchaeaceae; g__Altiarchaeum; s__Altiarchaeum sp002083985
GCA_018260615.1	Yes	Yes	No	No	d__Archaea; p__Altiarchaeota; c__Altiarchaeia; o__Altiarchaeales; f__Altiarchaeaceae; g__Altiarchaeum; s__Altiarchaeum sp002841105
GCA_018260755.1	Yes	Yes	No	No	d__Archaea; p__Altiarchaeota; c__Altiarchaeia; o__Altiarchaeales; f__Altiarchaeaceae; g__Altiarchaeum; s__Altiarchaeum sp018260755
GCA_001742785.1	Yes	Yes	No	No	d__Archaea; p__Altiarchaeota; c__Altiarchaeia; o__IMC4; f__IMC4; g__IMC4; s__IMC4 sp001742785
GCA_001723855.1	Yes	Yes	No	No	d__Archaea; p__Altiarchaeota; c__Altiarchaeia; o__IMC4; f__MCBC01; g__MCBC01; s__MCBC01 sp001723855
GCA_903930485.1	Yes	Yes	No	No	d__Archaea; p__Altiarchaeota; c__Altiarchaeia; o__IMC4; f__QMZM01; g__CAIYYO01; s__CAIYYO01 sp903930485
GCA_002254405.1	Yes	Yes	No	No	d__Archaea; p__Altiarchaeota; c__Altiarchaeia; o__IMC4; f__QMZM01; g__EX4484-2; s__EX4484-2 sp002254405
GCA_002254565.1	Yes	Yes	No	No	d__Archaea; p__Altiarchaeota; c__Altiarchaeia; o__IMC4; f__QMZM01; g__EX4484-2; s__EX4484-2 sp002254565
GCA_016931955.1	Yes	Yes	No	No	d__Archaea; p__Altiarchaeota; c__Altiarchaeia; o__IMC4; f__QMZM01; g__JAFGDV01; s__JAFGDV01 sp016931955
GCA_003663045.1	Yes	Yes	No	No	d__Archaea; p__Altiarchaeota; c__Altiarchaeia; o__IMC4; f__QMZM01; g__QMZG01; s__QMZG01 sp003663045
GCA_003663115.1	Yes	Yes	No	No	d__Archaea; p__Altiarchaeota; c__Altiarchaeia; o__IMC4; f__QMZM01; g__QMZJ01; s__QMZJ01 sp003663115
GCA_003663175.1	Yes	Yes	No	No	d__Archaea; p__Altiarchaeota; c__Altiarchaeia; o__IMC4; f__QMZM01; g__QMZM01; s__QMZM01 sp003663175
GCA_015523055.1	Yes	Yes	No	No	d__Archaea; p__Altiarchaeota; c__Altiarchaeia; o__IMC4; f__QMZM01; g__WALD01; s__WALD01 sp015523055
GCA_018897475.1	Yes	Yes	No	No	d__Archaea; p__Altiarchaeota; c__Altiarchaeia; o__IMC4; f__QMZM01; g__WALD01; s__WALD01 sp018897475
GCA_902384455.1	Yes	Yes	No	No	d__Archaea; p__Altiarchaeota; c__Altiarchaeia; o__IMC4; f__SCGC-AAA252-I15; g__CABMCB01; s__CABMCB01 sp902384455
GCA_011380095.1	Yes	Yes	No	No	d__Archaea; p__Altiarchaeota; c__Altiarchaeia; o__IMC4; f__SCGC-AAA252-I15; g__DSAL01; s__DSAL01 sp011380095
GCA_018815265.1	Yes	Yes	No	No	d__Archaea; p__Altiarchaeota; c__Altiarchaeia; o__IMC4; f__SCGC-AAA252-I15; g__JAHIYG01; s__JAHIYG01 sp018815265
GCA_000402775.1	Yes	Yes	No	No	d__Archaea; p__Altiarchaeota; c__Altiarchaeia; o__IMC4; f__SCGC-AAA252-I15; g__SCGC-AAA252-I15; s__SCGC-AAA252-I15 sp000402775
GCA_016867655.1	Yes	Yes	No	No	d__Archaea; p__Altiarchaeota; c__Altiarchaeia; o__IMC4; f__SCGC-AAA252-I15; g__VGJA01; s__VGJA01 sp016867655
GCA_014729705.1	Yes	Yes	No	No	d__Archaea; p__Altiarchaeota; c__Altiarchaeia; o__IMC4; f__SCGC-AAA252-I15; g__WJJK01; s__WJJK01 sp014729705
GCA_014727915.1	Yes	Yes	No	No	d__Archaea; p__Altiarchaeota; c__Altiarchaeia; o__IMC4; f__SCGC-AAA252-I15; g__WJMO01; s__WJMO01 sp014727915
GCA_001723845.1	Yes	Yes	No	No	d__Archaea; p__Altiarchaeota; c__Altiarchaeia; o__IMC4; f__WOR-SM1-SCG; g__WOR-SM1-SCG; s__WOR-SM1-SCG sp001723845
GCA_016935655.1	Yes	Yes	No	No	d__Archaea; p__Altiarchaeota; c__Altiarchaeia; o__JAFGQM01; f__JAFGQM01; g__JAFGQM01; s__JAFGQM01 sp016935655
GCA_016840465.1	Yes	Yes	No	No	d__Archaea; p__Asgardarchaeota; c__Baldrarchaeia; o__Baldrarchaeales; f__Baldrarchaeaceae; g__Baldrarchaeum; s__Baldrarchaeum yapensis
GCA_016840485.1	Yes	Yes	No	No	d__Archaea; p__Asgardarchaeota; c__Baldrarchaeia; o__Baldrarchaeales; f__DXJG01; g__DXJG01; s__DXJG01 sp016840485
GCA_019056805.1	Yes	Yes	No	No	d__Archaea; p__Asgardarchaeota; c__Baldrarchaeia; o__Baldrarchaeales; f__DXJG01; g__DXJG01; s__DXJG01 sp019056805
GCA_016839515.1	Yes	Yes	No	No	d__Archaea; p__Asgardarchaeota; c__Heimdallarchaeia; o__Hodarchaeales; f__Hodarchaeaceae; g__Hodarchaeum; s__Hodarchaeum mangrovi
GCA_003144275.1	Yes	Yes	No	No	d__Archaea; p__Asgardarchaeota; c__Heimdallarchaeia; o__Hodarchaeales; f__Hodarchaeaceae; g__Hodarchaeum; s__Hodarchaeum sp003144275
GCA_011364965.1	Yes	Yes	No	No	d__Archaea; p__Asgardarchaeota; c__Heimdallarchaeia; o__Hodarchaeales; f__Hodarchaeaceae; g__Hodarchaeum; s__Hodarchaeum sp011364965
GCA_016839625.1	Yes	Yes	No	No	d__Archaea; p__Asgardarchaeota; c__Heimdallarchaeia; o__Hodarchaeales; f__Hodarchaeaceae; g__Hodarchaeum; s__Hodarchaeum sp016839625
GCA_016839665.1	Yes	Yes	No	No	d__Archaea; p__Asgardarchaeota; c__Heimdallarchaeia; o__Hodarchaeales; f__Hodarchaeaceae; g__Hodarchaeum; s__Hodarchaeum sp016839665
GCA_016839785.1	Yes	Yes	No	No	d__Archaea; p__Asgardarchaeota; c__Heimdallarchaeia; o__Hodarchaeales; f__Hodarchaeaceae; g__Hodarchaeum; s__Hodarchaeum sp016839785
GCA_016839815.1	Yes	Yes	No	No	d__Archaea; p__Asgardarchaeota; c__Heimdallarchaeia; o__Hodarchaeales; f__Hodarchaeaceae; g__Hodarchaeum; s__Hodarchaeum sp016839815
GCA_016840035.1	Yes	Yes	No	No	d__Archaea; p__Asgardarchaeota; c__Heimdallarchaeia; o__Hodarchaeales; f__Hodarchaeaceae; g__Hodarchaeum; s__Hodarchaeum sp016840035
GCA_016840285.1	Yes	Yes	No	No	d__Archaea; p__Asgardarchaeota; c__Heimdallarchaeia; o__Hodarchaeales; f__Hodarchaeaceae; g__Hodarchaeum; s__Hodarchaeum sp016840285
GCA_016840305.1	Yes	Yes	No	No	d__Archaea; p__Asgardarchaeota; c__Heimdallarchaeia; o__Hodarchaeales; f__Hodarchaeaceae; g__Hodarchaeum; s__Hodarchaeum sp016840305
GCA_019057635.1	Yes	Yes	No	No	d__Archaea; p__Asgardarchaeota; c__Heimdallarchaeia; o__Hodarchaeales; f__Hodarchaeaceae; g__Hodarchaeum; s__Hodarchaeum sp019057635
GCA_001940645.1	Yes	Yes	No	No	d__Archaea; p__Asgardarchaeota; c__Heimdallarchaeia; o__Hodarchaeales; f__LC-3; g__LC-3; s__LC-3 sp001940645
GCA_015520535.1	Yes	Yes	No	No	d__Archaea; p__Asgardarchaeota; c__Heimdallarchaeia; o__Hodarchaeales; f__S146-22; g__S146-22; s__S146-22 sp015520535
GCA_016840025.1	Yes	Yes	No	No	d__Archaea; p__Asgardarchaeota; c__Heimdallarchaeia; o__Hodarchaeales; f__YT1-039; g__YT1-039; s__YT1-039 sp016840025
GCA_016839955.1	Yes	Yes	No	No	d__Archaea; p__Asgardarchaeota; c__Heimdallarchaeia; o__Hodarchaeales; f__YT1-057; g__YT1-057; s__YT1-057 sp016839955
GCA_013166835.1	Yes	Yes	No	No	d__Archaea; p__Asgardarchaeota; c__Heimdallarchaeia; o__JABLTI01; f__JABLTI01; g__JABLTI01; s__JABLTI01 sp013166835
GCA_016839405.1	Yes	Yes	No	No	d__Archaea; p__Asgardarchaeota; c__Heimdallarchaeia; o__JABLTI01; f__JABLTI01; g__JABLTI01; s__JABLTI01 sp016839405
GCA_016840905.1	Yes	Yes	No	No	d__Archaea; p__Asgardarchaeota; c__Heimdallarchaeia; o__JABLTI01; f__JABLTI01; g__JABLTI01; s__JABLTI01 sp016840905
GCA_016840945.1	Yes	Yes	No	No	d__Archaea; p__Asgardarchaeota; c__Heimdallarchaeia; o__JABLTI01; f__JABLTI01; g__JABLTI01; s__JABLTI01 sp016840945
GCA_018238155.1	Yes	Yes	No	No	d__Archaea; p__Asgardarchaeota; c__Heimdallarchaeia; o__JABLTI01; f__JABLTI01; g__JABLTI01; s__JABLTI01 sp018238155
GCA_019056785.1	Yes	Yes	No	No	d__Archaea; p__Asgardarchaeota; c__Heimdallarchaeia; o__JABLTI01; f__JABLTI01; g__JABLTI01; s__JABLTI01 sp019056785
GCA_019058165.1	Yes	Yes	No	No	d__Archaea; p__Asgardarchaeota; c__Heimdallarchaeia; o__JABLTI01; f__JABLTI01; g__JABLTI01; s__JABLTI01 sp019058165
GCA_019058275.1	Yes	Yes	No	No	d__Archaea; p__Asgardarchaeota; c__Heimdallarchaeia; o__JABLTI01; f__JABLTI01; g__JABLTI01; s__JABLTI01 sp019058275
GCA_002728275.1	Yes	Yes	No	No	d__Archaea; p__Asgardarchaeota; c__Heimdallarchaeia; o__UBA460; f__Kariarchaeaceae; g__Kariarchaeum; s__Kariarchaeum pelagius
GCA_016839545.1	Yes	Yes	No	No	d__Archaea; p__Asgardarchaeota; c__Heimdallarchaeia; o__UBA460; f__Kariarchaeaceae; g__Kariarchaeum; s__Kariarchaeum sp016839545
GCA_001940725.1	Yes	Yes	No	No	d__Archaea; p__Asgardarchaeota; c__Heimdallarchaeia; o__UBA460; f__Kariarchaeaceae; g__LC-2; s__LC-2 sp001940725
GCA_015522385.1	Yes	Yes	No	No	d__Archaea; p__Asgardarchaeota; c__Heimdallarchaeia; o__UBA460; f__Kariarchaeaceae; g__S139-21; s__S139-21 sp015522385
GCA_015523565.1	Yes	Yes	No	No	d__Archaea; p__Asgardarchaeota; c__Heimdallarchaeia; o__UBA460; f__Kariarchaeaceae; g__WAKA01; s__WAKA01 sp015523565
GCA_019057815.1	Yes	Yes	No	No	d__Archaea; p__Asgardarchaeota; c__Heimdallarchaeia; o__UBA460; f__UBA460; g__18H4-34; s__18H4-34 sp019057815
GCA_001940755.1	Yes	Yes	No	No	d__Archaea; p__Asgardarchaeota; c__Heimdallarchaeia; o__UBA460; f__UBA460; g__UBA460; s__UBA460 sp001940755
GCA_019057375.1	Yes	Yes	No	No	d__Archaea; p__Asgardarchaeota; c__Heimdallarchaeia; o__UBA460; f__UBA460; g__UBA460; s__UBA460 sp002505645
GCA_013166775.1	Yes	Yes	No	No	d__Archaea; p__Asgardarchaeota; c__Heimdallarchaeia; o__UBA460; f__UBA460; g__UBA460; s__UBA460 sp013166775
GCA_016839875.1	Yes	Yes	No	No	d__Archaea; p__Asgardarchaeota; c__Heimdallarchaeia; o__UBA460; f__UBA460; g__UBA460; s__UBA460 sp016839875
GCA_016839945.1	Yes	Yes	No	No	d__Archaea; p__Asgardarchaeota; c__Heimdallarchaeia; o__UBA460; f__UBA460; g__UBA460; s__UBA460 sp016839945
GCA_016839985.1	Yes	Yes	No	No	d__Archaea; p__Asgardarchaeota; c__Heimdallarchaeia; o__UBA460; f__UBA460; g__UBA460; s__UBA460 sp016839985
GCA_016840095.1	Yes	Yes	No	No	d__Archaea; p__Asgardarchaeota; c__Heimdallarchaeia; o__UBA460; f__UBA460; g__UBA460; s__UBA460 sp016840095
GCA_018238545.1	Yes	Yes	No	No	d__Archaea; p__Asgardarchaeota; c__Heimdallarchaeia; o__UBA460; f__UBA460; g__UBA460; s__UBA460 sp018238545
GCA_016550395.1	Yes	Yes	No	No	d__Archaea; p__Asgardarchaeota; c__Hermodarchaeia; o__Hermodarchaeles; f__Hermodarchaeaceae; g__Hermodarchaeum; s__Hermodarchaeum sp016550395
GCA_016550405.1	Yes	Yes	No	No	d__Archaea; p__Asgardarchaeota; c__Hermodarchaeia; o__Hermodarchaeles; f__Hermodarchaeaceae; g__Hermodarchaeum; s__Hermodarchaeum sp016550405
GCA_016550425.1	Yes	Yes	No	No	d__Archaea; p__Asgardarchaeota; c__Hermodarchaeia; o__Hermodarchaeles; f__Hermodarchaeaceae; g__Hermodarchaeum; s__Hermodarchaeum sp016550425
GCA_016839365.1	Yes	Yes	No	No	d__Archaea; p__Asgardarchaeota; c__Hermodarchaeia; o__Hermodarchaeles; f__Hermodarchaeaceae; g__Hermodarchaeum; s__Hermodarchaeum sp016839365
GCA_016839805.1	Yes	Yes	No	No	d__Archaea; p__Asgardarchaeota; c__Hermodarchaeia; o__Hermodarchaeles; f__Hermodarchaeaceae; g__Hermodarchaeum; s__Hermodarchaeum sp016839805
GCA_016839995.1	Yes	Yes	No	No	d__Archaea; p__Asgardarchaeota; c__Hermodarchaeia; o__Hermodarchaeles; f__Hermodarchaeaceae; g__Hermodarchaeum; s__Hermodarchaeum sp016839995
GCA_016840185.1	Yes	Yes	No	No	d__Archaea; p__Asgardarchaeota; c__Hermodarchaeia; o__Hermodarchaeles; f__Hermodarchaeaceae; g__Hermodarchaeum; s__Hermodarchaeum sp016840185
GCA_016840595.1	Yes	Yes	No	No	d__Archaea; p__Asgardarchaeota; c__Hermodarchaeia; o__Hermodarchaeles; f__Hermodarchaeaceae; g__Hermodarchaeum; s__Hermodarchaeum sp016840595
GCA_016840405.1	Yes	Yes	No	No	d__Archaea; p__Asgardarchaeota; c__Hermodarchaeia; o__Hermodarchaeles; f__Hermodarchaeaceae; g__Hermodarchaeum; s__Hermodarchaeum yapensis
GCA_016550415.1	Yes	Yes	No	No	d__Archaea; p__Asgardarchaeota; c__Hermodarchaeia; o__Hermodarchaeles; f__Hermodarchaeaceae; g__JABXGU01; s__JABXGU01 sp016550415
GCA_016550485.1	Yes	Yes	No	No	d__Archaea; p__Asgardarchaeota; c__Hermodarchaeia; o__Hermodarchaeles; f__Hermodarchaeaceae; g__YT-063; s__YT-063 sp016550485
GCA_016840065.1	Yes	Yes	No	No	d__Archaea; p__Asgardarchaeota; c__Hermodarchaeia; o__Hermodarchaeles; f__Hermodarchaeaceae; g__YT-063; s__YT-063 sp016840065
GCA_016840135.1	Yes	Yes	No	No	d__Archaea; p__Asgardarchaeota; c__Hermodarchaeia; o__Hermodarchaeles; f__Hermodarchaeaceae; g__YT-063; s__YT-063 sp016840135
GCA_011362025.1	Yes	Yes	No	No	d__Archaea; p__Asgardarchaeota; c__Jordarchaeia; o__Jordarchaeales; f__DTBI01; g__DTBI01; s__DTBI01 sp011362025
GCA_011364305.1	Yes	Yes	No	No	d__Archaea; p__Asgardarchaeota; c__Jordarchaeia; o__Jordarchaeales; f__DTBI01; g__DTBI01; s__DTBI01 sp011364305
GCA_019056875.1	Yes	Yes	No	No	d__Archaea; p__Asgardarchaeota; c__Jordarchaeia; o__Jordarchaeales; f__Jordarchaeaceae; g__Jordarchaeum; s__Jordarchaeum madagascariense
GCA_019058495.1	Yes	Yes	No	No	d__Archaea; p__Asgardarchaeota; c__LC30; o__LC30; f__LC30; g__LC30; s__LC30 sp019058495
GCA_004524545.1	Yes	Yes	No	No	d__Archaea; p__Asgardarchaeota; c__Lokiarchaeia; o__CR-4; f__AMARA-1; g__AMARA-1; s__AMARA-1 sp004524545
GCA_016839385.1	Yes	Yes	No	No	d__Archaea; p__Asgardarchaeota; c__Lokiarchaeia; o__CR-4; f__AMARA-1; g__AMARA-1; s__AMARA-1 sp016839385
GCA_016839865.1	Yes	Yes	No	No	d__Archaea; p__Asgardarchaeota; c__Lokiarchaeia; o__CR-4; f__AMARA-1; g__AMARA-1; s__AMARA-1 sp016839865
GCA_016933055.1	Yes	Yes	No	No	d__Archaea; p__Asgardarchaeota; c__Lokiarchaeia; o__CR-4; f__AMARA-1; g__AMARA-1; s__AMARA-1 sp016933055
GCA_014729055.1	Yes	Yes	No	No	d__Archaea; p__Asgardarchaeota; c__Lokiarchaeia; o__CR-4; f__AMARA-1; g__WJKO01; s__WJKO01 sp014729055
GCA_001940655.1	Yes	Yes	No	No	d__Archaea; p__Asgardarchaeota; c__Lokiarchaeia; o__CR-4; f__CR-4; g__CR-4; s__CR-4 sp001940655
GCA_018238965.1	Yes	Yes	No	No	d__Archaea; p__Asgardarchaeota; c__Lokiarchaeia; o__CR-4; f__MK-D1; g__Prometheoarchaeum; s__Prometheoarchaeum sp018238965
GCF_008000775.1	Yes	Yes	No	No	d__Archaea; p__Asgardarchaeota; c__Lokiarchaeia; o__CR-4; f__MK-D1; g__Prometheoarchaeum; s__Prometheoarchaeum syntrophicum
GCA_019058015.1	Yes	Yes	No	No	d__Archaea; p__Asgardarchaeota; c__Lokiarchaeia; o__CR-4; f__SOKP01; g__6H3-1; s__6H3-1 sp019058015
GCA_019058135.1	Yes	Yes	No	No	d__Archaea; p__Asgardarchaeota; c__Lokiarchaeia; o__CR-4; f__SOKP01; g__6H3-1; s__6H3-1 sp019058135
GCA_016839425.1	Yes	Yes	No	No	d__Archaea; p__Asgardarchaeota; c__Lokiarchaeia; o__CR-4; f__SOKP01; g__FT1-020; s__FT1-020 sp016839425
GCA_016840695.1	Yes	Yes	No	No	d__Archaea; p__Asgardarchaeota; c__Lokiarchaeia; o__CR-4; f__SOKP01; g__FT1-020; s__FT1-020 sp016840695
GCA_016930515.1	Yes	Yes	No	No	d__Archaea; p__Asgardarchaeota; c__Lokiarchaeia; o__CR-4; f__SOKP01; g__FT1-020; s__FT1-020 sp016930515
GCA_019057355.1	Yes	Yes	No	No	d__Archaea; p__Asgardarchaeota; c__Lokiarchaeia; o__CR-4; f__SOKP01; g__FT1-020; s__FT1-020 sp019057355
GCA_016926735.1	Yes	Yes	No	No	d__Archaea; p__Asgardarchaeota; c__Lokiarchaeia; o__CR-4; f__SOKP01; g__JAFGOA01; s__JAFGOA01 sp016926735
GCA_005223125.1	Yes	Yes	No	No	d__Archaea; p__Asgardarchaeota; c__Lokiarchaeia; o__CR-4; f__SOKP01; g__Loki-b32; s__Loki-b32 sp005223125
GCA_013375485.1	Yes	Yes	No	No	d__Archaea; p__Asgardarchaeota; c__Lokiarchaeia; o__CR-4; f__SOKP01; g__Loki-b32; s__Loki-b32 sp013375485
GCA_016839585.1	Yes	Yes	No	No	d__Archaea; p__Asgardarchaeota; c__Lokiarchaeia; o__CR-4; f__SOKP01; g__Loki-b32; s__Loki-b32 sp016839585
GCA_016839635.1	Yes	Yes	No	No	d__Archaea; p__Asgardarchaeota; c__Lokiarchaeia; o__CR-4; f__SOKP01; g__Loki-b32; s__Loki-b32 sp016839635
GCA_016839655.1	Yes	Yes	No	No	d__Archaea; p__Asgardarchaeota; c__Lokiarchaeia; o__CR-4; f__SOKP01; g__Loki-b32; s__Loki-b32 sp016839655
GCA_016839705.1	Yes	Yes	No	No	d__Archaea; p__Asgardarchaeota; c__Lokiarchaeia; o__CR-4; f__SOKP01; g__Loki-b32; s__Loki-b32 sp016839705
GCA_016839845.1	Yes	Yes	No	No	d__Archaea; p__Asgardarchaeota; c__Lokiarchaeia; o__CR-4; f__SOKP01; g__Loki-b32; s__Loki-b32 sp016839845
GCA_016839915.1	Yes	Yes	No	No	d__Archaea; p__Asgardarchaeota; c__Lokiarchaeia; o__CR-4; f__SOKP01; g__Loki-b32; s__Loki-b32 sp016839915
GCA_016840085.1	Yes	Yes	No	No	d__Archaea; p__Asgardarchaeota; c__Lokiarchaeia; o__CR-4; f__SOKP01; g__Loki-b32; s__Loki-b32 sp016840085
GCA_019057775.1	Yes	Yes	No	No	d__Archaea; p__Asgardarchaeota; c__Lokiarchaeia; o__CR-4; f__SOKP01; g__Loki-b32; s__Loki-b32 sp019057775
GCA_019057865.1	Yes	Yes	No	No	d__Archaea; p__Asgardarchaeota; c__Lokiarchaeia; o__CR-4; f__SOKP01; g__Loki-b32; s__Loki-b32 sp019057865
GCA_019057975.1	Yes	Yes	No	No	d__Archaea; p__Asgardarchaeota; c__Lokiarchaeia; o__CR-4; f__SOKP01; g__Loki-b32; s__Loki-b32 sp019057975
GCA_019058245.1	Yes	Yes	No	No	d__Archaea; p__Asgardarchaeota; c__Lokiarchaeia; o__CR-4; f__SOKP01; g__Loki-b32; s__Loki-b32 sp019058245
GCA_019058365.1	Yes	Yes	No	No	d__Archaea; p__Asgardarchaeota; c__Lokiarchaeia; o__CR-4; f__SOKP01; g__Loki-b32; s__Loki-b32 sp019058365
GCA_019058425.1	Yes	Yes	No	No	d__Archaea; p__Asgardarchaeota; c__Lokiarchaeia; o__CR-4; f__SOKP01; g__Loki-b32; s__Loki-b32 sp019058425
GCA_004524515.1	Yes	Yes	No	No	d__Archaea; p__Asgardarchaeota; c__Lokiarchaeia; o__CR-4; f__SOKP01; g__LW40-45; s__LW40-45 sp004524515
GCA_019058445.1	Yes	Yes	No	No	d__Archaea; p__Asgardarchaeota; c__Lokiarchaeia; o__CR-4; f__SOKP01; g__LW40-45; s__LW40-45 sp019058445
GCA_019058515.1	Yes	Yes	No	No	d__Archaea; p__Asgardarchaeota; c__Lokiarchaeia; o__CR-4; f__SOKP01; g__LW60-42; s__LW60-42 sp019058515
GCA_004524385.1	Yes	Yes	No	No	d__Archaea; p__Asgardarchaeota; c__Lokiarchaeia; o__CR-4; f__SOKP01; g__SDNM01; s__SDNM01 sp004524385
GCA_004524535.1	Yes	Yes	No	No	d__Archaea; p__Asgardarchaeota; c__Lokiarchaeia; o__CR-4; f__SOKP01; g__SDNM01; s__SDNM01 sp004524535
GCA_019058295.1	Yes	Yes	No	No	d__Archaea; p__Asgardarchaeota; c__Lokiarchaeia; o__CR-4; f__SOKP01; g__SDNM01; s__SDNM01 sp019058295
GCA_004375715.1	Yes	Yes	No	No	d__Archaea; p__Asgardarchaeota; c__Lokiarchaeia; o__CR-4; f__SOKP01; g__SOKP01; s__SOKP01 sp004375715
GCA_004524725.1	Yes	Yes	No	No	d__Archaea; p__Asgardarchaeota; c__Lokiarchaeia; o__CR-4; f__SOKP01; g__SOKP01; s__SOKP01 sp004524725
GCA_005222975.1	Yes	Yes	No	No	d__Archaea; p__Asgardarchaeota; c__Lokiarchaeia; o__CR-4; f__SOKP01; g__SOKP01; s__SOKP01 sp005222975
GCA_011364925.1	Yes	Yes	No	No	d__Archaea; p__Asgardarchaeota; c__Lokiarchaeia; o__CR-4; f__SOKP01; g__SOKP01; s__SOKP01 sp011364925
GCA_011364975.1	Yes	Yes	No	No	d__Archaea; p__Asgardarchaeota; c__Lokiarchaeia; o__CR-4; f__SOKP01; g__SOKP01; s__SOKP01 sp011364975
GCA_013375475.1	Yes	Yes	No	No	d__Archaea; p__Asgardarchaeota; c__Lokiarchaeia; o__CR-4; f__SOKP01; g__SOKP01; s__SOKP01 sp013375475
GCA_013375495.1	Yes	Yes	No	No	d__Archaea; p__Asgardarchaeota; c__Lokiarchaeia; o__CR-4; f__SOKP01; g__SOKP01; s__SOKP01 sp013375495
GCA_016839745.1	Yes	Yes	No	No	d__Archaea; p__Asgardarchaeota; c__Lokiarchaeia; o__CR-4; f__SOKP01; g__SOKP01; s__SOKP01 sp016839745
GCA_016839765.1	Yes	Yes	No	No	d__Archaea; p__Asgardarchaeota; c__Lokiarchaeia; o__CR-4; f__SOKP01; g__SOKP01; s__SOKP01 sp016839765
GCA_016840165.1	Yes	Yes	No	No	d__Archaea; p__Asgardarchaeota; c__Lokiarchaeia; o__CR-4; f__SOKP01; g__SOKP01; s__SOKP01 sp016840165
GCA_016840545.1	Yes	Yes	No	No	d__Archaea; p__Asgardarchaeota; c__Lokiarchaeia; o__CR-4; f__SOKP01; g__SOKP01; s__SOKP01 sp016840545
GCA_018238625.1	Yes	Yes	No	No	d__Archaea; p__Asgardarchaeota; c__Lokiarchaeia; o__CR-4; f__SOKP01; g__SOKP01; s__SOKP01 sp018238625
GCA_019057735.1	Yes	Yes	No	No	d__Archaea; p__Asgardarchaeota; c__Lokiarchaeia; o__CR-4; f__SOKP01; g__SOKP01; s__SOKP01 sp019057735
GCA_019057795.1	Yes	Yes	No	No	d__Archaea; p__Asgardarchaeota; c__Lokiarchaeia; o__CR-4; f__SOKP01; g__SOKP01; s__SOKP01 sp019057795
GCA_004524425.1	Yes	Yes	No	No	d__Archaea; p__Asgardarchaeota; c__Lokiarchaeia; o__CR-4; f__SOKP01; g__TEKIR-21; s__TEKIR-21 sp004524425
GCA_004524365.1	Yes	Yes	No	No	d__Archaea; p__Asgardarchaeota; c__Lokiarchaeia; o__CR-4; f__SOKP01; g__TEKIR-8; s__TEKIR-8 sp004524365
GCA_008080735.1	Yes	Yes	No	No	d__Archaea; p__Asgardarchaeota; c__Lokiarchaeia; o__CR-4; f__SOKP01; g__TEKIR-8; s__TEKIR-8 sp008080735
GCA_008080765.1	Yes	Yes	No	No	d__Archaea; p__Asgardarchaeota; c__Lokiarchaeia; o__CR-4; f__SOKP01; g__TEKIR-8; s__TEKIR-8 sp008080765
GCA_014730165.1	Yes	Yes	No	No	d__Archaea; p__Asgardarchaeota; c__Lokiarchaeia; o__CR-4; f__SOKP01; g__TEKIR-8; s__TEKIR-8 sp014730165
GCA_014730295.1	Yes	Yes	No	No	d__Archaea; p__Asgardarchaeota; c__Lokiarchaeia; o__CR-4; f__SOKP01; g__TEKIR-8; s__TEKIR-8 sp014730295
GCA_016839555.1	Yes	Yes	No	No	d__Archaea; p__Asgardarchaeota; c__Lokiarchaeia; o__CR-4; f__SOKP01; g__TEKIR-8; s__TEKIR-8 sp016839555
GCA_014729315.1	Yes	Yes	No	No	d__Archaea; p__Asgardarchaeota; c__Lokiarchaeia; o__CR-4; f__SOKP01; g__WJKD01; s__WJKD01 sp014729315
GCA_016839905.1	Yes	Yes	No	No	d__Archaea; p__Asgardarchaeota; c__Lokiarchaeia; o__CR-4; f__SOKP01; g__YT1-065; s__YT1-065 sp016839905
GCA_016932935.1	Yes	Yes	No	No	d__Archaea; p__Asgardarchaeota; c__Lokiarchaeia; o__CR-4; f__WJJB01; g__JAFGBX01; s__JAFGBX01 sp016932935
GCA_014729935.1	Yes	Yes	No	No	d__Archaea; p__Asgardarchaeota; c__Lokiarchaeia; o__CR-4; f__WJJB01; g__WJJB01; s__WJJB01 sp014729935
GCA_005191415.1	Yes	Yes	No	No	d__Archaea; p__Asgardarchaeota; c__Lokiarchaeia; o__Helarchaeales; f__HEL-GB-A; g__HEL-GB-A; s__HEL-GB-A sp005191415
GCA_013375405.1	Yes	Yes	No	No	d__Archaea; p__Asgardarchaeota; c__Lokiarchaeia; o__Helarchaeales; f__HEL-GB-A; g__JABXJT01; s__JABXJT01 sp013375405
GCA_013375455.1	Yes	Yes	No	No	d__Archaea; p__Asgardarchaeota; c__Lokiarchaeia; o__Helarchaeales; f__HEL-GB-A; g__JABXJT01; s__JABXJT01 sp013375455
GCA_016840125.1	Yes	Yes	No	No	d__Archaea; p__Asgardarchaeota; c__Lokiarchaeia; o__Helarchaeales; f__HEL-GB-A; g__JABXJT01; s__JABXJT01 sp016840125
GCA_005191425.1	Yes	Yes	No	No	d__Archaea; p__Asgardarchaeota; c__Lokiarchaeia; o__Helarchaeales; f__HEL-GB-B; g__HEL-GB-B; s__HEL-GB-B sp005191425
GCA_013375355.1	Yes	Yes	No	No	d__Archaea; p__Asgardarchaeota; c__Lokiarchaeia; o__Helarchaeales; f__JABXJV01; g__JABXJV01; s__JABXJV01 sp013375355
GCA_019058315.1	Yes	Yes	No	No	d__Archaea; p__Asgardarchaeota; c__Lokiarchaeia; o__Helarchaeales; f__JABXJV01; g__JABXJV01; s__JABXJV01 sp019058315
GCA_011365055.1	Yes	Yes	No	No	d__Archaea; p__Asgardarchaeota; c__Lokiarchaeia; o__Helarchaeales; f__RDOG01; g__RDOG01; s__RDOG01 sp011365055
GCA_001940665.1	Yes	Yes	No	No	d__Archaea; p__Asgardarchaeota; c__Odinarchaeia; o__Odinarchaeales; f__LCB-4; g__LCB-4; s__LCB-4 sp001940665
GCA_016839265.1	Yes	Yes	No	No	d__Archaea; p__Asgardarchaeota; c__Odinarchaeia; o__Odinarchaeales; f__LCB-4; g__LCB-4; s__LCB-4 sp016839265
GCA_016294985.1	Yes	Yes	No	No	d__Archaea; p__Asgardarchaeota; c__Sifarchaeia; o__Borrarchaeales; f__Borrarchaeaceae; g__Borrarchaeum; s__Borrarchaeum marinoarchaea
GCA_016840315.1	Yes	Yes	No	No	d__Archaea; p__Asgardarchaeota; c__Sifarchaeia; o__Borrarchaeales; f__Borrarchaeaceae; g__Borrarchaeum; s__Borrarchaeum sp016840315
GCA_016840645.1	Yes	Yes	No	No	d__Archaea; p__Asgardarchaeota; c__Sifarchaeia; o__Borrarchaeales; f__Borrarchaeaceae; g__Borrarchaeum; s__Borrarchaeum sp016840645
GCA_019057385.1	Yes	Yes	No	No	d__Archaea; p__Asgardarchaeota; c__Sifarchaeia; o__Borrarchaeales; f__Borrarchaeaceae; g__Borrarchaeum; s__Borrarchaeum weybense
GCA_016840515.1	Yes	Yes	No	No	d__Archaea; p__Asgardarchaeota; c__Sifarchaeia; o__Borrarchaeales; f__Borrarchaeaceae; g__Borrarchaeum; s__Borrarchaeum yapensis
GCA_016292335.1	Yes	Yes	No	No	d__Archaea; p__Asgardarchaeota; c__Sifarchaeia; o__Sifarchaeales; f__Sifarchaeaceae; g__Sifarchaeotum; s__Sifarchaeotum subterraneus
GCA_003662765.1	Yes	Yes	No	No	d__Archaea; p__Asgardarchaeota; c__Thorarchaeia; o__Thorarchaeales; f__Thorarchaeaceae; g__B65-G9; s__B65-G9 sp003662765
GCA_016839445.1	Yes	Yes	No	No	d__Archaea; p__Asgardarchaeota; c__Thorarchaeia; o__Thorarchaeales; f__Thorarchaeaceae; g__FT1-004; s__FT1-004 sp016839445
GCA_013388835.1	Yes	Yes	No	No	d__Archaea; p__Asgardarchaeota; c__Thorarchaeia; o__Thorarchaeales; f__Thorarchaeaceae; g__JACAEL01; s__JACAEL01 sp013388835
GCA_016840825.1	Yes	Yes	No	No	d__Archaea; p__Asgardarchaeota; c__Thorarchaeia; o__Thorarchaeales; f__Thorarchaeaceae; g__MP5-2226; s__MP5-2226 sp016840825
GCA_016841005.1	Yes	Yes	No	No	d__Archaea; p__Asgardarchaeota; c__Thorarchaeia; o__Thorarchaeales; f__Thorarchaeaceae; g__MP5-2226; s__MP5-2226 sp016841005
GCA_002825465.1	Yes	Yes	No	No	d__Archaea; p__Asgardarchaeota; c__Thorarchaeia; o__Thorarchaeales; f__Thorarchaeaceae; g__MP8T-1; s__MP8T-1 sp002825465
GCA_003345545.1	Yes	Yes	No	No	d__Archaea; p__Asgardarchaeota; c__Thorarchaeia; o__Thorarchaeales; f__Thorarchaeaceae; g__MP8T-1; s__MP8T-1 sp003345545
GCA_004524565.1	Yes	Yes	No	No	d__Archaea; p__Asgardarchaeota; c__Thorarchaeia; o__Thorarchaeales; f__Thorarchaeaceae; g__MP8T-1; s__MP8T-1 sp004524565
GCA_004524595.1	Yes	Yes	No	No	d__Archaea; p__Asgardarchaeota; c__Thorarchaeia; o__Thorarchaeales; f__Thorarchaeaceae; g__MP8T-1; s__MP8T-1 sp004524595
GCA_016839245.1	Yes	Yes	No	No	d__Archaea; p__Asgardarchaeota; c__Thorarchaeia; o__Thorarchaeales; f__Thorarchaeaceae; g__MP8T-1; s__MP8T-1 sp016839245
GCA_016839275.1	Yes	Yes	No	No	d__Archaea; p__Asgardarchaeota; c__Thorarchaeia; o__Thorarchaeales; f__Thorarchaeaceae; g__MP8T-1; s__MP8T-1 sp016839275
GCA_016840385.1	Yes	Yes	No	No	d__Archaea; p__Asgardarchaeota; c__Thorarchaeia; o__Thorarchaeales; f__Thorarchaeaceae; g__MP8T-1; s__MP8T-1 sp016840385
GCA_016933575.1	Yes	Yes	No	No	d__Archaea; p__Asgardarchaeota; c__Thorarchaeia; o__Thorarchaeales; f__Thorarchaeaceae; g__MP8T-1; s__MP8T-1 sp016933575
GCA_018238205.1	Yes	Yes	No	No	d__Archaea; p__Asgardarchaeota; c__Thorarchaeia; o__Thorarchaeales; f__Thorarchaeaceae; g__MP8T-1; s__MP8T-1 sp018238205
GCA_018238825.1	Yes	Yes	No	No	d__Archaea; p__Asgardarchaeota; c__Thorarchaeia; o__Thorarchaeales; f__Thorarchaeaceae; g__MP8T-1; s__MP8T-1 sp018238825
GCA_003345555.1	Yes	Yes	No	No	d__Archaea; p__Asgardarchaeota; c__Thorarchaeia; o__Thorarchaeales; f__Thorarchaeaceae; g__OWC5; s__OWC5 sp003345555
GCA_003345595.1	Yes	Yes	No	No	d__Archaea; p__Asgardarchaeota; c__Thorarchaeia; o__Thorarchaeales; f__Thorarchaeaceae; g__OWC5; s__OWC5 sp003345595
GCA_008080745.1	Yes	Yes	No	No	d__Archaea; p__Asgardarchaeota; c__Thorarchaeia; o__Thorarchaeales; f__Thorarchaeaceae; g__SHMX01; s__SHMX01 sp008080745
GCA_014728035.1	Yes	Yes	No	No	d__Archaea; p__Asgardarchaeota; c__Thorarchaeia; o__Thorarchaeales; f__Thorarchaeaceae; g__SHMX01; s__SHMX01 sp014728035
GCA_001563335.1	Yes	Yes	No	No	d__Archaea; p__Asgardarchaeota; c__Thorarchaeia; o__Thorarchaeales; f__Thorarchaeaceae; g__SMTZ1-45; s__SMTZ1-45 sp001563335
GCA_001940705.1	Yes	Yes	No	No	d__Archaea; p__Asgardarchaeota; c__Thorarchaeia; o__Thorarchaeales; f__Thorarchaeaceae; g__SMTZ1-45; s__SMTZ1-45 sp001940705
GCA_002825515.1	Yes	Yes	No	No	d__Archaea; p__Asgardarchaeota; c__Thorarchaeia; o__Thorarchaeales; f__Thorarchaeaceae; g__SMTZ1-45; s__SMTZ1-45 sp002825515
GCA_004376265.1	Yes	Yes	No	No	d__Archaea; p__Asgardarchaeota; c__Thorarchaeia; o__Thorarchaeales; f__Thorarchaeaceae; g__SMTZ1-45; s__SMTZ1-45 sp004376265
GCA_011364905.1	Yes	Yes	No	No	d__Archaea; p__Asgardarchaeota; c__Thorarchaeia; o__Thorarchaeales; f__Thorarchaeaceae; g__SMTZ1-45; s__SMTZ1-45 sp011364905
GCA_016839345.1	Yes	Yes	No	No	d__Archaea; p__Asgardarchaeota; c__Thorarchaeia; o__Thorarchaeales; f__Thorarchaeaceae; g__SMTZ1-45; s__SMTZ1-45 sp016839345
GCA_016840685.1	Yes	Yes	No	No	d__Archaea; p__Asgardarchaeota; c__Thorarchaeia; o__Thorarchaeales; f__Thorarchaeaceae; g__SMTZ1-45; s__SMTZ1-45 sp016840685
GCA_016840855.1	Yes	Yes	No	No	d__Archaea; p__Asgardarchaeota; c__Thorarchaeia; o__Thorarchaeales; f__Thorarchaeaceae; g__SMTZ1-45; s__SMTZ1-45 sp016840855
GCA_016840965.1	Yes	Yes	No	No	d__Archaea; p__Asgardarchaeota; c__Thorarchaeia; o__Thorarchaeales; f__Thorarchaeaceae; g__SMTZ1-45; s__SMTZ1-45 sp016840965
GCA_019057595.1	Yes	Yes	No	No	d__Archaea; p__Asgardarchaeota; c__Thorarchaeia; o__Thorarchaeales; f__Thorarchaeaceae; g__SMTZ1-45; s__SMTZ1-45 sp019057595
GCA_001563325.1	Yes	Yes	No	No	d__Archaea; p__Asgardarchaeota; c__Thorarchaeia; o__Thorarchaeales; f__Thorarchaeaceae; g__SMTZ1-83; s__SMTZ1-83 sp001563325
GCA_011364985.1	Yes	Yes	No	No	d__Archaea; p__Asgardarchaeota; c__Thorarchaeia; o__Thorarchaeales; f__Thorarchaeaceae; g__SMTZ1-83; s__SMTZ1-83 sp011364985
GCA_011365025.1	Yes	Yes	No	No	d__Archaea; p__Asgardarchaeota; c__Thorarchaeia; o__Thorarchaeales; f__Thorarchaeaceae; g__SMTZ1-83; s__SMTZ1-83 sp011365025
GCA_016839605.1	Yes	Yes	No	No	d__Archaea; p__Asgardarchaeota; c__Thorarchaeia; o__Thorarchaeales; f__Thorarchaeaceae; g__SMTZ1-83; s__SMTZ1-83 sp016839605
GCA_004524435.1	Yes	Yes	No	No	d__Archaea; p__Asgardarchaeota; c__Thorarchaeia; o__Thorarchaeales; f__Thorarchaeaceae; g__TEKIR-12S; s__TEKIR-12S sp004524435
GCA_004524445.1	Yes	Yes	No	No	d__Archaea; p__Asgardarchaeota; c__Thorarchaeia; o__Thorarchaeales; f__Thorarchaeaceae; g__TEKIR-14; s__TEKIR-14 sp004524445
GCA_014730275.1	Yes	Yes	No	No	d__Archaea; p__Asgardarchaeota; c__Thorarchaeia; o__Thorarchaeales; f__Thorarchaeaceae; g__WJIL01; s__WJIL01 sp014730275
GCA_018335335.1	Yes	Yes	No	No	d__Archaea; p__Asgardarchaeota; c__Thorarchaeia; o__Thorarchaeales; f__Thorarchaeaceae; g__WJIL01; s__WJIL01 sp018335335
GCA_013138615.1	Yes	Yes	No	No	d__Archaea; p__Asgardarchaeota; c__Thorarchaeia; o__Thorarchaeales; f__Thorarchaeaceae; g__WTCK01; s__WTCK01 sp013138615
GCA_018238375.1	Yes	Yes	No	No	d__Archaea; p__Asgardarchaeota; c__Thorarchaeia; o__Thorarchaeales; f__Thorarchaeaceae; g__WTCK01; s__WTCK01 sp018238375
GCA_019057475.1	Yes	Yes	No	No	d__Archaea; p__Asgardarchaeota; c__Thorarchaeia; o__Thorarchaeales; f__Thorarchaeaceae; g__WTCK01; s__WTCK01 sp019057475
GCA_016840245.1	Yes	Yes	No	No	d__Archaea; p__Asgardarchaeota; c__Thorarchaeia; o__Thorarchaeales; f__Thorarchaeaceae; g__YT-029; s__YT-029 sp016840245
GCA_016840425.1	Yes	Yes	No	No	d__Archaea; p__Asgardarchaeota; c__Wukongarchaeia; o__Wukongarchaeales; f__Wukongarchaeaceae; g__Wukongarchaeum; s__Wukongarchaeum yapensis
GCA_003551125.1	Yes	Yes	No	No	d__Archaea; p__B1Sed10-29; c__B1Sed10-29; o__B1Sed10-29; f__B1Sed10-29; g__B1Sed10-29; s__B1Sed10-29 sp003551125
GCA_003553825.1	Yes	Yes	No	No	d__Archaea; p__B1Sed10-29; c__B1Sed10-29; o__B1Sed10-29; f__B1Sed10-29; g__B1Sed10-29; s__B1Sed10-29 sp003553825
GCA_003558235.1	Yes	Yes	No	No	d__Archaea; p__B1Sed10-29; c__B1Sed10-29; o__B1Sed10-29; f__B1Sed10-29; g__CSSED10-269; s__CSSED10-269 sp003558235
GCA_003660975.1	Yes	Yes	No	No	d__Archaea; p__B1Sed10-29; c__B1Sed10-29; o__B1Sed10-29; f__B47-G15; g__B47-G15; s__B47-G15 sp003660975
GCA_016177165.1	Yes	Yes	No	No	d__Archaea; p__B1Sed10-29; c__B1Sed10-29; o__B1Sed10-29; f__JACOVT01; g__JACOVT01; s__JACOVT01 sp016177165
GCA_018304505.1	Yes	Yes	No	No	d__Archaea; p__B1Sed10-29; c__B1Sed10-29; o__B1Sed10-29; f__JAGVWA01; g__JAGVWA01; s__JAGVWA01 sp018304505
GCA_016939415.1	Yes	Yes	No	No	d__Archaea; p__B1Sed10-29; c__B1Sed10-29; o__WALL01; f__WALL01; g__JAFGGZ01; s__JAFGGZ01 sp016939415
GCA_015522845.1	Yes	Yes	No	No	d__Archaea; p__B1Sed10-29; c__B1Sed10-29; o__WALL01; f__WALL01; g__WALL01; s__WALL01 sp015522845
GCA_015522495.1	Yes	Yes	No	No	d__Archaea; p__B1Sed10-29; c__B1Sed10-29; o__WALL01; f__WAMD01; g__WAMD01; s__WAMD01 sp015522495
GCA_003660865.1	Yes	Yes	No	No	d__Archaea; p__EX4484-52; c__EX4484-52; o__EX4484-52; f__B79-G9; g__B79-G9; s__B79-G9 sp003660865
GCA_017610525.1	Yes	Yes	No	No	d__Archaea; p__EX4484-52; c__EX4484-52; o__EX4484-52; f__B79-G9; g__B79-G9; s__B79-G9 sp017610525
GCA_013139905.1	Yes	Yes	No	No	d__Archaea; p__EX4484-52; c__EX4484-52; o__EX4484-52; f__B79-G9; g__GLR112; s__GLR112 sp013139905
GCA_002254415.1	Yes	Yes	No	No	d__Archaea; p__EX4484-52; c__EX4484-52; o__EX4484-52; f__EX4484-52; g__EX4484-52; s__EX4484-52 sp002254415
GCA_003660905.1	Yes	Yes	No	No	d__Archaea; p__EX4484-52; c__EX4484-52; o__EX4484-52; f__EX4484-52; g__EX4484-52; s__EX4484-52 sp003660905
GCA_013138765.1	Yes	Yes	No	No	d__Archaea; p__EX4484-52; c__EX4484-52; o__EX4484-52; f__GLR71; g__GLR71; s__GLR71 sp013138765
GCA_013138805.1	Yes	Yes	No	No	d__Archaea; p__EX4484-52; c__EX4484-52; o__EX4484-52; f__GLR71; g__GLR71; s__GLR71 sp013138805
GCA_013153555.1	Yes	Yes	No	No	d__Archaea; p__EX4484-52; c__EX4484-52; o__EX4484-52; f__JAADEF01; g__JAADEF01; s__JAADEF01 sp013153555
GCA_015520895.1	Yes	Yes	No	No	d__Archaea; p__EX4484-52; c__EX4484-52; o__EX4484-52; f__JAADEF01; g__JAADEF01; s__JAADEF01 sp015520895
GCA_015521505.1	Yes	Yes	No	No	d__Archaea; p__EX4484-52; c__EX4484-52; o__EX4484-52; f__JAADEF01; g__WAOB01; s__WAOB01 sp015521505
GCA_017610545.1	Yes	Yes	No	No	d__Archaea; p__EX4484-52; c__EX4484-52; o__EX4484-52; f__JAFCBV01; g__JAFCBV01; s__JAFCBV01 sp017610545
GCA_018897155.1	Yes	Yes	No	No	d__Archaea; p__EX4484-52; c__EX4484-52; o__EX4484-52; f__LFW-46; g__LFW-46; s__LFW-46 sp018897155
GCA_902384675.1	Yes	Yes	No	No	d__Archaea; p__EX4484-52; c__EX4484-52; o__EX4484-52; f__LFW-46; g__LFW-46; s__LFW-46 sp902384675
GCA_015520605.1	Yes	Yes	No	No	d__Archaea; p__EX4484-52; c__EX4484-52; o__EX4484-52; f__WAPT01; g__WAPT01; s__WAPT01 sp015520605
GCA_003660555.1	Yes	Yes	No	No	d__Archaea; p__Hadarchaeota; c__B88-G9; o__B88-G9; f__B88-G9; g__B88-G9; s__B88-G9 sp003660555
GCA_011361855.1	Yes	Yes	No	No	d__Archaea; p__Hadarchaeota; c__Hadarchaeia; o__Hadarchaeales; f__DSZJ01; g__DSZJ01; s__DSZJ01 sp011361855
GCA_011367145.1	Yes	Yes	No	No	d__Archaea; p__Hadarchaeota; c__Hadarchaeia; o__Hadarchaeales; f__DSZJ01; g__DSZJ01; s__DSZJ01 sp011367145
GCA_011367225.1	Yes	Yes	No	No	d__Archaea; p__Hadarchaeota; c__Hadarchaeia; o__Hadarchaeales; f__DTKF01; g__DTKF01; s__DTKF01 sp011367225
GCA_011370445.1	Yes	Yes	No	No	d__Archaea; p__Hadarchaeota; c__Hadarchaeia; o__Hadarchaeales; f__DTKF01; g__DTKF01; s__DTKF01 sp011370445
GCA_003661465.1	Yes	Yes	No	No	d__Archaea; p__Hadarchaeota; c__Hadarchaeia; o__Hadarchaeales; f__Hadarchaeaceae; g__B75-G9; s__B75-G9 sp003661465
GCA_012962055.1	Yes	Yes	No	No	d__Archaea; p__Hadarchaeota; c__Hadarchaeia; o__Hadarchaeales; f__Hadarchaeaceae; g__B75-G9; s__B75-G9 sp012962055
GCA_004375695.1	Yes	Yes	No	No	d__Archaea; p__Hadarchaeota; c__Hadarchaeia; o__Hadarchaeales; f__Hadarchaeaceae; g__DG-33; s__DG-33 sp004375695
GCA_014361095.1	Yes	Yes	No	No	d__Archaea; p__Hadarchaeota; c__Hadarchaeia; o__Hadarchaeales; f__Hadarchaeaceae; g__Hadarchaeum; s__Hadarchaeum sp014361095
GCA_004347925.1	Yes	Yes	No	No	d__Archaea; p__Hadarchaeota; c__Hadarchaeia; o__Hadarchaeales; f__WYZ-LMO6; g__WYZ-LMO6; s__WYZ-LMO6 sp004347925
GCA_011367165.1	Yes	Yes	No	No	d__Archaea; p__Hadarchaeota; c__Hadarchaeia; o__Hadarchaeales; f__WYZ-LMO6; g__WYZ-LMO6; s__WYZ-LMO6 sp011367165
GCA_011333375.1	Yes	Yes	No	No	d__Archaea; p__Halobacteriota; c__Archaeoglobi; o__Archaeoglobales; f__Archaeoglobaceae; g__Archaeoglobus; s__Archaeoglobus fulgidus_A
GCA_002507545.1	Yes	Yes	No	No	d__Archaea; p__Halobacteriota; c__Archaeoglobi; o__Archaeoglobales; f__Archaeoglobaceae; g__Archaeoglobus; s__Archaeoglobus sp002507545
GCF_016757965.1	Yes	Yes	No	No	d__Archaea; p__Halobacteriota; c__Archaeoglobi; o__Archaeoglobales; f__Archaeoglobaceae; g__Archaeoglobus; s__Archaeoglobus sp016757965
GCA_017656475.1	Yes	Yes	No	No	d__Archaea; p__Halobacteriota; c__Archaeoglobi; o__Archaeoglobales; f__Archaeoglobaceae; g__Archaeoglobus; s__Archaeoglobus sp017656475
GCA_002010195.1	Yes	Yes	No	No	d__Archaea; p__Halobacteriota; c__Archaeoglobi; o__Archaeoglobales; f__Archaeoglobaceae; g__Archaeoglobus_A; s__Archaeoglobus_A sp002010195
GCA_002011215.1	Yes	Yes	No	No	d__Archaea; p__Halobacteriota; c__Archaeoglobi; o__Archaeoglobales; f__Archaeoglobaceae; g__Archaeoglobus_A; s__Archaeoglobus_A sp002011215
GCA_002011235.1	Yes	Yes	No	No	d__Archaea; p__Halobacteriota; c__Archaeoglobi; o__Archaeoglobales; f__Archaeoglobaceae; g__Archaeoglobus_A; s__Archaeoglobus_A sp002011235
GCA_002494625.1	Yes	Yes	No	No	d__Archaea; p__Halobacteriota; c__Archaeoglobi; o__Archaeoglobales; f__Archaeoglobaceae; g__Archaeoglobus_A; s__Archaeoglobus_A sp002494625
GCA_003662985.1	Yes	Yes	No	No	d__Archaea; p__Halobacteriota; c__Archaeoglobi; o__Archaeoglobales; f__Archaeoglobaceae; g__Archaeoglobus_A; s__Archaeoglobus_A sp003662985
GCA_017656505.1	Yes	Yes	No	No	d__Archaea; p__Halobacteriota; c__Archaeoglobi; o__Archaeoglobales; f__Archaeoglobaceae; g__Archaeoglobus_A; s__Archaeoglobus_A sp017656505
GCF_000385565.1	Yes	Yes	No	No	d__Archaea; p__Halobacteriota; c__Archaeoglobi; o__Archaeoglobales; f__Archaeoglobaceae; g__Archaeoglobus_A; s__Archaeoglobus_A sulfaticallidus
GCF_000025285.1	Yes	Yes	No	No	d__Archaea; p__Halobacteriota; c__Archaeoglobi; o__Archaeoglobales; f__Archaeoglobaceae; g__Archaeoglobus_B; s__Archaeoglobus_B profundus
GCA_003663025.1	Yes	Yes	No	No	d__Archaea; p__Halobacteriota; c__Archaeoglobi; o__Archaeoglobales; f__Archaeoglobaceae; g__Archaeoglobus_B; s__Archaeoglobus_B sp003663025
GCA_003663055.1	Yes	Yes	No	No	d__Archaea; p__Halobacteriota; c__Archaeoglobi; o__Archaeoglobales; f__Archaeoglobaceae; g__Archaeoglobus_C; s__Archaeoglobus_C sp003663055
GCA_003978865.1	Yes	Yes	No	No	d__Archaea; p__Halobacteriota; c__Archaeoglobi; o__Archaeoglobales; f__Archaeoglobaceae; g__Archaeoglobus_C; s__Archaeoglobus_C sp003978865
GCA_015520485.1	Yes	Yes	No	No	d__Archaea; p__Halobacteriota; c__Archaeoglobi; o__Archaeoglobales; f__Archaeoglobaceae; g__Archaeoglobus_C; s__Archaeoglobus_C sp015520485
GCF_000194625.1	Yes	Yes	No	No	d__Archaea; p__Halobacteriota; c__Archaeoglobi; o__Archaeoglobales; f__Archaeoglobaceae; g__Archaeoglobus_C; s__Archaeoglobus_C veneficus
GCA_003662995.1	Yes	Yes	No	No	d__Archaea; p__Halobacteriota; c__Archaeoglobi; o__Archaeoglobales; f__Archaeoglobaceae; g__B5-G16; s__B5-G16 sp003662995
GCA_015520115.1	Yes	Yes	No	No	d__Archaea; p__Halobacteriota; c__Archaeoglobi; o__Archaeoglobales; f__Archaeoglobaceae; g__Ferroglobus; s__Ferroglobus sp015520115
GCA_015163485.1	Yes	Yes	No	No	d__Archaea; p__Halobacteriota; c__Archaeoglobi; o__Archaeoglobales; f__Archaeoglobaceae; g__Geoglobus; s__Geoglobus acetivorans_A
GCF_001006045.1	Yes	Yes	No	No	d__Archaea; p__Halobacteriota; c__Archaeoglobi; o__Archaeoglobales; f__Archaeoglobaceae; g__Geoglobus; s__Geoglobus ahangari
GCA_011357905.1	Yes	Yes	No	No	d__Archaea; p__Halobacteriota; c__Archaeoglobi; o__Archaeoglobales; f__Archaeoglobaceae; g__Geoglobus; s__Geoglobus ahangari_A
GCA_002494725.1	Yes	Yes	No	No	d__Archaea; p__Halobacteriota; c__Archaeoglobi; o__Archaeoglobales; f__Archaeoglobaceae; g__Geoglobus; s__Geoglobus sp002494725
GCA_015522195.1	Yes	Yes	No	No	d__Archaea; p__Halobacteriota; c__Archaeoglobi; o__Archaeoglobales; f__Archaeoglobaceae; g__Geoglobus; s__Geoglobus sp015522195
GCA_015523645.1	Yes	Yes	No	No	d__Archaea; p__Halobacteriota; c__Archaeoglobi; o__Archaeoglobales; f__Archaeoglobaceae; g__Geoglobus; s__Geoglobus sp015523645
GCA_002010045.1	Yes	Yes	No	No	d__Archaea; p__Halobacteriota; c__Archaeoglobi; o__Archaeoglobales; f__Archaeoglobaceae; g__JdFR-22; s__JdFR-22 sp002010045
GCA_002010215.1	Yes	Yes	No	No	d__Archaea; p__Halobacteriota; c__Archaeoglobi; o__Archaeoglobales; f__Archaeoglobaceae; g__JdFR-37; s__JdFR-37 sp002010215
GCA_002010285.1	Yes	Yes	No	No	d__Archaea; p__Halobacteriota; c__Archaeoglobi; o__Archaeoglobales; f__Archaeoglobaceae; g__JdFR-41; s__JdFR-41 sp002010285
GCA_015523665.1	Yes	Yes	No	No	d__Archaea; p__Halobacteriota; c__Archaeoglobi; o__Archaeoglobales; f__Archaeoglobaceae; g__WAJX01; s__WAJX01 sp015523665
GCA_015523335.1	Yes	Yes	No	No	d__Archaea; p__Halobacteriota; c__Archaeoglobi; o__Archaeoglobales; f__Archaeoglobaceae; g__WAKM01; s__WAKM01 sp015523335
GCA_004347865.1	Yes	Yes	No	No	d__Archaea; p__Halobacteriota; c__Archaeoglobi; o__Archaeoglobales; f__Archaeoglobaceae; g__WYZ-LMO2; s__WYZ-LMO2 sp004347865
GCA_011048195.1	Yes	Yes	No	No	d__Archaea; p__Halobacteriota; c__Archaeoglobi; o__Archaeoglobales; f__Archaeoglobaceae; g__WYZ-LMO2; s__WYZ-LMO2 sp011048195
GCA_011361745.1	Yes	Yes	No	No	d__Archaea; p__Halobacteriota; c__Archaeoglobi; o__Archaeoglobales; f__Archaeoglobaceae; g__WYZ-LMO2; s__WYZ-LMO2 sp011361745
GCA_011367245.1	Yes	Yes	No	No	d__Archaea; p__Halobacteriota; c__Archaeoglobi; o__Archaeoglobales; f__Archaeoglobaceae; g__WYZ-LMO2; s__WYZ-LMO2 sp011367245
GCA_011605865.1	Yes	Yes	No	No	d__Archaea; p__Halobacteriota; c__Archaeoglobi; o__Archaeoglobales; f__Archaeoglobaceae; g__WYZ-LMO2; s__WYZ-LMO2 sp011605865
GCA_015523685.1	Yes	Yes	No	No	d__Archaea; p__Halobacteriota; c__Archaeoglobi; o__Archaeoglobales; f__JdFR-42; g__WAJW01; s__WAJW01 sp015523685
GCA_014361165.1	Yes	Yes	No	No	d__Archaea; p__Halobacteriota; c__Archaeoglobi; o__JdFR-21; f__JdFR-21; g__JdFR-21; s__JdFR-21 sp014361165
GCA_003139855.1	Yes	Yes	No	No	d__Archaea; p__Halobacteriota; c__Bog-38; o__Bog-38; f__Bog-38; g__Bog-38; s__Bog-38 sp003139855
GCA_003158275.1	Yes	Yes	No	No	d__Archaea; p__Halobacteriota; c__Bog-38; o__Bog-38; f__Bog-38; g__Bog-38; s__Bog-38 sp003158275
GCA_003162175.1	Yes	Yes	No	No	d__Archaea; p__Halobacteriota; c__Bog-38; o__Bog-38; f__Bog-38; g__Bog-38; s__Bog-38 sp003162175
GCA_003170935.1	Yes	Yes	No	No	d__Archaea; p__Halobacteriota; c__Bog-38; o__Bog-38; f__Bog-38; g__Bog-38; s__Bog-38 sp003170935
GCA_015661395.1	Yes	Yes	No	No	d__Archaea; p__Halobacteriota; c__Bog-38; o__Bog-38; f__Bog-38; g__Bog-38; s__Bog-38 sp015661395
GCF_900156425.1	Yes	Yes	No	No	d__Archaea; p__Halobacteriota; c__Halobacteria; o__Halobacteriales; f__Haladaptataceae; g__Haladaptatus; s__Haladaptatus litoreus
GCF_000376445.1	Yes	Yes	No	No	d__Archaea; p__Halobacteriota; c__Halobacteria; o__Halobacteriales; f__Haladaptataceae; g__Haladaptatus; s__Haladaptatus paucihalophilus
GCF_001625445.1	Yes	Yes	No	No	d__Archaea; p__Halobacteriota; c__Halobacteria; o__Halobacteriales; f__Haladaptataceae; g__Haladaptatus; s__Haladaptatus sp001625445
GCA_003298465.1	Yes	Yes	No	No	d__Archaea; p__Halobacteriota; c__Halobacteria; o__Halobacteriales; f__Haladaptataceae; g__Haladaptatus; s__Haladaptatus sp003298465
GCF_004143485.2	Yes	Yes	No	No	d__Archaea; p__Halobacteriota; c__Halobacteria; o__Halobacteriales; f__Haladaptataceae; g__Halorussus; s__Halorussus amylolyticus
GCF_003382685.1	Yes	Yes	No	No	d__Archaea; p__Halobacteriota; c__Halobacteria; o__Halobacteriales; f__Haladaptataceae; g__Halorussus; s__Halorussus litoreus
GCF_003369835.1	Yes	Yes	No	No	d__Archaea; p__Halobacteriota; c__Halobacteria; o__Halobacteriales; f__Haladaptataceae; g__Halorussus; s__Halorussus rarus
GCF_004765785.1	Yes	Yes	No	No	d__Archaea; p__Halobacteriota; c__Halobacteria; o__Halobacteriales; f__Haladaptataceae; g__Halorussus; s__Halorussus ruber
GCF_004765815.2	Yes	Yes	No	No	d__Archaea; p__Halobacteriota; c__Halobacteria; o__Halobacteriales; f__Haladaptataceae; g__Halorussus; s__Halorussus salinus
GCA_003023465.1	Yes	Yes	No	No	d__Archaea; p__Halobacteriota; c__Halobacteria; o__Halobacteriales; f__Haladaptataceae; g__Halorussus; s__Halorussus sp003023465
GCF_004087835.1	Yes	Yes	No	No	d__Archaea; p__Halobacteriota; c__Halobacteria; o__Halobacteriales; f__Haladaptataceae; g__Halorussus; s__Halorussus sp004087835
GCF_004765795.1	Yes	Yes	No	No	d__Archaea; p__Halobacteriota; c__Halobacteria; o__Halobacteriales; f__Haladaptataceae; g__Halorussus; s__Halorussus sp004765795
GCF_004765805.1	Yes	Yes	No	No	d__Archaea; p__Halobacteriota; c__Halobacteria; o__Halobacteriales; f__Haladaptataceae; g__Halorussus; s__Halorussus sp004765805
GCA_005239435.1	Yes	Yes	No	No	d__Archaea; p__Halobacteriota; c__Halobacteria; o__Halobacteriales; f__Haladaptataceae; g__Halorussus; s__Halorussus sp005239435
GCF_010747475.1	Yes	Yes	No	No	d__Archaea; p__Halobacteriota; c__Halobacteria; o__Halobacteriales; f__Haladaptataceae; g__Halorussus; s__Halorussus sp010747475
GCF_001593955.1	Yes	Yes	No	No	d__Archaea; p__Halobacteriota; c__Halobacteria; o__Halobacteriales; f__Halalkalicoccaceae; g__Halalkalicoccus; s__Halalkalicoccus paucihalophilus
GCF_003697815.1	Yes	Yes	No	No	d__Archaea; p__Halobacteriota; c__Halobacteria; o__Halobacteriales; f__Halalkalicoccaceae; g__Halalkalicoccus; s__Halalkalicoccus subterraneus
GCA_007128515.1	Yes	Yes	No	No	d__Archaea; p__Halobacteriota; c__Halobacteria; o__Halobacteriales; f__Halalkalicoccaceae; g__SKXI01; s__SKXI01 sp007128515
GCA_007129135.1	Yes	Yes	No	No	d__Archaea; p__Halobacteriota; c__Halobacteria; o__Halobacteriales; f__Halalkalicoccaceae; g__SKXI01; s__SKXI01 sp007129135
GCF_001950595.1	Yes	Yes	No	No	d__Archaea; p__Halobacteriota; c__Halobacteria; o__Halobacteriales; f__Haloarculaceae; g__CBA1134; s__CBA1134 sp001950595
GCA_003021175.1	Yes	Yes	No	No	d__Archaea; p__Halobacteriota; c__Halobacteria; o__Halobacteriales; f__Haloarculaceae; g__CBA1134; s__CBA1134 sp003021175
GCA_003021785.1	Yes	Yes	No	No	d__Archaea; p__Halobacteriota; c__Halobacteria; o__Halobacteriales; f__Haloarculaceae; g__CBA1134; s__CBA1134 sp003021785
GCA_003023185.1	Yes	Yes	No	No	d__Archaea; p__Halobacteriota; c__Halobacteria; o__Halobacteriales; f__Haloarculaceae; g__CBA1134; s__CBA1134 sp003023185
GCF_009184545.1	Yes	Yes	No	No	d__Archaea; p__Halobacteriota; c__Halobacteria; o__Halobacteriales; f__Haloarculaceae; g__CBA1134; s__CBA1134 sp009184545
GCF_004799665.1	Yes	Yes	No	No	d__Archaea; p__Halobacteriota; c__Halobacteria; o__Halobacteriales; f__Haloarculaceae; g__Halapricum; s__Halapricum salinum
GCF_009741825.1	Yes	Yes	No	No	d__Archaea; p__Halobacteriota; c__Halobacteria; o__Halobacteriales; f__Haloarculaceae; g__Halapricum; s__Halapricum sp009741825
GCA_017094465.1	Yes	Yes	No	No	d__Archaea; p__Halobacteriota; c__Halobacteria; o__Halobacteriales; f__Haloarculaceae; g__Halapricum; s__Halapricum sp017094465
GCA_017094505.1	Yes	Yes	No	No	d__Archaea; p__Halobacteriota; c__Halobacteria; o__Halobacteriales; f__Haloarculaceae; g__Halapricum; s__Halapricum sp017094505
GCA_017094525.1	Yes	Yes	No	No	d__Archaea; p__Halobacteriota; c__Halobacteria; o__Halobacteriales; f__Haloarculaceae; g__Halapricum; s__Halapricum sp017094525
GCF_000336615.1	Yes	Yes	No	No	d__Archaea; p__Halobacteriota; c__Halobacteria; o__Halobacteriales; f__Haloarculaceae; g__Haloarcula; s__Haloarcula amylolytica
GCA_000336895.1	Yes	Yes	No	No	d__Archaea; p__Halobacteriota; c__Halobacteria; o__Halobacteriales; f__Haloarculaceae; g__Haloarcula; s__Haloarcula argentinensis
GCF_000336635.1	Yes	Yes	No	No	d__Archaea; p__Halobacteriota; c__Halobacteria; o__Halobacteriales; f__Haloarculaceae; g__Haloarcula; s__Haloarcula japonica
GCF_000011085.1	Yes	Yes	No	No	d__Archaea; p__Halobacteriota; c__Halobacteria; o__Halobacteriales; f__Haloarculaceae; g__Haloarcula; s__Haloarcula marismortui
GCF_001280425.1	Yes	Yes	No	No	d__Archaea; p__Halobacteriota; c__Halobacteria; o__Halobacteriales; f__Haloarculaceae; g__Haloarcula; s__Haloarcula rubripromontorii
GCF_010119195.1	Yes	Yes	No	No	d__Archaea; p__Halobacteriota; c__Halobacteria; o__Halobacteriales; f__Haloarculaceae; g__Haloarcula; s__Haloarcula salina
GCF_014647415.1	Yes	Yes	No	No	d__Archaea; p__Halobacteriota; c__Halobacteria; o__Halobacteriales; f__Haloarculaceae; g__Haloarcula; s__Haloarcula sebkhae
GCF_001485575.1	Yes	Yes	No	No	d__Archaea; p__Halobacteriota; c__Halobacteria; o__Halobacteriales; f__Haloarculaceae; g__Haloarcula; s__Haloarcula sp001485575
GCF_005406125.1	Yes	Yes	No	No	d__Archaea; p__Halobacteriota; c__Halobacteria; o__Halobacteriales; f__Haloarculaceae; g__Haloarcula; s__Haloarcula sp005406125
GCF_008729015.1	Yes	Yes	No	No	d__Archaea; p__Halobacteriota; c__Halobacteria; o__Halobacteriales; f__Haloarculaceae; g__Haloarcula; s__Haloarcula sp008729015
GCF_002844335.1	Yes	Yes	No	No	d__Archaea; p__Halobacteriota; c__Halobacteria; o__Halobacteriales; f__Haloarculaceae; g__Haloarcula; s__Haloarcula taiwanensis
GCF_000337775.1	Yes	Yes	No	No	d__Archaea; p__Halobacteriota; c__Halobacteria; o__Halobacteriales; f__Haloarculaceae; g__Haloarcula; s__Haloarcula vallismortis
GCF_007421925.1	Yes	Yes	No	No	d__Archaea; p__Halobacteriota; c__Halobacteria; o__Halobacteriales; f__Haloarculaceae; g__Haloglomus; s__Haloglomus irregulare
GCA_003020985.1	Yes	Yes	No	No	d__Archaea; p__Halobacteriota; c__Halobacteria; o__Halobacteriales; f__Haloarculaceae; g__Haloglomus; s__Haloglomus sp003020985
GCF_009791395.1	Yes	Yes	No	No	d__Archaea; p__Halobacteriota; c__Halobacteria; o__Halobacteriales; f__Haloarculaceae; g__Halomarina; s__Halomarina oriensis
GCF_003862495.1	Yes	Yes	No	No	d__Archaea; p__Halobacteriota; c__Halobacteria; o__Halobacteriales; f__Haloarculaceae; g__Halomarina; s__Halomarina oriensis_A
GCA_003021975.1	Yes	Yes	No	No	d__Archaea; p__Halobacteriota; c__Halobacteria; o__Halobacteriales; f__Haloarculaceae; g__Halomarina; s__Halomarina sp003021975
GCF_004681185.1	Yes	Yes	No	No	d__Archaea; p__Halobacteriota; c__Halobacteria; o__Halobacteriales; f__Haloarculaceae; g__Halomicroarcula; s__Halomicroarcula amylolytica
GCF_010119205.1	Yes	Yes	No	No	d__Archaea; p__Halobacteriota; c__Halobacteria; o__Halobacteriales; f__Haloarculaceae; g__Halomicroarcula; s__Halomicroarcula limicola
GCF_014647235.1	Yes	Yes	No	No	d__Archaea; p__Halobacteriota; c__Halobacteria; o__Halobacteriales; f__Haloarculaceae; g__Halomicroarcula; s__Halomicroarcula pellucida
GCA_003020925.1	Yes	Yes	No	No	d__Archaea; p__Halobacteriota; c__Halobacteria; o__Halobacteriales; f__Haloarculaceae; g__Halomicroarcula; s__Halomicroarcula sp003020925
GCA_003021755.1	Yes	Yes	No	No	d__Archaea; p__Halobacteriota; c__Halobacteria; o__Halobacteriales; f__Haloarculaceae; g__Halomicroarcula; s__Halomicroarcula sp003021755
GCF_000379085.1	Yes	Yes	No	No	d__Archaea; p__Halobacteriota; c__Halobacteria; o__Halobacteriales; f__Haloarculaceae; g__Halomicrobium; s__Halomicrobium katesii
GCA_003021685.1	Yes	Yes	No	No	d__Archaea; p__Halobacteriota; c__Halobacteria; o__Halobacteriales; f__Haloarculaceae; g__Halomicrobium; s__Halomicrobium sp003021685
GCF_009617995.1	Yes	Yes	No	No	d__Archaea; p__Halobacteriota; c__Halobacteria; o__Halobacteriales; f__Haloarculaceae; g__Halomicrobium; s__Halomicrobium sp009617995
GCF_900114435.1	Yes	Yes	No	No	d__Archaea; p__Halobacteriota; c__Halobacteria; o__Halobacteriales; f__Haloarculaceae; g__Halomicrobium; s__Halomicrobium zhouii
GCF_900880625.1	Yes	Yes	No	No	d__Archaea; p__Halobacteriota; c__Halobacteria; o__Halobacteriales; f__Haloarculaceae; g__Halorhabdus; s__Halorhabdus rudnickae
GCF_004944975.1	Yes	Yes	No	No	d__Archaea; p__Halobacteriota; c__Halobacteria; o__Halobacteriales; f__Haloarculaceae; g__Halorhabdus; s__Halorhabdus sp004944975
GCF_009690625.1	Yes	Yes	No	No	d__Archaea; p__Halobacteriota; c__Halobacteria; o__Halobacteriales; f__Haloarculaceae; g__Halorhabdus; s__Halorhabdus sp009690625
GCF_013839425.1	Yes	Yes	No	No	d__Archaea; p__Halobacteriota; c__Halobacteria; o__Halobacteriales; f__Haloarculaceae; g__Halorhabdus; s__Halorhabdus sp013839425
GCF_000470655.1	Yes	Yes	No	No	d__Archaea; p__Halobacteriota; c__Halobacteria; o__Halobacteriales; f__Haloarculaceae; g__Halorhabdus; s__Halorhabdus tiamatea
GCF_000023945.1	Yes	Yes	No	No	d__Archaea; p__Halobacteriota; c__Halobacteria; o__Halobacteriales; f__Haloarculaceae; g__Halorhabdus; s__Halorhabdus utahensis
GCF_900110215.1	Yes	Yes	No	No	d__Archaea; p__Halobacteriota; c__Halobacteria; o__Halobacteriales; f__Haloarculaceae; g__Halorientalis; s__Halorientalis persicus
GCF_900102305.1	Yes	Yes	No	No	d__Archaea; p__Halobacteriota; c__Halobacteria; o__Halobacteriales; f__Haloarculaceae; g__Halorientalis; s__Halorientalis regularis
GCF_001989615.1	Yes	Yes	No	No	d__Archaea; p__Halobacteriota; c__Halobacteria; o__Halobacteriales; f__Haloarculaceae; g__Halorientalis; s__Halorientalis sp001989615
GCF_004118325.1	Yes	Yes	No	No	d__Archaea; p__Halobacteriota; c__Halobacteria; o__Halobacteriales; f__Haloarculaceae; g__Halorientalis; s__Halorientalis sp004118325
GCA_005049285.1	Yes	Yes	No	No	d__Archaea; p__Halobacteriota; c__Halobacteria; o__Halobacteriales; f__Haloarculaceae; g__Halorientalis; s__Halorientalis sp005049285
GCF_000337455.1	Yes	Yes	No	No	d__Archaea; p__Halobacteriota; c__Halobacteria; o__Halobacteriales; f__Haloarculaceae; g__Halosimplex; s__Halosimplex carlsbadense
GCF_004698125.1	Yes	Yes	No	No	d__Archaea; p__Halobacteriota; c__Halobacteria; o__Halobacteriales; f__Haloarculaceae; g__Halosimplex; s__Halosimplex halophilum
GCF_016065055.1	Yes	Yes	No	No	d__Archaea; p__Halobacteriota; c__Halobacteria; o__Halobacteriales; f__Haloarculaceae; g__Halosimplex; s__Halosimplex litoreum
GCF_013415905.1	Yes	Yes	No	No	d__Archaea; p__Halobacteriota; c__Halobacteria; o__Halobacteriales; f__Haloarculaceae; g__Halosimplex; s__Halosimplex pelagicum
GCF_013415885.1	Yes	Yes	No	No	d__Archaea; p__Halobacteriota; c__Halobacteria; o__Halobacteriales; f__Haloarculaceae; g__Halosimplex; s__Halosimplex rubrum
GCF_003730195.1	Yes	Yes	No	No	d__Archaea; p__Halobacteriota; c__Halobacteria; o__Halobacteriales; f__Haloarculaceae; g__Halosimplex; s__Halosimplex salinum
GCA_003023165.1	Yes	Yes	No	No	d__Archaea; p__Halobacteriota; c__Halobacteria; o__Halobacteriales; f__Haloarculaceae; g__Halosimplex; s__Halosimplex sp003023165
GCF_900100385.1	Yes	Yes	No	No	d__Archaea; p__Halobacteriota; c__Halobacteria; o__Halobacteriales; f__Haloarculaceae; g__Halovenus; s__Halovenus aranensis
GCA_001564135.1	Yes	Yes	No	No	d__Archaea; p__Halobacteriota; c__Halobacteria; o__Halobacteriales; f__Haloarculaceae; g__Halovenus; s__Halovenus sp001564135
GCA_003021015.1	Yes	Yes	No	No	d__Archaea; p__Halobacteriota; c__Halobacteria; o__Halobacteriales; f__Haloarculaceae; g__Halovenus; s__Halovenus sp003021015
GCA_003021285.1	Yes	Yes	No	No	d__Archaea; p__Halobacteriota; c__Halobacteria; o__Halobacteriales; f__Haloarculaceae; g__Halovenus; s__Halovenus sp003021285
GCA_003021335.1	Yes	Yes	No	No	d__Archaea; p__Halobacteriota; c__Halobacteria; o__Halobacteriales; f__Haloarculaceae; g__Halovenus; s__Halovenus sp003021335
GCA_003022085.1	Yes	Yes	No	No	d__Archaea; p__Halobacteriota; c__Halobacteria; o__Halobacteriales; f__Haloarculaceae; g__Halovenus; s__Halovenus sp003022085
GCA_003022725.1	Yes	Yes	No	No	d__Archaea; p__Halobacteriota; c__Halobacteria; o__Halobacteriales; f__Haloarculaceae; g__Halovenus; s__Halovenus sp003022725
GCA_003022845.1	Yes	Yes	No	No	d__Archaea; p__Halobacteriota; c__Halobacteria; o__Halobacteriales; f__Haloarculaceae; g__Halovenus; s__Halovenus sp003022845
GCA_003551265.1	Yes	Yes	No	No	d__Archaea; p__Halobacteriota; c__Halobacteria; o__Halobacteriales; f__Haloarculaceae; g__Halovenus; s__Halovenus sp003551265
GCA_003551945.1	Yes	Yes	No	No	d__Archaea; p__Halobacteriota; c__Halobacteria; o__Halobacteriales; f__Haloarculaceae; g__Halovenus; s__Halovenus sp003551945
GCA_004015825.1	Yes	Yes	No	No	d__Archaea; p__Halobacteriota; c__Halobacteria; o__Halobacteriales; f__Haloarculaceae; g__Halovenus; s__Halovenus sp004015825
GCF_009831575.1	Yes	Yes	No	No	d__Archaea; p__Halobacteriota; c__Halobacteria; o__Halobacteriales; f__Haloarculaceae; g__Halovenus; s__Halovenus sp009831575
GCA_003058365.1	Yes	Yes	No	No	d__Archaea; p__Halobacteriota; c__Halobacteria; o__Halobacteriales; f__Haloarculaceae; g__HARCEL1; s__HARCEL1 sp003058365
GCF_013391635.1	Yes	Yes	No	No	d__Archaea; p__Halobacteriota; c__Halobacteria; o__Halobacteriales; f__Haloarculaceae; g__Natronomonas; s__Natronomonas gomsonensis
GCF_013391085.1	Yes	Yes	No	No	d__Archaea; p__Halobacteriota; c__Halobacteria; o__Halobacteriales; f__Haloarculaceae; g__Natronomonas; s__Natronomonas halophila
GCF_000591055.1	Yes	Yes	No	No	d__Archaea; p__Halobacteriota; c__Halobacteria; o__Halobacteriales; f__Haloarculaceae; g__Natronomonas; s__Natronomonas moolapensis
GCF_013391105.1	Yes	Yes	No	No	d__Archaea; p__Halobacteriota; c__Halobacteria; o__Halobacteriales; f__Haloarculaceae; g__Natronomonas; s__Natronomonas salina
GCF_005239135.1	Yes	Yes	No	No	d__Archaea; p__Halobacteriota; c__Halobacteria; o__Halobacteriales; f__Haloarculaceae; g__Natronomonas; s__Natronomonas salsuginis
GCA_003020965.1	Yes	Yes	No	No	d__Archaea; p__Halobacteriota; c__Halobacteria; o__Halobacteriales; f__Haloarculaceae; g__Natronomonas; s__Natronomonas sp003020965
GCA_003021005.1	Yes	Yes	No	No	d__Archaea; p__Halobacteriota; c__Halobacteria; o__Halobacteriales; f__Haloarculaceae; g__Natronomonas; s__Natronomonas sp003021005
GCA_003021325.1	Yes	Yes	No	No	d__Archaea; p__Halobacteriota; c__Halobacteria; o__Halobacteriales; f__Haloarculaceae; g__Natronomonas; s__Natronomonas sp003021325
GCA_003021745.1	Yes	Yes	No	No	d__Archaea; p__Halobacteriota; c__Halobacteria; o__Halobacteriales; f__Haloarculaceae; g__Natronomonas; s__Natronomonas sp003021745
GCA_003022815.1	Yes	Yes	No	No	d__Archaea; p__Halobacteriota; c__Halobacteria; o__Halobacteriales; f__Haloarculaceae; g__Natronomonas; s__Natronomonas sp003022815
GCA_003022905.1	Yes	Yes	No	No	d__Archaea; p__Halobacteriota; c__Halobacteria; o__Halobacteriales; f__Haloarculaceae; g__Natronomonas; s__Natronomonas sp003022905
GCA_003022945.1	Yes	Yes	No	No	d__Archaea; p__Halobacteriota; c__Halobacteria; o__Halobacteriales; f__Haloarculaceae; g__Natronomonas; s__Natronomonas sp003022945
GCA_003023535.1	Yes	Yes	No	No	d__Archaea; p__Halobacteriota; c__Halobacteria; o__Halobacteriales; f__Haloarculaceae; g__Natronomonas; s__Natronomonas sp003023535
GCA_007121575.1	Yes	Yes	No	No	d__Archaea; p__Halobacteriota; c__Halobacteria; o__Halobacteriales; f__Haloarculaceae; g__Natronomonas; s__Natronomonas sp007121575
GCA_007122455.1	Yes	Yes	No	No	d__Archaea; p__Halobacteriota; c__Halobacteria; o__Halobacteriales; f__Haloarculaceae; g__Natronomonas; s__Natronomonas sp007122455
GCA_007135435.1	Yes	Yes	No	No	d__Archaea; p__Halobacteriota; c__Halobacteria; o__Halobacteriales; f__Haloarculaceae; g__Natronomonas; s__Natronomonas sp007135435
GCF_009741925.1	Yes	Yes	No	No	d__Archaea; p__Halobacteriota; c__Halobacteria; o__Halobacteriales; f__Haloarculaceae; g__Natronomonas; s__Natronomonas sp009741925
GCF_013839515.1	Yes	Yes	No	No	d__Archaea; p__Halobacteriota; c__Halobacteria; o__Halobacteriales; f__Haloarculaceae; g__Natronomonas; s__Natronomonas sp013839515
GCA_018609665.1	Yes	Yes	No	No	d__Archaea; p__Halobacteriota; c__Halobacteria; o__Halobacteriales; f__Haloarculaceae; g__Natronomonas; s__Natronomonas sp018609665
GCA_003021305.1	Yes	Yes	No	No	d__Archaea; p__Halobacteriota; c__Halobacteria; o__Halobacteriales; f__Haloarculaceae; g__QH-10-67-22; s__QH-10-67-22 sp003021305
GCA_003021105.1	Yes	Yes	No	No	d__Archaea; p__Halobacteriota; c__Halobacteria; o__Halobacteriales; f__Haloarculaceae; g__QS-1-68-17; s__QS-1-68-17 sp003021105
GCA_003021655.1	Yes	Yes	No	No	d__Archaea; p__Halobacteriota; c__Halobacteria; o__Halobacteriales; f__Haloarculaceae; g__QS-4-69-31; s__QS-4-69-31 sp003021655
GCA_003023785.1	Yes	Yes	No	No	d__Archaea; p__Halobacteriota; c__Halobacteria; o__Halobacteriales; f__Haloarculaceae; g__QS-5-68-33; s__QS-5-68-33 sp003023785
GCA_003022005.1	Yes	Yes	No	No	d__Archaea; p__Halobacteriota; c__Halobacteria; o__Halobacteriales; f__Haloarculaceae; g__QS-5-70-15; s__QS-5-70-15 sp003022005
GCA_009789175.1	Yes	Yes	No	No	d__Archaea; p__Halobacteriota; c__Halobacteria; o__Halobacteriales; f__Haloarculaceae; g__Salinibaculum; s__Salinibaculum litoreum
GCF_009831455.1	Yes	Yes	No	No	d__Archaea; p__Halobacteriota; c__Halobacteria; o__Halobacteriales; f__Haloarculaceae; g__Salinirussus; s__Salinirussus salinus
GCA_003022745.1	Yes	Yes	No	No	d__Archaea; p__Halobacteriota; c__Halobacteria; o__Halobacteriales; f__Haloarculaceae; g__SW-9-67-25; s__SW-9-67-25 sp003022745
GCA_003023485.1	Yes	Yes	No	No	d__Archaea; p__Halobacteriota; c__Halobacteria; o__Halobacteriales; f__Haloarculaceae; g__SW-9-67-25; s__SW-9-67-25 sp003023485
GCA_018609945.1	Yes	Yes	No	No	d__Archaea; p__Halobacteriota; c__Halobacteria; o__Halobacteriales; f__Haloarculaceae; g__SW-9-67-25; s__SW-9-67-25 sp018609945
GCF_001011115.1	Yes	Yes	No	No	d__Archaea; p__Halobacteriota; c__Halobacteria; o__Halobacteriales; f__Halobacteriaceae; g__Halanaeroarchaeum; s__Halanaeroarchaeum sulfurireducens
GCF_000474235.1	Yes	Yes	No	No	d__Archaea; p__Halobacteriota; c__Halobacteria; o__Halobacteriales; f__Halobacteriaceae; g__Halarchaeum; s__Halarchaeum acidiphilum
GCF_014647455.2	Yes	Yes	No	No	d__Archaea; p__Halobacteriota; c__Halobacteria; o__Halobacteriales; f__Halobacteriaceae; g__Halarchaeum; s__Halarchaeum grantii
GCF_014647155.1	Yes	Yes	No	No	d__Archaea; p__Halobacteriota; c__Halobacteria; o__Halobacteriales; f__Halobacteriaceae; g__Halarchaeum; s__Halarchaeum nitratireducens
GCF_014647115.1	Yes	Yes	No	No	d__Archaea; p__Halobacteriota; c__Halobacteria; o__Halobacteriales; f__Halobacteriaceae; g__Halarchaeum; s__Halarchaeum rubridurum
GCF_017874335.1	Yes	Yes	No	No	d__Archaea; p__Halobacteriota; c__Halobacteria; o__Halobacteriales; f__Halobacteriaceae; g__Halarchaeum; s__Halarchaeum salinum
GCF_900110535.1	Yes	Yes	No	No	d__Archaea; p__Halobacteriota; c__Halobacteria; o__Halobacteriales; f__Halobacteriaceae; g__Halobacterium; s__Halobacterium jilantaiense
GCF_008124605.1	Yes	Yes	No	No	d__Archaea; p__Halobacteriota; c__Halobacteria; o__Halobacteriales; f__Halobacteriaceae; g__Halobacterium; s__Halobacterium salinarum
GCF_000230955.2	Yes	Yes	No	No	d__Archaea; p__Halobacteriota; c__Halobacteria; o__Halobacteriales; f__Halobacteriaceae; g__Halobacterium; s__Halobacterium sp000230955
GCF_001485535.1	Yes	Yes	No	No	d__Archaea; p__Halobacteriota; c__Halobacteria; o__Halobacteriales; f__Halobacteriaceae; g__Halobacterium; s__Halobacterium sp001485535
GCF_009741975.1	Yes	Yes	No	No	d__Archaea; p__Halobacteriota; c__Halobacteria; o__Halobacteriales; f__Halobacteriaceae; g__Halobacterium; s__Halobacterium sp009741975
GCF_009831555.1	Yes	Yes	No	No	d__Archaea; p__Halobacteriota; c__Halobacteria; o__Halobacteriales; f__Halobacteriaceae; g__Halobacterium; s__Halobacterium sp009831555
GCF_011734195.1	Yes	Yes	No	No	d__Archaea; p__Halobacteriota; c__Halobacteria; o__Halobacteriales; f__Halobacteriaceae; g__Halobacterium; s__Halobacterium sp011734195
GCF_014647475.1	Yes	Yes	No	No	d__Archaea; p__Halobacteriota; c__Halobacteria; o__Halobacteriales; f__Halobacteriaceae; g__Halocalculus; s__Halocalculus aciditolerans
GCF_001886955.1	Yes	Yes	No	No	d__Archaea; p__Halobacteriota; c__Halobacteria; o__Halobacteriales; f__Halobacteriaceae; g__Halodesulfurarchaeum; s__Halodesulfurarchaeum formicicum
GCA_018334775.1	Yes	Yes	No	No	d__Archaea; p__Halobacteriota; c__Halobacteria; o__Halobacteriales; f__Halobacteriaceae; g__Halodesulfurarchaeum; s__Halodesulfurarchaeum sp018334775
GCF_007833275.1	Yes	Yes	No	No	d__Archaea; p__Halobacteriota; c__Halobacteria; o__Halobacteriales; f__Halobacteriaceae; g__Salarchaeum; s__Salarchaeum sp007833275
GCF_000334895.1	Yes	Yes	No	No	d__Archaea; p__Halobacteriota; c__Halobacteria; o__Halobacteriales; f__Halococcaceae; g__Halococcus; s__Halococcus agarilyticus
GCF_000336675.1	Yes	Yes	No	No	d__Archaea; p__Halobacteriota; c__Halobacteria; o__Halobacteriales; f__Halococcaceae; g__Halococcus; s__Halococcus hamelinensis
GCF_000336695.1	Yes	Yes	No	No	d__Archaea; p__Halobacteriota; c__Halobacteria; o__Halobacteriales; f__Halococcaceae; g__Halococcus; s__Halococcus morrhuae
GCF_000336915.1	Yes	Yes	No	No	d__Archaea; p__Halobacteriota; c__Halobacteria; o__Halobacteriales; f__Halococcaceae; g__Halococcus; s__Halococcus saccharolyticus
GCF_000755245.1	Yes	Yes	No	No	d__Archaea; p__Halobacteriota; c__Halobacteria; o__Halobacteriales; f__Halococcaceae; g__Halococcus; s__Halococcus sediminicola
GCA_003021045.1	Yes	Yes	No	No	d__Archaea; p__Halobacteriota; c__Halobacteria; o__Halobacteriales; f__Halococcaceae; g__Halococcus; s__Halococcus sp003021045
GCA_003021235.1	Yes	Yes	No	No	d__Archaea; p__Halobacteriota; c__Halobacteria; o__Halobacteriales; f__Halococcaceae; g__Halococcus; s__Halococcus sp003021235
GCA_003021705.1	Yes	Yes	No	No	d__Archaea; p__Halobacteriota; c__Halobacteria; o__Halobacteriales; f__Halococcaceae; g__Halococcus; s__Halococcus sp003021705
GCA_003021725.1	Yes	Yes	No	No	d__Archaea; p__Halobacteriota; c__Halobacteria; o__Halobacteriales; f__Halococcaceae; g__Halococcus; s__Halococcus sp003021725
GCA_003022685.1	Yes	Yes	No	No	d__Archaea; p__Halobacteriota; c__Halobacteria; o__Halobacteriales; f__Halococcaceae; g__Halococcus; s__Halococcus sp003022685
GCA_003022925.1	Yes	Yes	No	No	d__Archaea; p__Halobacteriota; c__Halobacteria; o__Halobacteriales; f__Halococcaceae; g__Halococcus; s__Halococcus sp003022925
GCF_000336715.1	Yes	Yes	No	No	d__Archaea; p__Halobacteriota; c__Halobacteria; o__Halobacteriales; f__Halococcaceae; g__Halococcus; s__Halococcus thailandensis
GCA_000496195.1	Yes	Yes	No	No	d__Archaea; p__Halobacteriota; c__Halobacteria; o__Halobacteriales; f__Haloferacaceae; g__A07HB70; s__A07HB70 sp000496195
GCF_002952775.1	Yes	Yes	No	No	d__Archaea; p__Halobacteriota; c__Halobacteria; o__Halobacteriales; f__Haloferacaceae; g__Halalkaliarchaeum; s__Halalkaliarchaeum desulfuricum
GCF_005543295.1	Yes	Yes	No	No	d__Archaea; p__Halobacteriota; c__Halobacteria; o__Halobacteriales; f__Haloferacaceae; g__Halalkalirubrum; s__Halalkalirubrum salinum
GCA_013342525.1	Yes	Yes	No	No	d__Archaea; p__Halobacteriota; c__Halobacteria; o__Halobacteriales; f__Haloferacaceae; g__Halalkalirubrum; s__Halalkalirubrum sp003551725
GCA_005239175.1	Yes	Yes	No	No	d__Archaea; p__Halobacteriota; c__Halobacteria; o__Halobacteriales; f__Haloferacaceae; g__Halalkalirubrum; s__Halalkalirubrum sp005239175
GCF_002844195.1	Yes	Yes	No	No	d__Archaea; p__Halobacteriota; c__Halobacteria; o__Halobacteriales; f__Haloferacaceae; g__Halegenticoccus; s__Halegenticoccus soli
GCA_004116405.1	Yes	Yes	No	No	d__Archaea; p__Halobacteriota; c__Halobacteria; o__Halobacteriales; f__Haloferacaceae; g__Halegenticoccus; s__Halegenticoccus sp004116405
GCF_900129775.1	Yes	Yes	No	No	d__Archaea; p__Halobacteriota; c__Halobacteria; o__Halobacteriales; f__Haloferacaceae; g__Halobaculum; s__Halobaculum gomorrense
GCA_003020945.1	Yes	Yes	No	No	d__Archaea; p__Halobacteriota; c__Halobacteria; o__Halobacteriales; f__Haloferacaceae; g__Halobaculum; s__Halobaculum sp003020945
GCF_009831625.1	Yes	Yes	No	No	d__Archaea; p__Halobacteriota; c__Halobacteria; o__Halobacteriales; f__Haloferacaceae; g__Halobaculum; s__Halobaculum sp009831625
GCF_013401515.1	Yes	Yes	No	No	d__Archaea; p__Halobacteriota; c__Halobacteria; o__Halobacteriales; f__Haloferacaceae; g__Halobaculum; s__Halobaculum sp013401515
GCF_013402875.1	Yes	Yes	No	No	d__Archaea; p__Halobacteriota; c__Halobacteria; o__Halobacteriales; f__Haloferacaceae; g__Halobaculum; s__Halobaculum sp013402875
GCA_018609965.1	Yes	Yes	No	No	d__Archaea; p__Halobacteriota; c__Halobacteria; o__Halobacteriales; f__Haloferacaceae; g__Halobaculum; s__Halobaculum sp018609965
GCF_007655485.1	Yes	Yes	No	No	d__Archaea; p__Halobacteriota; c__Halobacteria; o__Halobacteriales; f__Haloferacaceae; g__Halobellus; s__Halobellus captivus
GCF_900107195.1	Yes	Yes	No	No	d__Archaea; p__Halobacteriota; c__Halobacteria; o__Halobacteriales; f__Haloferacaceae; g__Halobellus; s__Halobellus clavatus
GCF_004799685.1	Yes	Yes	No	No	d__Archaea; p__Halobacteriota; c__Halobacteria; o__Halobacteriales; f__Haloferacaceae; g__Halobellus; s__Halobellus limi
GCF_014212355.1	Yes	Yes	No	No	d__Archaea; p__Halobacteriota; c__Halobacteria; o__Halobacteriales; f__Haloferacaceae; g__Halobellus; s__Halobellus ruber
GCF_000739575.1	Yes	Yes	No	No	d__Archaea; p__Halobacteriota; c__Halobacteria; o__Halobacteriales; f__Haloferacaceae; g__Halobellus; s__Halobellus rufus
GCF_014646875.1	Yes	Yes	No	No	d__Archaea; p__Halobacteriota; c__Halobacteria; o__Halobacteriales; f__Haloferacaceae; g__Halobellus; s__Halobellus salinus
GCF_003665925.1	Yes	Yes	No	No	d__Archaea; p__Halobacteriota; c__Halobacteria; o__Halobacteriales; f__Haloferacaceae; g__Halobellus; s__Halobellus sp003665925
GCF_003665935.1	Yes	Yes	No	No	d__Archaea; p__Halobacteriota; c__Halobacteria; o__Halobacteriales; f__Haloferacaceae; g__Halobellus; s__Halobellus sp003665935
GCF_000337795.1	Yes	Yes	No	No	d__Archaea; p__Halobacteriota; c__Halobacteria; o__Halobacteriales; f__Haloferacaceae; g__Haloferax; s__Haloferax denitrificans
GCF_000336755.1	Yes	Yes	No	No	d__Archaea; p__Halobacteriota; c__Halobacteria; o__Halobacteriales; f__Haloferacaceae; g__Haloferax; s__Haloferax elongans
GCF_000336775.1	Yes	Yes	No	No	d__Archaea; p__Halobacteriota; c__Halobacteria; o__Halobacteriales; f__Haloferacaceae; g__Haloferax; s__Haloferax gibbonsii
GCF_000336955.1	Yes	Yes	No	No	d__Archaea; p__Halobacteriota; c__Halobacteria; o__Halobacteriales; f__Haloferacaceae; g__Haloferax; s__Haloferax larsenii
GCF_001469875.2	Yes	Yes	No	No	d__Archaea; p__Halobacteriota; c__Halobacteria; o__Halobacteriales; f__Haloferacaceae; g__Haloferax; s__Haloferax marisrubri
GCF_001368915.1	Yes	Yes	No	No	d__Archaea; p__Halobacteriota; c__Halobacteria; o__Halobacteriales; f__Haloferacaceae; g__Haloferax; s__Haloferax massiliensis
GCF_000306765.2	Yes	Yes	No	No	d__Archaea; p__Halobacteriota; c__Halobacteria; o__Halobacteriales; f__Haloferacaceae; g__Haloferax; s__Haloferax mediterranei
GCF_000337815.1	Yes	Yes	No	No	d__Archaea; p__Halobacteriota; c__Halobacteria; o__Halobacteriales; f__Haloferacaceae; g__Haloferax; s__Haloferax mucosum
GCF_000336815.1	Yes	Yes	No	No	d__Archaea; p__Halobacteriota; c__Halobacteria; o__Halobacteriales; f__Haloferacaceae; g__Haloferax; s__Haloferax prahovense
GCF_001469865.1	Yes	Yes	No	No	d__Archaea; p__Halobacteriota; c__Halobacteria; o__Halobacteriales; f__Haloferacaceae; g__Haloferax; s__Haloferax profundi
GCF_001482285.1	Yes	Yes	No	No	d__Archaea; p__Halobacteriota; c__Halobacteria; o__Halobacteriales; f__Haloferacaceae; g__Haloferax; s__Haloferax sp001482285
GCF_009674585.1	Yes	Yes	No	No	d__Archaea; p__Halobacteriota; c__Halobacteria; o__Halobacteriales; f__Haloferacaceae; g__Haloferax; s__Haloferax sp009674585
GCF_009674605.1	Yes	Yes	No	No	d__Archaea; p__Halobacteriota; c__Halobacteria; o__Halobacteriales; f__Haloferacaceae; g__Haloferax; s__Haloferax sp009674605
GCF_009674625.1	Yes	Yes	No	No	d__Archaea; p__Halobacteriota; c__Halobacteria; o__Halobacteriales; f__Haloferacaceae; g__Haloferax; s__Haloferax sp009674625
GCF_000337835.1	Yes	Yes	No	No	d__Archaea; p__Halobacteriota; c__Halobacteria; o__Halobacteriales; f__Haloferacaceae; g__Haloferax; s__Haloferax sulfurifontis
GCF_000172995.2	Yes	Yes	No	No	d__Archaea; p__Halobacteriota; c__Halobacteria; o__Halobacteriales; f__Haloferacaceae; g__Halogeometricum; s__Halogeometricum borinquense
GCF_900115785.1	Yes	Yes	No	No	d__Archaea; p__Halobacteriota; c__Halobacteria; o__Halobacteriales; f__Haloferacaceae; g__Halogeometricum; s__Halogeometricum limi
GCF_000337095.1	Yes	Yes	No	No	d__Archaea; p__Halobacteriota; c__Halobacteria; o__Halobacteriales; f__Haloferacaceae; g__Halogeometricum; s__Halogeometricum pallidum
GCF_900112175.1	Yes	Yes	No	No	d__Archaea; p__Halobacteriota; c__Halobacteria; o__Halobacteriales; f__Haloferacaceae; g__Halogeometricum; s__Halogeometricum rufum
GCF_900110465.1	Yes	Yes	No	No	d__Archaea; p__Halobacteriota; c__Halobacteria; o__Halobacteriales; f__Haloferacaceae; g__Halogranum; s__Halogranum amylolyticum
GCF_900103715.1	Yes	Yes	No	No	d__Archaea; p__Halobacteriota; c__Halobacteria; o__Halobacteriales; f__Haloferacaceae; g__Halogranum; s__Halogranum gelatinilyticum
GCF_900114455.1	Yes	Yes	No	No	d__Archaea; p__Halobacteriota; c__Halobacteria; o__Halobacteriales; f__Haloferacaceae; g__Halogranum; s__Halogranum rubrum
GCF_900109065.1	Yes	Yes	No	No	d__Archaea; p__Halobacteriota; c__Halobacteria; o__Halobacteriales; f__Haloferacaceae; g__Halohasta; s__Halohasta litchfieldiae
GCA_001563795.1	Yes	Yes	No	No	d__Archaea; p__Halobacteriota; c__Halobacteria; o__Halobacteriales; f__Haloferacaceae; g__Halohasta; s__Halohasta sp001563795
GCA_003554115.1	Yes	Yes	No	No	d__Archaea; p__Halobacteriota; c__Halobacteria; o__Halobacteriales; f__Haloferacaceae; g__Halohasta; s__Halohasta sp003554115
GCF_900115675.1	Yes	Yes	No	No	d__Archaea; p__Halobacteriota; c__Halobacteria; o__Halobacteriales; f__Haloferacaceae; g__Halolamina; s__Halolamina pelagica
GCF_001307315.1	Yes	Yes	No	No	d__Archaea; p__Halobacteriota; c__Halobacteria; o__Halobacteriales; f__Haloferacaceae; g__Halolamina; s__Halolamina pelagica_B
GCF_000739555.1	Yes	Yes	No	No	d__Archaea; p__Halobacteriota; c__Halobacteria; o__Halobacteriales; f__Haloferacaceae; g__Halolamina; s__Halolamina rubra
GCF_017874235.1	Yes	Yes	No	No	d__Archaea; p__Halobacteriota; c__Halobacteria; o__Halobacteriales; f__Haloferacaceae; g__Halolamina; s__Halolamina salifodinae
GCF_001282785.1	Yes	Yes	No	No	d__Archaea; p__Halobacteriota; c__Halobacteria; o__Halobacteriales; f__Haloferacaceae; g__Halolamina; s__Halolamina sediminis
GCA_000224475.1	Yes	Yes	No	No	d__Archaea; p__Halobacteriota; c__Halobacteria; o__Halobacteriales; f__Haloferacaceae; g__Halolamina; s__Halolamina sp000224475
GCF_002025255.2	Yes	Yes	No	No	d__Archaea; p__Halobacteriota; c__Halobacteria; o__Halobacteriales; f__Haloferacaceae; g__Halolamina; s__Halolamina sp002025255
GCF_003605635.1	Yes	Yes	No	No	d__Archaea; p__Halobacteriota; c__Halobacteria; o__Halobacteriales; f__Haloferacaceae; g__Halonotius; s__Halonotius pteroides
GCF_006861655.1	Yes	Yes	No	No	d__Archaea; p__Halobacteriota; c__Halobacteria; o__Halobacteriales; f__Haloferacaceae; g__Halonotius; s__Halonotius roseus
GCA_000496215.1	Yes	Yes	No	No	d__Archaea; p__Halobacteriota; c__Halobacteria; o__Halobacteriales; f__Haloferacaceae; g__Halonotius; s__Halonotius sp000496215
GCF_003605575.1	Yes	Yes	No	No	d__Archaea; p__Halobacteriota; c__Halobacteria; o__Halobacteriales; f__Haloferacaceae; g__Halonotius; s__Halonotius sp003605575
GCF_006861665.1	Yes	Yes	No	No	d__Archaea; p__Halobacteriota; c__Halobacteria; o__Halobacteriales; f__Haloferacaceae; g__Halonotius; s__Halonotius terrestris
GCF_001462205.1	Yes	Yes	No	No	d__Archaea; p__Halobacteriota; c__Halobacteria; o__Halobacteriales; f__Haloferacaceae; g__Haloparvum; s__Haloparvum sedimenti
GCF_900113245.1	Yes	Yes	No	No	d__Archaea; p__Halobacteriota; c__Halobacteria; o__Halobacteriales; f__Haloferacaceae; g__Halopelagius; s__Halopelagius inordinatus
GCF_900100875.1	Yes	Yes	No	No	d__Archaea; p__Halobacteriota; c__Halobacteria; o__Halobacteriales; f__Haloferacaceae; g__Halopelagius; s__Halopelagius longus
GCF_900108505.1	Yes	Yes	No	No	d__Archaea; p__Halobacteriota; c__Halobacteria; o__Halobacteriales; f__Haloferacaceae; g__Halopenitus; s__Halopenitus malekzadehii
GCF_900107205.1	Yes	Yes	No	No	d__Archaea; p__Halobacteriota; c__Halobacteria; o__Halobacteriales; f__Haloferacaceae; g__Halopenitus; s__Halopenitus persicus
GCF_002355635.1	Yes	Yes	No	No	d__Archaea; p__Halobacteriota; c__Halobacteria; o__Halobacteriales; f__Haloferacaceae; g__Halopenitus; s__Halopenitus persicus_A
GCF_003856835.1	Yes	Yes	No	No	d__Archaea; p__Halobacteriota; c__Halobacteria; o__Halobacteriales; f__Haloferacaceae; g__Haloplanus; s__Haloplanus aerogenes
GCF_009762275.1	Yes	Yes	No	No	d__Archaea; p__Halobacteriota; c__Halobacteria; o__Halobacteriales; f__Haloferacaceae; g__Haloplanus; s__Haloplanus rallus
GCF_003342675.1	Yes	Yes	No	No	d__Archaea; p__Halobacteriota; c__Halobacteria; o__Halobacteriales; f__Haloferacaceae; g__Haloplanus; s__Haloplanus rubicundus
GCF_003336245.1	Yes	Yes	No	No	d__Archaea; p__Halobacteriota; c__Halobacteria; o__Halobacteriales; f__Haloferacaceae; g__Haloplanus; s__Haloplanus salinus
GCF_900107665.1	Yes	Yes	No	No	d__Archaea; p__Halobacteriota; c__Halobacteria; o__Halobacteriales; f__Haloferacaceae; g__Haloplanus; s__Haloplanus vescus
GCF_003439925.1	Yes	Yes	No	No	d__Archaea; p__Halobacteriota; c__Halobacteria; o__Halobacteriales; f__Haloferacaceae; g__Haloprofundus; s__Haloprofundus halophilus
GCF_001469955.1	Yes	Yes	No	No	d__Archaea; p__Halobacteriota; c__Halobacteria; o__Halobacteriales; f__Haloferacaceae; g__Haloprofundus; s__Haloprofundus marisrubri
GCA_000416005.1	Yes	Yes	No	No	d__Archaea; p__Halobacteriota; c__Halobacteria; o__Halobacteriales; f__Haloferacaceae; g__Haloquadratum; s__Haloquadratum sp000416005
GCF_000237865.1	Yes	Yes	No	No	d__Archaea; p__Halobacteriota; c__Halobacteria; o__Halobacteriales; f__Haloferacaceae; g__Haloquadratum; s__Haloquadratum walsbyi
GCA_000415965.1	Yes	Yes	No	No	d__Archaea; p__Halobacteriota; c__Halobacteria; o__Halobacteriales; f__Haloferacaceae; g__Haloquadratum; s__Haloquadratum walsbyi_A
GCA_000415985.1	Yes	Yes	No	No	d__Archaea; p__Halobacteriota; c__Halobacteria; o__Halobacteriales; f__Haloferacaceae; g__Haloquadratum; s__Haloquadratum walsbyi_B
GCF_001542905.1	Yes	Yes	No	No	d__Archaea; p__Halobacteriota; c__Halobacteria; o__Halobacteriales; f__Haloferacaceae; g__Halorubrum; s__Halorubrum aethiopicum
GCF_000336995.1	Yes	Yes	No	No	d__Archaea; p__Halobacteriota; c__Halobacteria; o__Halobacteriales; f__Haloferacaceae; g__Halorubrum; s__Halorubrum aidingense
GCF_017873815.1	Yes	Yes	No	No	d__Archaea; p__Halobacteriota; c__Halobacteria; o__Halobacteriales; f__Haloferacaceae; g__Halorubrum; s__Halorubrum alkaliphilum
GCF_004114995.1	Yes	Yes	No	No	d__Archaea; p__Halobacteriota; c__Halobacteria; o__Halobacteriales; f__Haloferacaceae; g__Halorubrum; s__Halorubrum amylolyticum
GCF_900113615.1	Yes	Yes	No	No	d__Archaea; p__Halobacteriota; c__Halobacteria; o__Halobacteriales; f__Haloferacaceae; g__Halorubrum; s__Halorubrum aquaticum
GCF_000336875.1	Yes	Yes	No	No	d__Archaea; p__Halobacteriota; c__Halobacteria; o__Halobacteriales; f__Haloferacaceae; g__Halorubrum; s__Halorubrum californiense
GCF_900182635.1	Yes	Yes	No	No	d__Archaea; p__Halobacteriota; c__Halobacteria; o__Halobacteriales; f__Haloferacaceae; g__Halorubrum; s__Halorubrum cibi
GCF_000337035.1	Yes	Yes	No	No	d__Archaea; p__Halobacteriota; c__Halobacteria; o__Halobacteriales; f__Haloferacaceae; g__Halorubrum; s__Halorubrum coriense
GCF_007671725.1	Yes	Yes	No	No	d__Archaea; p__Halobacteriota; c__Halobacteria; o__Halobacteriales; f__Haloferacaceae; g__Halorubrum; s__Halorubrum depositum
GCF_000337335.1	Yes	Yes	No	No	d__Archaea; p__Halobacteriota; c__Halobacteria; o__Halobacteriales; f__Haloferacaceae; g__Halorubrum; s__Halorubrum distributum
GCF_002114285.1	Yes	Yes	No	No	d__Archaea; p__Halobacteriota; c__Halobacteria; o__Halobacteriales; f__Haloferacaceae; g__Halorubrum; s__Halorubrum ezzemoulense
GCF_002252985.1	Yes	Yes	No	No	d__Archaea; p__Halobacteriota; c__Halobacteria; o__Halobacteriales; f__Haloferacaceae; g__Halorubrum; s__Halorubrum halodurans
GCF_000739595.1	Yes	Yes	No	No	d__Archaea; p__Halobacteriota; c__Halobacteria; o__Halobacteriales; f__Haloferacaceae; g__Halorubrum; s__Halorubrum halophilum
GCF_000337075.1	Yes	Yes	No	No	d__Archaea; p__Halobacteriota; c__Halobacteria; o__Halobacteriales; f__Haloferacaceae; g__Halorubrum; s__Halorubrum hochstenium
GCF_000337355.1	Yes	Yes	No	No	d__Archaea; p__Halobacteriota; c__Halobacteria; o__Halobacteriales; f__Haloferacaceae; g__Halorubrum; s__Halorubrum kocurii
GCF_000337375.1	Yes	Yes	No	No	d__Archaea; p__Halobacteriota; c__Halobacteria; o__Halobacteriales; f__Haloferacaceae; g__Halorubrum; s__Halorubrum lipolyticum
GCF_002727125.1	Yes	Yes	No	No	d__Archaea; p__Halobacteriota; c__Halobacteria; o__Halobacteriales; f__Haloferacaceae; g__Halorubrum; s__Halorubrum persicum
GCF_000337915.1	Yes	Yes	No	No	d__Archaea; p__Halobacteriota; c__Halobacteria; o__Halobacteriales; f__Haloferacaceae; g__Halorubrum; s__Halorubrum saccharovorum
GCF_007671685.1	Yes	Yes	No	No	d__Archaea; p__Halobacteriota; c__Halobacteria; o__Halobacteriales; f__Haloferacaceae; g__Halorubrum; s__Halorubrum salsamenti
GCF_900111935.1	Yes	Yes	No	No	d__Archaea; p__Halobacteriota; c__Halobacteria; o__Halobacteriales; f__Haloferacaceae; g__Halorubrum; s__Halorubrum sodomense
GCF_018228765.1	Yes	Yes	No	No	d__Archaea; p__Halobacteriota; c__Halobacteria; o__Halobacteriales; f__Haloferacaceae; g__Halorubrum; s__Halorubrum sp000296615
GCA_000496175.1	Yes	Yes	No	No	d__Archaea; p__Halobacteriota; c__Halobacteria; o__Halobacteriales; f__Haloferacaceae; g__Halorubrum; s__Halorubrum sp000496175
GCF_000746205.1	Yes	Yes	No	No	d__Archaea; p__Halobacteriota; c__Halobacteria; o__Halobacteriales; f__Haloferacaceae; g__Halorubrum; s__Halorubrum sp000746205
GCF_001261915.1	Yes	Yes	No	No	d__Archaea; p__Halobacteriota; c__Halobacteria; o__Halobacteriales; f__Haloferacaceae; g__Halorubrum; s__Halorubrum sp001261915
GCA_001564205.1	Yes	Yes	No	No	d__Archaea; p__Halobacteriota; c__Halobacteria; o__Halobacteriales; f__Haloferacaceae; g__Halorubrum; s__Halorubrum sp001564205
GCF_002252755.1	Yes	Yes	No	No	d__Archaea; p__Halobacteriota; c__Halobacteria; o__Halobacteriales; f__Haloferacaceae; g__Halorubrum; s__Halorubrum sp002252755
GCF_002286985.1	Yes	Yes	No	No	d__Archaea; p__Halobacteriota; c__Halobacteria; o__Halobacteriales; f__Haloferacaceae; g__Halorubrum; s__Halorubrum sp002286985
GCA_003023405.1	Yes	Yes	No	No	d__Archaea; p__Halobacteriota; c__Halobacteria; o__Halobacteriales; f__Haloferacaceae; g__Halorubrum; s__Halorubrum sp003023405
GCF_003287355.1	Yes	Yes	No	No	d__Archaea; p__Halobacteriota; c__Halobacteria; o__Halobacteriales; f__Haloferacaceae; g__Halorubrum; s__Halorubrum sp003287355
GCA_003554605.1	Yes	Yes	No	No	d__Archaea; p__Halobacteriota; c__Halobacteria; o__Halobacteriales; f__Haloferacaceae; g__Halorubrum; s__Halorubrum sp003554605
GCF_003666015.1	Yes	Yes	No	No	d__Archaea; p__Halobacteriota; c__Halobacteria; o__Halobacteriales; f__Haloferacaceae; g__Halorubrum; s__Halorubrum sp003666015
GCF_003697845.1	Yes	Yes	No	No	d__Archaea; p__Halobacteriota; c__Halobacteria; o__Halobacteriales; f__Haloferacaceae; g__Halorubrum; s__Halorubrum sp003697845
GCF_003721435.2	Yes	Yes	No	No	d__Archaea; p__Halobacteriota; c__Halobacteria; o__Halobacteriales; f__Haloferacaceae; g__Halorubrum; s__Halorubrum sp003721435
GCF_003781945.1	Yes	Yes	No	No	d__Archaea; p__Halobacteriota; c__Halobacteria; o__Halobacteriales; f__Haloferacaceae; g__Halorubrum; s__Halorubrum sp003781945
GCF_003990725.2	Yes	Yes	No	No	d__Archaea; p__Halobacteriota; c__Halobacteria; o__Halobacteriales; f__Haloferacaceae; g__Halorubrum; s__Halorubrum sp003990725
GCF_004114375.1	Yes	Yes	No	No	d__Archaea; p__Halobacteriota; c__Halobacteria; o__Halobacteriales; f__Haloferacaceae; g__Halorubrum; s__Halorubrum sp004114375
GCF_005435165.1	Yes	Yes	No	No	d__Archaea; p__Halobacteriota; c__Halobacteria; o__Halobacteriales; f__Haloferacaceae; g__Halorubrum; s__Halorubrum sp005435165
GCF_009742825.1	Yes	Yes	No	No	d__Archaea; p__Halobacteriota; c__Halobacteria; o__Halobacteriales; f__Haloferacaceae; g__Halorubrum; s__Halorubrum sp009742825
GCF_009806985.1	Yes	Yes	No	No	d__Archaea; p__Halobacteriota; c__Halobacteria; o__Halobacteriales; f__Haloferacaceae; g__Halorubrum; s__Halorubrum sp009806985
GCF_018623055.1	Yes	Yes	No	No	d__Archaea; p__Halobacteriota; c__Halobacteria; o__Halobacteriales; f__Haloferacaceae; g__Halorubrum; s__Halorubrum sp018623055
GCF_000337415.1	Yes	Yes	No	No	d__Archaea; p__Halobacteriota; c__Halobacteria; o__Halobacteriales; f__Haloferacaceae; g__Halorubrum; s__Halorubrum tebenquichense
GCF_017873555.1	Yes	Yes	No	No	d__Archaea; p__Halobacteriota; c__Halobacteria; o__Halobacteriales; f__Haloferacaceae; g__Halorubrum; s__Halorubrum trapanicum
GCF_002355655.1	Yes	Yes	No	No	d__Archaea; p__Halobacteriota; c__Halobacteria; o__Halobacteriales; f__Haloferacaceae; g__Halorubrum; s__Halorubrum trapanicum_A
GCF_001280455.1	Yes	Yes	No	No	d__Archaea; p__Halobacteriota; c__Halobacteria; o__Halobacteriales; f__Haloferacaceae; g__Halorubrum; s__Halorubrum tropicale
GCF_900188065.1	Yes	Yes	No	No	d__Archaea; p__Halobacteriota; c__Halobacteria; o__Halobacteriales; f__Haloferacaceae; g__Halorubrum; s__Halorubrum vacuolatum
GCF_900102375.1	Yes	Yes	No	No	d__Archaea; p__Halobacteriota; c__Halobacteria; o__Halobacteriales; f__Haloferacaceae; g__Halorubrum; s__Halorubrum xinjiangense
GCA_000496235.1	Yes	Yes	No	No	d__Archaea; p__Halobacteriota; c__Halobacteria; o__Halobacteriales; f__Haloferacaceae; g__J07HR59; s__J07HR59 sp000496235
GCA_001563965.1	Yes	Yes	No	No	d__Archaea; p__Halobacteriota; c__Halobacteria; o__Halobacteriales; f__Haloferacaceae; g__PL-Br10-E2g29; s__PL-Br10-E2g29 sp001563965
GCF_007004735.1	Yes	Yes	No	No	d__Archaea; p__Halobacteriota; c__Halobacteria; o__Halobacteriales; f__Haloferacaceae; g__Salinigranum; s__Salinigranum halophilum
GCF_002906575.1	Yes	Yes	No	No	d__Archaea; p__Halobacteriota; c__Halobacteria; o__Halobacteriales; f__Haloferacaceae; g__Salinigranum; s__Salinigranum rubrum
GCF_009176545.1	Yes	Yes	No	No	d__Archaea; p__Halobacteriota; c__Halobacteria; o__Halobacteriales; f__Haloferacaceae; g__Salinigranum; s__Salinigranum salinum
GCF_900103505.1	Yes	Yes	No	No	d__Archaea; p__Halobacteriota; c__Halobacteria; o__Halobacteriales; f__Natrialbaceae; g__Haloarchaeobius; s__Haloarchaeobius iranensis
GCF_900112205.1	Yes	Yes	No	No	d__Archaea; p__Halobacteriota; c__Halobacteria; o__Halobacteriales; f__Natrialbaceae; g__Halobiforma; s__Halobiforma haloterrestris
GCF_000226975.2	Yes	Yes	No	No	d__Archaea; p__Halobacteriota; c__Halobacteria; o__Halobacteriales; f__Natrialbaceae; g__Halobiforma; s__Halobiforma lacisalsi
GCF_000337895.1	Yes	Yes	No	No	d__Archaea; p__Halobacteriota; c__Halobacteria; o__Halobacteriales; f__Natrialbaceae; g__Halobiforma; s__Halobiforma nitratireducens
GCF_003610195.1	Yes	Yes	No	No	d__Archaea; p__Halobacteriota; c__Halobacteria; o__Halobacteriales; f__Natrialbaceae; g__Halopiger; s__Halopiger aswanensis
GCF_000217715.1	Yes	Yes	No	No	d__Archaea; p__Halobacteriota; c__Halobacteria; o__Halobacteriales; f__Natrialbaceae; g__Halopiger; s__Halopiger xanaduensis
GCF_000455345.1	Yes	Yes	No	No	d__Archaea; p__Halobacteriota; c__Halobacteria; o__Halobacteriales; f__Natrialbaceae; g__Halopiger_A; s__Halopiger_A goleimassiliensis
GCF_000455365.1	Yes	Yes	No	No	d__Archaea; p__Halobacteriota; c__Halobacteria; o__Halobacteriales; f__Natrialbaceae; g__Halopiger_B; s__Halopiger_B djelfimassiliensis
GCF_011440375.1	Yes	Yes	No	No	d__Archaea; p__Halobacteriota; c__Halobacteria; o__Halobacteriales; f__Natrialbaceae; g__Halorubellus; s__Halorubellus sp011440375
GCF_900116205.1	Yes	Yes	No	No	d__Archaea; p__Halobacteriota; c__Halobacteria; o__Halobacteriales; f__Natrialbaceae; g__Halostagnicola; s__Halostagnicola kamekurae
GCF_000691505.1	Yes	Yes	No	No	d__Archaea; p__Halobacteriota; c__Halobacteria; o__Halobacteriales; f__Natrialbaceae; g__Halostagnicola; s__Halostagnicola sp000691505
GCF_003977755.1	Yes	Yes	No	No	d__Archaea; p__Halobacteriota; c__Halobacteria; o__Halobacteriales; f__Natrialbaceae; g__Haloterrigena; s__Haloterrigena salifodinae
GCF_000337495.1	Yes	Yes	No	No	d__Archaea; p__Halobacteriota; c__Halobacteria; o__Halobacteriales; f__Natrialbaceae; g__Haloterrigena; s__Haloterrigena salina
GCF_013342135.1	Yes	Yes	No	No	d__Archaea; p__Halobacteriota; c__Halobacteria; o__Halobacteriales; f__Natrialbaceae; g__Haloterrigena; s__Haloterrigena sp013342135
GCF_017352155.1	Yes	Yes	No	No	d__Archaea; p__Halobacteriota; c__Halobacteria; o__Halobacteriales; f__Natrialbaceae; g__Haloterrigena; s__Haloterrigena sp017352155
GCF_000337515.1	Yes	Yes	No	No	d__Archaea; p__Halobacteriota; c__Halobacteria; o__Halobacteriales; f__Natrialbaceae; g__Halovivax; s__Halovivax asiaticus
GCA_007119345.1	Yes	Yes	No	No	d__Archaea; p__Halobacteriota; c__Halobacteria; o__Halobacteriales; f__Natrialbaceae; g__Halovivax; s__Halovivax sp007119345
GCA_007135505.1	Yes	Yes	No	No	d__Archaea; p__Halobacteriota; c__Halobacteria; o__Halobacteriales; f__Natrialbaceae; g__Halovivax; s__Halovivax sp007135505
GCF_017357405.1	Yes	Yes	No	No	d__Archaea; p__Halobacteriota; c__Halobacteria; o__Halobacteriales; f__Natrialbaceae; g__KZCA124; s__KZCA124 sp017357405
GCF_002156705.1	Yes	Yes	No	No	d__Archaea; p__Halobacteriota; c__Halobacteria; o__Halobacteriales; f__Natrialbaceae; g__Natrarchaeobaculum; s__Natrarchaeobaculum aegyptiacum
GCA_001563805.1	Yes	Yes	No	No	d__Archaea; p__Halobacteriota; c__Halobacteria; o__Halobacteriales; f__Natrialbaceae; g__Natrarchaeobaculum; s__Natrarchaeobaculum sp001563805
GCA_001563885.1	Yes	Yes	No	No	d__Archaea; p__Halobacteriota; c__Halobacteria; o__Halobacteriales; f__Natrialbaceae; g__Natrarchaeobaculum; s__Natrarchaeobaculum sp001563885
GCF_003430825.1	Yes	Yes	No	No	d__Archaea; p__Halobacteriota; c__Halobacteria; o__Halobacteriales; f__Natrialbaceae; g__Natrarchaeobaculum; s__Natrarchaeobaculum sulfurireducens
GCF_003841505.1	Yes	Yes	No	No	d__Archaea; p__Halobacteriota; c__Halobacteria; o__Halobacteriales; f__Natrialbaceae; g__Natrarchaeobius; s__Natrarchaeobius chitinivorans
GCF_003841465.1	Yes	Yes	No	No	d__Archaea; p__Halobacteriota; c__Halobacteria; o__Halobacteriales; f__Natrialbaceae; g__Natrarchaeobius; s__Natrarchaeobius chitinivorans_A
GCF_003841485.1	Yes	Yes	No	No	d__Archaea; p__Halobacteriota; c__Halobacteria; o__Halobacteriales; f__Natrialbaceae; g__Natrarchaeobius; s__Natrarchaeobius halalkaliphilus
GCF_008245225.1	Yes	Yes	No	No	d__Archaea; p__Halobacteriota; c__Halobacteria; o__Halobacteriales; f__Natrialbaceae; g__Natrarchaeobius; s__Natrarchaeobius swarupiae
GCF_000337535.1	Yes	Yes	No	No	d__Archaea; p__Halobacteriota; c__Halobacteria; o__Halobacteriales; f__Natrialbaceae; g__Natrialba; s__Natrialba aegyptia
GCF_000337555.1	Yes	Yes	No	No	d__Archaea; p__Halobacteriota; c__Halobacteria; o__Halobacteriales; f__Natrialbaceae; g__Natrialba; s__Natrialba asiatica
GCF_000337135.1	Yes	Yes	No	No	d__Archaea; p__Halobacteriota; c__Halobacteria; o__Halobacteriales; f__Natrialbaceae; g__Natrialba; s__Natrialba chahannaoensis
GCF_000337575.1	Yes	Yes	No	No	d__Archaea; p__Halobacteriota; c__Halobacteria; o__Halobacteriales; f__Natrialbaceae; g__Natrialba; s__Natrialba hulunbeirensis
GCF_001861355.1	Yes	Yes	No	No	d__Archaea; p__Halobacteriota; c__Halobacteria; o__Halobacteriales; f__Natrialbaceae; g__Natrialba; s__Natrialba sp001861355
GCF_000337595.1	Yes	Yes	No	No	d__Archaea; p__Halobacteriota; c__Halobacteria; o__Halobacteriales; f__Natrialbaceae; g__Natrialba; s__Natrialba taiwanensis
GCF_000731985.1	Yes	Yes	No	No	d__Archaea; p__Halobacteriota; c__Halobacteria; o__Halobacteriales; f__Natrialbaceae; g__Natrinema; s__Natrinema altunense
GCF_002494345.1	Yes	Yes	No	No	d__Archaea; p__Halobacteriota; c__Halobacteria; o__Halobacteriales; f__Natrialbaceae; g__Natrinema; s__Natrinema ejinorense
GCF_000337175.1	Yes	Yes	No	No	d__Archaea; p__Halobacteriota; c__Halobacteria; o__Halobacteriales; f__Natrialbaceae; g__Natrinema; s__Natrinema gari
GCF_004217335.1	Yes	Yes	No	No	d__Archaea; p__Halobacteriota; c__Halobacteria; o__Halobacteriales; f__Natrialbaceae; g__Natrinema; s__Natrinema hispanicum
GCF_900111485.1	Yes	Yes	No	No	d__Archaea; p__Halobacteriota; c__Halobacteria; o__Halobacteriales; f__Natrialbaceae; g__Natrinema; s__Natrinema hispanicum_A
GCF_000337475.1	Yes	Yes	No	No	d__Archaea; p__Halobacteriota; c__Halobacteria; o__Halobacteriales; f__Natrialbaceae; g__Natrinema; s__Natrinema limicola
GCA_000690595.2	Yes	Yes	No	No	d__Archaea; p__Halobacteriota; c__Halobacteria; o__Halobacteriales; f__Natrialbaceae; g__Natrinema; s__Natrinema mahii
GCF_000337615.1	Yes	Yes	No	No	d__Archaea; p__Halobacteriota; c__Halobacteria; o__Halobacteriales; f__Natrialbaceae; g__Natrinema; s__Natrinema pallidum
GCF_000230735.2	Yes	Yes	No	No	d__Archaea; p__Halobacteriota; c__Halobacteria; o__Halobacteriales; f__Natrialbaceae; g__Natrinema; s__Natrinema pellirubrum
GCF_001953745.1	Yes	Yes	No	No	d__Archaea; p__Halobacteriota; c__Halobacteria; o__Halobacteriales; f__Natrialbaceae; g__Natrinema; s__Natrinema saccharevitans
GCF_900110865.1	Yes	Yes	No	No	d__Archaea; p__Halobacteriota; c__Halobacteria; o__Halobacteriales; f__Natrialbaceae; g__Natrinema; s__Natrinema salaciae
GCF_900110455.1	Yes	Yes	No	No	d__Archaea; p__Halobacteriota; c__Halobacteria; o__Halobacteriales; f__Natrialbaceae; g__Natrinema; s__Natrinema salifodinae
GCF_002572525.1	Yes	Yes	No	No	d__Archaea; p__Halobacteriota; c__Halobacteria; o__Halobacteriales; f__Natrialbaceae; g__Natrinema; s__Natrinema sp002572525
GCF_005938085.1	Yes	Yes	No	No	d__Archaea; p__Halobacteriota; c__Halobacteria; o__Halobacteriales; f__Natrialbaceae; g__Natrinema; s__Natrinema sp005938085
GCF_013402815.1	Yes	Yes	No	No	d__Archaea; p__Halobacteriota; c__Halobacteria; o__Halobacteriales; f__Natrialbaceae; g__Natrinema; s__Natrinema sp013402815
GCF_013456555.1	Yes	Yes	No	No	d__Archaea; p__Halobacteriota; c__Halobacteria; o__Halobacteriales; f__Natrialbaceae; g__Natrinema; s__Natrinema sp013456555
GCF_000337115.1	Yes	Yes	No	No	d__Archaea; p__Halobacteriota; c__Halobacteria; o__Halobacteriales; f__Natrialbaceae; g__Natrinema; s__Natrinema thermotolerans
GCF_000337195.1	Yes	Yes	No	No	d__Archaea; p__Halobacteriota; c__Halobacteria; o__Halobacteriales; f__Natrialbaceae; g__Natrinema; s__Natrinema versiforme
GCF_005576615.1	Yes	Yes	No	No	d__Archaea; p__Halobacteriota; c__Halobacteria; o__Halobacteriales; f__Natrialbaceae; g__Natrinema; s__Natrinema versiforme_A
GCF_000230715.2	Yes	Yes	No	No	d__Archaea; p__Halobacteriota; c__Halobacteria; o__Halobacteriales; f__Natrialbaceae; g__Natronobacterium; s__Natronobacterium gregoryi
GCF_900104065.1	Yes	Yes	No	No	d__Archaea; p__Halobacteriota; c__Halobacteria; o__Halobacteriales; f__Natrialbaceae; g__Natronobacterium; s__Natronobacterium texcoconense
GCF_000337675.1	Yes	Yes	No	No	d__Archaea; p__Halobacteriota; c__Halobacteria; o__Halobacteriales; f__Natrialbaceae; g__Natronococcus; s__Natronococcus amylolyticus
GCF_000337695.1	Yes	Yes	No	No	d__Archaea; p__Halobacteriota; c__Halobacteria; o__Halobacteriales; f__Natrialbaceae; g__Natronococcus; s__Natronococcus jeotgali
GCA_003559215.1	Yes	Yes	No	No	d__Archaea; p__Halobacteriota; c__Halobacteria; o__Halobacteriales; f__Natrialbaceae; g__Natronococcus; s__Natronococcus sp003559215
GCF_008122205.1	Yes	Yes	No	No	d__Archaea; p__Halobacteriota; c__Halobacteria; o__Halobacteriales; f__Natrialbaceae; g__Natronococcus; s__Natronococcus sp008122205
GCF_002177135.1	Yes	Yes	No	No	d__Archaea; p__Halobacteriota; c__Halobacteria; o__Halobacteriales; f__Natrialbaceae; g__Natronolimnobius; s__Natronolimnobius baerhuensis
GCF_011043775.1	Yes	Yes	No	No	d__Archaea; p__Halobacteriota; c__Halobacteria; o__Halobacteriales; f__Natrialbaceae; g__Natronolimnobius; s__Natronolimnobius sp011043775
GCF_000337215.1	Yes	Yes	No	No	d__Archaea; p__Halobacteriota; c__Halobacteria; o__Halobacteriales; f__Natrialbaceae; g__Natronolimnohabitans; s__Natronolimnohabitans innermongolicus
GCF_009392895.1	Yes	Yes	No	No	d__Archaea; p__Halobacteriota; c__Halobacteria; o__Halobacteriales; f__Natrialbaceae; g__Natronorubrum; s__Natronorubrum aibiense
GCF_004799645.1	Yes	Yes	No	No	d__Archaea; p__Halobacteriota; c__Halobacteria; o__Halobacteriales; f__Natrialbaceae; g__Natronorubrum; s__Natronorubrum bangense
GCF_001971705.1	Yes	Yes	No	No	d__Archaea; p__Halobacteriota; c__Halobacteria; o__Halobacteriales; f__Natrialbaceae; g__Natronorubrum; s__Natronorubrum daqingense
GCF_009834785.1	Yes	Yes	No	No	d__Archaea; p__Halobacteriota; c__Halobacteria; o__Halobacteriales; f__Natrialbaceae; g__Natronorubrum; s__Natronorubrum halalkaliphilum
GCF_900108095.1	Yes	Yes	No	No	d__Archaea; p__Halobacteriota; c__Halobacteria; o__Halobacteriales; f__Natrialbaceae; g__Natronorubrum; s__Natronorubrum sediminis
GCA_003670115.1	Yes	Yes	No	No	d__Archaea; p__Halobacteriota; c__Halobacteria; o__Halobacteriales; f__Natrialbaceae; g__Natronorubrum; s__Natronorubrum sp003670115
GCF_000337735.1	Yes	Yes	No	No	d__Archaea; p__Halobacteriota; c__Halobacteria; o__Halobacteriales; f__Natrialbaceae; g__Natronorubrum; s__Natronorubrum sulfidifaciens
GCF_900100335.1	Yes	Yes	No	No	d__Archaea; p__Halobacteriota; c__Halobacteria; o__Halobacteriales; f__Natrialbaceae; g__Natronorubrum; s__Natronorubrum texcoconense
GCF_900156475.1	Yes	Yes	No	No	d__Archaea; p__Halobacteriota; c__Halobacteria; o__Halobacteriales; f__Natrialbaceae; g__Natronorubrum; s__Natronorubrum thiooxidans
GCF_000383975.1	Yes	Yes	No	No	d__Archaea; p__Halobacteriota; c__Halobacteria; o__Halobacteriales; f__Natrialbaceae; g__Natronorubrum; s__Natronorubrum tibetense
GCF_006543045.1	Yes	Yes	No	No	d__Archaea; p__Halobacteriota; c__Halobacteria; o__Halobacteriales; f__Natrialbaceae; g__Salinadaptatus; s__Salinadaptatus halalkaliphilus
GCF_003344565.1	Yes	Yes	No	No	d__Archaea; p__Halobacteriota; c__Halobacteria; o__Halobacteriales; f__Natrialbaceae; g__Saliphagus; s__Saliphagus sp003344565
GCA_001564275.1	Yes	Yes	No	No	d__Archaea; p__Halobacteriota; c__Halobacteria; o__Halobacteriales; f__Natrialbaceae; g__Tc-Br11; s__Tc-Br11 sp001564275
GCA_003552325.1	Yes	Yes	No	No	d__Archaea; p__Halobacteriota; c__Halobacteria; o__Halobacteriales; f__Natrialbaceae; g__Tc-Br11; s__Tc-Br11 sp003552325
GCA_017357105.1	Yes	Yes	No	No	d__Archaea; p__Halobacteriota; c__Halobacteria; o__Halobacteriales; f__Natrialbaceae; g__Tc-Br11; s__Tc-Br11 sp017357105
GCA_001564255.1	Yes	Yes	No	No	d__Archaea; p__Halobacteriota; c__Halobacteria; o__Halobacteriales; f__Natrialbaceae; g__Tc-Br11-E2g1; s__Tc-Br11-E2g1 sp001564255
GCA_001564115.1	Yes	Yes	No	No	d__Archaea; p__Halobacteriota; c__Halobacteria; o__Halobacteriales; f__Natrialbaceae; g__Tc-Br11-E2g8; s__Tc-Br11-E2g8 sp001564115
GCA_003552885.1	Yes	Yes	No	No	d__Archaea; p__Halobacteriota; c__Halobacteria; o__Halobacteriales; f__Natrialbaceae; g__Tc-Br11-E2g8; s__Tc-Br11-E2g8 sp003552885
GCF_900215575.1	Yes	Yes	No	No	d__Archaea; p__Halobacteriota; c__Halobacteria; o__Halobacteriales; f__Natronoarchaeaceae; g__Natronoarchaeum; s__Natronoarchaeum philippinense
GCA_003021085.1	Yes	Yes	No	No	d__Archaea; p__Halobacteriota; c__Halobacteria; o__Halobacteriales; f__PXRE01; g__PXRE01; s__PXRE01 sp003021085
GCA_007122875.1	Yes	Yes	No	No	d__Archaea; p__Halobacteriota; c__Halobacteria; o__Halobacteriales; f__QS-1-68-20; g__QS-1-68-20; s__QS-1-68-20 sp007122875
GCF_004785955.1	Yes	Yes	No	No	d__Archaea; p__Halobacteriota; c__Halobacteria; o__Halobacteriales; f__QS-9-68-17; g__Halostella; s__Halostella litorea
GCF_003675855.1	Yes	Yes	No	No	d__Archaea; p__Halobacteriota; c__Halobacteria; o__Halobacteriales; f__QS-9-68-17; g__Halostella; s__Halostella salina
GCA_003023565.1	Yes	Yes	No	No	d__Archaea; p__Halobacteriota; c__Halobacteria; o__Halobacteriales; f__QS-9-68-17; g__Halostella; s__Halostella sp003023565
GCF_003675875.1	Yes	Yes	No	No	d__Archaea; p__Halobacteriota; c__Halobacteria; o__Halobacteriales; f__QS-9-68-17; g__Halostella; s__Halostella sp003675875
GCA_007123105.1	Yes	Yes	No	No	d__Archaea; p__Halobacteriota; c__Halobacteria; o__Halobacteriales; f__SKNY01; g__SKNY01; s__SKNY01 sp007123105
GCA_007118145.1	Yes	Yes	No	No	d__Archaea; p__Halobacteriota; c__Halobacteria; o__Halobacteriales; f__SKSH01; g__SKSH01; s__SKSH01 sp007118145
GCA_003022865.1	Yes	Yes	No	No	d__Archaea; p__Halobacteriota; c__Halobacteria; o__Halobacteriales; f__SW-7-71-33; g__SW-7-71-33; s__SW-7-71-33 sp003022865
GCA_003023195.1	Yes	Yes	No	No	d__Archaea; p__Halobacteriota; c__Halobacteria; o__Halobacteriales; f__SW-7-71-33; g__SW-7-71-33; s__SW-7-71-33 sp003023195
GCF_000251105.1	Yes	Yes	No	No	d__Archaea; p__Halobacteriota; c__Methanocellia; o__Methanocellales; f__Methanocellaceae; g__Methanocella; s__Methanocella conradii
GCA_002067315.1	Yes	Yes	No	No	d__Archaea; p__Halobacteriota; c__Methanocellia; o__Methanocellales; f__Methanocellaceae; g__Methanocella_A; s__Methanocella_A sp002067315
GCA_013329575.1	Yes	Yes	No	No	d__Archaea; p__Halobacteriota; c__Methanoliparia; o__Methanoliparales; f__Methanoliparaceae; g__Methanoliparum; s__Methanoliparum sp8915u
GCA_004212075.1	Yes	Yes	No	No	d__Archaea; p__Halobacteriota; c__Methanoliparia; o__Methanoliparales; f__Methanoliparaceae; g__Methanoliparum; s__Methanoliparum thermophilum
GCA_004212085.1	Yes	Yes	No	No	d__Archaea; p__Halobacteriota; c__Methanoliparia; o__Methanoliparales; f__Methanoliparaceae; g__Methanolliviera; s__Methanolliviera hydrocarbonicum
GCA_902158735.1	Yes	Yes	No	No	d__Archaea; p__Halobacteriota; c__Methanoliparia; o__Methanoliparales; f__Methanoliparaceae; g__Methanolliviera; s__Methanolliviera sp902158735
GCA_902158745.1	Yes	Yes	No	No	d__Archaea; p__Halobacteriota; c__Methanoliparia; o__Methanoliparales; f__Methanoliparaceae; g__Methanolliviera; s__Methanolliviera sp902158745
GCF_018132105.1	Yes	Yes	No	No	d__Archaea; p__Halobacteriota; c__Methanomicrobia; o__Methanomicrobiales; f__Methanocorpusculaceae; g__Methanocalculus; s__Methanocalculus chunghsingensis
GCA_002496395.1	Yes	Yes	No	No	d__Archaea; p__Halobacteriota; c__Methanomicrobia; o__Methanomicrobiales; f__Methanocorpusculaceae; g__Methanocalculus; s__Methanocalculus sp002496395
GCA_003838065.1	Yes	Yes	No	No	d__Archaea; p__Halobacteriota; c__Methanomicrobia; o__Methanomicrobiales; f__Methanocorpusculaceae; g__Methanocalculus; s__Methanocalculus sp003838065
GCA_003838185.1	Yes	Yes	No	No	d__Archaea; p__Halobacteriota; c__Methanomicrobia; o__Methanomicrobiales; f__Methanocorpusculaceae; g__Methanocalculus; s__Methanocalculus sp003838185
GCA_007130455.1	Yes	Yes	No	No	d__Archaea; p__Halobacteriota; c__Methanomicrobia; o__Methanomicrobiales; f__Methanocorpusculaceae; g__Methanocalculus; s__Methanocalculus sp007130455
GCA_013329165.1	Yes	Yes	No	No	d__Archaea; p__Halobacteriota; c__Methanomicrobia; o__Methanomicrobiales; f__Methanocorpusculaceae; g__Methanocalculus; s__Methanocalculus sp9912u
GCA_018883755.1	Yes	Yes	No	No	d__Archaea; p__Halobacteriota; c__Methanomicrobia; o__Methanomicrobiales; f__Methanocorpusculaceae; g__Methanocorpusculum; s__Methanocorpusculum faecipullorum
GCA_002287215.1	Yes	Yes	No	No	d__Archaea; p__Halobacteriota; c__Methanomicrobia; o__Methanomicrobiales; f__Methanocorpusculaceae; g__Methanocorpusculum; s__Methanocorpusculum parvum
GCA_015063085.1	Yes	Yes	No	No	d__Archaea; p__Halobacteriota; c__Methanomicrobia; o__Methanomicrobiales; f__Methanocorpusculaceae; g__Methanocorpusculum; s__Methanocorpusculum parvum_A
GCA_001940805.1	Yes	Yes	No	No	d__Archaea; p__Halobacteriota; c__Methanomicrobia; o__Methanomicrobiales; f__Methanocorpusculaceae; g__Methanocorpusculum; s__Methanocorpusculum sp001940805
GCA_002498375.1	Yes	Yes	No	No	d__Archaea; p__Halobacteriota; c__Methanomicrobia; o__Methanomicrobiales; f__Methanocorpusculaceae; g__Methanocorpusculum; s__Methanocorpusculum sp002498375
GCA_002506085.1	Yes	Yes	No	No	d__Archaea; p__Halobacteriota; c__Methanomicrobia; o__Methanomicrobiales; f__Methanocorpusculaceae; g__Methanocorpusculum; s__Methanocorpusculum sp002506085
GCA_003315675.1	Yes	Yes	No	No	d__Archaea; p__Halobacteriota; c__Methanomicrobia; o__Methanomicrobiales; f__Methanocorpusculaceae; g__Methanocorpusculum; s__Methanocorpusculum sp003315675
GCA_017387505.1	Yes	Yes	No	No	d__Archaea; p__Halobacteriota; c__Methanomicrobia; o__Methanomicrobiales; f__Methanocorpusculaceae; g__Methanocorpusculum; s__Methanocorpusculum sp017387505
GCA_017399555.1	Yes	Yes	No	No	d__Archaea; p__Halobacteriota; c__Methanomicrobia; o__Methanomicrobiales; f__Methanocorpusculaceae; g__Methanocorpusculum; s__Methanocorpusculum sp017399555
GCA_017408885.1	Yes	Yes	No	No	d__Archaea; p__Halobacteriota; c__Methanomicrobia; o__Methanomicrobiales; f__Methanocorpusculaceae; g__Methanocorpusculum; s__Methanocorpusculum sp017408885
GCA_017555685.1	Yes	Yes	No	No	d__Archaea; p__Halobacteriota; c__Methanomicrobia; o__Methanomicrobiales; f__Methanocorpusculaceae; g__Methanocorpusculum; s__Methanocorpusculum sp017555685
GCA_017622255.1	Yes	Yes	No	No	d__Archaea; p__Halobacteriota; c__Methanomicrobia; o__Methanomicrobiales; f__Methanocorpusculaceae; g__Methanocorpusculum; s__Methanocorpusculum sp017622255
GCA_018065685.1	Yes	Yes	No	No	d__Archaea; p__Halobacteriota; c__Methanomicrobia; o__Methanomicrobiales; f__Methanocorpusculaceae; g__Methanocorpusculum; s__Methanocorpusculum sp018065685
GCA_001315965.1	Yes	Yes	No	No	d__Archaea; p__Halobacteriota; c__Methanomicrobia; o__Methanomicrobiales; f__Methanoculleaceae; g__Methanoculleus; s__Methanoculleus chikugoensis
GCF_900095385.1	Yes	Yes	No	No	d__Archaea; p__Halobacteriota; c__Methanomicrobia; o__Methanomicrobiales; f__Methanoculleaceae; g__Methanoculleus; s__Methanoculleus chikugoensis_A
GCF_001602375.1	Yes	Yes	No	No	d__Archaea; p__Halobacteriota; c__Methanomicrobia; o__Methanomicrobiales; f__Methanoculleaceae; g__Methanoculleus; s__Methanoculleus horonobensis
GCF_017874195.1	Yes	Yes	No	No	d__Archaea; p__Halobacteriota; c__Methanomicrobia; o__Methanomicrobiales; f__Methanoculleaceae; g__Methanoculleus; s__Methanoculleus hydrogenitrophicus
GCF_000015825.1	Yes	Yes	No	No	d__Archaea; p__Halobacteriota; c__Methanomicrobia; o__Methanomicrobiales; f__Methanoculleaceae; g__Methanoculleus; s__Methanoculleus marisnigri
GCA_002503885.1	Yes	Yes	No	No	d__Archaea; p__Halobacteriota; c__Methanomicrobia; o__Methanomicrobiales; f__Methanoculleaceae; g__Methanoculleus; s__Methanoculleus marisnigri_B
GCF_001017125.1	Yes	Yes	No	No	d__Archaea; p__Halobacteriota; c__Methanomicrobia; o__Methanomicrobiales; f__Methanoculleaceae; g__Methanoculleus; s__Methanoculleus sediminis
GCF_000691865.1	Yes	Yes	No	No	d__Archaea; p__Halobacteriota; c__Methanomicrobia; o__Methanomicrobiales; f__Methanoculleaceae; g__Methanoculleus; s__Methanoculleus sp000691865
GCA_001896715.1	Yes	Yes	No	No	d__Archaea; p__Halobacteriota; c__Methanomicrobia; o__Methanomicrobiales; f__Methanoculleaceae; g__Methanoculleus; s__Methanoculleus sp001896715
GCA_002497965.1	Yes	Yes	No	No	d__Archaea; p__Halobacteriota; c__Methanomicrobia; o__Methanomicrobiales; f__Methanoculleaceae; g__Methanoculleus; s__Methanoculleus sp002497965
GCA_002498065.1	Yes	Yes	No	No	d__Archaea; p__Halobacteriota; c__Methanomicrobia; o__Methanomicrobiales; f__Methanoculleaceae; g__Methanoculleus; s__Methanoculleus sp002498065
GCA_002499455.1	Yes	Yes	No	No	d__Archaea; p__Halobacteriota; c__Methanomicrobia; o__Methanomicrobiales; f__Methanoculleaceae; g__Methanoculleus; s__Methanoculleus sp002499455
GCA_002501655.1	Yes	Yes	No	No	d__Archaea; p__Halobacteriota; c__Methanomicrobia; o__Methanomicrobiales; f__Methanoculleaceae; g__Methanoculleus; s__Methanoculleus sp002501655
GCA_002506585.1	Yes	Yes	No	No	d__Archaea; p__Halobacteriota; c__Methanomicrobia; o__Methanomicrobiales; f__Methanoculleaceae; g__Methanoculleus; s__Methanoculleus sp002506585
GCA_002508705.1	Yes	Yes	No	No	d__Archaea; p__Halobacteriota; c__Methanomicrobia; o__Methanomicrobiales; f__Methanoculleaceae; g__Methanoculleus; s__Methanoculleus sp002508705
GCA_002839575.1	Yes	Yes	No	No	d__Archaea; p__Halobacteriota; c__Methanomicrobia; o__Methanomicrobiales; f__Methanoculleaceae; g__Methanoculleus; s__Methanoculleus sp002839575
GCA_002839645.1	Yes	Yes	No	No	d__Archaea; p__Halobacteriota; c__Methanomicrobia; o__Methanomicrobiales; f__Methanoculleaceae; g__Methanoculleus; s__Methanoculleus sp002839645
GCA_012510295.1	Yes	Yes	No	No	d__Archaea; p__Halobacteriota; c__Methanomicrobia; o__Methanomicrobiales; f__Methanoculleaceae; g__Methanoculleus; s__Methanoculleus sp012510295
GCA_012510335.1	Yes	Yes	No	No	d__Archaea; p__Halobacteriota; c__Methanomicrobia; o__Methanomicrobiales; f__Methanoculleaceae; g__Methanoculleus; s__Methanoculleus sp012510335
GCA_012511245.1	Yes	Yes	No	No	d__Archaea; p__Halobacteriota; c__Methanomicrobia; o__Methanomicrobiales; f__Methanoculleaceae; g__Methanoculleus; s__Methanoculleus sp012511245
GCA_012521035.1	Yes	Yes	No	No	d__Archaea; p__Halobacteriota; c__Methanomicrobia; o__Methanomicrobiales; f__Methanoculleaceae; g__Methanoculleus; s__Methanoculleus sp012521035
GCA_012797575.1	Yes	Yes	No	No	d__Archaea; p__Halobacteriota; c__Methanomicrobia; o__Methanomicrobiales; f__Methanoculleaceae; g__Methanoculleus; s__Methanoculleus sp012797575
GCA_016841385.1	Yes	Yes	No	No	d__Archaea; p__Halobacteriota; c__Methanomicrobia; o__Methanomicrobiales; f__Methanoculleaceae; g__Methanoculleus; s__Methanoculleus sp016841385
GCA_016841955.1	Yes	Yes	No	No	d__Archaea; p__Halobacteriota; c__Methanomicrobia; o__Methanomicrobiales; f__Methanoculleaceae; g__Methanoculleus; s__Methanoculleus sp016841955
GCA_018433835.1	Yes	Yes	No	No	d__Archaea; p__Halobacteriota; c__Methanomicrobia; o__Methanomicrobiales; f__Methanoculleaceae; g__Methanoculleus; s__Methanoculleus sp018433835
GCA_019136335.1	Yes	Yes	No	No	d__Archaea; p__Halobacteriota; c__Methanomicrobia; o__Methanomicrobiales; f__Methanoculleaceae; g__Methanoculleus; s__Methanoculleus sp019136335
GCA_001512375.1	Yes	Yes	No	No	d__Archaea; p__Halobacteriota; c__Methanomicrobia; o__Methanomicrobiales; f__Methanoculleaceae; g__Methanoculleus; s__Methanoculleus thermohydrogenotrophicum
GCF_001571405.1	Yes	Yes	No	No	d__Archaea; p__Halobacteriota; c__Methanomicrobia; o__Methanomicrobiales; f__Methanoculleaceae; g__Methanoculleus; s__Methanoculleus thermophilus
GCF_004102725.1	Yes	Yes	No	No	d__Archaea; p__Halobacteriota; c__Methanomicrobia; o__Methanomicrobiales; f__Methanoculleaceae; g__Methanoculleus_A; s__Methanoculleus_A taiwanensis
GCA_002503105.1	Yes	Yes	No	No	d__Archaea; p__Halobacteriota; c__Methanomicrobia; o__Methanomicrobiales; f__Methanoculleaceae; g__UBA206; s__UBA206 sp002503105
GCA_002503135.1	Yes	Yes	No	No	d__Archaea; p__Halobacteriota; c__Methanomicrobia; o__Methanomicrobiales; f__Methanoculleaceae; g__UBA207; s__UBA207 sp002503135
GCF_001571385.1	Yes	Yes	No	No	d__Archaea; p__Halobacteriota; c__Methanomicrobia; o__Methanomicrobiales; f__Methanofollaceae; g__Methanofollis; s__Methanofollis ethanolicus
GCF_000275865.1	Yes	Yes	No	No	d__Archaea; p__Halobacteriota; c__Methanomicrobia; o__Methanomicrobiales; f__Methanofollaceae; g__Methanofollis; s__Methanofollis liminatans
GCA_002498315.1	Yes	Yes	No	No	d__Archaea; p__Halobacteriota; c__Methanomicrobia; o__Methanomicrobiales; f__Methanofollaceae; g__Methanofollis; s__Methanofollis sp002498315
GCF_004297185.1	Yes	Yes	No	No	d__Archaea; p__Halobacteriota; c__Methanomicrobia; o__Methanomicrobiales; f__Methanofollaceae; g__Methanofollis; s__Methanofollis sp004297185
GCF_017875325.1	Yes	Yes	No	No	d__Archaea; p__Halobacteriota; c__Methanomicrobia; o__Methanomicrobiales; f__Methanofollaceae; g__Methanofollis; s__Methanofollis sp017875325
GCA_011048835.1	Yes	Yes	No	No	d__Archaea; p__Halobacteriota; c__Methanomicrobia; o__Methanomicrobiales; f__Methanomicrobiaceae; g__DSDF01; s__DSDF01 sp011048835
GCA_016841665.1	Yes	Yes	No	No	d__Archaea; p__Halobacteriota; c__Methanomicrobia; o__Methanomicrobiales; f__Methanomicrobiaceae; g__DSDF01; s__DSDF01 sp016841665
GCA_001412355.1	Yes	Yes	No	No	d__Archaea; p__Halobacteriota; c__Methanomicrobia; o__Methanomicrobiales; f__Methanomicrobiaceae; g__LKUD01; s__LKUD01 sp001412355
GCA_013415665.1	Yes	Yes	No	No	d__Archaea; p__Halobacteriota; c__Methanomicrobia; o__Methanomicrobiales; f__Methanomicrobiaceae; g__LKUD01; s__LKUD01 sp013415665
GCA_016926855.1	Yes	Yes	No	No	d__Archaea; p__Halobacteriota; c__Methanomicrobia; o__Methanomicrobiales; f__Methanomicrobiaceae; g__LKUD01; s__LKUD01 sp016926855
GCF_001315945.1	Yes	Yes	No	No	d__Archaea; p__Halobacteriota; c__Methanomicrobia; o__Methanomicrobiales; f__Methanomicrobiaceae; g__Methanogenium; s__Methanogenium cariaci
GCF_009914725.1	Yes	Yes	No	No	d__Archaea; p__Halobacteriota; c__Methanomicrobia; o__Methanomicrobiales; f__Methanomicrobiaceae; g__Methanogenium; s__Methanogenium sp009914725
GCA_011045995.1	Yes	Yes	No	No	d__Archaea; p__Halobacteriota; c__Methanomicrobia; o__Methanomicrobiales; f__Methanomicrobiaceae; g__Methanogenium; s__Methanogenium sp011045995
GCA_012523385.1	Yes	Yes	No	No	d__Archaea; p__Halobacteriota; c__Methanomicrobia; o__Methanomicrobiales; f__Methanomicrobiaceae; g__Methanogenium; s__Methanogenium sp012523385
GCA_016841485.1	Yes	Yes	No	No	d__Archaea; p__Halobacteriota; c__Methanomicrobia; o__Methanomicrobiales; f__Methanomicrobiaceae; g__Methanogenium; s__Methanogenium sp016841485
GCA_018687785.1	Yes	Yes	No	No	d__Archaea; p__Halobacteriota; c__Methanomicrobia; o__Methanomicrobiales; f__Methanomicrobiaceae; g__Methanogenium; s__Methanogenium sp018687785
GCF_000784355.1	Yes	Yes	No	No	d__Archaea; p__Halobacteriota; c__Methanomicrobia; o__Methanomicrobiales; f__Methanomicrobiaceae; g__Methanolacinia; s__Methanolacinia paynteri
GCA_016928355.1	Yes	Yes	No	No	d__Archaea; p__Halobacteriota; c__Methanomicrobia; o__Methanomicrobiales; f__Methanomicrobiaceae; g__Methanolacinia; s__Methanolacinia sp016928355
GCF_000711215.1	Yes	Yes	No	No	d__Archaea; p__Halobacteriota; c__Methanomicrobia; o__Methanomicrobiales; f__Methanomicrobiaceae; g__Methanomicrobium; s__Methanomicrobium mobile
GCA_016937345.1	Yes	Yes	No	No	d__Archaea; p__Halobacteriota; c__Methanomicrobia; o__Methanomicrobiales; f__Methanomicrobiaceae; g__Methanomicrobium; s__Methanomicrobium sp016937345
GCA_017412625.1	Yes	Yes	No	No	d__Archaea; p__Halobacteriota; c__Methanomicrobia; o__Methanomicrobiales; f__Methanomicrobiaceae; g__Methanomicrobium; s__Methanomicrobium sp017412625
GCA_017553245.1	Yes	Yes	No	No	d__Archaea; p__Halobacteriota; c__Methanomicrobia; o__Methanomicrobiales; f__Methanomicrobiaceae; g__Methanomicrobium; s__Methanomicrobium sp017553245
GCF_017875315.1	Yes	Yes	No	No	d__Archaea; p__Halobacteriota; c__Methanomicrobia; o__Methanomicrobiales; f__Methanomicrobiaceae; g__Methanomicrobium; s__Methanomicrobium sp017875315
GCF_000243255.1	Yes	Yes	No	No	d__Archaea; p__Halobacteriota; c__Methanomicrobia; o__Methanomicrobiales; f__Methanomicrobiaceae; g__Methanoplanus; s__Methanoplanus limicola
GCA_903819595.1	Yes	Yes	No	No	d__Archaea; p__Halobacteriota; c__Methanomicrobia; o__Methanomicrobiales; f__Methanoregulaceae; g__CAIKOD01; s__CAIKOD01 sp903819595
GCA_903828975.1	Yes	Yes	No	No	d__Archaea; p__Halobacteriota; c__Methanomicrobia; o__Methanomicrobiales; f__Methanoregulaceae; g__CAIKOD01; s__CAIKOD01 sp903828975
GCA_002067095.1	Yes	Yes	No	No	d__Archaea; p__Halobacteriota; c__Methanomicrobia; o__Methanomicrobiales; f__Methanoregulaceae; g__Methanolinea_A; s__Methanolinea_A sp002067095
GCA_018263335.1	Yes	Yes	No	No	d__Archaea; p__Halobacteriota; c__Methanomicrobia; o__Methanomicrobiales; f__Methanoregulaceae; g__Methanolinea_A; s__Methanolinea_A sp002067155
GCA_002501965.1	Yes	Yes	No	No	d__Archaea; p__Halobacteriota; c__Methanomicrobia; o__Methanomicrobiales; f__Methanoregulaceae; g__Methanolinea_A; s__Methanolinea_A sp002501965
GCA_002506105.1	Yes	Yes	No	No	d__Archaea; p__Halobacteriota; c__Methanomicrobia; o__Methanomicrobiales; f__Methanoregulaceae; g__Methanolinea_A; s__Methanolinea_A sp002506105
GCA_002509495.1	Yes	Yes	No	No	d__Archaea; p__Halobacteriota; c__Methanomicrobia; o__Methanomicrobiales; f__Methanoregulaceae; g__Methanolinea_A; s__Methanolinea_A sp002509495
GCA_018262855.1	Yes	Yes	No	No	d__Archaea; p__Halobacteriota; c__Methanomicrobia; o__Methanomicrobiales; f__Methanoregulaceae; g__Methanolinea_A; s__Methanolinea_A sp018262855
GCA_013331225.1	Yes	Yes	No	No	d__Archaea; p__Halobacteriota; c__Methanomicrobia; o__Methanomicrobiales; f__Methanoregulaceae; g__Methanolinea_A; s__Methanolinea_A sp11423u
GCF_017873855.1	Yes	Yes	No	No	d__Archaea; p__Halobacteriota; c__Methanomicrobia; o__Methanomicrobiales; f__Methanoregulaceae; g__Methanolinea_B; s__Methanolinea_B mesophila
GCF_000017625.1	Yes	Yes	No	No	d__Archaea; p__Halobacteriota; c__Methanomicrobia; o__Methanomicrobiales; f__Methanoregulaceae; g__Methanoregula; s__Methanoregula boonei
GCA_002067035.1	Yes	Yes	No	No	d__Archaea; p__Halobacteriota; c__Methanomicrobia; o__Methanomicrobiales; f__Methanoregulaceae; g__Methanoregula; s__Methanoregula sp002067035
GCA_002495055.1	Yes	Yes	No	No	d__Archaea; p__Halobacteriota; c__Methanomicrobia; o__Methanomicrobiales; f__Methanoregulaceae; g__Methanoregula; s__Methanoregula sp002495055
GCA_002495065.1	Yes	Yes	No	No	d__Archaea; p__Halobacteriota; c__Methanomicrobia; o__Methanomicrobiales; f__Methanoregulaceae; g__Methanoregula; s__Methanoregula sp002495065
GCA_002497485.1	Yes	Yes	No	No	d__Archaea; p__Halobacteriota; c__Methanomicrobia; o__Methanomicrobiales; f__Methanoregulaceae; g__Methanoregula; s__Methanoregula sp002497485
GCA_002502245.1	Yes	Yes	No	No	d__Archaea; p__Halobacteriota; c__Methanomicrobia; o__Methanomicrobiales; f__Methanoregulaceae; g__Methanoregula; s__Methanoregula sp002502245
GCA_002502735.1	Yes	Yes	No	No	d__Archaea; p__Halobacteriota; c__Methanomicrobia; o__Methanomicrobiales; f__Methanoregulaceae; g__Methanoregula; s__Methanoregula sp002502735
GCA_002508495.1	Yes	Yes	No	No	d__Archaea; p__Halobacteriota; c__Methanomicrobia; o__Methanomicrobiales; f__Methanoregulaceae; g__Methanoregula; s__Methanoregula sp002508495
GCA_002835825.1	Yes	Yes	No	No	d__Archaea; p__Halobacteriota; c__Methanomicrobia; o__Methanomicrobiales; f__Methanoregulaceae; g__Methanoregula; s__Methanoregula sp002835825
GCA_002839605.1	Yes	Yes	No	No	d__Archaea; p__Halobacteriota; c__Methanomicrobia; o__Methanomicrobiales; f__Methanoregulaceae; g__Methanoregula; s__Methanoregula sp002839605
GCA_002839675.1	Yes	Yes	No	No	d__Archaea; p__Halobacteriota; c__Methanomicrobia; o__Methanomicrobiales; f__Methanoregulaceae; g__Methanoregula; s__Methanoregula sp002839675
GCA_003136075.1	Yes	Yes	No	No	d__Archaea; p__Halobacteriota; c__Methanomicrobia; o__Methanomicrobiales; f__Methanoregulaceae; g__Methanoregula; s__Methanoregula sp003136075
GCA_003141335.1	Yes	Yes	No	No	d__Archaea; p__Halobacteriota; c__Methanomicrobia; o__Methanomicrobiales; f__Methanoregulaceae; g__Methanoregula; s__Methanoregula sp003141335
GCA_003154335.1	Yes	Yes	No	No	d__Archaea; p__Halobacteriota; c__Methanomicrobia; o__Methanomicrobiales; f__Methanoregulaceae; g__Methanoregula; s__Methanoregula sp003154335
GCA_003157895.1	Yes	Yes	No	No	d__Archaea; p__Halobacteriota; c__Methanomicrobia; o__Methanomicrobiales; f__Methanoregulaceae; g__Methanoregula; s__Methanoregula sp003157895
GCA_003170075.1	Yes	Yes	No	No	d__Archaea; p__Halobacteriota; c__Methanomicrobia; o__Methanomicrobiales; f__Methanoregulaceae; g__Methanoregula; s__Methanoregula sp003170075
GCA_012798365.1	Yes	Yes	No	No	d__Archaea; p__Halobacteriota; c__Methanomicrobia; o__Methanomicrobiales; f__Methanoregulaceae; g__Methanoregula; s__Methanoregula sp012798365
GCA_015660885.1	Yes	Yes	No	No	d__Archaea; p__Halobacteriota; c__Methanomicrobia; o__Methanomicrobiales; f__Methanoregulaceae; g__Methanoregula; s__Methanoregula sp015660885
GCA_013331015.1	Yes	Yes	No	No	d__Archaea; p__Halobacteriota; c__Methanomicrobia; o__Methanomicrobiales; f__Methanoregulaceae; g__Methanoregula; s__Methanoregula sp11803u
GCA_903832665.1	Yes	Yes	No	No	d__Archaea; p__Halobacteriota; c__Methanomicrobia; o__Methanomicrobiales; f__Methanoregulaceae; g__Methanoregula; s__Methanoregula sp903832665
GCA_002067895.1	Yes	Yes	No	No	d__Archaea; p__Halobacteriota; c__Methanomicrobia; o__Methanomicrobiales; f__Methanoregulaceae; g__MVRE01; s__MVRE01 sp002067895
GCA_015660965.1	Yes	Yes	No	No	d__Archaea; p__Halobacteriota; c__Methanomicrobia; o__Methanomicrobiales; f__Methanoregulaceae; g__MVRE01; s__MVRE01 sp015660965
GCA_903900025.1	Yes	Yes	No	No	d__Archaea; p__Halobacteriota; c__Methanomicrobia; o__Methanomicrobiales; f__Methanoregulaceae; g__MVRE01; s__MVRE01 sp903900025
GCA_001412335.1	Yes	Yes	No	No	d__Archaea; p__Halobacteriota; c__Methanomicrobia; o__Methanomicrobiales; f__Methanoregulaceae; g__SD8; s__SD8 sp001412335
GCA_002509485.1	Yes	Yes	No	No	d__Archaea; p__Halobacteriota; c__Methanomicrobia; o__Methanomicrobiales; f__Methanoregulaceae; g__SD8; s__SD8 sp002509485
GCA_018432765.1	Yes	Yes	No	No	d__Archaea; p__Halobacteriota; c__Methanomicrobia; o__Methanomicrobiales; f__Methanoregulaceae; g__SD8; s__SD8 sp018432765
GCA_002503825.1	Yes	Yes	No	No	d__Archaea; p__Halobacteriota; c__Methanomicrobia; o__Methanomicrobiales; f__Methanoregulaceae; g__UBA467; s__UBA467 sp002503825
GCA_002068435.1	Yes	Yes	No	No	d__Archaea; p__Halobacteriota; c__Methanomicrobia; o__Methanomicrobiales; f__Methanoregulaceae; g__UBA9949; s__UBA9949 sp002068435
GCA_002499905.1	Yes	Yes	No	No	d__Archaea; p__Halobacteriota; c__Methanomicrobia; o__Methanomicrobiales; f__Methanoregulaceae; g__UBA9949; s__UBA9949 sp002499905
GCA_012516785.1	Yes	Yes	No	No	d__Archaea; p__Halobacteriota; c__Methanomicrobia; o__Methanomicrobiales; f__Methanoregulaceae; g__UBA9949; s__UBA9949 sp012516785
GCA_013415565.1	Yes	Yes	No	No	d__Archaea; p__Halobacteriota; c__Methanomicrobia; o__Methanomicrobiales; f__Methanoregulaceae; g__UBA9949; s__UBA9949 sp013415565
GCA_013415575.1	Yes	Yes	No	No	d__Archaea; p__Halobacteriota; c__Methanomicrobia; o__Methanomicrobiales; f__Methanoregulaceae; g__UBA9949; s__UBA9949 sp013415575
GCA_016699325.1	Yes	Yes	No	No	d__Archaea; p__Halobacteriota; c__Methanomicrobia; o__Methanomicrobiales; f__Methanoregulaceae; g__UBA9949; s__UBA9949 sp016699325
GCA_013331415.1	Yes	Yes	No	No	d__Archaea; p__Halobacteriota; c__Methanomicrobia; o__Methanomicrobiales; f__Methanoregulaceae; g__UBA9949; s__UBA9949 sp10516u
GCA_002495225.1	Yes	Yes	No	No	d__Archaea; p__Halobacteriota; c__Methanomicrobia; o__Methanomicrobiales; f__Methanosphaerulaceae; g__UBA288; s__UBA288 sp002495225
GCA_004332335.1	Yes	Yes	No	No	d__Archaea; p__Halobacteriota; c__Methanomicrobia; o__Methanomicrobiales; f__Methanosphaerulaceae; g__UBA288; s__UBA288 sp004332335
GCA_012728895.1	Yes	Yes	No	No	d__Archaea; p__Halobacteriota; c__Methanomicrobia; o__Methanomicrobiales; f__Methanosphaerulaceae; g__UBA288; s__UBA288 sp012728895
GCA_017883495.1	Yes	Yes	No	No	d__Archaea; p__Halobacteriota; c__Methanomicrobia; o__Methanomicrobiales; f__Methanosphaerulaceae; g__UBA288; s__UBA288 sp017883495
GCA_013331215.1	Yes	Yes	No	No	d__Archaea; p__Halobacteriota; c__Methanomicrobia; o__Methanomicrobiales; f__Methanosphaerulaceae; g__UBA288; s__UBA288 sp11384u
GCA_903926075.1	Yes	Yes	No	No	d__Archaea; p__Halobacteriota; c__Methanomicrobia; o__Methanomicrobiales; f__Methanospirillaceae; g__CAIYHQ01; s__CAIYHQ01 sp903926075
GCA_016926505.1	Yes	Yes	No	No	d__Archaea; p__Halobacteriota; c__Methanomicrobia; o__Methanomicrobiales; f__Methanospirillaceae; g__JAFGOM01; s__JAFGOM01 sp016926505
GCA_003251955.1	Yes	Yes	No	No	d__Archaea; p__Halobacteriota; c__Methanomicrobia; o__Methanomicrobiales; f__Methanospirillaceae; g__Methanospirillum; s__Methanospirillum hungatei_A
GCF_003173355.1	Yes	Yes	No	No	d__Archaea; p__Halobacteriota; c__Methanomicrobia; o__Methanomicrobiales; f__Methanospirillaceae; g__Methanospirillum; s__Methanospirillum lacunae
GCA_012520015.1	Yes	Yes	No	No	d__Archaea; p__Halobacteriota; c__Methanomicrobia; o__Methanomicrobiales; f__Methanospirillaceae; g__Methanospirillum; s__Methanospirillum sp012520015
GCA_012729535.1	Yes	Yes	No	No	d__Archaea; p__Halobacteriota; c__Methanomicrobia; o__Methanomicrobiales; f__Methanospirillaceae; g__Methanospirillum; s__Methanospirillum sp012729535
GCA_019263745.1	Yes	Yes	No	No	d__Archaea; p__Halobacteriota; c__Methanomicrobia; o__Methanomicrobiales; f__Methanospirillaceae; g__Methanospirillum; s__Methanospirillum sp012729995
GCF_003173335.1	Yes	Yes	No	No	d__Archaea; p__Halobacteriota; c__Methanomicrobia; o__Methanomicrobiales; f__Methanospirillaceae; g__Methanospirillum; s__Methanospirillum stamsii
GCA_009779205.1	Yes	Yes	No	No	d__Archaea; p__Halobacteriota; c__Methanomicrobia; o__Methanomicrobiales; f__Methanospirillaceae; g__WRER01; s__WRER01 sp009779205
GCA_004193545.1	Yes	Yes	No	No	d__Archaea; p__Halobacteriota; c__Methanosarcinia; o__Methanosarcinales; f__EX4572-44; g__Ethanoperedens; s__Ethanoperedens ethanivorans_A
GCA_905067535.1	Yes	Yes	No	No	d__Archaea; p__Halobacteriota; c__Methanosarcinia; o__Methanosarcinales; f__EX4572-44; g__Ethanoperedens; s__Ethanoperedens ethanivorans_B
GCA_905067555.1	Yes	Yes	No	No	d__Archaea; p__Halobacteriota; c__Methanosarcinia; o__Methanosarcinales; f__EX4572-44; g__Ethanoperedens; s__Ethanoperedens ethanivorans_C
GCA_004212095.1	Yes	Yes	No	No	d__Archaea; p__Halobacteriota; c__Methanosarcinia; o__Methanosarcinales; f__EX4572-44; g__Ethanoperedens; s__Ethanoperedens sp004212095
GCA_012910725.1	Yes	Yes	No	No	d__Archaea; p__Halobacteriota; c__Methanosarcinia; o__Methanosarcinales; f__EX4572-44; g__Ethanoperedens; s__Ethanoperedens thermophilum
GCA_002254825.2	Yes	Yes	No	No	d__Archaea; p__Halobacteriota; c__Methanosarcinia; o__Methanosarcinales; f__EX4572-44; g__EX4572-44; s__EX4572-44 sp002254825
GCA_905171695.1	Yes	Yes	No	No	d__Archaea; p__Halobacteriota; c__Methanosarcinia; o__Methanosarcinales; f__EX4572-44; g__EX4572-44; s__EX4572-44 sp905171695
GCA_014859725.1	Yes	Yes	No	No	d__Archaea; p__Halobacteriota; c__Methanosarcinia; o__Methanosarcinales; f__Methanocomedenaceae; g__Kmv04; s__Kmv04 sp014859725
GCA_009649835.1	Yes	Yes	No	No	d__Archaea; p__Halobacteriota; c__Methanosarcinia; o__Methanosarcinales; f__Methanocomedenaceae; g__Methanocomedens; s__Methanocomedens sp009649835
GCA_014237145.1	Yes	Yes	No	No	d__Archaea; p__Halobacteriota; c__Methanosarcinia; o__Methanosarcinales; f__Methanocomedenaceae; g__Methanocomedens; s__Methanocomedens sp014237145
GCA_013330355.1	Yes	Yes	No	No	d__Archaea; p__Halobacteriota; c__Methanosarcinia; o__Methanosarcinales; f__Methanocomedenaceae; g__Methanocomedens; s__Methanocomedens sp7939u
GCA_002926195.1	Yes	Yes	No	No	d__Archaea; p__Halobacteriota; c__Methanosarcinia; o__Methanosarcinales; f__Methanocomedenaceae; g__Methanomarinus; s__Methanomarinus sp002926195
GCA_013374385.1	Yes	Yes	No	No	d__Archaea; p__Halobacteriota; c__Methanosarcinia; o__Methanosarcinales; f__Methanocomedenaceae; g__QBUR01; s__QBUR01 sp013374385
GCA_002503595.1	Yes	Yes	No	No	d__Archaea; p__Halobacteriota; c__Methanosarcinia; o__Methanosarcinales; f__Methanogasteraceae; g__Methanogaster; s__Methanogaster sp002503595
GCA_002506015.1	Yes	Yes	No	No	d__Archaea; p__Halobacteriota; c__Methanosarcinia; o__Methanosarcinales; f__Methanogasteraceae; g__Methanogaster; s__Methanogaster sp002506015
GCA_003194445.1	Yes	Yes	No	No	d__Archaea; p__Halobacteriota; c__Methanosarcinia; o__Methanosarcinales; f__Methanogasteraceae; g__Methanogaster; s__Methanogaster sp003194445
GCA_003601535.1	Yes	Yes	No	No	d__Archaea; p__Halobacteriota; c__Methanosarcinia; o__Methanosarcinales; f__Methanogasteraceae; g__Methanogaster; s__Methanogaster sp003601535
GCA_003661105.1	Yes	Yes	No	No	d__Archaea; p__Halobacteriota; c__Methanosarcinia; o__Methanosarcinales; f__Methanogasteraceae; g__Methanogaster; s__Methanogaster sp003661105
GCA_004211975.1	Yes	Yes	No	No	d__Archaea; p__Halobacteriota; c__Methanosarcinia; o__Methanosarcinales; f__Methanogasteraceae; g__Methanogaster; s__Methanogaster sp004211975
GCA_012961645.1	Yes	Yes	No	No	d__Archaea; p__Halobacteriota; c__Methanosarcinia; o__Methanosarcinales; f__Methanogasteraceae; g__Methanogaster; s__Methanogaster sp012961645
GCA_013572355.1	Yes	Yes	No	No	d__Archaea; p__Halobacteriota; c__Methanosarcinia; o__Methanosarcinales; f__Methanogasteraceae; g__Methanogaster; s__Methanogaster sp013572355
GCF_900196725.1	Yes	Yes	No	No	d__Archaea; p__Halobacteriota; c__Methanosarcinia; o__Methanosarcinales; f__Methanoperedenaceae; g__Methanoperedens; s__Methanoperedens nitroreducens_A
GCF_002487355.1	Yes	Yes	No	No	d__Archaea; p__Halobacteriota; c__Methanosarcinia; o__Methanosarcinales; f__Methanoperedenaceae; g__Methanoperedens; s__Methanoperedens sp002487355
GCA_003104905.1	Yes	Yes	No	No	d__Archaea; p__Halobacteriota; c__Methanosarcinia; o__Methanosarcinales; f__Methanoperedenaceae; g__Methanoperedens; s__Methanoperedens sp003104905
GCA_012026795.1	Yes	Yes	No	No	d__Archaea; p__Halobacteriota; c__Methanosarcinia; o__Methanosarcinales; f__Methanoperedenaceae; g__Methanoperedens; s__Methanoperedens sp012026795
GCA_012026835.1	Yes	Yes	No	No	d__Archaea; p__Halobacteriota; c__Methanosarcinia; o__Methanosarcinales; f__Methanoperedenaceae; g__Methanoperedens; s__Methanoperedens sp012026835
GCA_018899795.1	Yes	Yes	No	No	d__Archaea; p__Halobacteriota; c__Methanosarcinia; o__Methanosarcinales; f__Methanoperedenaceae; g__Methanoperedens; s__Methanoperedens sp018899795
GCA_018900975.1	Yes	Yes	No	No	d__Archaea; p__Halobacteriota; c__Methanosarcinia; o__Methanosarcinales; f__Methanoperedenaceae; g__Methanoperedens; s__Methanoperedens sp018900975
GCA_902384525.1	Yes	Yes	No	No	d__Archaea; p__Halobacteriota; c__Methanosarcinia; o__Methanosarcinales; f__Methanoperedenaceae; g__Methanoperedens; s__Methanoperedens sp902384525
GCA_902386085.1	Yes	Yes	No	No	d__Archaea; p__Halobacteriota; c__Methanosarcinia; o__Methanosarcinales; f__Methanoperedenaceae; g__Methanoperedens; s__Methanoperedens sp902386085
GCA_902386115.1	Yes	Yes	No	No	d__Archaea; p__Halobacteriota; c__Methanosarcinia; o__Methanosarcinales; f__Methanoperedenaceae; g__Methanoperedens; s__Methanoperedens sp902386115
GCA_902386135.1	Yes	Yes	No	No	d__Archaea; p__Halobacteriota; c__Methanosarcinia; o__Methanosarcinales; f__Methanoperedenaceae; g__Methanoperedens; s__Methanoperedens sp902386135
GCA_902386205.1	Yes	Yes	No	No	d__Archaea; p__Halobacteriota; c__Methanosarcinia; o__Methanosarcinales; f__Methanoperedenaceae; g__Methanoperedens; s__Methanoperedens sp902386205
GCA_902386255.1	Yes	Yes	No	No	d__Archaea; p__Halobacteriota; c__Methanosarcinia; o__Methanosarcinales; f__Methanoperedenaceae; g__Methanoperedens; s__Methanoperedens sp902386255
GCA_905339155.1	Yes	Yes	No	No	d__Archaea; p__Halobacteriota; c__Methanosarcinia; o__Methanosarcinales; f__Methanoperedenaceae; g__Methanoperedens; s__Methanoperedens sp905339155
GCA_002839545.1	Yes	Yes	No	No	d__Archaea; p__Halobacteriota; c__Methanosarcinia; o__Methanosarcinales; f__Methanoperedenaceae; g__Methanoperedens_A; s__Methanoperedens_A sp002839545
GCA_014859785.1	Yes	Yes	No	No	d__Archaea; p__Halobacteriota; c__Methanosarcinia; o__Methanosarcinales; f__Methanoperedenaceae; g__Methanoperedens_A; s__Methanoperedens_A sp014859785
GCA_013331375.1	Yes	Yes	No	No	d__Archaea; p__Halobacteriota; c__Methanosarcinia; o__Methanosarcinales; f__Methanoperedenaceae; g__UBA10536; s__UBA10536 sp10536u
GCA_012329085.1	Yes	Yes	No	No	d__Archaea; p__Halobacteriota; c__Methanosarcinia; o__Methanosarcinales; f__Methanosarcinaceae; g__JAAXQB01; s__JAAXQB01 sp012329085
GCA_016926455.1	Yes	Yes	No	No	d__Archaea; p__Halobacteriota; c__Methanosarcinia; o__Methanosarcinales; f__Methanosarcinaceae; g__JAFGQV01; s__JAFGQV01 sp016926455
GCA_016935475.1	Yes	Yes	No	No	d__Archaea; p__Halobacteriota; c__Methanosarcinia; o__Methanosarcinales; f__Methanosarcinaceae; g__JAFGQV01; s__JAFGQV01 sp016935475
GCF_004363215.1	Yes	Yes	No	No	d__Archaea; p__Halobacteriota; c__Methanosarcinia; o__Methanosarcinales; f__Methanosarcinaceae; g__Methanimicrococcus; s__Methanimicrococcus blatticola
GCA_009776675.1	Yes	Yes	No	No	d__Archaea; p__Halobacteriota; c__Methanosarcinia; o__Methanosarcinales; f__Methanosarcinaceae; g__Methanimicrococcus; s__Methanimicrococcus sp009776675
GCA_009783635.1	Yes	Yes	No	No	d__Archaea; p__Halobacteriota; c__Methanosarcinia; o__Methanosarcinales; f__Methanosarcinaceae; g__Methanimicrococcus; s__Methanimicrococcus sp009783635
GCA_009784005.1	Yes	Yes	No	No	d__Archaea; p__Halobacteriota; c__Methanosarcinia; o__Methanosarcinales; f__Methanosarcinaceae; g__Methanimicrococcus; s__Methanimicrococcus sp009784005
GCA_012518265.1	Yes	Yes	No	No	d__Archaea; p__Halobacteriota; c__Methanosarcinia; o__Methanosarcinales; f__Methanosarcinaceae; g__Methanimicrococcus; s__Methanimicrococcus sp012518265
GCA_017613335.1	Yes	Yes	No	No	d__Archaea; p__Halobacteriota; c__Methanosarcinia; o__Methanosarcinales; f__Methanosarcinaceae; g__Methanimicrococcus; s__Methanimicrococcus sp017613335
GCF_000013725.1	Yes	Yes	No	No	d__Archaea; p__Halobacteriota; c__Methanosarcinia; o__Methanosarcinales; f__Methanosarcinaceae; g__Methanococcoides; s__Methanococcoides burtonii
GCF_000765475.1	Yes	Yes	No	No	d__Archaea; p__Halobacteriota; c__Methanosarcinia; o__Methanosarcinales; f__Methanosarcinaceae; g__Methanococcoides; s__Methanococcoides methylutens
GCF_000970325.1	Yes	Yes	No	No	d__Archaea; p__Halobacteriota; c__Methanosarcinia; o__Methanosarcinales; f__Methanosarcinaceae; g__Methanococcoides; s__Methanococcoides methylutens_A
GCF_900774055.1	Yes	Yes	No	No	d__Archaea; p__Halobacteriota; c__Methanosarcinia; o__Methanosarcinales; f__Methanosarcinaceae; g__Methanococcoides; s__Methanococcoides sp900774055
GCF_900111645.1	Yes	Yes	No	No	d__Archaea; p__Halobacteriota; c__Methanosarcinia; o__Methanosarcinales; f__Methanosarcinaceae; g__Methanococcoides; s__Methanococcoides vulcani
GCF_000196655.1	Yes	Yes	No	No	d__Archaea; p__Halobacteriota; c__Methanosarcinia; o__Methanosarcinales; f__Methanosarcinaceae; g__Methanohalobium; s__Methanohalobium evestigatum
GCA_018609725.1	Yes	Yes	No	No	d__Archaea; p__Halobacteriota; c__Methanosarcinia; o__Methanosarcinales; f__Methanosarcinaceae; g__Methanohalobium; s__Methanohalobium sp018609725
GCF_900215215.1	Yes	Yes	No	No	d__Archaea; p__Halobacteriota; c__Methanosarcinia; o__Methanosarcinales; f__Methanosarcinaceae; g__Methanohalophilus; s__Methanohalophilus euhalobius
GCF_001889405.1	Yes	Yes	No	No	d__Archaea; p__Halobacteriota; c__Methanosarcinia; o__Methanosarcinales; f__Methanosarcinaceae; g__Methanohalophilus; s__Methanohalophilus halophilus
GCF_017874375.1	Yes	Yes	No	No	d__Archaea; p__Halobacteriota; c__Methanosarcinia; o__Methanosarcinales; f__Methanosarcinaceae; g__Methanohalophilus; s__Methanohalophilus levihalophilus
GCF_000025865.1	Yes	Yes	No	No	d__Archaea; p__Halobacteriota; c__Methanosarcinia; o__Methanosarcinales; f__Methanosarcinaceae; g__Methanohalophilus; s__Methanohalophilus mahii
GCF_002761295.1	Yes	Yes	No	No	d__Archaea; p__Halobacteriota; c__Methanosarcinia; o__Methanosarcinales; f__Methanosarcinaceae; g__Methanohalophilus; s__Methanohalophilus portucalensis
GCF_004137855.1	Yes	Yes	No	No	d__Archaea; p__Halobacteriota; c__Methanosarcinia; o__Methanosarcinales; f__Methanosarcinaceae; g__Methanohalophilus; s__Methanohalophilus profundi
GCF_003722075.1	Yes	Yes	No	No	d__Archaea; p__Halobacteriota; c__Methanosarcinia; o__Methanosarcinales; f__Methanosarcinaceae; g__Methanohalophilus; s__Methanohalophilus sp003722075
GCF_017873415.1	Yes	Yes	No	No	d__Archaea; p__Halobacteriota; c__Methanosarcinia; o__Methanosarcinales; f__Methanosarcinaceae; g__Methanolobus; s__Methanolobus bombayensis
GCF_900114835.1	Yes	Yes	No	No	d__Archaea; p__Halobacteriota; c__Methanosarcinia; o__Methanosarcinales; f__Methanosarcinaceae; g__Methanolobus; s__Methanolobus profundi
GCA_000306725.1	Yes	Yes	No	No	d__Archaea; p__Halobacteriota; c__Methanosarcinia; o__Methanosarcinales; f__Methanosarcinaceae; g__Methanolobus; s__Methanolobus psychrophilus
GCF_002243045.1	Yes	Yes	No	No	d__Archaea; p__Halobacteriota; c__Methanosarcinia; o__Methanosarcinales; f__Methanosarcinaceae; g__Methanolobus; s__Methanolobus psychrotolerans
GCA_002501695.1	Yes	Yes	No	No	d__Archaea; p__Halobacteriota; c__Methanosarcinia; o__Methanosarcinales; f__Methanosarcinaceae; g__Methanolobus; s__Methanolobus sp002501695
GCA_002507205.1	Yes	Yes	No	No	d__Archaea; p__Halobacteriota; c__Methanosarcinia; o__Methanosarcinales; f__Methanosarcinaceae; g__Methanolobus; s__Methanolobus sp002507205
GCA_002508635.1	Yes	Yes	No	No	d__Archaea; p__Halobacteriota; c__Methanosarcinia; o__Methanosarcinales; f__Methanosarcinaceae; g__Methanolobus; s__Methanolobus sp002508635
GCA_003565715.1	Yes	Yes	No	No	d__Archaea; p__Halobacteriota; c__Methanosarcinia; o__Methanosarcinales; f__Methanosarcinaceae; g__Methanolobus; s__Methanolobus sp003565715
GCF_004745425.1	Yes	Yes	No	No	d__Archaea; p__Halobacteriota; c__Methanosarcinia; o__Methanosarcinales; f__Methanosarcinaceae; g__Methanolobus; s__Methanolobus sp004745425
GCA_016278365.1	Yes	Yes	No	No	d__Archaea; p__Halobacteriota; c__Methanosarcinia; o__Methanosarcinales; f__Methanosarcinaceae; g__Methanolobus; s__Methanolobus sp016278365
GCA_016278385.1	Yes	Yes	No	No	d__Archaea; p__Halobacteriota; c__Methanosarcinia; o__Methanosarcinales; f__Methanosarcinaceae; g__Methanolobus; s__Methanolobus sp016278385
GCA_016932675.1	Yes	Yes	No	No	d__Archaea; p__Halobacteriota; c__Methanosarcinia; o__Methanosarcinales; f__Methanosarcinaceae; g__Methanolobus; s__Methanolobus sp016932675
GCF_000504205.1	Yes	Yes	No	No	d__Archaea; p__Halobacteriota; c__Methanosarcinia; o__Methanosarcinales; f__Methanosarcinaceae; g__Methanolobus; s__Methanolobus tindarius
GCF_900100715.1	Yes	Yes	No	No	d__Archaea; p__Halobacteriota; c__Methanosarcinia; o__Methanosarcinales; f__Methanosarcinaceae; g__Methanolobus; s__Methanolobus vulcani
GCF_006546655.1	Yes	Yes	No	No	d__Archaea; p__Halobacteriota; c__Methanosarcinia; o__Methanosarcinales; f__Methanosarcinaceae; g__Methanolobus; s__Methanolobus vulcani_A
GCF_013388255.1	Yes	Yes	No	No	d__Archaea; p__Halobacteriota; c__Methanosarcinia; o__Methanosarcinales; f__Methanosarcinaceae; g__Methanolobus; s__Methanolobus zinderi
GCF_000328665.1	Yes	Yes	No	No	d__Archaea; p__Halobacteriota; c__Methanosarcinia; o__Methanosarcinales; f__Methanosarcinaceae; g__Methanomethylovorans; s__Methanomethylovorans hollandica
GCA_001896725.1	Yes	Yes	No	No	d__Archaea; p__Halobacteriota; c__Methanosarcinia; o__Methanosarcinales; f__Methanosarcinaceae; g__Methanomethylovorans; s__Methanomethylovorans sp001896725
GCA_002067265.1	Yes	Yes	No	No	d__Archaea; p__Halobacteriota; c__Methanosarcinia; o__Methanosarcinales; f__Methanosarcinaceae; g__Methanomethylovorans; s__Methanomethylovorans sp002067265
GCA_002067275.1	Yes	Yes	No	No	d__Archaea; p__Halobacteriota; c__Methanosarcinia; o__Methanosarcinales; f__Methanosarcinaceae; g__Methanomethylovorans; s__Methanomethylovorans sp002067275
GCA_002508425.1	Yes	Yes	No	No	d__Archaea; p__Halobacteriota; c__Methanosarcinia; o__Methanosarcinales; f__Methanosarcinaceae; g__Methanomethylovorans; s__Methanomethylovorans sp002508425
GCA_014361205.1	Yes	Yes	No	No	d__Archaea; p__Halobacteriota; c__Methanosarcinia; o__Methanosarcinales; f__Methanosarcinaceae; g__Methanomethylovorans; s__Methanomethylovorans sp014361205
GCA_003555325.1	Yes	Yes	No	No	d__Archaea; p__Halobacteriota; c__Methanosarcinia; o__Methanosarcinales; f__Methanosarcinaceae; g__Methanosalsum; s__Methanosalsum natronophilum
GCA_007127385.1	Yes	Yes	No	No	d__Archaea; p__Halobacteriota; c__Methanosarcinia; o__Methanosarcinales; f__Methanosarcinaceae; g__Methanosalsum; s__Methanosalsum sp007127385
GCF_000217995.1	Yes	Yes	No	No	d__Archaea; p__Halobacteriota; c__Methanosarcinia; o__Methanosarcinales; f__Methanosarcinaceae; g__Methanosalsum; s__Methanosalsum zhilinae
GCF_000007345.1	Yes	Yes	No	No	d__Archaea; p__Halobacteriota; c__Methanosarcinia; o__Methanosarcinales; f__Methanosarcinaceae; g__Methanosarcina; s__Methanosarcina acetivorans
GCF_000970305.1	Yes	Yes	No	No	d__Archaea; p__Halobacteriota; c__Methanosarcinia; o__Methanosarcinales; f__Methanosarcinaceae; g__Methanosarcina; s__Methanosarcina barkeri_A
GCF_000195895.1	Yes	Yes	No	No	d__Archaea; p__Halobacteriota; c__Methanosarcinia; o__Methanosarcinales; f__Methanosarcinaceae; g__Methanosarcina; s__Methanosarcina barkeri_B
GCF_001304615.2	Yes	Yes	No	No	d__Archaea; p__Halobacteriota; c__Methanosarcinia; o__Methanosarcinales; f__Methanosarcinaceae; g__Methanosarcina; s__Methanosarcina flavescens
GCF_000970285.1	Yes	Yes	No	No	d__Archaea; p__Halobacteriota; c__Methanosarcinia; o__Methanosarcinales; f__Methanosarcinaceae; g__Methanosarcina; s__Methanosarcina horonobensis
GCF_000970265.1	Yes	Yes	No	No	d__Archaea; p__Halobacteriota; c__Methanosarcinia; o__Methanosarcinales; f__Methanosarcinaceae; g__Methanosarcina; s__Methanosarcina lacustris
GCF_000970205.1	Yes	Yes	No	No	d__Archaea; p__Halobacteriota; c__Methanosarcinia; o__Methanosarcinales; f__Methanosarcinaceae; g__Methanosarcina; s__Methanosarcina mazei
GCF_000970085.1	Yes	Yes	No	No	d__Archaea; p__Halobacteriota; c__Methanosarcinia; o__Methanosarcinales; f__Methanosarcinaceae; g__Methanosarcina; s__Methanosarcina siciliae
GCF_000969965.1	Yes	Yes	No	No	d__Archaea; p__Halobacteriota; c__Methanosarcinia; o__Methanosarcinales; f__Methanosarcinaceae; g__Methanosarcina; s__Methanosarcina sp000969965
GCF_000979455.1	Yes	Yes	No	No	d__Archaea; p__Halobacteriota; c__Methanosarcinia; o__Methanosarcinales; f__Methanosarcinaceae; g__Methanosarcina; s__Methanosarcina sp000979455
GCA_001714685.2	Yes	Yes	No	No	d__Archaea; p__Halobacteriota; c__Methanosarcinia; o__Methanosarcinales; f__Methanosarcinaceae; g__Methanosarcina; s__Methanosarcina sp001714685
GCA_002496565.1	Yes	Yes	No	No	d__Archaea; p__Halobacteriota; c__Methanosarcinia; o__Methanosarcinales; f__Methanosarcinaceae; g__Methanosarcina; s__Methanosarcina sp002496565
GCA_002499445.1	Yes	Yes	No	No	d__Archaea; p__Halobacteriota; c__Methanosarcinia; o__Methanosarcinales; f__Methanosarcinaceae; g__Methanosarcina; s__Methanosarcina sp002499445
GCA_002505485.1	Yes	Yes	No	No	d__Archaea; p__Halobacteriota; c__Methanosarcinia; o__Methanosarcinales; f__Methanosarcinaceae; g__Methanosarcina; s__Methanosarcina sp002505485
GCA_002509325.1	Yes	Yes	No	No	d__Archaea; p__Halobacteriota; c__Methanosarcinia; o__Methanosarcinales; f__Methanosarcinaceae; g__Methanosarcina; s__Methanosarcina sp002509325
GCA_003157235.1	Yes	Yes	No	No	d__Archaea; p__Halobacteriota; c__Methanosarcinia; o__Methanosarcinales; f__Methanosarcinaceae; g__Methanosarcina; s__Methanosarcina sp003157235
GCA_003164755.1	Yes	Yes	No	No	d__Archaea; p__Halobacteriota; c__Methanosarcinia; o__Methanosarcinales; f__Methanosarcinaceae; g__Methanosarcina; s__Methanosarcina sp003164755
GCF_004099695.1	Yes	Yes	No	No	d__Archaea; p__Halobacteriota; c__Methanosarcinia; o__Methanosarcinales; f__Methanosarcinaceae; g__Methanosarcina; s__Methanosarcina sp004099695
GCA_017883485.1	Yes	Yes	No	No	d__Archaea; p__Halobacteriota; c__Methanosarcinia; o__Methanosarcinales; f__Methanosarcinaceae; g__Methanosarcina; s__Methanosarcina sp017883485
GCA_013331265.1	Yes	Yes	No	No	d__Archaea; p__Halobacteriota; c__Methanosarcinia; o__Methanosarcinales; f__Methanosarcinaceae; g__Methanosarcina; s__Methanosarcina sp10923u
GCA_013331275.1	Yes	Yes	No	No	d__Archaea; p__Halobacteriota; c__Methanosarcinia; o__Methanosarcinales; f__Methanosarcinaceae; g__Methanosarcina; s__Methanosarcina sp11020u
GCA_013330315.1	Yes	Yes	No	No	d__Archaea; p__Halobacteriota; c__Methanosarcinia; o__Methanosarcinales; f__Methanosarcinaceae; g__Methanosarcina; s__Methanosarcina sp8098u
GCF_002287235.1	Yes	Yes	No	No	d__Archaea; p__Halobacteriota; c__Methanosarcinia; o__Methanosarcinales; f__Methanosarcinaceae; g__Methanosarcina; s__Methanosarcina spelaei
GCF_000969885.1	Yes	Yes	No	No	d__Archaea; p__Halobacteriota; c__Methanosarcinia; o__Methanosarcinales; f__Methanosarcinaceae; g__Methanosarcina; s__Methanosarcina thermophila
GCF_000969905.1	Yes	Yes	No	No	d__Archaea; p__Halobacteriota; c__Methanosarcinia; o__Methanosarcinales; f__Methanosarcinaceae; g__Methanosarcina; s__Methanosarcina vacuolata
GCF_000970045.1	Yes	Yes	No	No	d__Archaea; p__Halobacteriota; c__Methanosarcinia; o__Methanosarcinales; f__Methanosarcinaceae; g__MTP4; s__MTP4 sp000970045
GCA_016841265.1	Yes	Yes	No	No	d__Archaea; p__Halobacteriota; c__Methanosarcinia; o__Methanosarcinales; f__Methanosarcinaceae; g__MTP4; s__MTP4 sp016841265
GCA_016841625.1	Yes	Yes	No	No	d__Archaea; p__Halobacteriota; c__Methanosarcinia; o__Methanosarcinales; f__Methanosarcinaceae; g__MTP4; s__MTP4 sp016841625
GCA_013329415.1	Yes	Yes	No	No	d__Archaea; p__Halobacteriota; c__Methanosarcinia; o__Methanosarcinales; f__Methanosarcinaceae; g__MTP4; s__MTP4 sp9310u
GCA_002010075.1	Yes	Yes	No	No	d__Archaea; p__Halobacteriota; c__Methanosarcinia; o__Methanosarcinales_A; f__Methermicoccaceae; g__JdFR-19; s__JdFR-19 sp002010075
GCA_003661015.1	Yes	Yes	No	No	d__Archaea; p__Halobacteriota; c__Methanosarcinia; o__Methanosarcinales_A; f__Methermicoccaceae; g__JdFR-19; s__JdFR-19 sp003661015
GCA_003162615.1	Yes	Yes	No	No	d__Archaea; p__Halobacteriota; c__Methanosarcinia; o__Methanotrichales; f__Methanotrichaceae; g__Fen-7; s__Fen-7 sp003162615
GCA_013415595.1	Yes	Yes	No	No	d__Archaea; p__Halobacteriota; c__Methanosarcinia; o__Methanotrichales; f__Methanotrichaceae; g__JAAEEW01; s__JAAEEW01 sp013415595
GCA_013178225.1	Yes	Yes	No	No	d__Archaea; p__Halobacteriota; c__Methanosarcinia; o__Methanotrichales; f__Methanotrichaceae; g__JABLXE01; s__JABLXE01 sp013178225
GCA_016927425.1	Yes	Yes	No	No	d__Archaea; p__Halobacteriota; c__Methanosarcinia; o__Methanotrichales; f__Methanotrichaceae; g__JAFGMR01; s__JAFGMR01 sp016927425
GCA_002067365.1	Yes	Yes	No	No	d__Archaea; p__Halobacteriota; c__Methanosarcinia; o__Methanotrichales; f__Methanotrichaceae; g__Methanothrix; s__Methanothrix sp002067365
GCA_002067705.1	Yes	Yes	No	No	d__Archaea; p__Halobacteriota; c__Methanosarcinia; o__Methanotrichales; f__Methanotrichaceae; g__Methanothrix; s__Methanothrix sp002067705
GCA_002067755.1	Yes	Yes	No	No	d__Archaea; p__Halobacteriota; c__Methanosarcinia; o__Methanotrichales; f__Methanotrichaceae; g__Methanothrix; s__Methanothrix sp002067755
GCA_002256595.1	Yes	Yes	No	No	d__Archaea; p__Halobacteriota; c__Methanosarcinia; o__Methanotrichales; f__Methanotrichaceae; g__Methanothrix; s__Methanothrix sp002256595
GCA_002505805.1	Yes	Yes	No	No	d__Archaea; p__Halobacteriota; c__Methanosarcinia; o__Methanotrichales; f__Methanotrichaceae; g__Methanothrix; s__Methanothrix sp002505805
GCA_003857025.1	Yes	Yes	No	No	d__Archaea; p__Halobacteriota; c__Methanosarcinia; o__Methanotrichales; f__Methanotrichaceae; g__Methanothrix; s__Methanothrix sp003857025
GCA_011391755.1	Yes	Yes	No	No	d__Archaea; p__Halobacteriota; c__Methanosarcinia; o__Methanotrichales; f__Methanotrichaceae; g__Methanothrix; s__Methanothrix sp011391755
GCA_011620785.1	Yes	Yes	No	No	d__Archaea; p__Halobacteriota; c__Methanosarcinia; o__Methanotrichales; f__Methanotrichaceae; g__Methanothrix; s__Methanothrix sp011620785
GCA_012798025.1	Yes	Yes	No	No	d__Archaea; p__Halobacteriota; c__Methanosarcinia; o__Methanotrichales; f__Methanotrichaceae; g__Methanothrix; s__Methanothrix sp012798025
GCA_016706325.1	Yes	Yes	No	No	d__Archaea; p__Halobacteriota; c__Methanosarcinia; o__Methanotrichales; f__Methanotrichaceae; g__Methanothrix; s__Methanothrix sp016706325
GCA_016927055.1	Yes	Yes	No	No	d__Archaea; p__Halobacteriota; c__Methanosarcinia; o__Methanotrichales; f__Methanotrichaceae; g__Methanothrix; s__Methanothrix sp016927055
GCA_017994055.1	Yes	Yes	No	No	d__Archaea; p__Halobacteriota; c__Methanosarcinia; o__Methanotrichales; f__Methanotrichaceae; g__Methanothrix; s__Methanothrix sp017994055
GCA_018052825.1	Yes	Yes	No	No	d__Archaea; p__Halobacteriota; c__Methanosarcinia; o__Methanotrichales; f__Methanotrichaceae; g__Methanothrix; s__Methanothrix sp018052825
GCA_902385025.1	Yes	Yes	No	No	d__Archaea; p__Halobacteriota; c__Methanosarcinia; o__Methanotrichales; f__Methanotrichaceae; g__Methanothrix; s__Methanothrix sp902385025
GCA_903871465.1	Yes	Yes	No	No	d__Archaea; p__Halobacteriota; c__Methanosarcinia; o__Methanotrichales; f__Methanotrichaceae; g__Methanothrix; s__Methanothrix sp903871465
GCA_002502785.1	Yes	Yes	No	No	d__Archaea; p__Halobacteriota; c__Methanosarcinia; o__Methanotrichales; f__Methanotrichaceae; g__Methanothrix_A; s__Methanothrix_A harundinacea_A
GCA_002506535.1	Yes	Yes	No	No	d__Archaea; p__Halobacteriota; c__Methanosarcinia; o__Methanotrichales; f__Methanotrichaceae; g__Methanothrix_A; s__Methanothrix_A harundinacea_B
GCA_001509375.1	Yes	Yes	No	No	d__Archaea; p__Halobacteriota; c__Methanosarcinia; o__Methanotrichales; f__Methanotrichaceae; g__Methanothrix_A; s__Methanothrix_A harundinacea_D
GCF_000235565.1	Yes	Yes	No	No	d__Archaea; p__Halobacteriota; c__Methanosarcinia; o__Methanotrichales; f__Methanotrichaceae; g__Methanothrix_A; s__Methanothrix_A harundinacea_E
GCA_001602645.1	Yes	Yes	No	No	d__Archaea; p__Halobacteriota; c__Methanosarcinia; o__Methanotrichales; f__Methanotrichaceae; g__Methanothrix_A; s__Methanothrix_A sp001602645
GCA_013329455.1	Yes	Yes	No	No	d__Archaea; p__Halobacteriota; c__Methanosarcinia; o__Methanotrichales; f__Methanotrichaceae; g__Methanothrix_A; s__Methanothrix_A sp9297u
GCF_000014945.1	Yes	Yes	No	No	d__Archaea; p__Halobacteriota; c__Methanosarcinia; o__Methanotrichales; f__Methanotrichaceae; g__Methanothrix_B; s__Methanothrix_B thermoacetophila
GCA_002067795.1	Yes	Yes	No	No	d__Archaea; p__Halobacteriota; c__Methanosarcinia; o__Methanotrichales; f__Methanotrichaceae; g__MVQI01; s__MVQI01 sp002067795
GCA_002506335.1	Yes	Yes	No	No	d__Archaea; p__Halobacteriota; c__Methanosarcinia; o__Methanotrichales; f__Methanotrichaceae; g__UBA114; s__UBA114 sp002506335
GCA_002501765.1	Yes	Yes	No	No	d__Archaea; p__Halobacteriota; c__Methanosarcinia; o__Methanotrichales; f__Methanotrichaceae; g__UBA204; s__UBA204 sp002501765
GCA_003194425.1	Yes	Yes	No	No	d__Archaea; p__Halobacteriota; c__Syntropharchaeia; o__ANME-1; f__ANME-1; g__ANME1a; s__ANME1a sp003194425
GCA_004212135.1	Yes	Yes	No	No	d__Archaea; p__Halobacteriota; c__Syntropharchaeia; o__ANME-1; f__ANME-1; g__ANME-1-THS; s__ANME-1-THS sp004212135
GCA_014859735.1	Yes	Yes	No	No	d__Archaea; p__Halobacteriota; c__Syntropharchaeia; o__ANME-1; f__ANME-1; g__ANME-1-THS; s__ANME-1-THS sp014859735
GCA_003194435.1	Yes	Yes	No	No	d__Archaea; p__Halobacteriota; c__Syntropharchaeia; o__ANME-1; f__ANME-1; g__G60ANME1; s__G60ANME1 sp003194435
GCA_011049045.1	Yes	Yes	No	No	d__Archaea; p__Halobacteriota; c__Syntropharchaeia; o__ANME-1; f__ANME-1; g__JACGMN01; s__JACGMN01 sp011049045
GCA_014061035.1	Yes	Yes	No	No	d__Archaea; p__Halobacteriota; c__Syntropharchaeia; o__ANME-1; f__ANME-1; g__JACGMN01; s__JACGMN01 sp014061035
GCA_016649585.1	Yes	Yes	No	No	d__Archaea; p__Halobacteriota; c__Syntropharchaeia; o__ANME-1; f__ANME-1; g__JACGMN01; s__JACGMN01 sp016649585
GCA_016928455.1	Yes	Yes	No	No	d__Archaea; p__Halobacteriota; c__Syntropharchaeia; o__ANME-1; f__ANME-1; g__JACGMN01; s__JACGMN01 sp016928455
GCA_016930255.1	Yes	Yes	No	No	d__Archaea; p__Halobacteriota; c__Syntropharchaeia; o__ANME-1; f__ANME-1; g__JACGMN01; s__JACGMN01 sp016930255
GCA_017883965.1	Yes	Yes	No	No	d__Archaea; p__Halobacteriota; c__Syntropharchaeia; o__ANME-1; f__ANME-1; g__JAFNKG01; s__JAFNKG01 sp017883965
GCA_003336485.1	Yes	Yes	No	No	d__Archaea; p__Halobacteriota; c__Syntropharchaeia; o__ANME-1; f__ANME-1; g__QENH01; s__QENH01 sp003336485
GCA_009903405.1	Yes	Yes	No	No	d__Archaea; p__Halobacteriota; c__Syntropharchaeia; o__ANME-1; f__ANME-1; g__QENH01; s__QENH01 sp009903405
GCA_013139985.1	Yes	Yes	No	No	d__Archaea; p__Halobacteriota; c__Syntropharchaeia; o__ANME-1; f__ANME-1; g__QENH01; s__QENH01 sp013139985
GCA_013180565.1	Yes	Yes	No	No	d__Archaea; p__Halobacteriota; c__Syntropharchaeia; o__ANME-1; f__ANME-1; g__QENH01; s__QENH01 sp013180565
GCA_013180585.1	Yes	Yes	No	No	d__Archaea; p__Halobacteriota; c__Syntropharchaeia; o__ANME-1; f__ANME-1; g__QENJ01; s__QENJ01 sp013180585
GCA_013374505.1	Yes	Yes	No	No	d__Archaea; p__Halobacteriota; c__Syntropharchaeia; o__ANME-1; f__ANME-1; g__QENJ01; s__QENJ01 sp013374505
GCA_003160755.1	Yes	Yes	No	No	d__Archaea; p__Halobacteriota; c__Syntropharchaeia; o__ANME-1; f__ANME-1; g__QEXZ01; s__QEXZ01 sp003160755
GCA_003601795.1	Yes	Yes	No	No	d__Archaea; p__Halobacteriota; c__Syntropharchaeia; o__ANME-1; f__ANME-1; g__QEXZ01; s__QEXZ01 sp003601795
GCA_003661125.1	Yes	Yes	No	No	d__Archaea; p__Halobacteriota; c__Syntropharchaeia; o__ANME-1; f__ANME-1; g__QEXZ01; s__QEXZ01 sp003661125
GCA_013180605.1	Yes	Yes	No	No	d__Archaea; p__Halobacteriota; c__Syntropharchaeia; o__ANME-1; f__ANME-1; g__QEXZ01; s__QEXZ01 sp013180605
GCA_009618475.1	Yes	Yes	No	No	d__Archaea; p__Halobacteriota; c__Syntropharchaeia; o__ANME-1; f__ANME-1; g__WJOV01; s__WJOV01 sp009618475
GCA_016782355.1	Yes	Yes	No	No	d__Archaea; p__Halobacteriota; c__Syntropharchaeia; o__ANME-1; f__ANME-1; g__WJOV01; s__WJOV01 sp016782355
GCA_003661185.1	Yes	Yes	No	No	d__Archaea; p__Halobacteriota; c__Syntropharchaeia; o__ANME-1; f__B39-G2; g__B39-G2; s__B39-G2 sp003661185
GCA_016207465.1	Yes	Yes	No	No	d__Archaea; p__Halobacteriota; c__Syntropharchaeia; o__JACQPP01; f__JACQPP01; g__JACQPP01; s__JACQPP01 sp016207465
GCA_001766825.1	Yes	Yes	No	No	d__Archaea; p__Halobacteriota; c__Syntropharchaeia; o__Syntropharchaeales; f__Syntropharchaeaceae; g__Syntropharchaeum; s__Syntropharchaeum butanivorans
GCA_013415795.1	Yes	Yes	No	No	d__Archaea; p__Halobacteriota; c__UBA148; o__UBA148; f__UBA148; g__UBA148; s__UBA148 sp013415795
GCA_002789275.1	Yes	Yes	No	No	d__Archaea; p__Huberarchaeota; c__Huberarchaeia; o__Huberarchaeales; f__Huberarchaeaceae; g__Huberarchaeum; s__Huberarchaeum crystalense
GCA_002897955.1	Yes	Yes	No	No	d__Archaea; p__Hydrothermarchaeota; c__Hydrothermarchaeia; o__Hydrothermarchaeales; f__BMS3B; g__BMS3B; s__BMS3B sp002897955
GCA_003229935.1	Yes	Yes	No	No	d__Archaea; p__Hydrothermarchaeota; c__Hydrothermarchaeia; o__Hydrothermarchaeales; f__BMS3B; g__BMS3B; s__BMS3B sp003229935
GCA_013152995.1	Yes	Yes	No	No	d__Archaea; p__Hydrothermarchaeota; c__Hydrothermarchaeia; o__Hydrothermarchaeales; f__BMS3B; g__JAADFH01; s__JAADFH01 sp013152995
GCA_015521945.1	Yes	Yes	No	No	d__Archaea; p__Hydrothermarchaeota; c__Hydrothermarchaeia; o__Hydrothermarchaeales; f__BMS3B; g__JAADFH01; s__JAADFH01 sp015521945
GCA_013152685.1	Yes	Yes	No	No	d__Archaea; p__Hydrothermarchaeota; c__Hydrothermarchaeia; o__Hydrothermarchaeales; f__BMS3B; g__JAADFX01; s__JAADFX01 sp013152685
GCA_015521565.1	Yes	Yes	No	No	d__Archaea; p__Hydrothermarchaeota; c__Hydrothermarchaeia; o__Hydrothermarchaeales; f__BMS3B; g__JAADFX01; s__JAADFX01 sp015521565
GCA_015521615.1	Yes	Yes	No	No	d__Archaea; p__Hydrothermarchaeota; c__Hydrothermarchaeia; o__Hydrothermarchaeales; f__BMS3B; g__JAADFX01; s__JAADFX01 sp015521615
GCA_018830205.1	Yes	Yes	No	No	d__Archaea; p__Hydrothermarchaeota; c__Hydrothermarchaeia; o__Hydrothermarchaeales; f__Hydrothermarchaeaceae; g__JAHJSX01; s__JAHJSX01 sp018830205
GCA_013152845.1	Yes	Yes	No	No	d__Archaea; p__Hydrothermarchaeota; c__Hydrothermarchaeia; o__Hydrothermarchaeales; f__JAADFM01; g__JAADFM01; s__JAADFM01 sp013152845
GCA_003695745.1	Yes	Yes	No	No	d__Archaea; p__Hydrothermarchaeota; c__Hydrothermarchaeia; o__Hydrothermarchaeales; f__SZUA-236; g__J060; s__J060 sp003695745
GCA_002923215.1	Yes	Yes	No	No	d__Archaea; p__Hydrothermarchaeota; c__Hydrothermarchaeia; o__Hydrothermarchaeales; f__SZUA-236; g__SZUA-236; s__SZUA-236 sp002923215
GCA_003230355.1	Yes	Yes	No	No	d__Archaea; p__Hydrothermarchaeota; c__Hydrothermarchaeia; o__Hydrothermarchaeales; f__SZUA-236; g__SZUA-236; s__SZUA-236 sp003230355
GCA_016207475.1	Yes	Yes	No	No	d__Archaea; p__Hydrothermarchaeota; c__Hydrothermarchaeia; o__Hydrothermarchaeales; f__WAQR01; g__JACQPM01; s__JACQPM01 sp016207475
GCA_016212785.1	Yes	Yes	No	No	d__Archaea; p__Hydrothermarchaeota; c__Hydrothermarchaeia; o__Hydrothermarchaeales; f__WAQR01; g__JACRDW01; s__JACRDW01 sp016212785
GCA_015520145.1	Yes	Yes	No	No	d__Archaea; p__Hydrothermarchaeota; c__Hydrothermarchaeia; o__Hydrothermarchaeales; f__WAQR01; g__WAQR01; s__WAQR01 sp015520145
GCA_002779075.1	Yes	Yes	No	No	d__Archaea; p__Iainarchaeota; c__Iainarchaeia; o__0-14-0-20-30-16; f__0-14-0-20-30-16; g__0-14-0-20-30-16; s__0-14-0-20-30-16 sp002779075
GCA_903916665.1	Yes	Yes	No	No	d__Archaea; p__Iainarchaeota; c__Iainarchaeia; o__0-14-0-20-30-16; f__0-14-0-20-30-16; g__0-14-0-20-30-16; s__0-14-0-20-30-16 sp903916665
GCA_003559395.1	Yes	Yes	No	No	d__Archaea; p__Iainarchaeota; c__Iainarchaeia; o__0-14-0-20-30-16; f__CSSED10-239; g__CSSED10-239; s__CSSED10-239 sp003559395
GCA_009392915.1	Yes	Yes	No	No	d__Archaea; p__Iainarchaeota; c__Iainarchaeia; o__0-14-0-20-30-16; f__CSSED10-239; g__Forterrea; s__Forterrea multitransposorum
GCA_017608775.1	Yes	Yes	No	No	d__Archaea; p__Iainarchaeota; c__Iainarchaeia; o__0-14-0-20-30-16; f__JAFCFF01; g__JAFCFF01; s__JAFCFF01 sp017608775
GCA_002779065.1	Yes	Yes	No	No	d__Archaea; p__Iainarchaeota; c__Iainarchaeia; o__Iainarchaeales; f__0-14-0-20-34-12; g__0-14-0-20-34-12; s__0-14-0-20-34-12 sp002779065
GCA_002763225.1	Yes	Yes	No	No	d__Archaea; p__Iainarchaeota; c__Iainarchaeia; o__Iainarchaeales; f__1-14-0-10-31-34; g__1-14-0-10-31-34; s__1-14-0-10-31-34 sp002763225
GCA_017609625.1	Yes	Yes	No	No	d__Archaea; p__Iainarchaeota; c__Iainarchaeia; o__Iainarchaeales; f__1-14-0-10-31-34; g__1-14-0-10-31-34; s__1-14-0-10-31-34 sp017609625
GCA_018829335.1	Yes	Yes	No	No	d__Archaea; p__Iainarchaeota; c__Iainarchaeia; o__Iainarchaeales; f__1-14-0-10-31-34; g__1-14-0-10-31-34; s__1-14-0-10-31-34 sp018829335
GCA_011334955.1	Yes	Yes	No	No	d__Archaea; p__Iainarchaeota; c__Iainarchaeia; o__Iainarchaeales; f__DTGL01; g__DTGL01; s__DTGL01 sp011334955
GCA_017608995.1	Yes	Yes	No	No	d__Archaea; p__Iainarchaeota; c__Iainarchaeia; o__Iainarchaeales; f__DTGL01; g__JAFCEU01; s__JAFCEU01 sp017608995
GCA_017608575.1	Yes	Yes	No	No	d__Archaea; p__Iainarchaeota; c__Iainarchaeia; o__Iainarchaeales; f__DTGL01; g__JAFCFP01; s__JAFCFP01 sp017608575
GCA_002688035.1	Yes	Yes	No	No	d__Archaea; p__Iainarchaeota; c__Iainarchaeia; o__Iainarchaeales; f__GCA-2688035; g__GCA-2688035; s__GCA-2688035 sp002688035
GCA_017610245.1	Yes	Yes	No	No	d__Archaea; p__Iainarchaeota; c__Iainarchaeia; o__Iainarchaeales; f__GCA-2688035; g__JAFCCK01; s__JAFCCK01 sp017610245
GCA_017610205.1	Yes	Yes	No	No	d__Archaea; p__Iainarchaeota; c__Iainarchaeia; o__Iainarchaeales; f__GCA-2688035; g__JAFCCL01; s__JAFCCL01 sp017610205
GCA_017610265.1	Yes	Yes	No	No	d__Archaea; p__Iainarchaeota; c__Iainarchaeia; o__Iainarchaeales; f__GCA-2688035; g__JAFCCL01; s__JAFCCL01 sp017610265
GCA_017610335.1	Yes	Yes	No	No	d__Archaea; p__Iainarchaeota; c__Iainarchaeia; o__Iainarchaeales; f__GCA-2688035; g__JAFCCL01; s__JAFCCL01 sp017610335
GCA_017610485.1	Yes	Yes	No	No	d__Archaea; p__Iainarchaeota; c__Iainarchaeia; o__Iainarchaeales; f__GCA-2688035; g__JAFCCL01; s__JAFCCL01 sp017610485
GCA_017609945.1	Yes	Yes	No	No	d__Archaea; p__Iainarchaeota; c__Iainarchaeia; o__Iainarchaeales; f__GCA-2688035; g__JAFCCZ01; s__JAFCCZ01 sp017609945
GCA_017610175.1	Yes	Yes	No	No	d__Archaea; p__Iainarchaeota; c__Iainarchaeia; o__Iainarchaeales; f__GCA-2688035; g__JAFCCZ01; s__JAFCCZ01 sp017610175
GCA_016932355.1	Yes	Yes	No	No	d__Archaea; p__Iainarchaeota; c__Iainarchaeia; o__Iainarchaeales; f__GCA-2688035; g__JAFGDB01; s__JAFGDB01 sp016932355
GCA_017608725.1	Yes	Yes	No	No	d__Archaea; p__Iainarchaeota; c__Iainarchaeia; o__Iainarchaeales; f__GCA-2688035; g__JAFGDB01; s__JAFGDB01 sp017608725
GCA_016931555.1	Yes	Yes	No	No	d__Archaea; p__Iainarchaeota; c__Iainarchaeia; o__Iainarchaeales; f__GCA-2688035; g__JAFGEM01; s__JAFGEM01 sp016931555
GCA_000830275.1	Yes	Yes	No	No	d__Archaea; p__Iainarchaeota; c__Iainarchaeia; o__Iainarchaeales; f__GW2011-AR10; g__GW2011-AR10; s__GW2011-AR10 sp000830275
GCA_016186855.1	Yes	Yes	No	No	d__Archaea; p__Iainarchaeota; c__Iainarchaeia; o__Iainarchaeales; f__GW2011-AR10; g__JACPKT01; s__JACPKT01 sp016186855
GCA_016198165.1	Yes	Yes	No	No	d__Archaea; p__Iainarchaeota; c__Iainarchaeia; o__Iainarchaeales; f__GW2011-AR10; g__JACQJF01; s__JACQJF01 sp016198165
GCA_000402355.1	Yes	Yes	No	No	d__Archaea; p__Iainarchaeota; c__Iainarchaeia; o__Iainarchaeales; f__Iainarchaeaceae; g__Iainarchaeum; s__Iainarchaeum andersonii
GCA_002762975.1	Yes	Yes	No	No	d__Archaea; p__Iainarchaeota; c__Iainarchaeia; o__Iainarchaeales; f__Iainarchaeaceae; g__PCWY01; s__PCWY01 sp002762975
GCA_005239615.1	Yes	Yes	No	No	d__Archaea; p__Iainarchaeota; c__Iainarchaeia; o__Iainarchaeales; f__Iainarchaeaceae; g__UBA10205; s__UBA10205 sp005239615
GCA_016202305.1	Yes	Yes	No	No	d__Archaea; p__Iainarchaeota; c__Iainarchaeia; o__Iainarchaeales; f__Iainarchaeaceae; g__UBA10205; s__UBA10205 sp016202305
GCA_013331625.1	Yes	Yes	No	No	d__Archaea; p__Iainarchaeota; c__Iainarchaeia; o__Iainarchaeales; f__Iainarchaeaceae; g__UBA10205; s__UBA10205 sp10205u
GCA_902386385.1	Yes	Yes	No	No	d__Archaea; p__Iainarchaeota; c__Iainarchaeia; o__Iainarchaeales; f__Iainarchaeaceae; g__UBA10205; s__UBA10205 sp902386385
GCA_002687735.1	Yes	Yes	No	No	d__Archaea; p__Iainarchaeota; c__Iainarchaeia; o__Iainarchaeales; f__Iainarchaeaceae; g__UBA493; s__UBA493 sp002687735
GCA_002068885.1	Yes	Yes	No	No	d__Archaea; p__Iainarchaeota; c__Iainarchaeia; o__Iainarchaeales; f__JAAZKV01; g__JAAZKV01; s__JAAZKV01 sp002068885
GCA_012799645.1	Yes	Yes	No	No	d__Archaea; p__Iainarchaeota; c__Iainarchaeia; o__Iainarchaeales; f__JAAZKV01; g__JAAZKV01; s__JAAZKV01 sp012799645
GCA_902385225.1	Yes	Yes	No	No	d__Archaea; p__Iainarchaeota; c__Iainarchaeia; o__Iainarchaeales; f__JAAZKV01; g__JAAZKV01; s__JAAZKV01 sp902385225
GCA_018651445.1	Yes	Yes	No	No	d__Archaea; p__Iainarchaeota; c__Iainarchaeia; o__Iainarchaeales; f__JAAZKV01; g__JABIDZ01; s__JABIDZ01 sp018651445
GCA_018691995.1	Yes	Yes	No	No	d__Archaea; p__Iainarchaeota; c__Iainarchaeia; o__Iainarchaeales; f__JAAZKV01; g__JABIDZ01; s__JABIDZ01 sp018691995
GCA_016187745.1	Yes	Yes	No	No	d__Archaea; p__Iainarchaeota; c__Iainarchaeia; o__Iainarchaeales; f__JACPJC01; g__JACPJC01; s__JACPJC01 sp016187745
GCA_018304445.1	Yes	Yes	No	No	d__Archaea; p__Iainarchaeota; c__Iainarchaeia; o__Iainarchaeales; f__JACPJC01; g__JACPJC01; s__JACPJC01 sp018304445
GCA_016205145.1	Yes	Yes	No	No	d__Archaea; p__Iainarchaeota; c__Iainarchaeia; o__Iainarchaeales; f__JACQJH01; g__JACQJH01; s__JACQJH01 sp016205145
GCA_017610305.1	Yes	Yes	No	No	d__Archaea; p__Iainarchaeota; c__Iainarchaeia; o__Iainarchaeales; f__JAFCCJ01; g__JAFCCJ01; s__JAFCCJ01 sp017610305
GCA_017609985.1	Yes	Yes	No	No	d__Archaea; p__Iainarchaeota; c__Iainarchaeia; o__Iainarchaeales; f__JAFCCW01; g__JAFCCW01; s__JAFCCW01 sp017609985
GCA_016218635.1	Yes	Yes	No	No	d__Archaea; p__Iainarchaeota; c__Iainarchaeia; o__Iainarchaeales; f__JAFGBZ01; g__JACRDJ01; s__JACRDJ01 sp016218635
GCA_016932875.1	Yes	Yes	No	No	d__Archaea; p__Iainarchaeota; c__Iainarchaeia; o__Iainarchaeales; f__JAFGBZ01; g__JAFGBZ01; s__JAFGBZ01 sp016932875
GCA_018304465.1	Yes	Yes	No	No	d__Archaea; p__Iainarchaeota; c__Iainarchaeia; o__Iainarchaeales; f__JAGVWC01; g__JAGVWC01; s__JAGVWC01 sp018304465
GCA_018813975.1	Yes	Yes	No	No	d__Archaea; p__Iainarchaeota; c__Iainarchaeia; o__Iainarchaeales; f__JAGVWC01; g__JAHJAQ01; s__JAHJAQ01 sp018813975
GCA_013331925.1	Yes	Yes	No	No	d__Archaea; p__Iainarchaeota; c__Iainarchaeia; o__Iainarchaeales; f__UBA10191; g__UBA10191; s__UBA10191 sp10036u
GCA_018304425.1	Yes	Yes	No	No	d__Archaea; p__Iainarchaeota; c__Iainarchaeia; o__Iainarchaeales; f__UBA10219; g__UBA10219; s__UBA10219 sp10219u
GCA_016198125.1	Yes	Yes	No	No	d__Archaea; p__Iainarchaeota; c__Iainarchaeia; o__Iainarchaeales; f__VGJJ01; g__JACQJG01; s__JACQJG01 sp016198125
GCA_016699555.1	Yes	Yes	No	No	d__Archaea; p__Iainarchaeota; c__Iainarchaeia; o__Iainarchaeales; f__VGJJ01; g__VGJJ01; s__VGJJ01 sp016699555
GCA_016867455.1	Yes	Yes	No	No	d__Archaea; p__Iainarchaeota; c__Iainarchaeia; o__Iainarchaeales; f__VGJJ01; g__VGJJ01; s__VGJJ01 sp016867455
GCA_013154145.1	Yes	Yes	No	No	d__Archaea; p__Iainarchaeota; c__Iainarchaeia; o__JAADDC01; f__JAADDC01; g__JAADDC01; s__JAADDC01 sp013154145
GCA_015520865.1	Yes	Yes	No	No	d__Archaea; p__Iainarchaeota; c__Iainarchaeia; o__JAADDC01; f__JAADDC01; g__JAADDC01; s__JAADDC01 sp015520865
GCA_013154035.1	Yes	Yes	No	No	d__Archaea; p__Iainarchaeota; c__Iainarchaeia; o__JAADDC01; f__JAADDC01; g__JAADDH01; s__JAADDH01 sp013154035
GCA_015662385.1	Yes	Yes	No	No	d__Archaea; p__Iainarchaeota; c__Iainarchaeia; o__JAADDC01; f__JAADDC01; g__SZUA-1452; s__SZUA-1452 sp015662385
GCA_015521515.1	Yes	Yes	No	No	d__Archaea; p__Iainarchaeota; c__Iainarchaeia; o__JAADDC01; f__JAADDC01; g__WANZ01; s__WANZ01 sp015521515
GCA_016926295.1	Yes	Yes	No	No	d__Archaea; p__Iainarchaeota; c__Iainarchaeia; o__JAFGOX01; f__JAFGOX01; g__JAFGOX01; s__JAFGOX01 sp016926295
GCA_902795935.1	Yes	Yes	No	No	d__Archaea; p__Methanobacteriota; c__Methanobacteria; o__Methanobacteriales; f__Methanobacteriaceae; g__CADBMS01; s__CADBMS01 sp902795935
GCA_001316325.1	Yes	Yes	No	No	d__Archaea; p__Methanobacteriota; c__Methanobacteria; o__Methanobacteriales; f__Methanobacteriaceae; g__Methanobacterium; s__Methanobacterium formicicum
GCF_000302455.1	Yes	Yes	No	No	d__Archaea; p__Methanobacteriota; c__Methanobacteria; o__Methanobacteriales; f__Methanobacteriaceae; g__Methanobacterium; s__Methanobacterium formicicum_A
GCF_017873625.1	Yes	Yes	No	No	d__Archaea; p__Methanobacteriota; c__Methanobacteria; o__Methanobacteriales; f__Methanobacteriaceae; g__Methanobacterium; s__Methanobacterium petrolearium
GCA_000309865.1	Yes	Yes	No	No	d__Archaea; p__Methanobacteriota; c__Methanobacteria; o__Methanobacteriales; f__Methanobacteriaceae; g__Methanobacterium; s__Methanobacterium sp000309865
GCA_000499765.1	Yes	Yes	No	No	d__Archaea; p__Methanobacteriota; c__Methanobacteria; o__Methanobacteriales; f__Methanobacteriaceae; g__Methanobacterium; s__Methanobacterium sp000499765
GCA_002067065.1	Yes	Yes	No	No	d__Archaea; p__Methanobacteriota; c__Methanobacteria; o__Methanobacteriales; f__Methanobacteriaceae; g__Methanobacterium; s__Methanobacterium sp002067065
GCA_002496805.1	Yes	Yes	No	No	d__Archaea; p__Methanobacteriota; c__Methanobacteria; o__Methanobacteriales; f__Methanobacteriaceae; g__Methanobacterium; s__Methanobacterium sp002496805
GCA_003491305.1	Yes	Yes	No	No	d__Archaea; p__Methanobacteriota; c__Methanobacteria; o__Methanobacteriales; f__Methanobacteriaceae; g__Methanobacterium; s__Methanobacterium sp003491305
GCA_012838205.1	Yes	Yes	No	No	d__Archaea; p__Methanobacteriota; c__Methanobacteria; o__Methanobacteriales; f__Methanobacteriaceae; g__Methanobacterium; s__Methanobacterium sp012838205
GCA_013403005.1	Yes	Yes	No	No	d__Archaea; p__Methanobacteriota; c__Methanobacteria; o__Methanobacteriales; f__Methanobacteriaceae; g__Methanobacterium; s__Methanobacterium sp013403005
GCA_016217785.1	Yes	Yes	No	No	d__Archaea; p__Methanobacteriota; c__Methanobacteria; o__Methanobacteriales; f__Methanobacteriaceae; g__Methanobacterium; s__Methanobacterium sp016217785
GCF_002813695.1	Yes	Yes	No	No	d__Archaea; p__Methanobacteriota; c__Methanobacteria; o__Methanobacteriales; f__Methanobacteriaceae; g__Methanobacterium; s__Methanobacterium subterraneum
GCA_002067325.1	Yes	Yes	No	No	d__Archaea; p__Methanobacteriota; c__Methanobacteria; o__Methanobacteriales; f__Methanobacteriaceae; g__Methanobacterium_A; s__Methanobacterium_A sp002067325
GCA_002067565.1	Yes	Yes	No	No	d__Archaea; p__Methanobacteriota; c__Methanobacteria; o__Methanobacteriales; f__Methanobacteriaceae; g__Methanobacterium_A; s__Methanobacterium_A sp002067565
GCA_002494495.1	Yes	Yes	No	No	d__Archaea; p__Methanobacteriota; c__Methanobacteria; o__Methanobacteriales; f__Methanobacteriaceae; g__Methanobacterium_A; s__Methanobacterium_A sp002494495
GCA_002495625.1	Yes	Yes	No	No	d__Archaea; p__Methanobacteriota; c__Methanobacteria; o__Methanobacteriales; f__Methanobacteriaceae; g__Methanobacterium_A; s__Methanobacterium_A sp002495625
GCA_002502855.1	Yes	Yes	No	No	d__Archaea; p__Methanobacteriota; c__Methanobacteria; o__Methanobacteriales; f__Methanobacteriaceae; g__Methanobacterium_A; s__Methanobacterium_A sp002502855
GCA_003161815.1	Yes	Yes	No	No	d__Archaea; p__Methanobacteriota; c__Methanobacteria; o__Methanobacteriales; f__Methanobacteriaceae; g__Methanobacterium_A; s__Methanobacterium_A sp003161815
GCA_003166335.1	Yes	Yes	No	No	d__Archaea; p__Methanobacteriota; c__Methanobacteria; o__Methanobacteriales; f__Methanobacteriaceae; g__Methanobacterium_A; s__Methanobacterium_A sp003166335
GCA_011620845.1	Yes	Yes	No	No	d__Archaea; p__Methanobacteriota; c__Methanobacteria; o__Methanobacteriales; f__Methanobacteriaceae; g__Methanobacterium_A; s__Methanobacterium_A sp011620845
GCA_015661405.1	Yes	Yes	No	No	d__Archaea; p__Methanobacteriota; c__Methanobacteria; o__Methanobacteriales; f__Methanobacteriaceae; g__Methanobacterium_A; s__Methanobacterium_A sp015661405
GCA_017883605.1	Yes	Yes	No	No	d__Archaea; p__Methanobacteriota; c__Methanobacteria; o__Methanobacteriales; f__Methanobacteriaceae; g__Methanobacterium_A; s__Methanobacterium_A sp017883605
GCA_018263005.1	Yes	Yes	No	No	d__Archaea; p__Methanobacteriota; c__Methanobacteria; o__Methanobacteriales; f__Methanobacteriaceae; g__Methanobacterium_A; s__Methanobacterium_A sp018263005
GCF_000191585.1	Yes	Yes	No	No	d__Archaea; p__Methanobacteriota; c__Methanobacteria; o__Methanobacteriales; f__Methanobacteriaceae; g__Methanobacterium_B; s__Methanobacterium_B lacus
GCF_000744455.1	Yes	Yes	No	No	d__Archaea; p__Methanobacteriota; c__Methanobacteria; o__Methanobacteriales; f__Methanobacteriaceae; g__Methanobacterium_B; s__Methanobacterium_B sp000744455
GCA_003151535.1	Yes	Yes	No	No	d__Archaea; p__Methanobacteriota; c__Methanobacteria; o__Methanobacteriales; f__Methanobacteriaceae; g__Methanobacterium_B; s__Methanobacterium_B sp003151535
GCA_003158115.1	Yes	Yes	No	No	d__Archaea; p__Methanobacteriota; c__Methanobacteria; o__Methanobacteriales; f__Methanobacteriaceae; g__Methanobacterium_B; s__Methanobacterium_B sp003158115
GCA_003162115.1	Yes	Yes	No	No	d__Archaea; p__Methanobacteriota; c__Methanobacteria; o__Methanobacteriales; f__Methanobacteriaceae; g__Methanobacterium_B; s__Methanobacterium_B sp003162115
GCA_003162655.1	Yes	Yes	No	No	d__Archaea; p__Methanobacteriota; c__Methanobacteria; o__Methanobacteriales; f__Methanobacteriaceae; g__Methanobacterium_B; s__Methanobacterium_B sp003162655
GCA_003164415.1	Yes	Yes	No	No	d__Archaea; p__Methanobacteriota; c__Methanobacteria; o__Methanobacteriales; f__Methanobacteriaceae; g__Methanobacterium_B; s__Methanobacterium_B sp003164415
GCA_009712615.1	Yes	Yes	No	No	d__Archaea; p__Methanobacteriota; c__Methanobacteria; o__Methanobacteriales; f__Methanobacteriaceae; g__Methanobacterium_B; s__Methanobacterium_B sp009712615
GCF_017874455.1	Yes	Yes	No	No	d__Archaea; p__Methanobacteriota; c__Methanobacteria; o__Methanobacteriales; f__Methanobacteriaceae; g__Methanobacterium_C; s__Methanobacterium_C aggregans
GCF_900095295.1	Yes	Yes	No	No	d__Archaea; p__Methanobacteriota; c__Methanobacteria; o__Methanobacteriales; f__Methanobacteriaceae; g__Methanobacterium_C; s__Methanobacterium_C congolense
GCA_002498385.1	Yes	Yes	No	No	d__Archaea; p__Methanobacteriota; c__Methanobacteria; o__Methanobacteriales; f__Methanobacteriaceae; g__Methanobacterium_C; s__Methanobacterium_C sp002498385
GCF_002287175.1	Yes	Yes	No	No	d__Archaea; p__Methanobacteriota; c__Methanobacteria; o__Methanobacteriales; f__Methanobacteriaceae; g__Methanobacterium_D; s__Methanobacterium_D bryantii
GCA_002494885.1	Yes	Yes	No	No	d__Archaea; p__Methanobacteriota; c__Methanobacteria; o__Methanobacteriales; f__Methanobacteriaceae; g__Methanobacterium_D; s__Methanobacterium_D sp002494885
GCA_002505765.1	Yes	Yes	No	No	d__Archaea; p__Methanobacteriota; c__Methanobacteria; o__Methanobacteriales; f__Methanobacteriaceae; g__Methanobacterium_D; s__Methanobacterium_D sp002505765
GCA_002509665.1	Yes	Yes	No	No	d__Archaea; p__Methanobacteriota; c__Methanobacteria; o__Methanobacteriales; f__Methanobacteriaceae; g__Methanobacterium_D; s__Methanobacterium_D sp002509665
GCA_016222945.1	Yes	Yes	No	No	d__Archaea; p__Methanobacteriota; c__Methanobacteria; o__Methanobacteriales; f__Methanobacteriaceae; g__Methanobacterium_D; s__Methanobacterium_D sp016222945
GCF_000745485.1	Yes	Yes	No	No	d__Archaea; p__Methanobacteriota; c__Methanobacteria; o__Methanobacteriales; f__Methanobacteriaceae; g__Methanobacterium_D; s__Methanobacterium_D veterum
GCF_900114585.1	Yes	Yes	No	No	d__Archaea; p__Methanobacteriota; c__Methanobacteria; o__Methanobacteriales; f__Methanobacteriaceae; g__Methanobrevibacter; s__Methanobrevibacter olleyae
GCA_015063035.1	Yes	Yes	No	No	d__Archaea; p__Methanobacteriota; c__Methanobacteria; o__Methanobacteriales; f__Methanobacteriaceae; g__Methanobrevibacter; s__Methanobrevibacter olleyae_A
GCF_000024185.1	Yes	Yes	No	No	d__Archaea; p__Methanobacteriota; c__Methanobacteria; o__Methanobacteriales; f__Methanobacteriaceae; g__Methanobrevibacter; s__Methanobrevibacter ruminantium
GCA_004553595.1	Yes	Yes	No	No	d__Archaea; p__Methanobacteriota; c__Methanobacteria; o__Methanobacteriales; f__Methanobacteriaceae; g__Methanobrevibacter; s__Methanobrevibacter ruminantium_A
GCA_016291275.1	Yes	Yes	No	No	d__Archaea; p__Methanobacteriota; c__Methanobacteria; o__Methanobacteriales; f__Methanobacteriaceae; g__Methanobrevibacter; s__Methanobrevibacter sp016291275
GCA_016838945.1	Yes	Yes	No	No	d__Archaea; p__Methanobacteriota; c__Methanobacteria; o__Methanobacteriales; f__Methanobacteriaceae; g__Methanobrevibacter; s__Methanobrevibacter sp016838945
GCA_017404125.1	Yes	Yes	No	No	d__Archaea; p__Methanobacteriota; c__Methanobacteria; o__Methanobacteriales; f__Methanobacteriaceae; g__Methanobrevibacter; s__Methanobrevibacter sp017404125
GCA_017410345.1	Yes	Yes	No	No	d__Archaea; p__Methanobacteriota; c__Methanobacteria; o__Methanobacteriales; f__Methanobacteriaceae; g__Methanobrevibacter; s__Methanobrevibacter sp017410345
GCA_017432245.1	Yes	Yes	No	No	d__Archaea; p__Methanobacteriota; c__Methanobacteria; o__Methanobacteriales; f__Methanobacteriaceae; g__Methanobrevibacter; s__Methanobrevibacter sp017432245
GCA_017646885.1	Yes	Yes	No	No	d__Archaea; p__Methanobacteriota; c__Methanobacteria; o__Methanobacteriales; f__Methanobacteriaceae; g__Methanobrevibacter; s__Methanobrevibacter sp017646885
GCA_017652345.1	Yes	Yes	No	No	d__Archaea; p__Methanobacteriota; c__Methanobacteria; o__Methanobacteriales; f__Methanobacteriaceae; g__Methanobrevibacter; s__Methanobrevibacter sp017652345
GCA_900314635.1	Yes	Yes	No	No	d__Archaea; p__Methanobacteriota; c__Methanobacteria; o__Methanobacteriales; f__Methanobacteriaceae; g__Methanobrevibacter; s__Methanobrevibacter sp900314635
GCA_900321995.1	Yes	Yes	No	No	d__Archaea; p__Methanobacteriota; c__Methanobacteria; o__Methanobacteriales; f__Methanobacteriaceae; g__Methanobrevibacter; s__Methanobrevibacter sp900321995
GCA_902769175.1	Yes	Yes	No	No	d__Archaea; p__Methanobacteriota; c__Methanobacteria; o__Methanobacteriales; f__Methanobacteriaceae; g__Methanobrevibacter; s__Methanobrevibacter sp902769175
GCA_902774685.1	Yes	Yes	No	No	d__Archaea; p__Methanobacteriota; c__Methanobacteria; o__Methanobacteriales; f__Methanobacteriaceae; g__Methanobrevibacter; s__Methanobrevibacter sp902774685
GCA_902784195.1	Yes	Yes	No	No	d__Archaea; p__Methanobacteriota; c__Methanobacteria; o__Methanobacteriales; f__Methanobacteriaceae; g__Methanobrevibacter; s__Methanobrevibacter sp902784195
GCA_905235495.1	Yes	Yes	No	No	d__Archaea; p__Methanobacteriota; c__Methanobacteria; o__Methanobacteriales; f__Methanobacteriaceae; g__Methanobrevibacter; s__Methanobrevibacter sp905235495
GCF_003814835.1	Yes	Yes	No	No	d__Archaea; p__Methanobacteriota; c__Methanobacteria; o__Methanobacteriales; f__Methanobacteriaceae; g__Methanobrevibacter_A; s__Methanobrevibacter_A gottschalkii
GCF_900103415.1	Yes	Yes	No	No	d__Archaea; p__Methanobacteriota; c__Methanobacteria; o__Methanobacteriales; f__Methanobacteriaceae; g__Methanobrevibacter_A; s__Methanobrevibacter_A millerae
GCF_001477655.1	Yes	Yes	No	No	d__Archaea; p__Methanobacteriota; c__Methanobacteria; o__Methanobacteriales; f__Methanobacteriaceae; g__Methanobrevibacter_A; s__Methanobrevibacter_A millerae_A
GCA_015063005.1	Yes	Yes	No	No	d__Archaea; p__Methanobacteriota; c__Methanobacteria; o__Methanobacteriales; f__Methanobacteriaceae; g__Methanobrevibacter_A; s__Methanobrevibacter_A millerae_B
GCF_001639275.1	Yes	Yes	No	No	d__Archaea; p__Methanobacteriota; c__Methanobacteria; o__Methanobacteriales; f__Methanobacteriaceae; g__Methanobrevibacter_A; s__Methanobrevibacter_A oralis
GCF_002252585.1	Yes	Yes	No	No	d__Archaea; p__Methanobacteriota; c__Methanobacteria; o__Methanobacteriales; f__Methanobacteriaceae; g__Methanobrevibacter_A; s__Methanobrevibacter_A smithii_A
GCF_001548675.1	Yes	Yes	No	No	d__Archaea; p__Methanobacteriota; c__Methanobacteria; o__Methanobacteriales; f__Methanobacteriaceae; g__Methanobrevibacter_A; s__Methanobrevibacter_A sp001548675
GCA_002496065.1	Yes	Yes	No	No	d__Archaea; p__Methanobacteriota; c__Methanobacteria; o__Methanobacteriales; f__Methanobacteriaceae; g__Methanobrevibacter_A; s__Methanobrevibacter_A sp002496065
GCA_015062935.1	Yes	Yes	No	No	d__Archaea; p__Methanobacteriota; c__Methanobacteria; o__Methanobacteriales; f__Methanobacteriaceae; g__Methanobrevibacter_A; s__Methanobrevibacter_A sp015062935
GCA_015062985.1	Yes	Yes	No	No	d__Archaea; p__Methanobacteriota; c__Methanobacteria; o__Methanobacteriales; f__Methanobacteriaceae; g__Methanobrevibacter_A; s__Methanobrevibacter_A sp015062985
GCA_017406825.1	Yes	Yes	No	No	d__Archaea; p__Methanobacteriota; c__Methanobacteria; o__Methanobacteriales; f__Methanobacteriaceae; g__Methanobrevibacter_A; s__Methanobrevibacter_A sp017406825
GCA_017407115.1	Yes	Yes	No	No	d__Archaea; p__Methanobacteriota; c__Methanobacteria; o__Methanobacteriales; f__Methanobacteriaceae; g__Methanobrevibacter_A; s__Methanobrevibacter_A sp017407115
GCA_017409525.1	Yes	Yes	No	No	d__Archaea; p__Methanobacteriota; c__Methanobacteria; o__Methanobacteriales; f__Methanobacteriaceae; g__Methanobrevibacter_A; s__Methanobrevibacter_A sp017409525
GCA_017427765.1	Yes	Yes	No	No	d__Archaea; p__Methanobacteriota; c__Methanobacteria; o__Methanobacteriales; f__Methanobacteriaceae; g__Methanobrevibacter_A; s__Methanobrevibacter_A sp017427765
GCA_017431965.1	Yes	Yes	No	No	d__Archaea; p__Methanobacteriota; c__Methanobacteria; o__Methanobacteriales; f__Methanobacteriaceae; g__Methanobrevibacter_A; s__Methanobrevibacter_A sp017431965
GCA_017434525.1	Yes	Yes	No	No	d__Archaea; p__Methanobacteriota; c__Methanobacteria; o__Methanobacteriales; f__Methanobacteriaceae; g__Methanobrevibacter_A; s__Methanobrevibacter_A sp017434525
GCA_017434555.1	Yes	Yes	No	No	d__Archaea; p__Methanobacteriota; c__Methanobacteria; o__Methanobacteriales; f__Methanobacteriaceae; g__Methanobrevibacter_A; s__Methanobrevibacter_A sp017434555
GCA_017447225.1	Yes	Yes	No	No	d__Archaea; p__Methanobacteriota; c__Methanobacteria; o__Methanobacteriales; f__Methanobacteriaceae; g__Methanobrevibacter_A; s__Methanobrevibacter_A sp017447225
GCA_017459665.1	Yes	Yes	No	No	d__Archaea; p__Methanobacteriota; c__Methanobacteria; o__Methanobacteriales; f__Methanobacteriaceae; g__Methanobrevibacter_A; s__Methanobrevibacter_A sp017459665
GCA_017460025.1	Yes	Yes	No	No	d__Archaea; p__Methanobacteriota; c__Methanobacteria; o__Methanobacteriales; f__Methanobacteriaceae; g__Methanobrevibacter_A; s__Methanobrevibacter_A sp017460025
GCA_017468685.1	Yes	Yes	No	No	d__Archaea; p__Methanobacteriota; c__Methanobacteria; o__Methanobacteriales; f__Methanobacteriaceae; g__Methanobrevibacter_A; s__Methanobrevibacter_A sp017468685
GCA_017473945.1	Yes	Yes	No	No	d__Archaea; p__Methanobacteriota; c__Methanobacteria; o__Methanobacteriales; f__Methanobacteriaceae; g__Methanobrevibacter_A; s__Methanobrevibacter_A sp017473945
GCA_017539065.1	Yes	Yes	No	No	d__Archaea; p__Methanobacteriota; c__Methanobacteria; o__Methanobacteriales; f__Methanobacteriaceae; g__Methanobrevibacter_A; s__Methanobrevibacter_A sp017539065
GCA_017553445.1	Yes	Yes	No	No	d__Archaea; p__Methanobacteriota; c__Methanobacteria; o__Methanobacteriales; f__Methanobacteriaceae; g__Methanobrevibacter_A; s__Methanobrevibacter_A sp017553445
GCA_017634055.1	Yes	Yes	No	No	d__Archaea; p__Methanobacteriota; c__Methanobacteria; o__Methanobacteriales; f__Methanobacteriaceae; g__Methanobrevibacter_A; s__Methanobrevibacter_A sp017634055
GCA_017940815.1	Yes	Yes	No	No	d__Archaea; p__Methanobacteriota; c__Methanobacteria; o__Methanobacteriales; f__Methanobacteriaceae; g__Methanobrevibacter_A; s__Methanobrevibacter_A sp017940815
GCA_900313645.1	Yes	Yes	No	No	d__Archaea; p__Methanobacteriota; c__Methanobacteria; o__Methanobacteriales; f__Methanobacteriaceae; g__Methanobrevibacter_A; s__Methanobrevibacter_A sp900313645
GCA_900314615.1	Yes	Yes	No	No	d__Archaea; p__Methanobacteriota; c__Methanobacteria; o__Methanobacteriales; f__Methanobacteriaceae; g__Methanobrevibacter_A; s__Methanobrevibacter_A sp900314615
GCA_900314695.1	Yes	Yes	No	No	d__Archaea; p__Methanobacteriota; c__Methanobacteria; o__Methanobacteriales; f__Methanobacteriaceae; g__Methanobrevibacter_A; s__Methanobrevibacter_A sp900314695
GCA_900316895.1	Yes	Yes	No	No	d__Archaea; p__Methanobacteriota; c__Methanobacteria; o__Methanobacteriales; f__Methanobacteriaceae; g__Methanobrevibacter_A; s__Methanobrevibacter_A sp900316895
GCA_900317865.1	Yes	Yes	No	No	d__Archaea; p__Methanobacteriota; c__Methanobacteria; o__Methanobacteriales; f__Methanobacteriaceae; g__Methanobrevibacter_A; s__Methanobrevibacter_A sp900317865
GCA_900318035.1	Yes	Yes	No	No	d__Archaea; p__Methanobacteriota; c__Methanobacteria; o__Methanobacteriales; f__Methanobacteriaceae; g__Methanobrevibacter_A; s__Methanobrevibacter_A sp900318035
GCA_902771225.1	Yes	Yes	No	No	d__Archaea; p__Methanobacteriota; c__Methanobacteria; o__Methanobacteriales; f__Methanobacteriaceae; g__Methanobrevibacter_A; s__Methanobrevibacter_A sp900319535
GCA_900319985.1	Yes	Yes	No	No	d__Archaea; p__Methanobacteriota; c__Methanobacteria; o__Methanobacteriales; f__Methanobacteriaceae; g__Methanobrevibacter_A; s__Methanobrevibacter_A sp900319985
GCA_900320515.1	Yes	Yes	No	No	d__Archaea; p__Methanobacteriota; c__Methanobacteria; o__Methanobacteriales; f__Methanobacteriaceae; g__Methanobrevibacter_A; s__Methanobrevibacter_A sp900320515
GCA_900320955.1	Yes	Yes	No	No	d__Archaea; p__Methanobacteriota; c__Methanobacteria; o__Methanobacteriales; f__Methanobacteriaceae; g__Methanobrevibacter_A; s__Methanobrevibacter_A sp900320955
GCA_900766745.1	Yes	Yes	No	No	d__Archaea; p__Methanobacteriota; c__Methanobacteria; o__Methanobacteriales; f__Methanobacteriaceae; g__Methanobrevibacter_A; s__Methanobrevibacter_A sp900766745
GCA_900769095.1	Yes	Yes	No	No	d__Archaea; p__Methanobacteriota; c__Methanobacteria; o__Methanobacteriales; f__Methanobacteriaceae; g__Methanobrevibacter_A; s__Methanobrevibacter_A sp900769095
GCA_902764015.1	Yes	Yes	No	No	d__Archaea; p__Methanobacteriota; c__Methanobacteria; o__Methanobacteriales; f__Methanobacteriaceae; g__Methanobrevibacter_A; s__Methanobrevibacter_A sp902764015
GCA_902764455.1	Yes	Yes	No	No	d__Archaea; p__Methanobacteriota; c__Methanobacteria; o__Methanobacteriales; f__Methanobacteriaceae; g__Methanobrevibacter_A; s__Methanobrevibacter_A sp902764455
GCA_902770715.1	Yes	Yes	No	No	d__Archaea; p__Methanobacteriota; c__Methanobacteria; o__Methanobacteriales; f__Methanobacteriaceae; g__Methanobrevibacter_A; s__Methanobrevibacter_A sp902770715
GCA_902771435.1	Yes	Yes	No	No	d__Archaea; p__Methanobacteriota; c__Methanobacteria; o__Methanobacteriales; f__Methanobacteriaceae; g__Methanobrevibacter_A; s__Methanobrevibacter_A sp902771435
GCA_902772665.1	Yes	Yes	No	No	d__Archaea; p__Methanobacteriota; c__Methanobacteria; o__Methanobacteriales; f__Methanobacteriaceae; g__Methanobrevibacter_A; s__Methanobrevibacter_A sp902772665
GCA_902774605.1	Yes	Yes	No	No	d__Archaea; p__Methanobacteriota; c__Methanobacteria; o__Methanobacteriales; f__Methanobacteriaceae; g__Methanobrevibacter_A; s__Methanobrevibacter_A sp902774605
GCA_902777885.1	Yes	Yes	No	No	d__Archaea; p__Methanobacteriota; c__Methanobacteria; o__Methanobacteriales; f__Methanobacteriaceae; g__Methanobrevibacter_A; s__Methanobrevibacter_A sp902777885
GCA_902782595.1	Yes	Yes	No	No	d__Archaea; p__Methanobacteriota; c__Methanobacteria; o__Methanobacteriales; f__Methanobacteriaceae; g__Methanobrevibacter_A; s__Methanobrevibacter_A sp902782595
GCA_902783085.1	Yes	Yes	No	No	d__Archaea; p__Methanobacteriota; c__Methanobacteria; o__Methanobacteriales; f__Methanobacteriaceae; g__Methanobrevibacter_A; s__Methanobrevibacter_A sp902783085
GCA_902785855.1	Yes	Yes	No	No	d__Archaea; p__Methanobacteriota; c__Methanobacteria; o__Methanobacteriales; f__Methanobacteriaceae; g__Methanobrevibacter_A; s__Methanobrevibacter_A sp902785855
GCA_902788255.1	Yes	Yes	No	No	d__Archaea; p__Methanobacteriota; c__Methanobacteria; o__Methanobacteriales; f__Methanobacteriaceae; g__Methanobrevibacter_A; s__Methanobrevibacter_A sp902788255
GCA_902789505.1	Yes	Yes	No	No	d__Archaea; p__Methanobacteriota; c__Methanobacteria; o__Methanobacteriales; f__Methanobacteriaceae; g__Methanobrevibacter_A; s__Methanobrevibacter_A sp902789505
GCA_902794475.1	Yes	Yes	No	No	d__Archaea; p__Methanobacteriota; c__Methanobacteria; o__Methanobacteriales; f__Methanobacteriaceae; g__Methanobrevibacter_A; s__Methanobrevibacter_A sp902794475
GCA_902796575.1	Yes	Yes	No	No	d__Archaea; p__Methanobacteriota; c__Methanobacteria; o__Methanobacteriales; f__Methanobacteriaceae; g__Methanobrevibacter_A; s__Methanobrevibacter_A sp902796575
GCA_902801725.1	Yes	Yes	No	No	d__Archaea; p__Methanobacteriota; c__Methanobacteria; o__Methanobacteriales; f__Methanobacteriaceae; g__Methanobrevibacter_A; s__Methanobrevibacter_A sp902801725
GCA_904501935.1	Yes	Yes	No	No	d__Archaea; p__Methanobacteriota; c__Methanobacteria; o__Methanobacteriales; f__Methanobacteriaceae; g__Methanobrevibacter_A; s__Methanobrevibacter_A sp904501935
GCF_003111625.1	Yes	Yes	No	No	d__Archaea; p__Methanobacteriota; c__Methanobacteria; o__Methanobacteriales; f__Methanobacteriaceae; g__Methanobrevibacter_A; s__Methanobrevibacter_A thaueri
GCA_015062905.1	Yes	Yes	No	No	d__Archaea; p__Methanobacteriota; c__Methanobacteria; o__Methanobacteriales; f__Methanobacteriaceae; g__Methanobrevibacter_A; s__Methanobrevibacter_A thaueri_A
GCA_015062915.1	Yes	Yes	No	No	d__Archaea; p__Methanobacteriota; c__Methanobacteria; o__Methanobacteriales; f__Methanobacteriaceae; g__Methanobrevibacter_A; s__Methanobrevibacter_A thaueri_B
GCA_015062925.1	Yes	Yes	No	No	d__Archaea; p__Methanobacteriota; c__Methanobacteria; o__Methanobacteriales; f__Methanobacteriaceae; g__Methanobrevibacter_A; s__Methanobrevibacter_A thaueri_C
GCF_003111605.1	Yes	Yes	No	No	d__Archaea; p__Methanobacteriota; c__Methanobacteria; o__Methanobacteriales; f__Methanobacteriaceae; g__Methanobrevibacter_A; s__Methanobrevibacter_A woesei
GCF_000320505.1	Yes	Yes	No	No	d__Archaea; p__Methanobacteriota; c__Methanobacteria; o__Methanobacteriales; f__Methanobacteriaceae; g__Methanobrevibacter_B; s__Methanobrevibacter_B boviskoreani
GCF_002208625.1	Yes	Yes	No	No	d__Archaea; p__Methanobacteriota; c__Methanobacteria; o__Methanobacteriales; f__Methanobacteriaceae; g__Methanobrevibacter_B; s__Methanobrevibacter_B sp002208625
GCA_900314605.1	Yes	Yes	No	No	d__Archaea; p__Methanobacteriota; c__Methanobacteria; o__Methanobacteriales; f__Methanobacteriaceae; g__Methanobrevibacter_B; s__Methanobrevibacter_B sp900314605
GCA_905235195.1	Yes	Yes	No	No	d__Archaea; p__Methanobacteriota; c__Methanobacteria; o__Methanobacteriales; f__Methanobacteriaceae; g__Methanobrevibacter_B; s__Methanobrevibacter_B sp905235195
GCF_000621965.1	Yes	Yes	No	No	d__Archaea; p__Methanobacteriota; c__Methanobacteria; o__Methanobacteriales; f__Methanobacteriaceae; g__Methanobrevibacter_B; s__Methanobrevibacter_B wolinii
GCF_002072215.1	Yes	Yes	No	No	d__Archaea; p__Methanobacteriota; c__Methanobacteria; o__Methanobacteriales; f__Methanobacteriaceae; g__Methanobrevibacter_C; s__Methanobrevibacter_C arboriphilus
GCF_000513315.1	Yes	Yes	No	No	d__Archaea; p__Methanobacteriota; c__Methanobacteria; o__Methanobacteriales; f__Methanobacteriaceae; g__Methanobrevibacter_C; s__Methanobrevibacter_C arboriphilus_A
GCF_001639285.1	Yes	Yes	No	No	d__Archaea; p__Methanobacteriota; c__Methanobacteria; o__Methanobacteriales; f__Methanobacteriaceae; g__Methanobrevibacter_C; s__Methanobrevibacter_C cuticularis
GCA_003315655.1	Yes	Yes	No	No	d__Archaea; p__Methanobacteriota; c__Methanobacteria; o__Methanobacteriales; f__Methanobacteriaceae; g__Methanobrevibacter_C; s__Methanobrevibacter_C sp003315655
GCA_009776495.1	Yes	Yes	No	No	d__Archaea; p__Methanobacteriota; c__Methanobacteria; o__Methanobacteriales; f__Methanobacteriaceae; g__Methanobrevibacter_C; s__Methanobrevibacter_C sp009776495
GCA_009777005.1	Yes	Yes	No	No	d__Archaea; p__Methanobacteriota; c__Methanobacteria; o__Methanobacteriales; f__Methanobacteriaceae; g__Methanobrevibacter_C; s__Methanobrevibacter_C sp009777005
GCA_009784145.1	Yes	Yes	No	No	d__Archaea; p__Methanobacteriota; c__Methanobacteria; o__Methanobacteriales; f__Methanobacteriaceae; g__Methanobrevibacter_C; s__Methanobrevibacter_C sp009784145
GCF_001639295.1	Yes	Yes	No	No	d__Archaea; p__Methanobacteriota; c__Methanobacteria; o__Methanobacteriales; f__Methanobacteriaceae; g__Methanobrevibacter_D; s__Methanobrevibacter_D curvatus
GCF_001639265.1	Yes	Yes	No	No	d__Archaea; p__Methanobacteriota; c__Methanobacteria; o__Methanobacteriales; f__Methanobacteriaceae; g__Methanobrevibacter_D; s__Methanobrevibacter_D filiformis
GCF_003149675.1	Yes	Yes	No	No	d__Archaea; p__Methanobacteriota; c__Methanobacteria; o__Methanobacteriales; f__Methanobacteriaceae; g__Methanosphaera; s__Methanosphaera cuniculi
GCF_001729965.1	Yes	Yes	No	No	d__Archaea; p__Methanobacteriota; c__Methanobacteria; o__Methanobacteriales; f__Methanobacteriaceae; g__Methanosphaera; s__Methanosphaera sp001729965
GCA_003266065.1	Yes	Yes	No	No	d__Archaea; p__Methanobacteriota; c__Methanobacteria; o__Methanobacteriales; f__Methanobacteriaceae; g__Methanosphaera; s__Methanosphaera sp003266065
GCA_003266075.1	Yes	Yes	No	No	d__Archaea; p__Methanobacteriota; c__Methanobacteria; o__Methanobacteriales; f__Methanobacteriaceae; g__Methanosphaera; s__Methanosphaera sp003266075
GCA_003266105.1	Yes	Yes	No	No	d__Archaea; p__Methanobacteriota; c__Methanobacteria; o__Methanobacteriales; f__Methanobacteriaceae; g__Methanosphaera; s__Methanosphaera sp003266105
GCA_003266145.1	Yes	Yes	No	No	d__Archaea; p__Methanobacteriota; c__Methanobacteria; o__Methanobacteriales; f__Methanobacteriaceae; g__Methanosphaera; s__Methanosphaera sp003266145
GCA_003266165.1	Yes	Yes	No	No	d__Archaea; p__Methanobacteriota; c__Methanobacteria; o__Methanobacteriales; f__Methanobacteriaceae; g__Methanosphaera; s__Methanosphaera sp003266165
GCF_003268005.1	Yes	Yes	No	No	d__Archaea; p__Methanobacteriota; c__Methanobacteria; o__Methanobacteriales; f__Methanobacteriaceae; g__Methanosphaera; s__Methanosphaera sp003268005
GCA_016282985.1	Yes	Yes	No	No	d__Archaea; p__Methanobacteriota; c__Methanobacteria; o__Methanobacteriales; f__Methanobacteriaceae; g__Methanosphaera; s__Methanosphaera sp016282985
GCA_017430835.1	Yes	Yes	No	No	d__Archaea; p__Methanobacteriota; c__Methanobacteria; o__Methanobacteriales; f__Methanobacteriaceae; g__Methanosphaera; s__Methanosphaera sp017430835
GCA_017431845.1	Yes	Yes	No	No	d__Archaea; p__Methanobacteriota; c__Methanobacteria; o__Methanobacteriales; f__Methanobacteriaceae; g__Methanosphaera; s__Methanosphaera sp017431845
GCA_017652595.1	Yes	Yes	No	No	d__Archaea; p__Methanobacteriota; c__Methanobacteria; o__Methanobacteriales; f__Methanobacteriaceae; g__Methanosphaera; s__Methanosphaera sp017652595
GCA_013330915.1	Yes	Yes	No	No	d__Archaea; p__Methanobacteriota; c__Methanobacteria; o__Methanobacteriales; f__Methanobacteriaceae; g__Methanosphaera; s__Methanosphaera sp11921u
GCA_902782945.1	Yes	Yes	No	No	d__Archaea; p__Methanobacteriota; c__Methanobacteria; o__Methanobacteriales; f__Methanobacteriaceae; g__Methanosphaera; s__Methanosphaera sp900322125
GCA_902797085.1	Yes	Yes	No	No	d__Archaea; p__Methanobacteriota; c__Methanobacteria; o__Methanobacteriales; f__Methanobacteriaceae; g__Methanosphaera; s__Methanosphaera sp902797085
GCF_000012545.1	Yes	Yes	No	No	d__Archaea; p__Methanobacteriota; c__Methanobacteria; o__Methanobacteriales; f__Methanobacteriaceae; g__Methanosphaera; s__Methanosphaera stadtmanae
GCA_015062825.1	Yes	Yes	No	No	d__Archaea; p__Methanobacteriota; c__Methanobacteria; o__Methanobacteriales; f__Methanobacteriaceae; g__Methanosphaera; s__Methanosphaera stadtmanae_A
GCA_015062815.1	Yes	Yes	No	No	d__Archaea; p__Methanobacteriota; c__Methanobacteria; o__Methanobacteriales; f__Methanobacteriaceae; g__Methanosphaera; s__Methanosphaera stadtmanae_B
GCA_015062805.1	Yes	Yes	No	No	d__Archaea; p__Methanobacteriota; c__Methanobacteria; o__Methanobacteriales; f__Methanobacteriaceae; g__Methanosphaera; s__Methanosphaera stadtmanae_C
GCA_003491285.1	Yes	Yes	No	No	d__Archaea; p__Methanobacteriota; c__Methanobacteria; o__Methanobacteriales; f__Methanobacteriaceae; g__UBA117; s__UBA117 sp002494785
GCA_002509745.1	Yes	Yes	No	No	d__Archaea; p__Methanobacteriota; c__Methanobacteria; o__Methanobacteriales; f__Methanobacteriaceae; g__UBA349; s__UBA349 sp002509745
GCA_002839705.1	Yes	Yes	No	No	d__Archaea; p__Methanobacteriota; c__Methanobacteria; o__Methanobacteriales; f__Methanobacteriaceae; g__UBA349; s__UBA349 sp002839705
GCA_002495685.1	Yes	Yes	No	No	d__Archaea; p__Methanobacteriota; c__Methanobacteria; o__Methanobacteriales; f__Methanobacteriaceae; g__UBA412; s__UBA412 sp002495685
GCA_002504725.1	Yes	Yes	No	No	d__Archaea; p__Methanobacteriota; c__Methanobacteria; o__Methanobacteriales; f__Methanobacteriaceae; g__UBA587; s__UBA587 sp002504725
GCF_018141185.1	Yes	Yes	No	No	d__Archaea; p__Methanobacteriota; c__Methanobacteria; o__Methanobacteriales; f__Methanobacteriaceae; g__UBA588; s__UBA588 sp002509085
GCA_003558085.1	Yes	Yes	No	No	d__Archaea; p__Methanobacteriota; c__Methanobacteria; o__Methanobacteriales; f__Methanobacteriaceae; g__UBA588; s__UBA588 sp003558085
GCA_019084405.1	Yes	Yes	No	No	d__Archaea; p__Methanobacteriota; c__Methanobacteria; o__Methanobacteriales; f__Methanobacteriaceae; g__UBA588; s__UBA588 sp019084405
GCA_016874685.1	Yes	Yes	No	No	d__Archaea; p__Methanobacteriota; c__Methanobacteria; o__Methanobacteriales; f__Methanobacteriaceae; g__VGTM01; s__VGTM01 sp016874685
GCF_000145295.1	Yes	Yes	No	No	d__Archaea; p__Methanobacteriota; c__Methanobacteria; o__Methanobacteriales; f__Methanothermobacteraceae; g__Methanothermobacter; s__Methanothermobacter marburgensis
GCF_000828575.1	Yes	Yes	No	No	d__Archaea; p__Methanobacteriota; c__Methanobacteria; o__Methanobacteriales; f__Methanothermobacteraceae; g__Methanothermobacter; s__Methanothermobacter sp000828575
GCF_014889545.1	Yes	Yes	No	No	d__Archaea; p__Methanobacteriota; c__Methanobacteria; o__Methanobacteriales; f__Methanothermobacteraceae; g__Methanothermobacter; s__Methanothermobacter thermautotrophicus_A
GCA_900095815.1	Yes	Yes	No	No	d__Archaea; p__Methanobacteriota; c__Methanobacteria; o__Methanobacteriales; f__Methanothermobacteraceae; g__Methanothermobacter; s__Methanothermobacter wolfeii
GCA_001507955.1	Yes	Yes	No	No	d__Archaea; p__Methanobacteriota; c__Methanobacteria; o__Methanobacteriales; f__Methanothermobacteraceae_A; g__Methanothermobacter_A; s__Methanothermobacter_A sp001507955
GCA_003584625.1	Yes	Yes	No	No	d__Archaea; p__Methanobacteriota; c__Methanobacteria; o__Methanobacteriales; f__Methanothermobacteraceae_A; g__Methanothermobacter_A; s__Methanothermobacter_A sp003584625
GCA_011370395.1	Yes	Yes	No	No	d__Archaea; p__Methanobacteriota; c__Methanobacteria; o__Methanobacteriales; f__Methanothermobacteraceae_A; g__Methanothermobacter_A; s__Methanothermobacter_A sp011370395
GCA_012840175.1	Yes	Yes	No	No	d__Archaea; p__Methanobacteriota; c__Methanobacteria; o__Methanobacteriales; f__Methanothermobacteraceae_A; g__Methanothermobacter_A; s__Methanothermobacter_A sp012840175
GCF_003264935.1	Yes	Yes	No	No	d__Archaea; p__Methanobacteriota; c__Methanobacteria; o__Methanobacteriales; f__Methanothermobacteraceae_A; g__Methanothermobacter_A; s__Methanothermobacter_A tenebrarum
GCF_000739065.1	Yes	Yes	No	No	d__Archaea; p__Methanobacteriota_A; c__Methanococci; o__Methanococcales; f__Methanocaldococcaceae; g__Methanocaldococcus; s__Methanocaldococcus bathoardescens
GCF_000023985.1	Yes	Yes	No	No	d__Archaea; p__Methanobacteriota_A; c__Methanococci; o__Methanococcales; f__Methanocaldococcaceae; g__Methanocaldococcus; s__Methanocaldococcus fervens
GCF_000091665.1	Yes	Yes	No	No	d__Archaea; p__Methanobacteriota_A; c__Methanococci; o__Methanococcales; f__Methanocaldococcaceae; g__Methanocaldococcus; s__Methanocaldococcus jannaschii
GCF_000025525.1	Yes	Yes	No	No	d__Archaea; p__Methanobacteriota_A; c__Methanococci; o__Methanococcales; f__Methanocaldococcaceae; g__Methanocaldococcus; s__Methanocaldococcus sp000025525
GCA_013153845.1	Yes	Yes	No	No	d__Archaea; p__Methanobacteriota_A; c__Methanococci; o__Methanococcales; f__Methanocaldococcaceae; g__Methanocaldococcus; s__Methanocaldococcus sp013153845
GCA_902827205.1	Yes	Yes	No	No	d__Archaea; p__Methanobacteriota_A; c__Methanococci; o__Methanococcales; f__Methanocaldococcaceae; g__Methanocaldococcus; s__Methanocaldococcus sp902827205
GCF_000092305.1	Yes	Yes	No	No	d__Archaea; p__Methanobacteriota_A; c__Methanococci; o__Methanococcales; f__Methanocaldococcaceae; g__Methanocaldococcus_A; s__Methanocaldococcus_A infernus
GCF_000371805.1	Yes	Yes	No	No	d__Archaea; p__Methanobacteriota_A; c__Methanococci; o__Methanococcales; f__Methanocaldococcaceae; g__Methanocaldococcus_A; s__Methanocaldococcus_A villosus
GCF_002945325.1	Yes	Yes	No	No	d__Archaea; p__Methanobacteriota_A; c__Methanococci; o__Methanococcales; f__Methanococcaceae; g__Methanococcus; s__Methanococcus maripaludis
GCF_000017225.1	Yes	Yes	No	No	d__Archaea; p__Methanobacteriota_A; c__Methanococci; o__Methanococcales; f__Methanococcaceae; g__Methanococcus; s__Methanococcus maripaludis_A
GCF_000018485.1	Yes	Yes	No	No	d__Archaea; p__Methanobacteriota_A; c__Methanococci; o__Methanococcales; f__Methanococcaceae; g__Methanococcus; s__Methanococcus maripaludis_C
GCF_000016125.1	Yes	Yes	No	No	d__Archaea; p__Methanobacteriota_A; c__Methanococci; o__Methanococcales; f__Methanococcaceae; g__Methanococcus; s__Methanococcus maripaludis_D
GCF_000017165.1	Yes	Yes	No	No	d__Archaea; p__Methanobacteriota_A; c__Methanococci; o__Methanococcales; f__Methanococcaceae; g__Methanococcus; s__Methanococcus vannielii
GCF_017875625.1	Yes	Yes	No	No	d__Archaea; p__Methanobacteriota_A; c__Methanococci; o__Methanococcales; f__Methanococcaceae; g__Methanococcus; s__Methanococcus voltae_B
GCF_017875395.1	Yes	Yes	No	No	d__Archaea; p__Methanobacteriota_A; c__Methanococci; o__Methanococcales; f__Methanococcaceae; g__Methanococcus; s__Methanococcus voltae_C
GCF_004310395.1	Yes	Yes	No	No	d__Archaea; p__Methanobacteriota_A; c__Methanococci; o__Methanococcales; f__Methanococcaceae; g__Methanofervidicoccus; s__Methanofervidicoccus abyssi
GCA_015662355.1	Yes	Yes	No	No	d__Archaea; p__Methanobacteriota_A; c__Methanococci; o__Methanococcales; f__Methanococcaceae; g__Methanofervidicoccus; s__Methanofervidicoccus okinawensis_A
GCA_015661555.1	Yes	Yes	No	No	d__Archaea; p__Methanobacteriota_A; c__Methanococci; o__Methanococcales; f__Methanococcaceae; g__Methanofervidicoccus; s__Methanofervidicoccus okinawensis_B
GCA_015663075.1	Yes	Yes	No	No	d__Archaea; p__Methanobacteriota_A; c__Methanococci; o__Methanococcales; f__Methanococcaceae; g__Methanofervidicoccus; s__Methanofervidicoccus okinawensis_C
GCA_015661585.1	Yes	Yes	No	No	d__Archaea; p__Methanobacteriota_A; c__Methanococci; o__Methanococcales; f__Methanococcaceae; g__Methanofervidicoccus; s__Methanofervidicoccus okinawensis_D
GCF_003351865.1	Yes	Yes	No	No	d__Archaea; p__Methanobacteriota_A; c__Methanococci; o__Methanococcales; f__Methanococcaceae; g__Methanofervidicoccus; s__Methanofervidicoccus sp003351865
GCF_000376965.1	Yes	Yes	No	No	d__Archaea; p__Methanobacteriota_A; c__Methanococci; o__Methanococcales; f__Methanococcaceae; g__Methanothermococcus; s__Methanothermococcus thermolithotrophicus
GCF_000017185.1	Yes	Yes	No	No	d__Archaea; p__Methanobacteriota_A; c__Methanococci; o__Methanococcales; f__Methanococcaceae; g__Methanothermococcus_A; s__Methanothermococcus_A aeolicus
GCA_015523155.1	Yes	Yes	No	No	d__Archaea; p__Methanobacteriota_A; c__Methanococci; o__Methanococcales; f__Methanococcaceae; g__Methanothermococcus_A; s__Methanothermococcus_A sp015523155
GCF_000243455.1	Yes	Yes	No	No	d__Archaea; p__Methanobacteriota_A; c__Methanococci; o__Methanococcales; f__Methanococcaceae; g__Methanotorris; s__Methanotorris formicicus
GCF_000007185.1	Yes	Yes	No	No	d__Archaea; p__Methanobacteriota_A; c__Methanopyri; o__Methanopyrales; f__Methanopyraceae; g__Methanopyrus; s__Methanopyrus kandleri
GCF_002201895.1	Yes	Yes	No	No	d__Archaea; p__Methanobacteriota_A; c__Methanopyri; o__Methanopyrales; f__Methanopyraceae; g__Methanopyrus; s__Methanopyrus sp002201895
GCA_013154335.1	Yes	Yes	No	No	d__Archaea; p__Methanobacteriota_A; c__Methanopyri; o__Methanopyrales; f__Methanopyraceae; g__Methanopyrus; s__Methanopyrus sp013154335
GCA_003660605.1	Yes	Yes	No	No	d__Archaea; p__Methanobacteriota_B; c__Thermococci; o__Methanofastidiosales; f__B48-G16; g__B48-G16; s__B48-G16 sp003660605
GCA_001587595.1	Yes	Yes	No	No	d__Archaea; p__Methanobacteriota_B; c__Thermococci; o__Methanofastidiosales; f__Methanofastidiosaceae; g__Methanofastidiosum; s__Methanofastidiosum sp001587595
GCA_001587675.1	Yes	Yes	No	No	d__Archaea; p__Methanobacteriota_B; c__Thermococci; o__Methanofastidiosales; f__Methanofastidiosaceae; g__Methanofastidiosum; s__Methanofastidiosum sp001587675
GCA_001587715.1	Yes	Yes	No	No	d__Archaea; p__Methanobacteriota_B; c__Thermococci; o__Methanofastidiosales; f__Methanofastidiosaceae; g__Methanofastidiosum; s__Methanofastidiosum sp001587715
GCA_003558335.1	Yes	Yes	No	No	d__Archaea; p__Methanobacteriota_B; c__Thermococci; o__Methanofastidiosales; f__Methanofastidiosaceae; g__Methanofastidiosum; s__Methanofastidiosum sp003558335
GCA_012799835.1	Yes	Yes	No	No	d__Archaea; p__Methanobacteriota_B; c__Thermococci; o__Methanofastidiosales; f__Methanofastidiosaceae; g__Methanofastidiosum; s__Methanofastidiosum sp012799835
GCA_013178285.1	Yes	Yes	No	No	d__Archaea; p__Methanobacteriota_B; c__Thermococci; o__Methanofastidiosales; f__Methanofastidiosaceae; g__Methanofastidiosum; s__Methanofastidiosum sp013178285
GCA_013329085.1	Yes	Yes	No	No	d__Archaea; p__Methanobacteriota_B; c__Thermococci; o__Methanofastidiosales; f__Methanofastidiosaceae; g__Methanofastidiosum; s__Methanofastidiosum sp9950u
GCA_016930445.1	Yes	Yes	No	No	d__Archaea; p__Methanobacteriota_B; c__Thermococci; o__Methanofastidiosales; f__NM3; g__JAFGGT01; s__JAFGGT01 sp016930445
GCA_004212155.1	Yes	Yes	No	No	d__Archaea; p__Methanobacteriota_B; c__Thermococci; o__Methanofastidiosales; f__NM3; g__NM3; s__NM3 sp004212155
GCA_011372835.1	Yes	Yes	No	No	d__Archaea; p__Methanobacteriota_B; c__Thermococci; o__Methanofastidiosales; f__NM3; g__NM3; s__NM3 sp011372835
GCA_018992565.1	Yes	Yes	No	No	d__Archaea; p__Methanobacteriota_B; c__Thermococci; o__Methanofastidiosales; f__SZ-28-30; g__SZ-28-30; s__SZ-28-30 sp018992565
GCA_018992685.1	Yes	Yes	No	No	d__Archaea; p__Methanobacteriota_B; c__Thermococci; o__Methanofastidiosales; f__SZ-28-30; g__SZ-28-30; s__SZ-28-30 sp018992685
GCF_000966265.1	Yes	Yes	No	No	d__Archaea; p__Methanobacteriota_B; c__Thermococci; o__Thermococcales; f__Thermococcaceae; g__Palaeococcus; s__Palaeococcus ferrophilus
GCF_000725425.1	Yes	Yes	No	No	d__Archaea; p__Methanobacteriota_B; c__Thermococci; o__Thermococcales; f__Thermococcaceae; g__Palaeococcus; s__Palaeococcus pacificus
GCA_003663695.1	Yes	Yes	No	No	d__Archaea; p__Methanobacteriota_B; c__Thermococci; o__Thermococcales; f__Thermococcaceae; g__Palaeococcus; s__Palaeococcus sp003663695
GCF_000195935.2	Yes	Yes	No	No	d__Archaea; p__Methanobacteriota_B; c__Thermococci; o__Thermococcales; f__Thermococcaceae; g__Pyrococcus; s__Pyrococcus abyssi
GCF_002214605.1	Yes	Yes	No	No	d__Archaea; p__Methanobacteriota_B; c__Thermococci; o__Thermococcales; f__Thermococcaceae; g__Pyrococcus; s__Pyrococcus chitonophagus
GCF_000011105.1	Yes	Yes	No	No	d__Archaea; p__Methanobacteriota_B; c__Thermococci; o__Thermococcales; f__Thermococcaceae; g__Pyrococcus; s__Pyrococcus horikoshii
GCF_001577775.1	Yes	Yes	No	No	d__Archaea; p__Methanobacteriota_B; c__Thermococci; o__Thermococcales; f__Thermococcaceae; g__Pyrococcus; s__Pyrococcus kukulkanii
GCF_000211475.1	Yes	Yes	No	No	d__Archaea; p__Methanobacteriota_B; c__Thermococci; o__Thermococcales; f__Thermococcaceae; g__Pyrococcus; s__Pyrococcus sp000211475
GCF_000263735.1	Yes	Yes	No	No	d__Archaea; p__Methanobacteriota_B; c__Thermococci; o__Thermococcales; f__Thermococcaceae; g__Pyrococcus; s__Pyrococcus sp000263735
GCA_003660485.1	Yes	Yes	No	No	d__Archaea; p__Methanobacteriota_B; c__Thermococci; o__Thermococcales; f__Thermococcaceae; g__Pyrococcus; s__Pyrococcus sp003660485
GCF_000215995.1	Yes	Yes	No	No	d__Archaea; p__Methanobacteriota_B; c__Thermococci; o__Thermococcales; f__Thermococcaceae; g__Pyrococcus; s__Pyrococcus yayanosii
GCF_002214465.1	Yes	Yes	No	No	d__Archaea; p__Methanobacteriota_B; c__Thermococci; o__Thermococcales; f__Thermococcaceae; g__Thermococcus; s__Thermococcus barossii
GCF_904067545.1	Yes	Yes	No	No	d__Archaea; p__Methanobacteriota_B; c__Thermococci; o__Thermococcales; f__Thermococcaceae; g__Thermococcus; s__Thermococcus camini
GCF_002214365.1	Yes	Yes	No	No	d__Archaea; p__Methanobacteriota_B; c__Thermococci; o__Thermococcales; f__Thermococcaceae; g__Thermococcus; s__Thermococcus celer
GCF_001484195.1	Yes	Yes	No	No	d__Archaea; p__Methanobacteriota_B; c__Thermococci; o__Thermococcales; f__Thermococcaceae; g__Thermococcus; s__Thermococcus celericrescens
GCF_000265525.1	Yes	Yes	No	No	d__Archaea; p__Methanobacteriota_B; c__Thermococci; o__Thermococcales; f__Thermococcaceae; g__Thermococcus; s__Thermococcus cleftensis
GCF_000769655.1	Yes	Yes	No	No	d__Archaea; p__Methanobacteriota_B; c__Thermococci; o__Thermococcales; f__Thermococcaceae; g__Thermococcus; s__Thermococcus eurythermalis
GCF_000022365.1	Yes	Yes	No	No	d__Archaea; p__Methanobacteriota_B; c__Thermococci; o__Thermococcales; f__Thermococcaceae; g__Thermococcus; s__Thermococcus gammatolerans
GCF_002214385.1	Yes	Yes	No	No	d__Archaea; p__Methanobacteriota_B; c__Thermococci; o__Thermococcales; f__Thermococcaceae; g__Thermococcus; s__Thermococcus gorgonarius
GCF_000816105.1	Yes	Yes	No	No	d__Archaea; p__Methanobacteriota_B; c__Thermococci; o__Thermococcales; f__Thermococcaceae; g__Thermococcus; s__Thermococcus guaymasensis
GCF_006274605.1	Yes	Yes	No	No	d__Archaea; p__Methanobacteriota_B; c__Thermococci; o__Thermococcales; f__Thermococcaceae; g__Thermococcus; s__Thermococcus indicus
GCF_000009965.1	Yes	Yes	No	No	d__Archaea; p__Methanobacteriota_B; c__Thermococci; o__Thermococcales; f__Thermococcaceae; g__Thermococcus; s__Thermococcus kodakarensis
GCF_000585495.1	Yes	Yes	No	No	d__Archaea; p__Methanobacteriota_B; c__Thermococci; o__Thermococcales; f__Thermococcaceae; g__Thermococcus; s__Thermococcus nautili
GCF_000018365.1	Yes	Yes	No	No	d__Archaea; p__Methanobacteriota_B; c__Thermococci; o__Thermococcales; f__Thermococcaceae; g__Thermococcus; s__Thermococcus onnurineus
GCF_002214485.1	Yes	Yes	No	No	d__Archaea; p__Methanobacteriota_B; c__Thermococci; o__Thermococcales; f__Thermococcaceae; g__Thermococcus; s__Thermococcus pacificus
GCF_001592435.1	Yes	Yes	No	No	d__Archaea; p__Methanobacteriota_B; c__Thermococci; o__Thermococcales; f__Thermococcaceae; g__Thermococcus; s__Thermococcus peptonophilus
GCF_001647085.1	Yes	Yes	No	No	d__Archaea; p__Methanobacteriota_B; c__Thermococci; o__Thermococcales; f__Thermococcaceae; g__Thermococcus; s__Thermococcus piezophilus
GCF_002214585.1	Yes	Yes	No	No	d__Archaea; p__Methanobacteriota_B; c__Thermococci; o__Thermococcales; f__Thermococcaceae; g__Thermococcus; s__Thermococcus profundus
GCF_002214565.1	Yes	Yes	No	No	d__Archaea; p__Methanobacteriota_B; c__Thermococci; o__Thermococcales; f__Thermococcaceae; g__Thermococcus; s__Thermococcus radiotolerans
GCF_002214505.1	Yes	Yes	No	No	d__Archaea; p__Methanobacteriota_B; c__Thermococci; o__Thermococcales; f__Thermococcaceae; g__Thermococcus; s__Thermococcus siculi
GCF_000151205.2	Yes	Yes	No	No	d__Archaea; p__Methanobacteriota_B; c__Thermococci; o__Thermococcales; f__Thermococcaceae; g__Thermococcus; s__Thermococcus sp000151205
GCF_000221185.1	Yes	Yes	No	No	d__Archaea; p__Methanobacteriota_B; c__Thermococci; o__Thermococcales; f__Thermococcaceae; g__Thermococcus; s__Thermococcus sp000221185
GCF_002214525.1	Yes	Yes	No	No	d__Archaea; p__Methanobacteriota_B; c__Thermococci; o__Thermococcales; f__Thermococcaceae; g__Thermococcus; s__Thermococcus sp002214525
GCA_011050175.1	Yes	Yes	No	No	d__Archaea; p__Methanobacteriota_B; c__Thermococci; o__Thermococcales; f__Thermococcaceae; g__Thermococcus; s__Thermococcus sp011050175
GCF_012027305.1	Yes	Yes	No	No	d__Archaea; p__Methanobacteriota_B; c__Thermococci; o__Thermococcales; f__Thermococcaceae; g__Thermococcus; s__Thermococcus sp012027305
GCF_012027355.1	Yes	Yes	No	No	d__Archaea; p__Methanobacteriota_B; c__Thermococci; o__Thermococcales; f__Thermococcaceae; g__Thermococcus; s__Thermococcus sp012027355
GCF_012027395.1	Yes	Yes	No	No	d__Archaea; p__Methanobacteriota_B; c__Thermococci; o__Thermococcales; f__Thermococcaceae; g__Thermococcus; s__Thermococcus sp012027395
GCF_012027495.1	Yes	Yes	No	No	d__Archaea; p__Methanobacteriota_B; c__Thermococci; o__Thermococcales; f__Thermococcaceae; g__Thermococcus; s__Thermococcus sp012027495
GCF_012027555.1	Yes	Yes	No	No	d__Archaea; p__Methanobacteriota_B; c__Thermococci; o__Thermococcales; f__Thermococcaceae; g__Thermococcus; s__Thermococcus sp012027555
GCF_012027595.1	Yes	Yes	No	No	d__Archaea; p__Methanobacteriota_B; c__Thermococci; o__Thermococcales; f__Thermococcaceae; g__Thermococcus; s__Thermococcus sp012027595
GCF_012027615.1	Yes	Yes	No	No	d__Archaea; p__Methanobacteriota_B; c__Thermococci; o__Thermococcales; f__Thermococcaceae; g__Thermococcus; s__Thermococcus sp012027615
GCF_012027635.1	Yes	Yes	No	No	d__Archaea; p__Methanobacteriota_B; c__Thermococci; o__Thermococcales; f__Thermococcaceae; g__Thermococcus; s__Thermococcus sp012027635
GCF_012027645.1	Yes	Yes	No	No	d__Archaea; p__Methanobacteriota_B; c__Thermococci; o__Thermococcales; f__Thermococcaceae; g__Thermococcus; s__Thermococcus sp012027645
GCA_013153595.1	Yes	Yes	No	No	d__Archaea; p__Methanobacteriota_B; c__Thermococci; o__Thermococcales; f__Thermococcaceae; g__Thermococcus; s__Thermococcus sp013153595
GCA_015520705.1	Yes	Yes	No	No	d__Archaea; p__Methanobacteriota_B; c__Thermococci; o__Thermococcales; f__Thermococcaceae; g__Thermococcus; s__Thermococcus sp015520705
GCA_015521605.1	Yes	Yes	No	No	d__Archaea; p__Methanobacteriota_B; c__Thermococci; o__Thermococcales; f__Thermococcaceae; g__Thermococcus; s__Thermococcus sp015521605
GCA_015522395.1	Yes	Yes	No	No	d__Archaea; p__Methanobacteriota_B; c__Thermococci; o__Thermococcales; f__Thermococcaceae; g__Thermococcus; s__Thermococcus sp015522395
GCA_015523185.1	Yes	Yes	No	No	d__Archaea; p__Methanobacteriota_B; c__Thermococci; o__Thermococcales; f__Thermococcaceae; g__Thermococcus; s__Thermococcus sp015523185
GCA_015523195.1	Yes	Yes	No	No	d__Archaea; p__Methanobacteriota_B; c__Thermococci; o__Thermococcales; f__Thermococcaceae; g__Thermococcus; s__Thermococcus sp015523195
GCF_900198835.1	Yes	Yes	No	No	d__Archaea; p__Methanobacteriota_B; c__Thermococci; o__Thermococcales; f__Thermococcaceae; g__Thermococcus; s__Thermococcus sp900198835
GCF_017873335.1	Yes	Yes	No	No	d__Archaea; p__Methanobacteriota_B; c__Thermococci; o__Thermococcales; f__Thermococcaceae; g__Thermococcus; s__Thermococcus stetteri
GCF_002214545.1	Yes	Yes	No	No	d__Archaea; p__Methanobacteriota_B; c__Thermococci; o__Thermococcales; f__Thermococcaceae; g__Thermococcus; s__Thermococcus thioreducens
GCF_000258515.1	Yes	Yes	No	No	d__Archaea; p__Methanobacteriota_B; c__Thermococci; o__Thermococcales; f__Thermococcaceae; g__Thermococcus; s__Thermococcus zilligii
GCF_000022545.1	Yes	Yes	No	No	d__Archaea; p__Methanobacteriota_B; c__Thermococci; o__Thermococcales; f__Thermococcaceae; g__Thermococcus_A; s__Thermococcus_A sibiricus
GCF_000430485.1	Yes	Yes	No	No	d__Archaea; p__Methanobacteriota_B; c__Thermococci; o__Thermococcales; f__Thermococcaceae; g__Thermococcus_A; s__Thermococcus_A sp000430485
GCF_001317345.1	Yes	Yes	No	No	d__Archaea; p__Methanobacteriota_B; c__Thermococci; o__Thermococcales; f__Thermococcaceae; g__Thermococcus_A; s__Thermococcus_A sp001317345
GCF_001484685.1	Yes	Yes	No	No	d__Archaea; p__Methanobacteriota_B; c__Thermococci; o__Thermococcales; f__Thermococcaceae; g__Thermococcus_A; s__Thermococcus_A sp001484685
GCA_003663525.1	Yes	Yes	No	No	d__Archaea; p__Methanobacteriota_B; c__Thermococci; o__Thermococcales; f__Thermococcaceae; g__Thermococcus_A; s__Thermococcus_A sp003663525
GCA_003663535.1	Yes	Yes	No	No	d__Archaea; p__Methanobacteriota_B; c__Thermococci; o__Thermococcales; f__Thermococcaceae; g__Thermococcus_A; s__Thermococcus_A sp003663535
GCF_012027425.1	Yes	Yes	No	No	d__Archaea; p__Methanobacteriota_B; c__Thermococci; o__Thermococcales; f__Thermococcaceae; g__Thermococcus_A; s__Thermococcus_A sp012027425
GCF_000151105.2	Yes	Yes	No	No	d__Archaea; p__Methanobacteriota_B; c__Thermococci; o__Thermococcales; f__Thermococcaceae; g__Thermococcus_B; s__Thermococcus_B barophilus
GCF_000517445.1	Yes	Yes	No	No	d__Archaea; p__Methanobacteriota_B; c__Thermococci; o__Thermococcales; f__Thermococcaceae; g__Thermococcus_B; s__Thermococcus_B paralvinellae
GCA_015662175.1	Yes	Yes	No	No	d__Archaea; p__Methanobacteriota_B; c__Thermococci; o__Thermococcales; f__Thermococcaceae; g__Thermococcus_B; s__Thermococcus_B paralvinellae_A
GCF_012027325.1	Yes	Yes	No	No	d__Archaea; p__Methanobacteriota_B; c__Thermococci; o__Thermococcales; f__Thermococcaceae; g__Thermococcus_B; s__Thermococcus_B sp012027325
GCA_017656495.1	Yes	Yes	No	No	d__Archaea; p__Methanobacteriota_B; c__Thermococci; o__Thermococcales; f__Thermococcaceae; g__Thermococcus_B; s__Thermococcus_B sp017656495
GCA_002009975.1	Yes	Yes	No	No	d__Archaea; p__Methanobacteriota_B; c__Thermococci; o__Thermococcales; f__Thermococcaceae; g__Thermococcus_C; s__Thermococcus_C sp002009975
GCA_002778455.1	Yes	Yes	No	No	d__Archaea; p__Micrarchaeota; c__Micrarchaeia; o__Anstonellales; f__Anstonellaceae; g__1-14-0-10-45-29; s__1-14-0-10-45-29 sp002778455
GCA_018304295.1	Yes	Yes	No	No	d__Archaea; p__Micrarchaeota; c__Micrarchaeia; o__Anstonellales; f__Anstonellaceae; g__Anstonella; s__Anstonella sp018304295
GCA_902384585.1	Yes	Yes	No	No	d__Archaea; p__Micrarchaeota; c__Micrarchaeia; o__Anstonellales; f__Anstonellaceae; g__Anstonella; s__Anstonella stagnisolia
GCA_902384555.1	Yes	Yes	No	No	d__Archaea; p__Micrarchaeota; c__Micrarchaeia; o__Anstonellales; f__Anstonellaceae; g__CAIXYX01; s__CAIXYX01 sp902384555
GCA_903923795.1	Yes	Yes	No	No	d__Archaea; p__Micrarchaeota; c__Micrarchaeia; o__Anstonellales; f__Anstonellaceae; g__CAIXYX01; s__CAIXYX01 sp903923795
GCA_011334515.1	Yes	Yes	No	No	d__Archaea; p__Micrarchaeota; c__Micrarchaeia; o__Anstonellales; f__Anstonellaceae; g__DTIH01; s__DTIH01 sp011334515
GCA_013331805.1	Yes	Yes	No	No	d__Archaea; p__Micrarchaeota; c__Micrarchaeia; o__Anstonellales; f__Anstonellaceae; g__UBA10161; s__UBA10161 sp10161u
GCA_903892905.1	Yes	Yes	No	No	d__Archaea; p__Micrarchaeota; c__Micrarchaeia; o__Anstonellales; f__Anstonellaceae; g__UBA10161; s__UBA10161 sp903892905
GCA_902386555.1	Yes	Yes	No	No	d__Archaea; p__Micrarchaeota; c__Micrarchaeia; o__Anstonellales; f__Bilamarchaeaceae; g__Bilamarchaeum; s__Bilamarchaeum dharawalense
GCA_013425375.1	Yes	Yes	No	No	d__Archaea; p__Micrarchaeota; c__Micrarchaeia; o__Anstonellales; f__Bilamarchaeaceae; g__Bilamarchaeum; s__Bilamarchaeum sp013425375
GCA_014730115.1	Yes	Yes	No	No	d__Archaea; p__Micrarchaeota; c__Micrarchaeia; o__Anstonellales; f__Bilamarchaeaceae; g__Bilamarchaeum; s__Bilamarchaeum sp014730115
GCA_016212505.1	Yes	Yes	No	No	d__Archaea; p__Micrarchaeota; c__Micrarchaeia; o__Anstonellales; f__Bilamarchaeaceae; g__Bilamarchaeum; s__Bilamarchaeum sp016212505
GCA_016212525.1	Yes	Yes	No	No	d__Archaea; p__Micrarchaeota; c__Micrarchaeia; o__Anstonellales; f__Bilamarchaeaceae; g__Bilamarchaeum; s__Bilamarchaeum sp016212525
GCA_016926175.1	Yes	Yes	No	No	d__Archaea; p__Micrarchaeota; c__Micrarchaeia; o__Anstonellales; f__Bilamarchaeaceae; g__Bilamarchaeum; s__Bilamarchaeum sp016926175
GCA_018812625.1	Yes	Yes	No	No	d__Archaea; p__Micrarchaeota; c__Micrarchaeia; o__Anstonellales; f__Bilamarchaeaceae; g__Bilamarchaeum; s__Bilamarchaeum sp018812625
GCA_018812715.1	Yes	Yes	No	No	d__Archaea; p__Micrarchaeota; c__Micrarchaeia; o__Anstonellales; f__Bilamarchaeaceae; g__Bilamarchaeum; s__Bilamarchaeum sp018812715
GCA_018813505.1	Yes	Yes	No	No	d__Archaea; p__Micrarchaeota; c__Micrarchaeia; o__Anstonellales; f__Bilamarchaeaceae; g__Bilamarchaeum; s__Bilamarchaeum sp018813505
GCA_903835325.1	Yes	Yes	No	No	d__Archaea; p__Micrarchaeota; c__Micrarchaeia; o__Anstonellales; f__Bilamarchaeaceae; g__Bilamarchaeum; s__Bilamarchaeum sp903835325
GCA_014727925.1	Yes	Yes	No	No	d__Archaea; p__Micrarchaeota; c__Micrarchaeia; o__Anstonellales; f__Bilamarchaeaceae; g__CAIKOA01; s__CAIKOA01 sp014727925
GCA_014727975.1	Yes	Yes	No	No	d__Archaea; p__Micrarchaeota; c__Micrarchaeia; o__Anstonellales; f__Bilamarchaeaceae; g__CAIKOA01; s__CAIKOA01 sp014727975
GCA_016932815.1	Yes	Yes	No	No	d__Archaea; p__Micrarchaeota; c__Micrarchaeia; o__Anstonellales; f__Bilamarchaeaceae; g__CAIKOA01; s__CAIKOA01 sp016932815
GCA_903828955.1	Yes	Yes	No	No	d__Archaea; p__Micrarchaeota; c__Micrarchaeia; o__Anstonellales; f__Bilamarchaeaceae; g__CAIKOA01; s__CAIKOA01 sp903828955
GCA_903835385.1	Yes	Yes	No	No	d__Archaea; p__Micrarchaeota; c__Micrarchaeia; o__Anstonellales; f__Bilamarchaeaceae; g__CAILMQ01; s__CAILMQ01 sp903835385
GCA_013425455.1	Yes	Yes	No	No	d__Archaea; p__Micrarchaeota; c__Micrarchaeia; o__Anstonellales; f__Bilamarchaeaceae; g__CAIXOA01; s__CAIXOA01 sp013425455
GCA_903920925.1	Yes	Yes	No	No	d__Archaea; p__Micrarchaeota; c__Micrarchaeia; o__Anstonellales; f__Bilamarchaeaceae; g__CAIXOA01; s__CAIXOA01 sp903920925
GCA_011358475.1	Yes	Yes	No	No	d__Archaea; p__Micrarchaeota; c__Micrarchaeia; o__Anstonellales; f__Bilamarchaeaceae; g__DTNT01; s__DTNT01 sp011358475
GCA_011358535.1	Yes	Yes	No	No	d__Archaea; p__Micrarchaeota; c__Micrarchaeia; o__Anstonellales; f__Bilamarchaeaceae; g__JACCLJ01; s__JACCLJ01 sp011358535
GCA_013425425.1	Yes	Yes	No	No	d__Archaea; p__Micrarchaeota; c__Micrarchaeia; o__Anstonellales; f__Bilamarchaeaceae; g__JACCLJ01; s__JACCLJ01 sp013425425
GCA_016180665.1	Yes	Yes	No	No	d__Archaea; p__Micrarchaeota; c__Micrarchaeia; o__Anstonellales; f__Bilamarchaeaceae; g__JACPAS01; s__JACPAS01 sp016180665
GCA_016935455.1	Yes	Yes	No	No	d__Archaea; p__Micrarchaeota; c__Micrarchaeia; o__Anstonellales; f__Bilamarchaeaceae; g__JAFGQX01; s__JAFGQX01 sp016935455
GCA_018304385.1	Yes	Yes	No	No	d__Archaea; p__Micrarchaeota; c__Micrarchaeia; o__Anstonellales; f__Bilamarchaeaceae; g__JAGVWJ01; s__JAGVWJ01 sp018304385
GCA_018813445.1	Yes	Yes	No	No	d__Archaea; p__Micrarchaeota; c__Micrarchaeia; o__Anstonellales; f__Bilamarchaeaceae; g__JAHJBR01; s__JAHJBR01 sp018813445
GCA_013331535.1	Yes	Yes	No	No	d__Archaea; p__Micrarchaeota; c__Micrarchaeia; o__Anstonellales; f__Bilamarchaeaceae; g__UBA10214; s__UBA10214 sp10214u
GCA_001871475.1	Yes	Yes	No	No	d__Archaea; p__Micrarchaeota; c__Micrarchaeia; o__Anstonellales; f__CG1-02-47-40; g__CG1-02-47-40; s__CG1-02-47-40 sp001871475
GCA_011362975.1	Yes	Yes	No	No	d__Archaea; p__Micrarchaeota; c__Micrarchaeia; o__Anstonellales; f__J096; g__DTGI01; s__DTGI01 sp011362975
GCA_003694965.1	Yes	Yes	No	No	d__Archaea; p__Micrarchaeota; c__Micrarchaeia; o__Anstonellales; f__J096; g__J096; s__J096 sp003694965
GCA_015522475.1	Yes	Yes	No	No	d__Archaea; p__Micrarchaeota; c__Micrarchaeia; o__Anstonellales; f__J096; g__J096; s__J096 sp015522475
GCA_011380495.1	Yes	Yes	No	No	d__Archaea; p__Micrarchaeota; c__Micrarchaeia; o__Anstonellales; f__J096; g__JAADEL01; s__JAADEL01 sp011380495
GCA_013153395.1	Yes	Yes	No	No	d__Archaea; p__Micrarchaeota; c__Micrarchaeia; o__Anstonellales; f__J096; g__JAADEL01; s__JAADEL01 sp013153395
GCA_015520875.1	Yes	Yes	No	No	d__Archaea; p__Micrarchaeota; c__Micrarchaeia; o__Anstonellales; f__J096; g__JAADEL01; s__JAADEL01 sp015520875
GCA_015523325.1	Yes	Yes	No	No	d__Archaea; p__Micrarchaeota; c__Micrarchaeia; o__Anstonellales; f__J096; g__WAKO01; s__WAKO01 sp015523325
GCA_001871535.1	Yes	Yes	No	No	d__Archaea; p__Micrarchaeota; c__Micrarchaeia; o__Anstonellales; f__UBA8471; g__UBA8471; s__UBA8471 sp001871535
GCA_016866895.1	Yes	Yes	No	No	d__Archaea; p__Micrarchaeota; c__Micrarchaeia; o__Anstonellales; f__VGKX01; g__VGKX01; s__VGKX01 sp016866895
GCA_003660965.1	Yes	Yes	No	No	d__Archaea; p__Micrarchaeota; c__Micrarchaeia; o__Burarchaeales; f__Burarchaeaceae; g__B9-G16; s__B9-G16 sp003660965
GCA_902386535.1	Yes	Yes	No	No	d__Archaea; p__Micrarchaeota; c__Micrarchaeia; o__Burarchaeales; f__Burarchaeaceae; g__Burarchaeum; s__Burarchaeum australiense
GCA_902385155.1	Yes	Yes	No	No	d__Archaea; p__Micrarchaeota; c__Micrarchaeia; o__CABMEP01; f__CABMEP01; g__CABMEP01; s__CABMEP01 sp902385155
GCA_011332735.1	Yes	Yes	No	No	d__Archaea; p__Micrarchaeota; c__Micrarchaeia; o__CABMEP01; f__CABMEP01; g__DTQF01; s__DTQF01 sp011332735
GCA_011389055.1	Yes	Yes	No	No	d__Archaea; p__Micrarchaeota; c__Micrarchaeia; o__CAILAH01; f__CAILAH01; g__CAILAH01; s__CAILAH01 sp011389055
GCA_903832205.1	Yes	Yes	No	No	d__Archaea; p__Micrarchaeota; c__Micrarchaeia; o__CAILAH01; f__CAILAH01; g__CAILAH01; s__CAILAH01 sp903832205
GCA_011335015.1	Yes	Yes	No	No	d__Archaea; p__Micrarchaeota; c__Micrarchaeia; o__DTNL01; f__DTGH01; g__DTGH01; s__DTGH01 sp011335015
GCA_013426015.1	Yes	Yes	No	No	d__Archaea; p__Micrarchaeota; c__Micrarchaeia; o__DTNL01; f__DTGH01; g__Fermentimicrarchaeum; s__Fermentimicrarchaeum limneticum
GCA_013425335.1	Yes	Yes	No	No	d__Archaea; p__Micrarchaeota; c__Micrarchaeia; o__DTNL01; f__DTGH01; g__Fermentimicrarchaeum; s__Fermentimicrarchaeum sp013425335
GCA_013425405.1	Yes	Yes	No	No	d__Archaea; p__Micrarchaeota; c__Micrarchaeia; o__DTNL01; f__DTGH01; g__Fermentimicrarchaeum; s__Fermentimicrarchaeum sp013425405
GCA_903884505.1	Yes	Yes	No	No	d__Archaea; p__Micrarchaeota; c__Micrarchaeia; o__DTNL01; f__DTNL01; g__CAISET01; s__CAISET01 sp903884505
GCA_903921825.1	Yes	Yes	No	No	d__Archaea; p__Micrarchaeota; c__Micrarchaeia; o__DTNL01; f__DTNL01; g__CAIXRF01; s__CAIXRF01 sp903921825
GCA_011358645.1	Yes	Yes	No	No	d__Archaea; p__Micrarchaeota; c__Micrarchaeia; o__DTNL01; f__DTNL01; g__DTNL01; s__DTNL01 sp011358645
GCA_902384795.1	Yes	Yes	No	No	d__Archaea; p__Micrarchaeota; c__Micrarchaeia; o__Gugararchaeales; f__Gugararchaeaceae; g__Gugararchaeum; s__Gugararchaeum adminiculabundum
GCA_016207225.1	Yes	Yes	No	No	d__Archaea; p__Micrarchaeota; c__Micrarchaeia; o__JACQQB01; f__JACQQB01; g__JACQQB01; s__JACQQB01 sp016207225
GCA_016212395.1	Yes	Yes	No	No	d__Archaea; p__Micrarchaeota; c__Micrarchaeia; o__JACRGF01; f__JACRGF01; g__JACRGF01; s__JACRGF01 sp016212395
GCA_014874295.1	Yes	Yes	No	No	d__Archaea; p__Micrarchaeota; c__Micrarchaeia; o__Micrarchaeales; f__Micrarchaeaceae; g__A-MIC-10; s__A-MIC-10 sp014874295
GCA_902385515.1	Yes	Yes	No	No	d__Archaea; p__Micrarchaeota; c__Micrarchaeia; o__Micrarchaeales; f__Micrarchaeaceae; g__CABMGC01; s__CABMGC01 sp902385515
GCA_903858385.1	Yes	Yes	No	No	d__Archaea; p__Micrarchaeota; c__Micrarchaeia; o__Micrarchaeales; f__Micrarchaeaceae; g__CAIOIN01; s__CAIOIN01 sp903858385
GCA_903884115.1	Yes	Yes	No	No	d__Archaea; p__Micrarchaeota; c__Micrarchaeia; o__Micrarchaeales; f__Micrarchaeaceae; g__CAISDH01; s__CAISDH01 sp903884115
GCF_002214165.1	Yes	Yes	No	No	d__Archaea; p__Micrarchaeota; c__Micrarchaeia; o__Micrarchaeales; f__Micrarchaeaceae; g__Mancarchaeum; s__Mancarchaeum acidiphilum
GCA_009387755.1	Yes	Yes	No	No	d__Archaea; p__Micrarchaeota; c__Micrarchaeia; o__Micrarchaeales; f__Micrarchaeaceae; g__Micrarchaeum; s__Micrarchaeum acidiphilum
GCF_016806735.1	Yes	Yes	No	No	d__Archaea; p__Micrarchaeota; c__Micrarchaeia; o__Micrarchaeales; f__Micrarchaeaceae; g__Micrarchaeum_A; s__Micrarchaeum_A acidiphilum_A
GCA_013330215.1	Yes	Yes	No	No	d__Archaea; p__Micrarchaeota; c__Micrarchaeia; o__Micrarchaeales; f__Micrarchaeaceae; g__UBA12276; s__UBA12276 sp8261u
GCA_902385045.1	Yes	Yes	No	No	d__Archaea; p__Micrarchaeota; c__Micrarchaeia; o__Norongarragalinales; f__CABMDW01; g__CABMDW01; s__CABMDW01 sp902385045
GCA_903851445.1	Yes	Yes	No	No	d__Archaea; p__Micrarchaeota; c__Micrarchaeia; o__Norongarragalinales; f__CAINOH01; g__CAINOH01; s__CAINOH01 sp903851445
GCA_903893865.1	Yes	Yes	No	No	d__Archaea; p__Micrarchaeota; c__Micrarchaeia; o__Norongarragalinales; f__CAITNU01; g__CAITNU01; s__CAITNU01 sp903893865
GCA_011358415.1	Yes	Yes	No	No	d__Archaea; p__Micrarchaeota; c__Micrarchaeia; o__Norongarragalinales; f__DTNV01; g__DTNV01; s__DTNV01 sp011358415
GCA_016188965.1	Yes	Yes	No	No	d__Archaea; p__Micrarchaeota; c__Micrarchaeia; o__Norongarragalinales; f__JACPGT01; g__JACPGT01; s__JACPGT01 sp016188965
GCA_016207165.1	Yes	Yes	No	No	d__Archaea; p__Micrarchaeota; c__Micrarchaeia; o__Norongarragalinales; f__JACPGT01; g__JACPGT01; s__JACPGT01 sp016207165
GCA_016212375.1	Yes	Yes	No	No	d__Archaea; p__Micrarchaeota; c__Micrarchaeia; o__Norongarragalinales; f__JACPGT01; g__JACPGT01; s__JACPGT01 sp016212375
GCA_016214445.1	Yes	Yes	No	No	d__Archaea; p__Micrarchaeota; c__Micrarchaeia; o__Norongarragalinales; f__JACPGT01; g__JACROM01; s__JACROM01 sp016214445
GCA_016212465.1	Yes	Yes	No	No	d__Archaea; p__Micrarchaeota; c__Micrarchaeia; o__Norongarragalinales; f__JACRGE01; g__JACRGE01; s__JACRGE01 sp016212465
GCA_902384935.1	Yes	Yes	No	No	d__Archaea; p__Micrarchaeota; c__Micrarchaeia; o__Norongarragalinales; f__Norongarragalinaceae; g__Norongarragalina; s__Norongarragalina meridionalis
GCA_002763345.1	Yes	Yes	No	No	d__Archaea; p__Micrarchaeota; c__Micrarchaeia; o__Norongarragalinales; f__Norongarragalinaceae; g__Norongarragalina; s__Norongarragalina sp002763345
GCA_002792915.1	Yes	Yes	No	No	d__Archaea; p__Micrarchaeota; c__Micrarchaeia; o__Norongarragalinales; f__Norongarragalinaceae; g__UBA93; s__UBA93 sp002792915
GCA_002499405.1	Yes	Yes	No	No	d__Archaea; p__Micrarchaeota; c__Micrarchaeia; o__Norongarragalinales; f__Norongarragalinaceae; g__UBA95; s__UBA95 sp002499405
GCA_016212475.1	Yes	Yes	No	No	d__Archaea; p__Micrarchaeota; c__Micrarchaeia; o__Norongarragalinales; f__SBBD01; g__JACRGC01; s__JACRGC01 sp016212475
GCA_018819225.1	Yes	Yes	No	No	d__Archaea; p__Micrarchaeota; c__Micrarchaeia; o__Norongarragalinales; f__SBBD01; g__JAHJQN01; s__JAHJQN01 sp018819225
GCA_005239845.1	Yes	Yes	No	No	d__Archaea; p__Micrarchaeota; c__Micrarchaeia; o__Norongarragalinales; f__SBBD01; g__SBBD01; s__SBBD01 sp005239845
GCA_013360305.1	Yes	Yes	No	No	d__Archaea; p__Micrarchaeota; c__Micrarchaeia; o__Norongarragalinales; f__UBA10210; g__JABWCK01; s__JABWCK01 sp013360305
GCA_018304285.1	Yes	Yes	No	No	d__Archaea; p__Micrarchaeota; c__Micrarchaeia; o__Norongarragalinales; f__UBA10210; g__UBA10210; s__UBA10210 sp018304285
GCA_013331595.1	Yes	Yes	No	No	d__Archaea; p__Micrarchaeota; c__Micrarchaeia; o__Norongarragalinales; f__UBA10210; g__UBA10210; s__UBA10210 sp10210u
GCA_001871495.1	Yes	Yes	No	No	d__Archaea; p__Micrarchaeota; c__Micrarchaeia; o__Norongarragalinales; f__UBA8480; g__UBA8480; s__UBA8480 sp001871495
GCA_013425325.1	Yes	Yes	No	No	d__Archaea; p__Micrarchaeota; c__Micrarchaeia; o__Norongarragalinales; f__UBA8480; g__UBA8480; s__UBA8480 sp013425325
GCA_016194335.1	Yes	Yes	No	No	d__Archaea; p__Micrarchaeota; c__Micrarchaeia; o__Norongarragalinales; f__UBA97; g__JACQBR01; s__JACQBR01 sp016194335
GCA_016217775.1	Yes	Yes	No	No	d__Archaea; p__Micrarchaeota; c__Micrarchaeia; o__Norongarragalinales; f__UBA97; g__JACRGG01; s__JACRGG01 sp016217775
GCA_001871595.1	Yes	Yes	No	No	d__Archaea; p__Micrarchaeota; c__Micrarchaeia; o__Norongarragalinales; f__UBA97; g__UBA97; s__UBA97 sp001871595
GCA_015522865.1	Yes	Yes	No	No	d__Archaea; p__Micrarchaeota; c__Micrarchaeia; o__Norongarragalinales; f__WALN01; g__WALN01; s__WALN01 sp015522865
GCA_003660925.1	Yes	Yes	No	No	d__Archaea; p__Nanoarchaeota; c__Nanoarchaeia; o__B33-G15; f__B33-G15; g__B33-G15; s__B33-G15 sp003660925
GCA_017608385.1	Yes	Yes	No	No	d__Archaea; p__Nanoarchaeota; c__Nanoarchaeia; o__B33-G15; f__B33-G15; g__JAFCFZ01; s__JAFCFZ01 sp017608385
GCA_017608045.1	Yes	Yes	No	No	d__Archaea; p__Nanoarchaeota; c__Nanoarchaeia; o__B33-G15; f__JAFCGN01; g__JAFCGN01; s__JAFCGN01 sp017608045
GCA_017609105.1	Yes	Yes	No	No	d__Archaea; p__Nanoarchaeota; c__Nanoarchaeia; o__B33-G15; f__JAFCGN01; g__JAFCGN01; s__JAFCGN01 sp017609105
GCA_003563585.1	Yes	Yes	No	No	d__Archaea; p__Nanoarchaeota; c__Nanoarchaeia; o__CSSed11-243R1; f__CSSed11-243R1; g__CSSed11-243R1; s__CSSed11-243R1 sp003563585
GCA_007133845.1	Yes	Yes	No	No	d__Archaea; p__Nanoarchaeota; c__Nanoarchaeia; o__CSSed11-243R1; f__CSSed11-243R1; g__CSSed11-243R1; s__CSSed11-243R1 sp007133845
GCA_011333755.1	Yes	Yes	No	No	d__Archaea; p__Nanoarchaeota; c__Nanoarchaeia; o__CSSed11-243R1; f__CSSed11-243R1; g__DTJS01; s__DTJS01 sp011333755
GCA_015522785.1	Yes	Yes	No	No	d__Archaea; p__Nanoarchaeota; c__Nanoarchaeia; o__CSSed11-243R1; f__CSSed11-243R1; g__WALP01; s__WALP01 sp015522785
GCA_011366705.1	Yes	Yes	No	No	d__Archaea; p__Nanoarchaeota; c__Nanoarchaeia; o__DTBS01; f__DTBS01; g__DTBS01; s__DTBS01 sp011366705
GCA_000008085.1	Yes	Yes	No	No	d__Archaea; p__Nanoarchaeota; c__Nanoarchaeia; o__Nanoarchaeales; f__Nanoarchaeaceae; g__Nanoarchaeum; s__Nanoarchaeum equitans
GCA_011331665.1	Yes	Yes	No	No	d__Archaea; p__Nanoarchaeota; c__Nanoarchaeia; o__Nanoarchaeales; f__Nanopusillaceae; g__DSQZ01; s__DSQZ01 sp011331665
GCA_003568775.1	Yes	Yes	No	No	d__Archaea; p__Nanoarchaeota; c__Nanoarchaeia; o__Nanoarchaeales; f__Nanopusillaceae; g__Nanoclepta; s__Nanoclepta minutus
GCA_001552015.1	Yes	Yes	No	No	d__Archaea; p__Nanoarchaeota; c__Nanoarchaeia; o__Nanoarchaeales; f__Nanopusillaceae; g__Nanopusillus; s__Nanopusillus acidilobi
GCA_000387965.1	Yes	Yes	No	No	d__Archaea; p__Nanoarchaeota; c__Nanoarchaeia; o__Nanoarchaeales; f__Nanopusillaceae; g__Nanopusillus; s__Nanopusillus stetteri
GCA_003086415.1	Yes	Yes	No	No	d__Archaea; p__Nanoarchaeota; c__Nanoarchaeia; o__Nanoarchaeales; f__Nanopusillaceae; g__Nanopusillus; s__Nanopusillus stetteri_A
GCA_002763115.1	Yes	Yes	No	No	d__Archaea; p__Nanoarchaeota; c__Nanoarchaeia; o__Pacearchaeales; f__CG1-02-31-27; g__CG1-02-31-27; s__CG1-02-31-27 sp002763115
GCA_011371765.1	Yes	Yes	No	No	d__Archaea; p__Nanoarchaeota; c__Nanoarchaeia; o__Pacearchaeales; f__DRVD01; g__DRVD01; s__DRVD01 sp011371765
GCA_011362825.1	Yes	Yes	No	No	d__Archaea; p__Nanoarchaeota; c__Nanoarchaeia; o__Pacearchaeales; f__DTIR01; g__DTIR01; s__DTIR01 sp011362825
GCA_016211995.1	Yes	Yes	No	No	d__Archaea; p__Nanoarchaeota; c__Nanoarchaeia; o__Pacearchaeales; f__DTIR01; g__JACRHU01; s__JACRHU01 sp016211995
GCA_018303805.1	Yes	Yes	No	No	d__Archaea; p__Nanoarchaeota; c__Nanoarchaeia; o__Pacearchaeales; f__DTIR01; g__JAGVXL01; s__JAGVXL01 sp018303805
GCA_002254805.1	Yes	Yes	No	No	d__Archaea; p__Nanoarchaeota; c__Nanoarchaeia; o__Pacearchaeales; f__EX4484-31; g__EX4484-31; s__EX4484-31 sp002254805
GCA_002763075.1	Yes	Yes	No	No	d__Archaea; p__Nanoarchaeota; c__Nanoarchaeia; o__Pacearchaeales; f__GW2011-AR1; g__1-14-0-10-34-76; s__1-14-0-10-34-76 sp002763075
GCA_002690445.1	Yes	Yes	No	No	d__Archaea; p__Nanoarchaeota; c__Nanoarchaeia; o__Pacearchaeales; f__GW2011-AR1; g__ARS10; s__ARS10 sp002690445
GCA_002688165.1	Yes	Yes	No	No	d__Archaea; p__Nanoarchaeota; c__Nanoarchaeia; o__Pacearchaeales; f__GW2011-AR1; g__ARS1285; s__ARS1285 sp002688165
GCA_002688335.1	Yes	Yes	No	No	d__Archaea; p__Nanoarchaeota; c__Nanoarchaeia; o__Pacearchaeales; f__GW2011-AR1; g__ARS1285; s__ARS1285 sp002688335
GCA_002688875.1	Yes	Yes	No	No	d__Archaea; p__Nanoarchaeota; c__Nanoarchaeia; o__Pacearchaeales; f__GW2011-AR1; g__ARS1285; s__ARS1285 sp002688875
GCA_002686355.1	Yes	Yes	No	No	d__Archaea; p__Nanoarchaeota; c__Nanoarchaeia; o__Pacearchaeales; f__GW2011-AR1; g__ARS1301; s__ARS1301 sp002686355
GCA_017609205.1	Yes	Yes	No	No	d__Archaea; p__Nanoarchaeota; c__Nanoarchaeia; o__Pacearchaeales; f__GW2011-AR1; g__ARS1301; s__ARS1301 sp017609205
GCA_002688015.1	Yes	Yes	No	No	d__Archaea; p__Nanoarchaeota; c__Nanoarchaeia; o__Pacearchaeales; f__GW2011-AR1; g__ARS1309; s__ARS1309 sp002688015
GCA_002686195.1	Yes	Yes	No	No	d__Archaea; p__Nanoarchaeota; c__Nanoarchaeia; o__Pacearchaeales; f__GW2011-AR1; g__ARS23; s__ARS23 sp002686195
GCA_002687255.1	Yes	Yes	No	No	d__Archaea; p__Nanoarchaeota; c__Nanoarchaeia; o__Pacearchaeales; f__GW2011-AR1; g__ARS50; s__ARS50 sp002687255
GCA_000405225.1	Yes	Yes	No	No	d__Archaea; p__Nanoarchaeota; c__Nanoarchaeia; o__Pacearchaeales; f__GW2011-AR1; g__ASMP01; s__ASMP01 sp000405225
GCA_016866915.1	Yes	Yes	No	No	d__Archaea; p__Nanoarchaeota; c__Nanoarchaeia; o__Pacearchaeales; f__GW2011-AR1; g__ASMP01; s__ASMP01 sp016866915
GCA_017610405.1	Yes	Yes	No	No	d__Archaea; p__Nanoarchaeota; c__Nanoarchaeia; o__Pacearchaeales; f__GW2011-AR1; g__ASMP01; s__ASMP01 sp017610405
GCA_018303885.1	Yes	Yes	No	No	d__Archaea; p__Nanoarchaeota; c__Nanoarchaeia; o__Pacearchaeales; f__GW2011-AR1; g__ASMP01; s__ASMP01 sp018303885
GCA_018821425.1	Yes	Yes	No	No	d__Archaea; p__Nanoarchaeota; c__Nanoarchaeia; o__Pacearchaeales; f__GW2011-AR1; g__ASMP01; s__ASMP01 sp018821425
GCA_018829425.1	Yes	Yes	No	No	d__Archaea; p__Nanoarchaeota; c__Nanoarchaeia; o__Pacearchaeales; f__GW2011-AR1; g__ASMP01; s__ASMP01 sp018829425
GCA_018830685.1	Yes	Yes	No	No	d__Archaea; p__Nanoarchaeota; c__Nanoarchaeia; o__Pacearchaeales; f__GW2011-AR1; g__ASMP01; s__ASMP01 sp018830685
GCA_018830905.1	Yes	Yes	No	No	d__Archaea; p__Nanoarchaeota; c__Nanoarchaeia; o__Pacearchaeales; f__GW2011-AR1; g__ASMP01; s__ASMP01 sp018830905
GCA_002897655.1	Yes	Yes	No	No	d__Archaea; p__Nanoarchaeota; c__Nanoarchaeia; o__Pacearchaeales; f__GW2011-AR1; g__BMS3ABIN17; s__BMS3ABIN17 sp002897655
GCA_016784085.1	Yes	Yes	No	No	d__Archaea; p__Nanoarchaeota; c__Nanoarchaeia; o__Pacearchaeales; f__GW2011-AR1; g__BS150m-G67; s__BS150m-G67 sp016784085
GCA_018304045.1	Yes	Yes	No	No	d__Archaea; p__Nanoarchaeota; c__Nanoarchaeia; o__Pacearchaeales; f__GW2011-AR1; g__CABMGE01; s__CABMGE01 sp018304045
GCA_902385625.1	Yes	Yes	No	No	d__Archaea; p__Nanoarchaeota; c__Nanoarchaeia; o__Pacearchaeales; f__GW2011-AR1; g__CABMGE01; s__CABMGE01 sp902385625
GCA_018303895.1	Yes	Yes	No	No	d__Archaea; p__Nanoarchaeota; c__Nanoarchaeia; o__Pacearchaeales; f__GW2011-AR1; g__CABMGN01; s__CABMGN01 sp018303895
GCA_902385635.1	Yes	Yes	No	No	d__Archaea; p__Nanoarchaeota; c__Nanoarchaeia; o__Pacearchaeales; f__GW2011-AR1; g__CABMGN01; s__CABMGN01 sp902385635
GCA_902385655.1	Yes	Yes	No	No	d__Archaea; p__Nanoarchaeota; c__Nanoarchaeia; o__Pacearchaeales; f__GW2011-AR1; g__CABMGO01; s__CABMGO01 sp902385655
GCA_903828655.1	Yes	Yes	No	No	d__Archaea; p__Nanoarchaeota; c__Nanoarchaeia; o__Pacearchaeales; f__GW2011-AR1; g__CAIKMX01; s__CAIKMX01 sp903828655
GCA_016867035.1	Yes	Yes	No	No	d__Archaea; p__Nanoarchaeota; c__Nanoarchaeia; o__Pacearchaeales; f__GW2011-AR1; g__CAIPOI01; s__CAIPOI01 sp016867035
GCA_903866625.1	Yes	Yes	No	No	d__Archaea; p__Nanoarchaeota; c__Nanoarchaeia; o__Pacearchaeales; f__GW2011-AR1; g__CAIPOI01; s__CAIPOI01 sp903866625
GCA_903873955.1	Yes	Yes	No	No	d__Archaea; p__Nanoarchaeota; c__Nanoarchaeia; o__Pacearchaeales; f__GW2011-AR1; g__CAIQQL01; s__CAIQQL01 sp903873955
GCA_002792635.1	Yes	Yes	No	No	d__Archaea; p__Nanoarchaeota; c__Nanoarchaeia; o__Pacearchaeales; f__GW2011-AR1; g__CG1-02-35-32; s__CG1-02-35-32 sp002792635
GCA_001872315.1	Yes	Yes	No	No	d__Archaea; p__Nanoarchaeota; c__Nanoarchaeia; o__Pacearchaeales; f__GW2011-AR1; g__CG1-02-39-14; s__CG1-02-39-14 sp001872315
GCA_011333975.1	Yes	Yes	No	No	d__Archaea; p__Nanoarchaeota; c__Nanoarchaeia; o__Pacearchaeales; f__GW2011-AR1; g__DTIM01; s__DTIM01 sp011333975
GCA_002254395.1	Yes	Yes	No	No	d__Archaea; p__Nanoarchaeota; c__Nanoarchaeia; o__Pacearchaeales; f__GW2011-AR1; g__EX4484-71; s__EX4484-71 sp002254395
GCA_002762735.1	Yes	Yes	No	No	d__Archaea; p__Nanoarchaeota; c__Nanoarchaeia; o__Pacearchaeales; f__GW2011-AR1; g__GW2011-AR1; s__GW2011-AR1 sp002762735
GCA_009992175.1	Yes	Yes	No	No	d__Archaea; p__Nanoarchaeota; c__Nanoarchaeia; o__Pacearchaeales; f__GW2011-AR1; g__GW2011-AR1; s__GW2011-AR1 sp009992175
GCA_009992215.1	Yes	Yes	No	No	d__Archaea; p__Nanoarchaeota; c__Nanoarchaeia; o__Pacearchaeales; f__GW2011-AR1; g__GW2011-AR1; s__GW2011-AR1 sp009992215
GCA_018303925.1	Yes	Yes	No	No	d__Archaea; p__Nanoarchaeota; c__Nanoarchaeia; o__Pacearchaeales; f__GW2011-AR1; g__GW2011-AR1; s__GW2011-AR1 sp018303925
GCA_018830845.1	Yes	Yes	No	No	d__Archaea; p__Nanoarchaeota; c__Nanoarchaeia; o__Pacearchaeales; f__GW2011-AR1; g__GW2011-AR1; s__GW2011-AR1 sp018830845
GCA_903831045.1	Yes	Yes	No	No	d__Archaea; p__Nanoarchaeota; c__Nanoarchaeia; o__Pacearchaeales; f__GW2011-AR1; g__GW2011-AR1; s__GW2011-AR1 sp903831045
GCA_013329055.1	Yes	Yes	No	No	d__Archaea; p__Nanoarchaeota; c__Nanoarchaeia; o__Pacearchaeales; f__GW2011-AR1; g__GW2011-AR13; s__GW2011-AR13 sp9966u
GCA_003694055.1	Yes	Yes	No	No	d__Archaea; p__Nanoarchaeota; c__Nanoarchaeia; o__Pacearchaeales; f__GW2011-AR1; g__J144; s__J144 sp003694055
GCA_018221305.1	Yes	Yes	No	No	d__Archaea; p__Nanoarchaeota; c__Nanoarchaeia; o__Pacearchaeales; f__GW2011-AR1; g__JAAOYK01; s__JAAOYK01 sp018221305
GCA_018657525.1	Yes	Yes	No	No	d__Archaea; p__Nanoarchaeota; c__Nanoarchaeia; o__Pacearchaeales; f__GW2011-AR1; g__JABHWZ01; s__JABHWZ01 sp018657525
GCA_018651925.1	Yes	Yes	No	No	d__Archaea; p__Nanoarchaeota; c__Nanoarchaeia; o__Pacearchaeales; f__GW2011-AR1; g__JABIDC01; s__JABIDC01 sp018651925
GCA_018651605.1	Yes	Yes	No	No	d__Archaea; p__Nanoarchaeota; c__Nanoarchaeia; o__Pacearchaeales; f__GW2011-AR1; g__JABIDS01; s__JABIDS01 sp018651605
GCA_018653485.1	Yes	Yes	No	No	d__Archaea; p__Nanoarchaeota; c__Nanoarchaeia; o__Pacearchaeales; f__GW2011-AR1; g__JABIDS01; s__JABIDS01 sp018653485
GCA_016181885.1	Yes	Yes	No	No	d__Archaea; p__Nanoarchaeota; c__Nanoarchaeia; o__Pacearchaeales; f__GW2011-AR1; g__JACOYJ01; s__JACOYJ01 sp016181885
GCA_016181905.1	Yes	Yes	No	No	d__Archaea; p__Nanoarchaeota; c__Nanoarchaeia; o__Pacearchaeales; f__GW2011-AR1; g__JACOYM01; s__JACOYM01 sp016181905
GCA_016188895.1	Yes	Yes	No	No	d__Archaea; p__Nanoarchaeota; c__Nanoarchaeia; o__Pacearchaeales; f__GW2011-AR1; g__JACPGZ01; s__JACPGZ01 sp016188895
GCA_016188825.1	Yes	Yes	No	No	d__Archaea; p__Nanoarchaeota; c__Nanoarchaeia; o__Pacearchaeales; f__GW2011-AR1; g__JACPHA01; s__JACPHA01 sp016188825
GCA_016186425.1	Yes	Yes	No	No	d__Archaea; p__Nanoarchaeota; c__Nanoarchaeia; o__Pacearchaeales; f__GW2011-AR1; g__JACPLR01; s__JACPLR01 sp016186425
GCA_018304985.1	Yes	Yes	No	No	d__Archaea; p__Nanoarchaeota; c__Nanoarchaeia; o__Pacearchaeales; f__GW2011-AR1; g__JACPLR01; s__JACPLR01 sp018304985
GCA_016186375.1	Yes	Yes	No	No	d__Archaea; p__Nanoarchaeota; c__Nanoarchaeia; o__Pacearchaeales; f__GW2011-AR1; g__JACPLS01; s__JACPLS01 sp016186375
GCA_016186365.1	Yes	Yes	No	No	d__Archaea; p__Nanoarchaeota; c__Nanoarchaeia; o__Pacearchaeales; f__GW2011-AR1; g__JACPLT01; s__JACPLT01 sp016186365
GCA_016181895.1	Yes	Yes	No	No	d__Archaea; p__Nanoarchaeota; c__Nanoarchaeia; o__Pacearchaeales; f__GW2011-AR1; g__JACQLK01; s__JACQLK01 sp016181895
GCA_016204145.1	Yes	Yes	No	No	d__Archaea; p__Nanoarchaeota; c__Nanoarchaeia; o__Pacearchaeales; f__GW2011-AR1; g__JACQLK01; s__JACQLK01 sp016204145
GCA_016234025.1	Yes	Yes	No	No	d__Archaea; p__Nanoarchaeota; c__Nanoarchaeia; o__Pacearchaeales; f__GW2011-AR1; g__JACQLL01; s__JACQLL01 sp016234025
GCA_017610445.1	Yes	Yes	No	No	d__Archaea; p__Nanoarchaeota; c__Nanoarchaeia; o__Pacearchaeales; f__GW2011-AR1; g__JAFCCB01; s__JAFCCB01 sp017610445
GCA_017609885.1	Yes	Yes	No	No	d__Archaea; p__Nanoarchaeota; c__Nanoarchaeia; o__Pacearchaeales; f__GW2011-AR1; g__JAFCDB01; s__JAFCDB01 sp017609885
GCA_017609745.1	Yes	Yes	No	No	d__Archaea; p__Nanoarchaeota; c__Nanoarchaeia; o__Pacearchaeales; f__GW2011-AR1; g__JAFCDK01; s__JAFCDK01 sp017609745
GCA_017609695.1	Yes	Yes	No	No	d__Archaea; p__Nanoarchaeota; c__Nanoarchaeia; o__Pacearchaeales; f__GW2011-AR1; g__JAFCDM01; s__JAFCDM01 sp017609695
GCA_017609795.1	Yes	Yes	No	No	d__Archaea; p__Nanoarchaeota; c__Nanoarchaeia; o__Pacearchaeales; f__GW2011-AR1; g__JAFCDM01; s__JAFCDM01 sp017609795
GCA_017609535.1	Yes	Yes	No	No	d__Archaea; p__Nanoarchaeota; c__Nanoarchaeia; o__Pacearchaeales; f__GW2011-AR1; g__JAFCDU01; s__JAFCDU01 sp017609535
GCA_017609475.1	Yes	Yes	No	No	d__Archaea; p__Nanoarchaeota; c__Nanoarchaeia; o__Pacearchaeales; f__GW2011-AR1; g__JAFCDW01; s__JAFCDW01 sp017609475
GCA_017609405.1	Yes	Yes	No	No	d__Archaea; p__Nanoarchaeota; c__Nanoarchaeia; o__Pacearchaeales; f__GW2011-AR1; g__JAFCDZ01; s__JAFCDZ01 sp017609405
GCA_017609285.1	Yes	Yes	No	No	d__Archaea; p__Nanoarchaeota; c__Nanoarchaeia; o__Pacearchaeales; f__GW2011-AR1; g__JAFCEE01; s__JAFCEE01 sp017609285
GCA_017609175.1	Yes	Yes	No	No	d__Archaea; p__Nanoarchaeota; c__Nanoarchaeia; o__Pacearchaeales; f__GW2011-AR1; g__JAFCEJ01; s__JAFCEJ01 sp017609175
GCA_017609085.1	Yes	Yes	No	No	d__Archaea; p__Nanoarchaeota; c__Nanoarchaeia; o__Pacearchaeales; f__GW2011-AR1; g__JAFCEO01; s__JAFCEO01 sp017609085
GCA_017609045.1	Yes	Yes	No	No	d__Archaea; p__Nanoarchaeota; c__Nanoarchaeia; o__Pacearchaeales; f__GW2011-AR1; g__JAFCES01; s__JAFCES01 sp017609045
GCA_017608985.1	Yes	Yes	No	No	d__Archaea; p__Nanoarchaeota; c__Nanoarchaeia; o__Pacearchaeales; f__GW2011-AR1; g__JAFCEV01; s__JAFCEV01 sp017608985
GCA_017609755.1	Yes	Yes	No	No	d__Archaea; p__Nanoarchaeota; c__Nanoarchaeia; o__Pacearchaeales; f__GW2011-AR1; g__JAFCEV01; s__JAFCEV01 sp017609755
GCA_017608945.1	Yes	Yes	No	No	d__Archaea; p__Nanoarchaeota; c__Nanoarchaeia; o__Pacearchaeales; f__GW2011-AR1; g__JAFCEY01; s__JAFCEY01 sp017608945
GCA_017608705.1	Yes	Yes	No	No	d__Archaea; p__Nanoarchaeota; c__Nanoarchaeia; o__Pacearchaeales; f__GW2011-AR1; g__JAFCFJ01; s__JAFCFJ01 sp017608705
GCA_017608405.1	Yes	Yes	No	No	d__Archaea; p__Nanoarchaeota; c__Nanoarchaeia; o__Pacearchaeales; f__GW2011-AR1; g__JAFCFX01; s__JAFCFX01 sp017608405
GCA_017608305.1	Yes	Yes	No	No	d__Archaea; p__Nanoarchaeota; c__Nanoarchaeia; o__Pacearchaeales; f__GW2011-AR1; g__JAFCGC01; s__JAFCGC01 sp017608305
GCA_018304205.1	Yes	Yes	No	No	d__Archaea; p__Nanoarchaeota; c__Nanoarchaeia; o__Pacearchaeales; f__GW2011-AR1; g__JAGVWR01; s__JAGVWR01 sp018304205
GCA_018304165.1	Yes	Yes	No	No	d__Archaea; p__Nanoarchaeota; c__Nanoarchaeia; o__Pacearchaeales; f__GW2011-AR1; g__JAGVWS01; s__JAGVWS01 sp018304165
GCA_016234065.1	Yes	Yes	No	No	d__Archaea; p__Nanoarchaeota; c__Nanoarchaeia; o__Pacearchaeales; f__GW2011-AR1; g__JAGVWT01; s__JAGVWT01 sp016234065
GCA_018304175.1	Yes	Yes	No	No	d__Archaea; p__Nanoarchaeota; c__Nanoarchaeia; o__Pacearchaeales; f__GW2011-AR1; g__JAGVWT01; s__JAGVWT01 sp018304175
GCA_018304145.1	Yes	Yes	No	No	d__Archaea; p__Nanoarchaeota; c__Nanoarchaeia; o__Pacearchaeales; f__GW2011-AR1; g__JAGVWU01; s__JAGVWU01 sp018304145
GCA_018304025.1	Yes	Yes	No	No	d__Archaea; p__Nanoarchaeota; c__Nanoarchaeia; o__Pacearchaeales; f__GW2011-AR1; g__JAGVXA01; s__JAGVXA01 sp018304025
GCA_018303945.1	Yes	Yes	No	No	d__Archaea; p__Nanoarchaeota; c__Nanoarchaeia; o__Pacearchaeales; f__GW2011-AR1; g__JAGVXD01; s__JAGVXD01 sp018303945
GCA_002688415.1	Yes	Yes	No	No	d__Archaea; p__Nanoarchaeota; c__Nanoarchaeia; o__Pacearchaeales; f__GW2011-AR1; g__JAGVXH01; s__JAGVXH01 sp002688415
GCA_003693875.1	Yes	Yes	No	No	d__Archaea; p__Nanoarchaeota; c__Nanoarchaeia; o__Pacearchaeales; f__GW2011-AR1; g__JAGVXH01; s__JAGVXH01 sp003693875
GCA_018303845.1	Yes	Yes	No	No	d__Archaea; p__Nanoarchaeota; c__Nanoarchaeia; o__Pacearchaeales; f__GW2011-AR1; g__JAGVXH01; s__JAGVXH01 sp018303845
GCA_018693315.1	Yes	Yes	No	No	d__Archaea; p__Nanoarchaeota; c__Nanoarchaeia; o__Pacearchaeales; f__GW2011-AR1; g__JAGVXH01; s__JAGVXH01 sp018693315
GCA_018694115.1	Yes	Yes	No	No	d__Archaea; p__Nanoarchaeota; c__Nanoarchaeia; o__Pacearchaeales; f__GW2011-AR1; g__JAGVXH01; s__JAGVXH01 sp018694115
GCA_018697035.1	Yes	Yes	No	No	d__Archaea; p__Nanoarchaeota; c__Nanoarchaeia; o__Pacearchaeales; f__GW2011-AR1; g__JAGVXH01; s__JAGVXH01 sp018697035
GCA_018697295.1	Yes	Yes	No	No	d__Archaea; p__Nanoarchaeota; c__Nanoarchaeia; o__Pacearchaeales; f__GW2011-AR1; g__JAGVXH01; s__JAGVXH01 sp018697295
GCA_018830525.1	Yes	Yes	No	No	d__Archaea; p__Nanoarchaeota; c__Nanoarchaeia; o__Pacearchaeales; f__GW2011-AR1; g__JAGVXH01; s__JAGVXH01 sp018830525
GCA_018901375.1	Yes	Yes	No	No	d__Archaea; p__Nanoarchaeota; c__Nanoarchaeia; o__Pacearchaeales; f__GW2011-AR1; g__JAGVXH01; s__JAGVXH01 sp018901375
GCA_018303855.1	Yes	Yes	No	No	d__Archaea; p__Nanoarchaeota; c__Nanoarchaeia; o__Pacearchaeales; f__GW2011-AR1; g__JAGVXI01; s__JAGVXI01 sp018303855
GCA_018303825.1	Yes	Yes	No	No	d__Archaea; p__Nanoarchaeota; c__Nanoarchaeia; o__Pacearchaeales; f__GW2011-AR1; g__JAGVXK01; s__JAGVXK01 sp018303825
GCA_018303785.1	Yes	Yes	No	No	d__Archaea; p__Nanoarchaeota; c__Nanoarchaeia; o__Pacearchaeales; f__GW2011-AR1; g__JAGVXM01; s__JAGVXM01 sp018303785
GCA_018304055.1	Yes	Yes	No	No	d__Archaea; p__Nanoarchaeota; c__Nanoarchaeia; o__Pacearchaeales; f__GW2011-AR1; g__JAGVXM01; s__JAGVXM01 sp018304055
GCA_018303755.1	Yes	Yes	No	No	d__Archaea; p__Nanoarchaeota; c__Nanoarchaeia; o__Pacearchaeales; f__GW2011-AR1; g__JAGVXO01; s__JAGVXO01 sp018303755
GCA_018901675.1	Yes	Yes	No	No	d__Archaea; p__Nanoarchaeota; c__Nanoarchaeia; o__Pacearchaeales; f__GW2011-AR1; g__JAHIEH01; s__JAHIEH01 sp018901675
GCA_018901625.1	Yes	Yes	No	No	d__Archaea; p__Nanoarchaeota; c__Nanoarchaeia; o__Pacearchaeales; f__GW2011-AR1; g__JAHIEM01; s__JAHIEM01 sp018901625
GCA_018898425.1	Yes	Yes	No	No	d__Archaea; p__Nanoarchaeota; c__Nanoarchaeia; o__Pacearchaeales; f__GW2011-AR1; g__JAHIHG01; s__JAHIHG01 sp018898425
GCA_018897135.1	Yes	Yes	No	No	d__Archaea; p__Nanoarchaeota; c__Nanoarchaeia; o__Pacearchaeales; f__GW2011-AR1; g__JAHILJ01; s__JAHILJ01 sp018897135
GCA_018818285.1	Yes	Yes	No	No	d__Archaea; p__Nanoarchaeota; c__Nanoarchaeia; o__Pacearchaeales; f__GW2011-AR1; g__JAHIRT01; s__JAHIRT01 sp018818285
GCA_018816335.1	Yes	Yes	No	No	d__Archaea; p__Nanoarchaeota; c__Nanoarchaeia; o__Pacearchaeales; f__GW2011-AR1; g__JAHIVP01; s__JAHIVP01 sp018816335
GCA_018816625.1	Yes	Yes	No	No	d__Archaea; p__Nanoarchaeota; c__Nanoarchaeia; o__Pacearchaeales; f__GW2011-AR1; g__JAHIVR01; s__JAHIVR01 sp018816625
GCA_018815925.1	Yes	Yes	No	No	d__Archaea; p__Nanoarchaeota; c__Nanoarchaeia; o__Pacearchaeales; f__GW2011-AR1; g__JAHIWS01; s__JAHIWS01 sp018815925
GCA_018830245.1	Yes	Yes	No	No	d__Archaea; p__Nanoarchaeota; c__Nanoarchaeia; o__Pacearchaeales; f__GW2011-AR1; g__JAHJSW01; s__JAHJSW01 sp018830245
GCA_018221285.1	Yes	Yes	No	No	d__Archaea; p__Nanoarchaeota; c__Nanoarchaeia; o__Pacearchaeales; f__GW2011-AR1; g__JAHKAF01; s__JAHKAF01 sp018221285
GCA_018825865.1	Yes	Yes	No	No	d__Archaea; p__Nanoarchaeota; c__Nanoarchaeia; o__Pacearchaeales; f__GW2011-AR1; g__JAHKAF01; s__JAHKAF01 sp018825865
GCA_000806015.1	Yes	Yes	No	No	d__Archaea; p__Nanoarchaeota; c__Nanoarchaeia; o__Pacearchaeales; f__GW2011-AR1; g__JWKY01; s__JWKY01 sp000806015
GCA_016176815.1	Yes	Yes	No	No	d__Archaea; p__Nanoarchaeota; c__Nanoarchaeia; o__Pacearchaeales; f__GW2011-AR1; g__JWKY01; s__JWKY01 sp016176815
GCA_001786395.1	Yes	Yes	No	No	d__Archaea; p__Nanoarchaeota; c__Nanoarchaeia; o__Pacearchaeales; f__GW2011-AR1; g__MFWN01; s__MFWN01 sp001786395
GCA_001872185.1	Yes	Yes	No	No	d__Archaea; p__Nanoarchaeota; c__Nanoarchaeia; o__Pacearchaeales; f__GW2011-AR1; g__MNVX01; s__MNVX01 sp001872185
GCA_018304325.1	Yes	Yes	No	No	d__Archaea; p__Nanoarchaeota; c__Nanoarchaeia; o__Pacearchaeales; f__GW2011-AR1; g__MNVX01; s__MNVX01 sp018304325
GCA_002069705.1	Yes	Yes	No	No	d__Archaea; p__Nanoarchaeota; c__Nanoarchaeia; o__Pacearchaeales; f__GW2011-AR1; g__MWBV01; s__MWBV01 sp002069705
GCA_002689985.1	Yes	Yes	No	No	d__Archaea; p__Nanoarchaeota; c__Nanoarchaeia; o__Pacearchaeales; f__GW2011-AR1; g__NP1466; s__NP1466 sp002689985
GCA_002731115.1	Yes	Yes	No	No	d__Archaea; p__Nanoarchaeota; c__Nanoarchaeia; o__Pacearchaeales; f__GW2011-AR1; g__NP1466; s__NP1466 sp002731115
GCA_002763155.1	Yes	Yes	No	No	d__Archaea; p__Nanoarchaeota; c__Nanoarchaeia; o__Pacearchaeales; f__GW2011-AR1; g__PFCU01; s__PFCU01 sp002763155
GCA_002763085.1	Yes	Yes	No	No	d__Archaea; p__Nanoarchaeota; c__Nanoarchaeia; o__Pacearchaeales; f__GW2011-AR1; g__PFCY01; s__PFCY01 sp002763085
GCA_002763035.1	Yes	Yes	No	No	d__Archaea; p__Nanoarchaeota; c__Nanoarchaeia; o__Pacearchaeales; f__GW2011-AR1; g__PFDC01; s__PFDC01 sp002763035
GCA_004195435.1	Yes	Yes	No	No	d__Archaea; p__Nanoarchaeota; c__Nanoarchaeia; o__Pacearchaeales; f__GW2011-AR1; g__PSPM01; s__PSPM01 sp004195435
GCA_003554465.1	Yes	Yes	No	No	d__Archaea; p__Nanoarchaeota; c__Nanoarchaeia; o__Pacearchaeales; f__GW2011-AR1; g__PWGL01; s__PWGL01 sp003554465
GCA_001786415.1	Yes	Yes	No	No	d__Archaea; p__Nanoarchaeota; c__Nanoarchaeia; o__Pacearchaeales; f__GW2011-AR1; g__RBG-13-33-26; s__RBG-13-33-26 sp001786415
GCA_012798335.1	Yes	Yes	No	No	d__Archaea; p__Nanoarchaeota; c__Nanoarchaeia; o__Pacearchaeales; f__GW2011-AR1; g__RBG-13-33-26; s__RBG-13-33-26 sp012798335
GCA_902386025.1	Yes	Yes	No	No	d__Archaea; p__Nanoarchaeota; c__Nanoarchaeia; o__Pacearchaeales; f__GW2011-AR1; g__RBG-13-33-26; s__RBG-13-33-26 sp902386025
GCA_009694755.1	Yes	Yes	No	No	d__Archaea; p__Nanoarchaeota; c__Nanoarchaeia; o__Pacearchaeales; f__GW2011-AR1; g__SICU01; s__SICU01 sp009694755
GCA_016866935.1	Yes	Yes	No	No	d__Archaea; p__Nanoarchaeota; c__Nanoarchaeia; o__Pacearchaeales; f__GW2011-AR1; g__SICU01; s__SICU01 sp016866935
GCA_018303995.1	Yes	Yes	No	No	d__Archaea; p__Nanoarchaeota; c__Nanoarchaeia; o__Pacearchaeales; f__GW2011-AR1; g__SICU01; s__SICU01 sp018303995
GCA_009694725.1	Yes	Yes	No	No	d__Archaea; p__Nanoarchaeota; c__Nanoarchaeia; o__Pacearchaeales; f__GW2011-AR1; g__SICV01; s__SICV01 sp009694725
GCA_016196285.1	Yes	Yes	No	No	d__Archaea; p__Nanoarchaeota; c__Nanoarchaeia; o__Pacearchaeales; f__GW2011-AR1; g__SICV01; s__SICV01 sp016196285
GCA_016866955.1	Yes	Yes	No	No	d__Archaea; p__Nanoarchaeota; c__Nanoarchaeia; o__Pacearchaeales; f__GW2011-AR1; g__SICV01; s__SICV01 sp016866955
GCA_002496015.1	Yes	Yes	No	No	d__Archaea; p__Nanoarchaeota; c__Nanoarchaeia; o__Pacearchaeales; f__GW2011-AR1; g__UBA73; s__UBA73 sp002496015
GCA_018304105.1	Yes	Yes	No	No	d__Archaea; p__Nanoarchaeota; c__Nanoarchaeia; o__Pacearchaeales; f__GW2011-AR1; g__UBA73; s__UBA73 sp018304105
GCA_018816205.1	Yes	Yes	No	No	d__Archaea; p__Nanoarchaeota; c__Nanoarchaeia; o__Pacearchaeales; f__GW2011-AR1; g__UBA73; s__UBA73 sp018816205
GCA_018817405.1	Yes	Yes	No	No	d__Archaea; p__Nanoarchaeota; c__Nanoarchaeia; o__Pacearchaeales; f__GW2011-AR1; g__UBA73; s__UBA73 sp018817405
GCA_018817905.1	Yes	Yes	No	No	d__Archaea; p__Nanoarchaeota; c__Nanoarchaeia; o__Pacearchaeales; f__GW2011-AR1; g__UBA73; s__UBA73 sp018817905
GCA_002497285.1	Yes	Yes	No	No	d__Archaea; p__Nanoarchaeota; c__Nanoarchaeia; o__Pacearchaeales; f__GW2011-AR1; g__UBA92; s__UBA92 sp002497285
GCA_016866975.1	Yes	Yes	No	No	d__Archaea; p__Nanoarchaeota; c__Nanoarchaeia; o__Pacearchaeales; f__GW2011-AR1; g__VGKP01; s__VGKP01 sp016866975
GCA_016866995.1	Yes	Yes	No	No	d__Archaea; p__Nanoarchaeota; c__Nanoarchaeia; o__Pacearchaeales; f__GW2011-AR1; g__VGKQ01; s__VGKQ01 sp016866995
GCA_015520065.1	Yes	Yes	No	No	d__Archaea; p__Nanoarchaeota; c__Nanoarchaeia; o__Pacearchaeales; f__GW2011-AR1; g__WAQV01; s__WAQV01 sp015520065
GCA_014728745.1	Yes	Yes	No	No	d__Archaea; p__Nanoarchaeota; c__Nanoarchaeia; o__Pacearchaeales; f__GW2011-AR1; g__WJLC01; s__WJLC01 sp014728745
GCA_014728565.1	Yes	Yes	No	No	d__Archaea; p__Nanoarchaeota; c__Nanoarchaeia; o__Pacearchaeales; f__GW2011-AR1; g__WJLK01; s__WJLK01 sp014728565
GCA_018829845.1	Yes	Yes	No	No	d__Archaea; p__Nanoarchaeota; c__Nanoarchaeia; o__Pacearchaeales; f__JAHJTO01; g__JAHJTO01; s__JAHJTO01 sp018829845
GCA_002780285.1	Yes	Yes	No	No	d__Archaea; p__Nanoarchaeota; c__Nanoarchaeia; o__Pacearchaeales; f__PEVX01; g__PEVX01; s__PEVX01 sp002780285
GCA_018829485.1	Yes	Yes	No	No	d__Archaea; p__Nanoarchaeota; c__Nanoarchaeia; o__Pacearchaeales; f__UBA12030; g__JAHJTU01; s__JAHJTU01 sp018829485
GCA_013331945.1	Yes	Yes	No	No	d__Archaea; p__Nanoarchaeota; c__Nanoarchaeia; o__Pacearchaeales; f__UBA12030; g__UBA12030; s__UBA12030 sp10106u
GCA_002499185.1	Yes	Yes	No	No	d__Archaea; p__Nanoarchaeota; c__Nanoarchaeia; o__Pacearchaeales; f__UBA284; g__UBA284; s__UBA284 sp002499185
GCA_018304245.1	Yes	Yes	No	No	d__Archaea; p__Nanoarchaeota; c__Nanoarchaeia; o__Pacearchaeales; f__UBA284; g__UBA284; s__UBA284 sp018304245
GCA_015122075.1	Yes	Yes	No	No	d__Archaea; p__Nanoarchaeota; c__Nanoarchaeia; o__Parvarchaeales; f__Parvarchaeaceae; g__JADFAT01; s__JADFAT01 sp015122075
GCA_002502045.1	Yes	Yes	No	No	d__Archaea; p__Nanoarchaeota; c__Nanoarchaeia; o__Parvarchaeales; f__Parvarchaeaceae; g__Parvarchaeum; s__Parvarchaeum acidiphilum
GCA_002503215.1	Yes	Yes	No	No	d__Archaea; p__Nanoarchaeota; c__Nanoarchaeia; o__Parvarchaeales; f__Parvarchaeaceae; g__Parvarchaeum; s__Parvarchaeum acidophilus
GCA_018221045.1	Yes	Yes	No	No	d__Archaea; p__Nanoarchaeota; c__Nanoarchaeia; o__PEZQ01; f__JAAOXT01; g__JAAOXT01; s__JAAOXT01 sp018221045
GCA_018220985.1	Yes	Yes	No	No	d__Archaea; p__Nanoarchaeota; c__Nanoarchaeia; o__PEZQ01; f__PEZQ01; g__JAAOXS01; s__JAAOXS01 sp018220985
GCA_002763265.1	Yes	Yes	No	No	d__Archaea; p__Nanoarchaeota; c__Nanoarchaeia; o__PEZQ01; f__PEZQ01; g__PEZQ01; s__PEZQ01 sp002763265
GCA_002688325.1	Yes	Yes	No	No	d__Archaea; p__Nanoarchaeota; c__Nanoarchaeia; o__SCGC-AAA011-G17; f__ARS1178; g__ARS1178; s__ARS1178 sp002688325
GCA_002687825.1	Yes	Yes	No	No	d__Archaea; p__Nanoarchaeota; c__Nanoarchaeia; o__SCGC-AAA011-G17; f__ARS1403; g__ARS1403; s__ARS1403 sp002687825
GCA_002688395.1	Yes	Yes	No	No	d__Archaea; p__Nanoarchaeota; c__Nanoarchaeia; o__SCGC-AAA011-G17; f__ARS1403; g__ARS1403; s__ARS1403 sp002688395
GCA_018302505.1	Yes	Yes	No	No	d__Archaea; p__Nanoarchaeota; c__Nanoarchaeia; o__SCGC-AAA011-G17; f__ARS1403; g__JAGVZL01; s__JAGVZL01 sp018302505
GCA_018831025.1	Yes	Yes	No	No	d__Archaea; p__Nanoarchaeota; c__Nanoarchaeia; o__SCGC-AAA011-G17; f__ARS1403; g__JAHJRB01; s__JAHJRB01 sp018831025
GCA_002687185.1	Yes	Yes	No	No	d__Archaea; p__Nanoarchaeota; c__Nanoarchaeia; o__SCGC-AAA011-G17; f__GCA-2687185; g__GCA-2687185; s__GCA-2687185 sp002687185
GCA_002687815.1	Yes	Yes	No	No	d__Archaea; p__Nanoarchaeota; c__Nanoarchaeia; o__SCGC-AAA011-G17; f__GCA-2687815; g__GCA-2687815; s__GCA-2687815 sp002687815
GCA_002688095.1	Yes	Yes	No	No	d__Archaea; p__Nanoarchaeota; c__Nanoarchaeia; o__SCGC-AAA011-G17; f__GCA-2688095; g__GCA-2688095; s__GCA-2688095 sp002688095
GCA_016181275.1	Yes	Yes	No	No	d__Archaea; p__Nanoarchaeota; c__Nanoarchaeia; o__SCGC-AAA011-G17; f__GCA-2688095; g__JACOZQ01; s__JACOZQ01 sp016181275
GCA_016188065.1	Yes	Yes	No	No	d__Archaea; p__Nanoarchaeota; c__Nanoarchaeia; o__SCGC-AAA011-G17; f__GCA-2688095; g__JACPIN01; s__JACPIN01 sp016188065
GCA_018302705.1	Yes	Yes	No	No	d__Archaea; p__Nanoarchaeota; c__Nanoarchaeia; o__SCGC-AAA011-G17; f__GCA-2688095; g__JACPIN01; s__JACPIN01 sp018302705
GCA_016784245.1	Yes	Yes	No	No	d__Archaea; p__Nanoarchaeota; c__Nanoarchaeia; o__SCGC-AAA011-G17; f__GW2011-AR17; g__BS150m-G60; s__BS150m-G60 sp016784245
GCA_018692925.1	Yes	Yes	No	No	d__Archaea; p__Nanoarchaeota; c__Nanoarchaeia; o__SCGC-AAA011-G17; f__GW2011-AR17; g__BS150m-G60; s__BS150m-G60 sp018692925
GCA_009691355.1	Yes	Yes	No	No	d__Archaea; p__Nanoarchaeota; c__Nanoarchaeia; o__SCGC-AAA011-G17; f__GW2011-AR17; g__GW2011-AR17; s__GW2011-AR17 sp009691355
GCA_016235495.1	Yes	Yes	No	No	d__Archaea; p__Nanoarchaeota; c__Nanoarchaeia; o__SCGC-AAA011-G17; f__GW2011-AR17; g__GW2011-AR17; s__GW2011-AR17 sp016235495
GCA_013331795.1	Yes	Yes	No	No	d__Archaea; p__Nanoarchaeota; c__Nanoarchaeia; o__SCGC-AAA011-G17; f__GW2011-AR17; g__GW2011-AR17; s__GW2011-AR17 sp10136u
GCA_003694495.1	Yes	Yes	No	No	d__Archaea; p__Nanoarchaeota; c__Nanoarchaeia; o__SCGC-AAA011-G17; f__GW2011-AR17; g__J104; s__J104 sp003694495
GCA_018653605.1	Yes	Yes	No	No	d__Archaea; p__Nanoarchaeota; c__Nanoarchaeia; o__SCGC-AAA011-G17; f__GW2011-AR17; g__JABHYY01; s__JABHYY01 sp018653605
GCA_018656555.1	Yes	Yes	No	No	d__Archaea; p__Nanoarchaeota; c__Nanoarchaeia; o__SCGC-AAA011-G17; f__GW2011-AR17; g__JABHZQ01; s__JABHZQ01 sp018656555
GCA_016211095.1	Yes	Yes	No	No	d__Archaea; p__Nanoarchaeota; c__Nanoarchaeia; o__SCGC-AAA011-G17; f__GW2011-AR17; g__JACQSW01; s__JACQSW01 sp016211095
GCA_017608525.1	Yes	Yes	No	No	d__Archaea; p__Nanoarchaeota; c__Nanoarchaeia; o__SCGC-AAA011-G17; f__GW2011-AR17; g__JAFCFS01; s__JAFCFS01 sp017608525
GCA_018302165.1	Yes	Yes	No	No	d__Archaea; p__Nanoarchaeota; c__Nanoarchaeia; o__SCGC-AAA011-G17; f__GW2011-AR17; g__JAGVZZ01; s__JAGVZZ01 sp018302165
GCA_018302205.1	Yes	Yes	No	No	d__Archaea; p__Nanoarchaeota; c__Nanoarchaeia; o__SCGC-AAA011-G17; f__GW2011-AR17; g__JAGVZZ01; s__JAGVZZ01 sp018302205
GCA_018896675.1	Yes	Yes	No	No	d__Archaea; p__Nanoarchaeota; c__Nanoarchaeia; o__SCGC-AAA011-G17; f__GW2011-AR17; g__JAHIMK01; s__JAHIMK01 sp018896675
GCA_018830945.1	Yes	Yes	No	No	d__Archaea; p__Nanoarchaeota; c__Nanoarchaeia; o__SCGC-AAA011-G17; f__GW2011-AR17; g__UBA9640; s__UBA9640 sp018830945
GCA_013329215.1	Yes	Yes	No	No	d__Archaea; p__Nanoarchaeota; c__Nanoarchaeia; o__SCGC-AAA011-G17; f__GW2011-AR17; g__UBA9640; s__UBA9640 sp9640u
GCA_000806155.1	Yes	Yes	No	No	d__Archaea; p__Nanoarchaeota; c__Nanoarchaeia; o__SCGC-AAA011-G17; f__GW2011-AR18; g__GW2011-AR18; s__GW2011-AR18 sp000806155
GCA_016179945.1	Yes	Yes	No	No	d__Archaea; p__Nanoarchaeota; c__Nanoarchaeia; o__SCGC-AAA011-G17; f__GW2011-AR18; g__JACPCE01; s__JACPCE01 sp016179945
GCA_018302765.1	Yes	Yes	No	No	d__Archaea; p__Nanoarchaeota; c__Nanoarchaeia; o__SCGC-AAA011-G17; f__GW2011-AR18; g__JACPCE01; s__JACPCE01 sp018302765
GCA_016219825.1	Yes	Yes	No	No	d__Archaea; p__Nanoarchaeota; c__Nanoarchaeia; o__SCGC-AAA011-G17; f__GW2011-AR18; g__JACRKJ01; s__JACRKJ01 sp016219825
GCA_018303515.1	Yes	Yes	No	No	d__Archaea; p__Nanoarchaeota; c__Nanoarchaeia; o__SCGC-AAA011-G17; f__GW2011-AR18; g__JAGVXZ01; s__JAGVXZ01 sp018303515
GCA_018302545.1	Yes	Yes	No	No	d__Archaea; p__Nanoarchaeota; c__Nanoarchaeia; o__SCGC-AAA011-G17; f__GW2011-AR18; g__JAGVZM01; s__JAGVZM01 sp018302545
GCA_018302235.1	Yes	Yes	No	No	d__Archaea; p__Nanoarchaeota; c__Nanoarchaeia; o__SCGC-AAA011-G17; f__GW2011-AR18; g__JAGVZW01; s__JAGVZW01 sp018302235
GCA_018302105.1	Yes	Yes	No	No	d__Archaea; p__Nanoarchaeota; c__Nanoarchaeia; o__SCGC-AAA011-G17; f__GW2011-AR18; g__JAGWAD01; s__JAGWAD01 sp018302105
GCA_002688355.1	Yes	Yes	No	No	d__Archaea; p__Nanoarchaeota; c__Nanoarchaeia; o__SCGC-AAA011-G17; f__GW2011-AR20; g__GCA-2688355; s__GCA-2688355 sp002688355
GCA_000830315.1	Yes	Yes	No	No	d__Archaea; p__Nanoarchaeota; c__Nanoarchaeia; o__SCGC-AAA011-G17; f__GW2011-AR20; g__GW2011-AR20; s__GW2011-AR20 sp000830315
GCA_016181245.1	Yes	Yes	No	No	d__Archaea; p__Nanoarchaeota; c__Nanoarchaeia; o__SCGC-AAA011-G17; f__GW2011-AR20; g__JACQNJ01; s__JACQNJ01 sp016181245
GCA_016203115.1	Yes	Yes	No	No	d__Archaea; p__Nanoarchaeota; c__Nanoarchaeia; o__SCGC-AAA011-G17; f__GW2011-AR20; g__JACQNJ01; s__JACQNJ01 sp016203115
GCA_018303005.1	Yes	Yes	No	No	d__Archaea; p__Nanoarchaeota; c__Nanoarchaeia; o__SCGC-AAA011-G17; f__GW2011-AR20; g__JAGVYY01; s__JAGVYY01 sp018303005
GCA_018303025.1	Yes	Yes	No	No	d__Archaea; p__Nanoarchaeota; c__Nanoarchaeia; o__SCGC-AAA011-G17; f__GW2011-AR20; g__JAGVYZ01; s__JAGVYZ01 sp018303025
GCA_018302885.1	Yes	Yes	No	No	d__Archaea; p__Nanoarchaeota; c__Nanoarchaeia; o__SCGC-AAA011-G17; f__GW2011-AR20; g__JAGVZC01; s__JAGVZC01 sp018302885
GCA_018302915.1	Yes	Yes	No	No	d__Archaea; p__Nanoarchaeota; c__Nanoarchaeia; o__SCGC-AAA011-G17; f__GW2011-AR20; g__JAGVZC01; s__JAGVZC01 sp018302915
GCA_018302465.1	Yes	Yes	No	No	d__Archaea; p__Nanoarchaeota; c__Nanoarchaeia; o__SCGC-AAA011-G17; f__GW2011-AR20; g__JAGVZJ01; s__JAGVZJ01 sp018302465
GCA_018302725.1	Yes	Yes	No	No	d__Archaea; p__Nanoarchaeota; c__Nanoarchaeia; o__SCGC-AAA011-G17; f__GW2011-AR20; g__JAGVZJ01; s__JAGVZJ01 sp018302725
GCA_018302685.1	Yes	Yes	No	No	d__Archaea; p__Nanoarchaeota; c__Nanoarchaeia; o__SCGC-AAA011-G17; f__GW2011-AR20; g__JAGVZK01; s__JAGVZK01 sp018302685
GCA_018819375.1	Yes	Yes	No	No	d__Archaea; p__Nanoarchaeota; c__Nanoarchaeia; o__SCGC-AAA011-G17; f__GW2011-AR20; g__JAHJQH01; s__JAHJQH01 sp018819375
GCA_016181215.1	Yes	Yes	No	No	d__Archaea; p__Nanoarchaeota; c__Nanoarchaeia; o__SCGC-AAA011-G17; f__JACOZS01; g__JACOZS01; s__JACOZS01 sp016181215
GCA_016188045.1	Yes	Yes	No	No	d__Archaea; p__Nanoarchaeota; c__Nanoarchaeia; o__SCGC-AAA011-G17; f__JACPIM01; g__JACPIM01; s__JACPIM01 sp016188045
GCA_016185635.1	Yes	Yes	No	No	d__Archaea; p__Nanoarchaeota; c__Nanoarchaeia; o__SCGC-AAA011-G17; f__JACPIM01; g__JACPNF01; s__JACPNF01 sp016185635
GCA_018302125.1	Yes	Yes	No	No	d__Archaea; p__Nanoarchaeota; c__Nanoarchaeia; o__SCGC-AAA011-G17; f__JACPIM01; g__JAGWAC01; s__JAGWAC01 sp018302125
GCA_016185615.1	Yes	Yes	No	No	d__Archaea; p__Nanoarchaeota; c__Nanoarchaeia; o__SCGC-AAA011-G17; f__JACPNG01; g__JACPNE01; s__JACPNE01 sp016185615
GCA_016185605.1	Yes	Yes	No	No	d__Archaea; p__Nanoarchaeota; c__Nanoarchaeia; o__SCGC-AAA011-G17; f__JACPNG01; g__JACPNG01; s__JACPNG01 sp016185605
GCA_016185555.1	Yes	Yes	No	No	d__Archaea; p__Nanoarchaeota; c__Nanoarchaeia; o__SCGC-AAA011-G17; f__JACPNG01; g__JACPNI01; s__JACPNI01 sp016185555
GCA_016203135.1	Yes	Yes	No	No	d__Archaea; p__Nanoarchaeota; c__Nanoarchaeia; o__SCGC-AAA011-G17; f__JACPNG01; g__JACQNI01; s__JACQNI01 sp016203135
GCA_017609845.1	Yes	Yes	No	No	d__Archaea; p__Nanoarchaeota; c__Nanoarchaeia; o__SCGC-AAA011-G17; f__JACPNG01; g__JAFCDD01; s__JAFCDD01 sp017609845
GCA_017609525.1	Yes	Yes	No	No	d__Archaea; p__Nanoarchaeota; c__Nanoarchaeia; o__SCGC-AAA011-G17; f__JACPNG01; g__JAFCDT01; s__JAFCDT01 sp017609525
GCA_018303705.1	Yes	Yes	No	No	d__Archaea; p__Nanoarchaeota; c__Nanoarchaeia; o__SCGC-AAA011-G17; f__JACPNG01; g__JAGVXQ01; s__JAGVXQ01 sp018303705
GCA_018303485.1	Yes	Yes	No	No	d__Archaea; p__Nanoarchaeota; c__Nanoarchaeia; o__SCGC-AAA011-G17; f__JACPNG01; g__JAGVYC01; s__JAGVYC01 sp018303485
GCA_018303365.1	Yes	Yes	No	No	d__Archaea; p__Nanoarchaeota; c__Nanoarchaeia; o__SCGC-AAA011-G17; f__JACPNG01; g__JAGVYI01; s__JAGVYI01 sp018303365
GCA_016203175.1	Yes	Yes	No	No	d__Archaea; p__Nanoarchaeota; c__Nanoarchaeia; o__SCGC-AAA011-G17; f__JACQNH01; g__JACQNH01; s__JACQNH01 sp016203175
GCA_017609465.1	Yes	Yes	No	No	d__Archaea; p__Nanoarchaeota; c__Nanoarchaeia; o__SCGC-AAA011-G17; f__JAFCDX01; g__JAFCDX01; s__JAFCDX01 sp017609465
GCA_018302265.1	Yes	Yes	No	No	d__Archaea; p__Nanoarchaeota; c__Nanoarchaeia; o__SCGC-AAA011-G17; f__JAFCDX01; g__JAGVZV01; s__JAGVZV01 sp018302265
GCA_018816585.1	Yes	Yes	No	No	d__Archaea; p__Nanoarchaeota; c__Nanoarchaeia; o__SCGC-AAA011-G17; f__JAFCDX01; g__JAHIVQ01; s__JAHIVQ01 sp018816585
GCA_018303545.1	Yes	Yes	No	No	d__Archaea; p__Nanoarchaeota; c__Nanoarchaeia; o__SCGC-AAA011-G17; f__JAGVXY01; g__JAGVXY01; s__JAGVXY01 sp018303545
GCA_016185565.1	Yes	Yes	No	No	d__Archaea; p__Nanoarchaeota; c__Nanoarchaeia; o__SCGC-AAA011-G17; f__JAGVZF01; g__JACPNH01; s__JACPNH01 sp016185565
GCA_018302785.1	Yes	Yes	No	No	d__Archaea; p__Nanoarchaeota; c__Nanoarchaeia; o__SCGC-AAA011-G17; f__JAGVZF01; g__JAGVZF01; s__JAGVZF01 sp018302785
GCA_018302805.1	Yes	Yes	No	No	d__Archaea; p__Nanoarchaeota; c__Nanoarchaeia; o__SCGC-AAA011-G17; f__JAGVZF01; g__JAGVZF01; s__JAGVZF01 sp018302805
GCA_016432305.1	Yes	Yes	No	No	d__Archaea; p__Nanoarchaeota; c__Nanoarchaeia; o__SCGC-AAA011-G17; f__JAGVZH01; g__GCA-16432305; s__GCA-16432305 sp016432305
GCA_018302745.1	Yes	Yes	No	No	d__Archaea; p__Nanoarchaeota; c__Nanoarchaeia; o__SCGC-AAA011-G17; f__JAGVZH01; g__JAGVZH01; s__JAGVZH01 sp018302745
GCA_018302225.1	Yes	Yes	No	No	d__Archaea; p__Nanoarchaeota; c__Nanoarchaeia; o__SCGC-AAA011-G17; f__JAGVZY01; g__JAGVZY01; s__JAGVZY01 sp018302225
GCA_018671245.1	Yes	Yes	No	No	d__Archaea; p__Nanoarchaeota; c__Nanoarchaeia; o__SCGC-AAA011-G17; f__PNOQ01; g__JABHIB01; s__JABHIB01 sp018671245
GCA_018652625.1	Yes	Yes	No	No	d__Archaea; p__Nanoarchaeota; c__Nanoarchaeia; o__SCGC-AAA011-G17; f__PNOQ01; g__JABIBT01; s__JABIBT01 sp018652625
GCA_018652475.1	Yes	Yes	No	No	d__Archaea; p__Nanoarchaeota; c__Nanoarchaeia; o__SCGC-AAA011-G17; f__PNOQ01; g__JABICB01; s__JABICB01 sp018652475
GCA_018663865.1	Yes	Yes	No	No	d__Archaea; p__Nanoarchaeota; c__Nanoarchaeia; o__SCGC-AAA011-G17; f__PNOQ01; g__JABJPM01; s__JABJPM01 sp018663865
GCA_018693795.1	Yes	Yes	No	No	d__Archaea; p__Nanoarchaeota; c__Nanoarchaeia; o__SCGC-AAA011-G17; f__PNOQ01; g__JABJPM01; s__JABJPM01 sp018693795
GCA_018829185.1	Yes	Yes	No	No	d__Archaea; p__Nanoarchaeota; c__Nanoarchaeia; o__SCGC-AAA011-G17; f__PNOQ01; g__JAHJUI01; s__JAHJUI01 sp018829185
GCA_013824915.1	Yes	Yes	No	No	d__Archaea; p__Nanoarchaeota; c__Nanoarchaeia; o__SCGC-AAA011-G17; f__PNOQ01; g__PNOQ01; s__PNOQ01 sp013824915
GCA_018302135.1	Yes	Yes	No	No	d__Archaea; p__Nanoarchaeota; c__Nanoarchaeia; o__SCGC-AAA011-G17; f__PNOQ01; g__PNOQ01; s__PNOQ01 sp018302135
GCA_000402515.1	Yes	Yes	No	No	d__Archaea; p__Nanoarchaeota; c__Nanoarchaeia; o__SCGC-AAA011-G17; f__SCGC-AAA011-G17; g__SCGC-AAA011-G17; s__SCGC-AAA011-G17 sp000402515
GCA_016845225.1	Yes	Yes	No	No	d__Archaea; p__Nanoarchaeota; c__Nanoarchaeia; o__SCGC-AAA011-G17; f__UBA489; g__JABIKK01; s__JABIKK01 sp016845225
GCA_018655015.1	Yes	Yes	No	No	d__Archaea; p__Nanoarchaeota; c__Nanoarchaeia; o__SCGC-AAA011-G17; f__UBA489; g__JABIKK01; s__JABIKK01 sp018655015
GCA_018658265.1	Yes	Yes	No	No	d__Archaea; p__Nanoarchaeota; c__Nanoarchaeia; o__SCGC-AAA011-G17; f__UBA489; g__JABIKK01; s__JABIKK01 sp018658265
GCA_018658955.1	Yes	Yes	No	No	d__Archaea; p__Nanoarchaeota; c__Nanoarchaeia; o__SCGC-AAA011-G17; f__UBA489; g__JABIKK01; s__JABIKK01 sp018658955
GCA_016177265.1	Yes	Yes	No	No	d__Archaea; p__Nanoarchaeota; c__Nanoarchaeia; o__SCGC-AAA011-G17; f__UBA489; g__JACOVP01; s__JACOVP01 sp016177265
GCA_018302985.1	Yes	Yes	No	No	d__Archaea; p__Nanoarchaeota; c__Nanoarchaeia; o__SCGC-AAA011-G17; f__UBA489; g__JACOVP01; s__JACOVP01 sp018302985
GCA_002505585.1	Yes	Yes	No	No	d__Archaea; p__Nanoarchaeota; c__Nanoarchaeia; o__SCGC-AAA011-G17; f__UBA489; g__UBA489; s__UBA489 sp002505585
GCA_018894775.1	Yes	Yes	No	No	d__Archaea; p__Nanoarchaeota; c__Nanoarchaeia; o__SCGC-AAA011-G17; f__VGLX01; g__JAHIPG01; s__JAHIPG01 sp018894775
GCA_016866645.1	Yes	Yes	No	No	d__Archaea; p__Nanoarchaeota; c__Nanoarchaeia; o__SCGC-AAA011-G17; f__VGLX01; g__VGLX01; s__VGLX01 sp016866645
GCA_002779595.1	Yes	Yes	No	No	d__Archaea; p__Nanoarchaeota; c__Nanoarchaeia; o__Tiddalikarchaeales; f__Tiddalikarchaeaceae; g__CG07-land; s__CG07-land sp002779595
GCA_016931175.1	Yes	Yes	No	No	d__Archaea; p__Nanoarchaeota; c__Nanoarchaeia; o__Tiddalikarchaeales; f__Tiddalikarchaeaceae; g__CG07-land; s__CG07-land sp016931175
GCA_902385255.1	Yes	Yes	No	No	d__Archaea; p__Nanoarchaeota; c__Nanoarchaeia; o__Tiddalikarchaeales; f__Tiddalikarchaeaceae; g__Tiddalikarchaeum; s__Tiddalikarchaeum anstoanum
GCA_002686215.1	Yes	Yes	No	No	d__Archaea; p__Nanoarchaeota; c__Nanoarchaeia; o__UBA10117; f__ARS21; g__ARS21; s__ARS21 sp002686215
GCA_002725495.1	Yes	Yes	No	No	d__Archaea; p__Nanoarchaeota; c__Nanoarchaeia; o__UBA10117; f__ARS21; g__ARS21; s__ARS21 sp002725495
GCA_014239585.1	Yes	Yes	No	No	d__Archaea; p__Nanoarchaeota; c__Nanoarchaeia; o__UBA10117; f__ARS21; g__ARS21; s__ARS21 sp014239585
GCA_014240455.1	Yes	Yes	No	No	d__Archaea; p__Nanoarchaeota; c__Nanoarchaeia; o__UBA10117; f__ARS21; g__JAAZWY01; s__JAAZWY01 sp014240455
GCA_018698915.1	Yes	Yes	No	No	d__Archaea; p__Nanoarchaeota; c__Nanoarchaeia; o__UBA10117; f__ARS21; g__JAAZWY01; s__JAAZWY01 sp018698915
GCA_018652045.1	Yes	Yes	No	No	d__Archaea; p__Nanoarchaeota; c__Nanoarchaeia; o__UBA10117; f__JABICX01; g__JABICX01; s__JABICX01 sp018652045
GCA_018692915.1	Yes	Yes	No	No	d__Archaea; p__Nanoarchaeota; c__Nanoarchaeia; o__UBA10117; f__JABICX01; g__JABICX01; s__JABICX01 sp018692915
GCA_017609995.1	Yes	Yes	No	No	d__Archaea; p__Nanoarchaeota; c__Nanoarchaeia; o__UBA10117; f__JABICX01; g__JAFCCX01; s__JAFCCX01 sp017609995
GCA_017608345.1	Yes	Yes	No	No	d__Archaea; p__Nanoarchaeota; c__Nanoarchaeia; o__UBA10117; f__JAFCGA01; g__JAFCGA01; s__JAFCGA01 sp017608345
GCA_017608235.1	Yes	Yes	No	No	d__Archaea; p__Nanoarchaeota; c__Nanoarchaeia; o__UBA10117; f__JAFCGI01; g__JAFCGI01; s__JAFCGI01 sp017608235
GCA_017608025.1	Yes	Yes	No	No	d__Archaea; p__Nanoarchaeota; c__Nanoarchaeia; o__UBA10117; f__JAFCGM01; g__JAFCGM01; s__JAFCGM01 sp017608025
GCA_903864915.1	Yes	Yes	No	No	d__Archaea; p__Nanoarchaeota; c__Nanoarchaeia; o__UBA10117; f__UBA10117; g__CAIPHS01; s__CAIPHS01 sp903864915
GCA_011333955.1	Yes	Yes	No	No	d__Archaea; p__Nanoarchaeota; c__Nanoarchaeia; o__UBA10117; f__UBA10117; g__DTIP01; s__DTIP01 sp011333955
GCA_016182015.1	Yes	Yes	No	No	d__Archaea; p__Nanoarchaeota; c__Nanoarchaeia; o__UBA10117; f__UBA10117; g__JACOYC01; s__JACOYC01 sp016182015
GCA_016204275.1	Yes	Yes	No	No	d__Archaea; p__Nanoarchaeota; c__Nanoarchaeia; o__UBA10117; f__UBA10117; g__JACOYC01; s__JACOYC01 sp016204275
GCA_018304345.1	Yes	Yes	No	No	d__Archaea; p__Nanoarchaeota; c__Nanoarchaeia; o__UBA10117; f__UBA10117; g__JAGVWH01; s__JAGVWH01 sp018304345
GCA_018304365.1	Yes	Yes	No	No	d__Archaea; p__Nanoarchaeota; c__Nanoarchaeia; o__UBA10117; f__UBA10117; g__JAGVWH01; s__JAGVWH01 sp018304365
GCA_013331935.1	Yes	Yes	No	No	d__Archaea; p__Nanoarchaeota; c__Nanoarchaeia; o__UBA10117; f__UBA10117; g__UBA10117; s__UBA10117 sp10117u
GCA_014728835.1	Yes	Yes	No	No	d__Archaea; p__Nanoarchaeota; c__Nanoarchaeia; o__UBA10117; f__WJKY01; g__WJKY01; s__WJKY01 sp014728835
GCA_017608505.1	Yes	Yes	No	No	d__Archaea; p__Nanoarchaeota; c__Nanoarchaeia; o__WJKC01; f__WJKC01; g__JAFCFT01; s__JAFCFT01 sp017608505
GCA_014729335.1	Yes	Yes	No	No	d__Archaea; p__Nanoarchaeota; c__Nanoarchaeia; o__WJKC01; f__WJKC01; g__WJKC01; s__WJKC01 sp014729335
GCA_002779235.1	Yes	Yes	No	No	d__Archaea; p__Nanoarchaeota; c__Nanoarchaeia; o__Woesearchaeales; f__0-14-0-80-44-23; g__0-14-0-80-44-23; s__0-14-0-80-44-23 sp002779235
GCA_002762915.1	Yes	Yes	No	No	d__Archaea; p__Nanoarchaeota; c__Nanoarchaeia; o__Woesearchaeales; f__21-14-0-10-32-9; g__21-14-0-10-32-9; s__21-14-0-10-32-9 sp002762915
GCA_903891505.1	Yes	Yes	No	No	d__Archaea; p__Nanoarchaeota; c__Nanoarchaeia; o__Woesearchaeales; f__21-14-0-10-32-9; g__21-14-0-10-32-9; s__21-14-0-10-32-9 sp903891505
GCA_003560545.1	Yes	Yes	No	No	d__Archaea; p__Nanoarchaeota; c__Nanoarchaeia; o__Woesearchaeales; f__21-14-0-10-32-9; g__PWWA01; s__PWWA01 sp003560545
GCA_003562145.1	Yes	Yes	No	No	d__Archaea; p__Nanoarchaeota; c__Nanoarchaeia; o__Woesearchaeales; f__21-14-0-10-32-9; g__PWWA01; s__PWWA01 sp003562145
GCA_007131205.1	Yes	Yes	No	No	d__Archaea; p__Nanoarchaeota; c__Nanoarchaeia; o__Woesearchaeales; f__21-14-0-10-32-9; g__PWWA01; s__PWWA01 sp007131205
GCA_007116295.1	Yes	Yes	No	No	d__Archaea; p__Nanoarchaeota; c__Nanoarchaeia; o__Woesearchaeales; f__21-14-0-10-32-9; g__SKIS01; s__SKIS01 sp007116295
GCA_007117145.1	Yes	Yes	No	No	d__Archaea; p__Nanoarchaeota; c__Nanoarchaeia; o__Woesearchaeales; f__21-14-0-10-32-9; g__SKIS01; s__SKIS01 sp007117145
GCA_007117755.1	Yes	Yes	No	No	d__Archaea; p__Nanoarchaeota; c__Nanoarchaeia; o__Woesearchaeales; f__21-14-0-10-32-9; g__SKIS01; s__SKIS01 sp007117755
GCA_002762795.1	Yes	Yes	No	No	d__Archaea; p__Nanoarchaeota; c__Nanoarchaeia; o__Woesearchaeales; f__ARS49; g__1-14-0-10-37-12; s__1-14-0-10-37-12 sp002762795
GCA_902385765.1	Yes	Yes	No	No	d__Archaea; p__Nanoarchaeota; c__Nanoarchaeia; o__Woesearchaeales; f__ARS49; g__CABMGU01; s__CABMGU01 sp902385765
GCA_011331795.1	Yes	Yes	No	No	d__Archaea; p__Nanoarchaeota; c__Nanoarchaeia; o__Woesearchaeales; f__ARS49; g__DSQK01; s__DSQK01 sp011331795
GCA_016203225.1	Yes	Yes	No	No	d__Archaea; p__Nanoarchaeota; c__Nanoarchaeia; o__Woesearchaeales; f__ARS49; g__DSQK01; s__DSQK01 sp016203225
GCA_016203265.1	Yes	Yes	No	No	d__Archaea; p__Nanoarchaeota; c__Nanoarchaeia; o__Woesearchaeales; f__ARS49; g__DSQK01; s__DSQK01 sp016203265
GCA_002687275.1	Yes	Yes	No	No	d__Archaea; p__Nanoarchaeota; c__Nanoarchaeia; o__Woesearchaeales; f__ARS49; g__GCA-2687275; s__GCA-2687275 sp002687275
GCA_003694525.1	Yes	Yes	No	No	d__Archaea; p__Nanoarchaeota; c__Nanoarchaeia; o__Woesearchaeales; f__ARS49; g__J152; s__J152 sp003694525
GCA_016188265.1	Yes	Yes	No	No	d__Archaea; p__Nanoarchaeota; c__Nanoarchaeia; o__Woesearchaeales; f__ARS49; g__JACPID01; s__JACPID01 sp016188265
GCA_016198725.1	Yes	Yes	No	No	d__Archaea; p__Nanoarchaeota; c__Nanoarchaeia; o__Woesearchaeales; f__ARS49; g__JACQIC01; s__JACQIC01 sp016198725
GCA_016203345.1	Yes	Yes	No	No	d__Archaea; p__Nanoarchaeota; c__Nanoarchaeia; o__Woesearchaeales; f__ARS49; g__JACQIC01; s__JACQIC01 sp016203345
GCA_016203445.1	Yes	Yes	No	No	d__Archaea; p__Nanoarchaeota; c__Nanoarchaeia; o__Woesearchaeales; f__ARS49; g__JACQMS01; s__JACQMS01 sp016203445
GCA_016203425.1	Yes	Yes	No	No	d__Archaea; p__Nanoarchaeota; c__Nanoarchaeia; o__Woesearchaeales; f__ARS49; g__JACQMU01; s__JACQMU01 sp016203425
GCA_016203395.1	Yes	Yes	No	No	d__Archaea; p__Nanoarchaeota; c__Nanoarchaeia; o__Woesearchaeales; f__ARS49; g__JACQMV01; s__JACQMV01 sp016203395
GCA_016213425.1	Yes	Yes	No	No	d__Archaea; p__Nanoarchaeota; c__Nanoarchaeia; o__Woesearchaeales; f__ARS49; g__JACRKG01; s__JACRKG01 sp016213425
GCA_016215315.1	Yes	Yes	No	No	d__Archaea; p__Nanoarchaeota; c__Nanoarchaeia; o__Woesearchaeales; f__ARS49; g__JACRKG01; s__JACRKG01 sp016215315
GCA_017609645.1	Yes	Yes	No	No	d__Archaea; p__Nanoarchaeota; c__Nanoarchaeia; o__Woesearchaeales; f__ARS49; g__JAFCDQ01; s__JAFCDQ01 sp017609645
GCA_018303245.1	Yes	Yes	No	No	d__Archaea; p__Nanoarchaeota; c__Nanoarchaeia; o__Woesearchaeales; f__ARS49; g__JAGVYM01; s__JAGVYM01 sp018303245
GCA_018302815.1	Yes	Yes	No	No	d__Archaea; p__Nanoarchaeota; c__Nanoarchaeia; o__Woesearchaeales; f__ARS49; g__JAGVZE01; s__JAGVZE01 sp018302815
GCA_003599055.1	Yes	Yes	No	No	d__Archaea; p__Nanoarchaeota; c__Nanoarchaeia; o__Woesearchaeales; f__ARS49; g__SURF-65; s__SURF-65 sp003599055
GCA_016203305.1	Yes	Yes	No	No	d__Archaea; p__Nanoarchaeota; c__Nanoarchaeia; o__Woesearchaeales; f__ARS49; g__SURF-65; s__SURF-65 sp016203305
GCA_014729505.1	Yes	Yes	No	No	d__Archaea; p__Nanoarchaeota; c__Nanoarchaeia; o__Woesearchaeales; f__ARS49; g__WJJS01; s__WJJS01 sp014729505
GCA_014729555.1	Yes	Yes	No	No	d__Archaea; p__Nanoarchaeota; c__Nanoarchaeia; o__Woesearchaeales; f__ARS49; g__WJJT01; s__WJJT01 sp014729555
GCA_014729195.1	Yes	Yes	No	No	d__Archaea; p__Nanoarchaeota; c__Nanoarchaeia; o__Woesearchaeales; f__ARS49; g__WJKI01; s__WJKI01 sp014729195
GCA_016929895.1	Yes	Yes	No	No	d__Archaea; p__Nanoarchaeota; c__Nanoarchaeia; o__Woesearchaeales; f__ARS49; g__WJKI01; s__WJKI01 sp016929895
GCA_003650585.1	Yes	Yes	No	No	d__Archaea; p__Nanoarchaeota; c__Nanoarchaeia; o__Woesearchaeales; f__B29-G15; g__B29-G15; s__B29-G15 sp003650585
GCA_903915225.1	Yes	Yes	No	No	d__Archaea; p__Nanoarchaeota; c__Nanoarchaeia; o__Woesearchaeales; f__B29-G15; g__CAIWSB01; s__CAIWSB01 sp903915225
GCA_017610005.1	Yes	Yes	No	No	d__Archaea; p__Nanoarchaeota; c__Nanoarchaeia; o__Woesearchaeales; f__B29-G15; g__JAFCCU01; s__JAFCCU01 sp017610005
GCA_005222965.1	Yes	Yes	No	No	d__Archaea; p__Nanoarchaeota; c__Nanoarchaeia; o__Woesearchaeales; f__B3-WOES; g__B3-WOES; s__B3-WOES sp005222965
GCA_003648985.1	Yes	Yes	No	No	d__Archaea; p__Nanoarchaeota; c__Nanoarchaeia; o__Woesearchaeales; f__B54-G15; g__B54-G15; s__B54-G15 sp003648985
GCA_003650545.1	Yes	Yes	No	No	d__Archaea; p__Nanoarchaeota; c__Nanoarchaeia; o__Woesearchaeales; f__B72-G16; g__B72-G16; s__B72-G16 sp003650545
GCA_002867475.1	Yes	Yes	No	No	d__Archaea; p__Nanoarchaeota; c__Nanoarchaeia; o__Woesearchaeales; f__BM511; g__BM511; s__BM511 sp002867475
GCA_018221135.1	Yes	Yes	No	No	d__Archaea; p__Nanoarchaeota; c__Nanoarchaeia; o__Woesearchaeales; f__BM511; g__JAAOYB01; s__JAAOYB01 sp018221135
GCA_018221175.1	Yes	Yes	No	No	d__Archaea; p__Nanoarchaeota; c__Nanoarchaeia; o__Woesearchaeales; f__BM511; g__JAAOYE01; s__JAAOYE01 sp018221175
GCA_016784165.1	Yes	Yes	No	No	d__Archaea; p__Nanoarchaeota; c__Nanoarchaeia; o__Woesearchaeales; f__BS150m-G63; g__BS150m-G63; s__BS150m-G63 sp016784165
GCA_903842985.1	Yes	Yes	No	No	d__Archaea; p__Nanoarchaeota; c__Nanoarchaeia; o__Woesearchaeales; f__CAIVOO01; g__CAIMOB01; s__CAIMOB01 sp903842985
GCA_903904885.1	Yes	Yes	No	No	d__Archaea; p__Nanoarchaeota; c__Nanoarchaeia; o__Woesearchaeales; f__CAIVOO01; g__CAIVED01; s__CAIVED01 sp903904885
GCA_903907555.1	Yes	Yes	No	No	d__Archaea; p__Nanoarchaeota; c__Nanoarchaeia; o__Woesearchaeales; f__CAIVOO01; g__CAIVOO01; s__CAIVOO01 sp903907555
GCA_002762705.1	Yes	Yes	No	No	d__Archaea; p__Nanoarchaeota; c__Nanoarchaeia; o__Woesearchaeales; f__CG08-08-20-14; g__CG08-08-20-14; s__CG08-08-20-14 sp002762705
GCA_002762865.1	Yes	Yes	No	No	d__Archaea; p__Nanoarchaeota; c__Nanoarchaeia; o__Woesearchaeales; f__CG1-02-33-12; g__CG1-02-33-12; s__CG1-02-33-12 sp002762865
GCA_017609385.1	Yes	Yes	No	No	d__Archaea; p__Nanoarchaeota; c__Nanoarchaeia; o__Woesearchaeales; f__CG1-02-33-12; g__CG1-02-33-12; s__CG1-02-33-12 sp017609385
GCA_017610275.1	Yes	Yes	No	No	d__Archaea; p__Nanoarchaeota; c__Nanoarchaeia; o__Woesearchaeales; f__CG1-02-33-12; g__CG1-02-33-12; s__CG1-02-33-12 sp017610275
GCA_017610505.1	Yes	Yes	No	No	d__Archaea; p__Nanoarchaeota; c__Nanoarchaeia; o__Woesearchaeales; f__CG1-02-33-12; g__CG1-02-33-12; s__CG1-02-33-12 sp017610505
GCA_018819345.1	Yes	Yes	No	No	d__Archaea; p__Nanoarchaeota; c__Nanoarchaeia; o__Woesearchaeales; f__CG1-02-33-12; g__CG1-02-33-12; s__CG1-02-33-12 sp018819345
GCA_018901315.1	Yes	Yes	No	No	d__Archaea; p__Nanoarchaeota; c__Nanoarchaeia; o__Woesearchaeales; f__CG1-02-33-12; g__CG1-02-33-12; s__CG1-02-33-12 sp018901315
GCA_018399355.1	Yes	Yes	No	No	d__Archaea; p__Nanoarchaeota; c__Nanoarchaeia; o__Woesearchaeales; f__CG1-02-33-12; g__M55A3; s__M55A3 sp018399355
GCA_003561825.1	Yes	Yes	No	No	d__Archaea; p__Nanoarchaeota; c__Nanoarchaeia; o__Woesearchaeales; f__CG1-02-33-12; g__PWVO01; s__PWVO01 sp003561825
GCA_002763335.1	Yes	Yes	No	No	d__Archaea; p__Nanoarchaeota; c__Nanoarchaeia; o__Woesearchaeales; f__CG1-02-47-18; g__CG1-02-47-18; s__CG1-02-47-18 sp002763335
GCA_001871415.1	Yes	Yes	No	No	d__Archaea; p__Nanoarchaeota; c__Nanoarchaeia; o__Woesearchaeales; f__CG1-02-57-44; g__CG1-02-57-44; s__CG1-02-57-44 sp001871415
GCA_011368255.1	Yes	Yes	No	No	d__Archaea; p__Nanoarchaeota; c__Nanoarchaeia; o__Woesearchaeales; f__DSVV01; g__DSVV01; s__DSVV01 sp011368255
GCA_018657385.1	Yes	Yes	No	No	d__Archaea; p__Nanoarchaeota; c__Nanoarchaeia; o__Woesearchaeales; f__DSVV01; g__JABHXF01; s__JABHXF01 sp018657385
GCA_018661705.1	Yes	Yes	No	No	d__Archaea; p__Nanoarchaeota; c__Nanoarchaeia; o__Woesearchaeales; f__DSVV01; g__JABHXF01; s__JABHXF01 sp018661705
GCA_016192995.1	Yes	Yes	No	No	d__Archaea; p__Nanoarchaeota; c__Nanoarchaeia; o__Woesearchaeales; f__DSVV01; g__JACPTB01; s__JACPTB01 sp016192995
GCA_016205905.1	Yes	Yes	No	No	d__Archaea; p__Nanoarchaeota; c__Nanoarchaeia; o__Woesearchaeales; f__DSVV01; g__JACQSP01; s__JACQSP01 sp016205905
GCA_018303325.1	Yes	Yes	No	No	d__Archaea; p__Nanoarchaeota; c__Nanoarchaeia; o__Woesearchaeales; f__DSVV01; g__JACQSP01; s__JACQSP01 sp018303325
GCA_016219865.1	Yes	Yes	No	No	d__Archaea; p__Nanoarchaeota; c__Nanoarchaeia; o__Woesearchaeales; f__DSVV01; g__JACRKF01; s__JACRKF01 sp016219865
GCA_018303075.1	Yes	Yes	No	No	d__Archaea; p__Nanoarchaeota; c__Nanoarchaeia; o__Woesearchaeales; f__DSVV01; g__JACRKF01; s__JACRKF01 sp018303075
GCA_016214075.1	Yes	Yes	No	No	d__Archaea; p__Nanoarchaeota; c__Nanoarchaeia; o__Woesearchaeales; f__DSVV01; g__JACRPI01; s__JACRPI01 sp016214075
GCA_016215305.1	Yes	Yes	No	No	d__Archaea; p__Nanoarchaeota; c__Nanoarchaeia; o__Woesearchaeales; f__DSVV01; g__JACRPI01; s__JACRPI01 sp016215305
GCA_016935125.1	Yes	Yes	No	No	d__Archaea; p__Nanoarchaeota; c__Nanoarchaeia; o__Woesearchaeales; f__DSVV01; g__JAFGRM01; s__JAFGRM01 sp016935125
GCA_002685855.1	Yes	Yes	No	No	d__Archaea; p__Nanoarchaeota; c__Nanoarchaeia; o__Woesearchaeales; f__GCA-2685855; g__GCA-2685855; s__GCA-2685855 sp002685855
GCA_002686295.1	Yes	Yes	No	No	d__Archaea; p__Nanoarchaeota; c__Nanoarchaeia; o__Woesearchaeales; f__GCA-2686295; g__GCA-2686295; s__GCA-2686295 sp002686295
GCA_013202845.1	Yes	Yes	No	No	d__Archaea; p__Nanoarchaeota; c__Nanoarchaeia; o__Woesearchaeales; f__GCA-2686295; g__GCA-2686295; s__GCA-2686295 sp013202845
GCA_014384375.1	Yes	Yes	No	No	d__Archaea; p__Nanoarchaeota; c__Nanoarchaeia; o__Woesearchaeales; f__GCA-2686295; g__GCA-2686295; s__GCA-2686295 sp014384375
GCA_016784125.1	Yes	Yes	No	No	d__Archaea; p__Nanoarchaeota; c__Nanoarchaeia; o__Woesearchaeales; f__GCA-2686295; g__GCA-2686295; s__GCA-2686295 sp014384455
GCA_018812505.1	Yes	Yes	No	No	d__Archaea; p__Nanoarchaeota; c__Nanoarchaeia; o__Woesearchaeales; f__GCA-2686295; g__GCA-2686295; s__GCA-2686295 sp018812505
GCA_018819065.1	Yes	Yes	No	No	d__Archaea; p__Nanoarchaeota; c__Nanoarchaeia; o__Woesearchaeales; f__GCA-2686295; g__GCA-2686295; s__GCA-2686295 sp018819065
GCA_018817005.1	Yes	Yes	No	No	d__Archaea; p__Nanoarchaeota; c__Nanoarchaeia; o__Woesearchaeales; f__GCA-2686295; g__JAHIUF01; s__JAHIUF01 sp018817005
GCA_002687795.1	Yes	Yes	No	No	d__Archaea; p__Nanoarchaeota; c__Nanoarchaeia; o__Woesearchaeales; f__GCA-2687795; g__GCA-2687795; s__GCA-2687795 sp002687795
GCA_000830295.1	Yes	Yes	No	No	d__Archaea; p__Nanoarchaeota; c__Nanoarchaeia; o__Woesearchaeales; f__GW2011-AR15; g__GW2011-AR15; s__GW2011-AR15 sp000830295
GCA_018657065.1	Yes	Yes	No	No	d__Archaea; p__Nanoarchaeota; c__Nanoarchaeia; o__Woesearchaeales; f__GW2011-AR15; g__GW2011-AR15; s__GW2011-AR15 sp018657065
GCA_013335235.1	Yes	Yes	No	No	d__Archaea; p__Nanoarchaeota; c__Nanoarchaeia; o__Woesearchaeales; f__GW2011-AR15; g__JAAXVZ01; s__JAAXVZ01 sp013335235
GCA_018671515.1	Yes	Yes	No	No	d__Archaea; p__Nanoarchaeota; c__Nanoarchaeia; o__Woesearchaeales; f__GW2011-AR15; g__JABHHN01; s__JABHHN01 sp018671515
GCA_016928835.1	Yes	Yes	No	No	d__Archaea; p__Nanoarchaeota; c__Nanoarchaeia; o__Woesearchaeales; f__GW2011-AR15; g__JAFGJW01; s__JAFGJW01 sp016928835
GCA_016935095.1	Yes	Yes	No	No	d__Archaea; p__Nanoarchaeota; c__Nanoarchaeia; o__Woesearchaeales; f__GW2011-AR15; g__JAFGRO01; s__JAFGRO01 sp016935095
GCA_016934775.1	Yes	Yes	No	No	d__Archaea; p__Nanoarchaeota; c__Nanoarchaeia; o__Woesearchaeales; f__GW2011-AR15; g__JAFGSP01; s__JAFGSP01 sp016934775
GCA_018815145.1	Yes	Yes	No	No	d__Archaea; p__Nanoarchaeota; c__Nanoarchaeia; o__Woesearchaeales; f__GW2011-AR15; g__JAHIYL01; s__JAHIYL01 sp018815145
GCA_014729915.1	Yes	Yes	No	No	d__Archaea; p__Nanoarchaeota; c__Nanoarchaeia; o__Woesearchaeales; f__GW2011-AR15; g__WJJD01; s__WJJD01 sp014729915
GCA_016784195.1	Yes	Yes	No	No	d__Archaea; p__Nanoarchaeota; c__Nanoarchaeia; o__Woesearchaeales; f__GW2011-AR4; g__BS150m-G64; s__BS150m-G64 sp016784195
GCA_016784105.1	Yes	Yes	No	No	d__Archaea; p__Nanoarchaeota; c__Nanoarchaeia; o__Woesearchaeales; f__GW2011-AR4; g__BS150m-G66; s__BS150m-G66 sp016784105
GCA_002686855.1	Yes	Yes	No	No	d__Archaea; p__Nanoarchaeota; c__Nanoarchaeia; o__Woesearchaeales; f__GW2011-AR4; g__GCA-2686855; s__GCA-2686855 sp002686855
GCA_002688775.1	Yes	Yes	No	No	d__Archaea; p__Nanoarchaeota; c__Nanoarchaeia; o__Woesearchaeales; f__GW2011-AR4; g__GCA-2688775; s__GCA-2688775 sp002688775
GCA_016177615.1	Yes	Yes	No	No	d__Archaea; p__Nanoarchaeota; c__Nanoarchaeia; o__Woesearchaeales; f__GW2011-AR4; g__GCA-2688775; s__GCA-2688775 sp016177615
GCA_016181305.1	Yes	Yes	No	No	d__Archaea; p__Nanoarchaeota; c__Nanoarchaeia; o__Woesearchaeales; f__GW2011-AR4; g__GCA-2688775; s__GCA-2688775 sp016181305
GCA_016185755.1	Yes	Yes	No	No	d__Archaea; p__Nanoarchaeota; c__Nanoarchaeia; o__Woesearchaeales; f__GW2011-AR4; g__GCA-2688775; s__GCA-2688775 sp016185755
GCA_016185805.1	Yes	Yes	No	No	d__Archaea; p__Nanoarchaeota; c__Nanoarchaeia; o__Woesearchaeales; f__GW2011-AR4; g__GCA-2688775; s__GCA-2688775 sp016185805
GCA_016185815.1	Yes	Yes	No	No	d__Archaea; p__Nanoarchaeota; c__Nanoarchaeia; o__Woesearchaeales; f__GW2011-AR4; g__GCA-2688775; s__GCA-2688775 sp016185815
GCA_016185845.1	Yes	Yes	No	No	d__Archaea; p__Nanoarchaeota; c__Nanoarchaeia; o__Woesearchaeales; f__GW2011-AR4; g__GCA-2688775; s__GCA-2688775 sp016185845
GCA_016185865.1	Yes	Yes	No	No	d__Archaea; p__Nanoarchaeota; c__Nanoarchaeia; o__Woesearchaeales; f__GW2011-AR4; g__GCA-2688775; s__GCA-2688775 sp016185865
GCA_016185875.1	Yes	Yes	No	No	d__Archaea; p__Nanoarchaeota; c__Nanoarchaeia; o__Woesearchaeales; f__GW2011-AR4; g__GCA-2688775; s__GCA-2688775 sp016185875
GCA_016185915.1	Yes	Yes	No	No	d__Archaea; p__Nanoarchaeota; c__Nanoarchaeia; o__Woesearchaeales; f__GW2011-AR4; g__GCA-2688775; s__GCA-2688775 sp016185915
GCA_016185945.1	Yes	Yes	No	No	d__Archaea; p__Nanoarchaeota; c__Nanoarchaeia; o__Woesearchaeales; f__GW2011-AR4; g__GCA-2688775; s__GCA-2688775 sp016185945
GCA_016187465.1	Yes	Yes	No	No	d__Archaea; p__Nanoarchaeota; c__Nanoarchaeia; o__Woesearchaeales; f__GW2011-AR4; g__GCA-2688775; s__GCA-2688775 sp016187465
GCA_016188245.1	Yes	Yes	No	No	d__Archaea; p__Nanoarchaeota; c__Nanoarchaeia; o__Woesearchaeales; f__GW2011-AR4; g__GCA-2688775; s__GCA-2688775 sp016188245
GCA_016192955.1	Yes	Yes	No	No	d__Archaea; p__Nanoarchaeota; c__Nanoarchaeia; o__Woesearchaeales; f__GW2011-AR4; g__GCA-2688775; s__GCA-2688775 sp016192955
GCA_016192985.1	Yes	Yes	No	No	d__Archaea; p__Nanoarchaeota; c__Nanoarchaeia; o__Woesearchaeales; f__GW2011-AR4; g__GCA-2688775; s__GCA-2688775 sp016192985
GCA_016211245.1	Yes	Yes	No	No	d__Archaea; p__Nanoarchaeota; c__Nanoarchaeia; o__Woesearchaeales; f__GW2011-AR4; g__GCA-2688775; s__GCA-2688775 sp016211245
GCA_018303505.1	Yes	Yes	No	No	d__Archaea; p__Nanoarchaeota; c__Nanoarchaeia; o__Woesearchaeales; f__GW2011-AR4; g__GCA-2688775; s__GCA-2688775 sp018303505
GCA_018303645.1	Yes	Yes	No	No	d__Archaea; p__Nanoarchaeota; c__Nanoarchaeia; o__Woesearchaeales; f__GW2011-AR4; g__GCA-2688775; s__GCA-2688775 sp018303645
GCA_018303655.1	Yes	Yes	No	No	d__Archaea; p__Nanoarchaeota; c__Nanoarchaeia; o__Woesearchaeales; f__GW2011-AR4; g__GCA-2688775; s__GCA-2688775 sp018303655
GCA_018303685.1	Yes	Yes	No	No	d__Archaea; p__Nanoarchaeota; c__Nanoarchaeia; o__Woesearchaeales; f__GW2011-AR4; g__GCA-2688775; s__GCA-2688775 sp018303685
GCA_002688925.1	Yes	Yes	No	No	d__Archaea; p__Nanoarchaeota; c__Nanoarchaeia; o__Woesearchaeales; f__GW2011-AR4; g__GCA-2688925; s__GCA-2688925 sp002688925
GCA_013330825.1	Yes	Yes	No	No	d__Archaea; p__Nanoarchaeota; c__Nanoarchaeia; o__Woesearchaeales; f__GW2011-AR4; g__GW2011-AR11; s__GW2011-AR11 sp12027u
GCA_016181325.1	Yes	Yes	No	No	d__Archaea; p__Nanoarchaeota; c__Nanoarchaeia; o__Woesearchaeales; f__GW2011-AR4; g__JACOZO01; s__JACOZO01 sp016181325
GCA_016180235.1	Yes	Yes	No	No	d__Archaea; p__Nanoarchaeota; c__Nanoarchaeia; o__Woesearchaeales; f__GW2011-AR4; g__JACPDF01; s__JACPDF01 sp016180235
GCA_016184145.1	Yes	Yes	No	No	d__Archaea; p__Nanoarchaeota; c__Nanoarchaeia; o__Woesearchaeales; f__GW2011-AR4; g__JACPDF01; s__JACPDF01 sp016184145
GCA_016185955.1	Yes	Yes	No	No	d__Archaea; p__Nanoarchaeota; c__Nanoarchaeia; o__Woesearchaeales; f__GW2011-AR4; g__JACPJP01; s__JACPJP01 sp016185955
GCA_016187495.1	Yes	Yes	No	No	d__Archaea; p__Nanoarchaeota; c__Nanoarchaeia; o__Woesearchaeales; f__GW2011-AR4; g__JACPJP01; s__JACPJP01 sp016187495
GCA_018303625.1	Yes	Yes	No	No	d__Archaea; p__Nanoarchaeota; c__Nanoarchaeia; o__Woesearchaeales; f__GW2011-AR4; g__JAGVXV01; s__JAGVXV01 sp018303625
GCA_018303185.1	Yes	Yes	No	No	d__Archaea; p__Nanoarchaeota; c__Nanoarchaeia; o__Woesearchaeales; f__GW2011-AR4; g__JAGVYR01; s__JAGVYR01 sp018303185
GCA_002763025.1	Yes	Yes	No	No	d__Archaea; p__Nanoarchaeota; c__Nanoarchaeia; o__Woesearchaeales; f__GW2011-AR9; g__1-14-0-10-32-24; s__1-14-0-10-32-24 sp002763025
GCA_013204355.1	Yes	Yes	No	No	d__Archaea; p__Nanoarchaeota; c__Nanoarchaeia; o__Woesearchaeales; f__GW2011-AR9; g__1-14-0-10-32-24; s__1-14-0-10-32-24 sp013204355
GCA_018655525.1	Yes	Yes	No	No	d__Archaea; p__Nanoarchaeota; c__Nanoarchaeia; o__Woesearchaeales; f__GW2011-AR9; g__1-14-0-10-32-24; s__1-14-0-10-32-24 sp018655525
GCA_902529885.1	Yes	Yes	No	No	d__Archaea; p__Nanoarchaeota; c__Nanoarchaeia; o__Woesearchaeales; f__GW2011-AR9; g__CABZYC01; s__CABZYC01 sp902529885
GCA_002792115.1	Yes	Yes	No	No	d__Archaea; p__Nanoarchaeota; c__Nanoarchaeia; o__Woesearchaeales; f__GW2011-AR9; g__GCA-002792115; s__GCA-002792115 sp002792115
[truncated: 1,414 more rows]
