# Supplementary material for: Members of the class Candidatus Ordosarchaeia imply an alternative evolutionary scenario from methanogens to haloarchaea
Source: ISME J. 2024 Jan 10;18(1):wrad033. doi: 10.1093/ismejo/wrad033 (PMC10873845; doi:10.1093/ismejo/wrad033)
Supplement: Table_S3_wrad033 [file table_s3_wrad033.xlsx]

## Sheet: Table S3a AAI
	Table S3a Average amino acid identity analyses among Ca. Ordosarchaeia and related lineages
				Ods01	Ods02	Ods05	Ods03	Ods04	BinSanityLC-kmean-bin_57-bin_0-refined_5	UBA24	HikBin5	HikBin4	CSSed162cmA_517	CSSed162cmA_432R1	B3	ATCC 43099	AArc-S	DL-M4	Harcht-Bsk1	ZS-3	JI20-1	CGMCC 1.2049	Gabara	ZJ1	DS2	ATCC 49239	SuakinDeep_MAG71_5	HMET1	Mnatro-ASL	AMET1	SCG-AAA382B04	SPRUCE.2016.29.metabat2.69	Z	MS2	DSM 2702	DSM 11571	SMSP	E1-9c	JF-1	MS	SANAE	SPRUCE.2016.33.metabat2.67	UBA148	BOX2	DSM 4304
				DKS_metawrap_50_10_bin.37	DKS_metawrap_50_10_bin.62	DKSF_metawrap_50_10_bin.31	DKSF_metawrap_50_10_bin.83	HC26S_metawrap_30_20_bin.91	GCA_018609935.1	GCA_002503845.1	GCA_009889625.1	GCA_009889685.1	GCA_007118075.1	GCA_007118975.1	GCF_000196895.1	GCF_000025625.1	GCA_017094485.1	GCA_005954745.1	GCF_000403645.1	GCF_008831545.1	GCF_001488575.1	GCF_000223905.1	GCF_000026045.1	GCF_009900715.1	GCF_000025685.1	GCF_000022205.1	GCA_018263395.1	GCA_001914405.1	GCA_004212035.1	GCF_002153915.1	GCA_003034855.1	GCA_015660865.1	GCF_000015765.1	GCF_000304355.2	GCF_013377755.1	GCF_000147875.1	GCF_000327485.1	GCF_000021965.1	GCF_000013445.1	GCF_000970025.1	GCF_000011005.1	GCA_015660915.1	GCA_002495885.1	GCA_001766815.1	GCF_000008665.1
	Accession	Strain	SN	1	2	3	4	5	6	7	8	9	10	11	12	13	14	15	16	17	18	19	20	21	22	23	24	25	26	27	28	29	30	31	32	33	34	35	36	37	38	39	40	41	42		Background colors for identity:
	JAQZCZ000000000	Ods01	1	100	61.7315	58.9207	61.4228	73.2098	49.233	45.4775	45.3015	44.9646	48.1459	48.1972	50.9052	50.6572	51.1513	51.1021	50.4155	50.4636	51.4141	50.5232	52.3492	50.4664	50.7088	50.2218	44.5955	40.1255	41.2476	40.0719	40.1683	40.4837	39.3994	40.9397	40.9365	39.2176	39.4405	39.5489	38.7857	39.662	40.2416	40.4152	41.0723	40.4658	39.7202		[0, 45)
	JAQZDA000000000	Ods02	2	61.7315	100	76.1805	98.6108	60.2261	48.1721	44.7889	44.6667	44.3913	47.4005	47.7243	49.0826	49.4261	49.8314	49.6585	49.362	49.2426	50.0051	49.2876	50.9076	49.2345	48.8299	48.6513	43.7773	39.2915	40.3592	39.8647	39.5777	39.891	38.743	39.7858	40.1316	38.6296	38.4078	38.8499	37.9508	39.363	39.4777	39.7338	40.1145	39.7225	39.4347		[45, 65)
	JAQZDB000000000	Ods05	3	58.9207	76.1805	100	74.7737	56.7377	45.9713	42.2347	42.0451	41.6525	45.2443	45.2825	46.9885	46.9927	47.6109	47.4536	47.4332	47.3476	48.2231	47.1722	48.5625	47.4185	47.1452	46.919	41.6914	37.6547	39.0283	37.4686	38.0411	38.6834	37.361	38.4974	38.804	37.6836	37.741	37.8045	36.8572	37.8387	38.4819	38.0187	38.1815	38.0643	38.2404		[65, 95)
	JAQZDC000000000	Ods03	4	61.4228	98.6108	74.7737	100	59.5795	47.88	44.0475	44.1887	43.4628	46.6996	47.2982	48.8173	49.2492	49.3216	49.6529	49.1737	49.0561	49.644	48.9441	50.6165	48.7867	48.7502	48.3243	43.8593	39.1223	40.1283	39.0547	39.3928	40.0582	38.7652	40.0325	39.9808	38.7002	38.6542	38.9625	38.2207	39.1741	40.0018	39.8484	39.9733	39.8213	39.2265		[95, 100)
	JAQZDD000000000	Ods04	5	73.2098	60.2261	56.7377	59.5795	100	48.4205	43.941	43.6902	44.0586	47.3841	47.7099	49.6582	50.2946	50.4702	50.0631	49.7279	49.3227	49.9975	49.6587	51.6459	49.5206	49.7746	49.4095	43.721	39.1719	40.612	39.669	39.474	39.7201	38.6286	40.2749	40.2964	38.8265	38.7519	39.4018	37.8123	39.0479	39.5549	40.1132	40.2906	39.6499	39.6045		100
	GCA_018609935.1	BinSanityLC-kmean-bin_57-bin_0-refined_5	6	49.233	48.1721	45.9713	47.88	48.4205	100	44.6596	44.6622	44.4864	43.706	43.1878	44.8457	44.81	44.7457	45.2674	44.8472	45.3459	45.3558	45.1453	45.1238	44.6547	44.8688	44.6004	40.6165	40.8576	41.0558	40.1156	41.2563	38.822	37.914	38.2051	38.3006	38.5108	38.1953	38.3206	37.8584	39.0726	38.5576	38.8437	39.8848	39.2575	38.924
	GCA_002503845.1	UBA24	7	45.4775	44.7889	42.2347	44.0475	43.941	44.6596	100	81.5326	85.7714	48.0121	48.643	51.4476	50.4777	51.0914	51.6868	49.9864	51.4274	51.0032	50.808	51.229	50.803	51.5266	50.1511	39.8337	38.7779	39.3501	39.0208	39.103	39.1678	38.7285	39.078	39.2225	39.005	38.576	38.9447	38.7521	39.8159	39.2325	39.433	40.0346	39.2093	38.803
	GCA_009889625.1	HikBin5	8	45.3015	44.6667	42.0451	44.1887	43.6902	44.6622	81.5326	100	79.929	47.5222	48.8047	51.0409	50.0276	50.7984	51.3164	49.7547	51.0711	50.9161	50.3327	50.7224	50.544	51.1053	49.8129	39.5873	39.0208	39.0076	38.6693	39.0521	39.1606	38.6707	39.1323	39.0788	39.0697	38.7691	38.7521	38.458	39.7276	39.2131	39.5377	40.3986	39.3971	38.5633
	GCA_009889685.1	HikBin4	9	44.9646	44.3913	41.6525	43.4628	44.0586	44.4864	85.7714	79.929	100	47.4596	48.6325	51.1211	50.1269	50.6223	51.2134	49.6953	51.4212	50.5699	50.6357	50.4596	50.2592	51.175	49.788	40.2625	38.6923	39.237	39.1252	38.9622	38.9505	38.7191	39.1598	39.3077	38.8877	38.7248	38.9308	38.898	39.7237	39.555	39.281	40.3056	39.2511	38.5934
	GCA_007118075.1	CSSed162cmA_517	10	48.1459	47.4005	45.2443	46.6996	47.3841	43.706	48.0121	47.5222	47.4596	100	51.4954	53.5282	53.5454	53.883	53.4368	53.6053	52.3554	52.7171	52.256	53.4642	52.2994	52.9072	51.9961	41.3302	38.0666	39.4899	38.991	38.3359	39.0796	37.8457	39.4204	39.2968	37.9152	38.3018	38.0491	37.9316	38.3332	38.3534	38.6679	39.1092	38.8554	38.1038
	GCA_007118975.1	CSSed162cmA_432R1	11	48.1972	47.7243	45.2825	47.2982	47.7099	43.1878	48.643	48.8047	48.6325	51.4954	100	54.687	53.773	54.6768	53.8474	53.9386	53.0791	53.6647	52.8484	54.3109	52.8812	52.984	53.4174	41.0693	37.5602	39.2117	38.0578	37.8512	38.3013	36.9411	38.483	38.3615	36.7704	37.0925	37.5402	36.594	37.3983	37.644	38.127	37.8756	38.0304	37.2691
	GCF_000196895.1	B3	12	50.9052	49.0826	46.9885	48.8173	49.6582	44.8457	51.4476	51.0409	51.1211	53.5282	54.687	100	59.0553	60.5998	61.3659	58.4875	60.2267	60.539	58.8054	59.7061	60.6654	59.6254	59.4543	42.8103	38.8314	39.7704	38.9962	38.8437	39.5346	38.0622	39.5829	39.8423	38.111	38.1775	38.6086	37.6375	38.6845	38.8393	39.16	39.5371	39.3152	38.2487
	GCF_000025625.1	ATCC 43099	13	50.6572	49.4261	46.9927	49.2492	50.2946	44.81	50.4777	50.0276	50.1269	53.5454	53.773	59.0553	100	60.9564	60.5731	58.1136	58.4445	58.1223	57.6986	59.1313	57.5282	57.8385	57.696	41.4236	38.6239	39.8358	39.0088	39.0166	38.6958	37.786	39.2258	39.2068	37.6224	37.6821	38.0715	37.3507	38.0721	38.5454	38.8648	39.2139	38.7235	37.9806
	GCA_017094485.1	AArc-S	14	51.1513	49.8314	47.6109	49.3216	50.4702	44.7457	51.0914	50.7984	50.6223	53.883	54.6768	60.5998	60.9564	100	62.3695	59.8279	59.8904	59.4579	58.733	60.1471	58.4752	59.0668	58.9879	42.175	38.9385	39.8399	39.0599	38.8656	39.2039	38.084	39.4858	39.4079	38.012	38.1364	38.4298	37.2755	38.334	38.6987	39.2679	39.6982	38.8433	38.0463
	GCA_005954745.1	DL-M4	15	51.1021	49.6585	47.4536	49.6529	50.0631	45.2674	51.6868	51.3164	51.2134	53.4368	53.8474	61.3659	60.5731	62.3695	100	60.0482	61.7204	61.5224	60.5323	59.4072	59.8091	60.5301	59.5558	43.0016	38.6281	39.5651	39.0519	38.8731	39.1797	38.1178	39.4277	39.5662	37.7566	38.2756	38.9603	37.678	38.2884	38.9942	38.8297	39.3304	39.0435	38.2924
	GCF_000403645.1	Harcht-Bsk1	16	50.4155	49.362	47.4332	49.1737	49.7279	44.8472	49.9864	49.7547	49.6953	53.6053	53.9386	58.4875	58.1136	59.8279	60.0482	100	58.1594	58.7377	58.2408	57.7452	57.1674	57.3332	57.8237	42.1419	38.6219	39.3234	38.6036	38.6635	39.1216	37.6225	39.3099	39.64	37.7698	37.9591	38.3968	37.2331	38.1905	38.7119	38.6369	38.9238	38.6731	38.2113
	GCF_008831545.1	ZS-3	17	50.4636	49.2426	47.3476	49.0561	49.3227	45.3459	51.4274	51.0711	51.4212	52.3554	53.0791	60.2267	58.4445	59.8904	61.7204	58.1594	100	60.4633	59.0951	58.6507	59.2162	60.1742	58.2395	42.399	39.0077	39.6833	39.0832	38.9101	39.08	37.8213	39.1632	39.1703	37.507	37.8552	38.2594	37.6312	38.2606	38.9802	39.1596	39.5195	39.0417	38.0926
	GCF_001488575.1	JI20-1	18	51.4141	50.0051	48.2231	49.644	49.9975	45.3558	51.0032	50.9161	50.5699	52.7171	53.6647	60.539	58.1223	59.4579	61.5224	58.7377	60.4633	100	60.1522	59.784	59.6664	60.7235	60.2991	43.3999	39.1804	39.8176	39.1969	39.1153	39.3395	38.2844	39.8227	39.4103	37.7667	38.0309	38.6535	37.6681	38.8092	38.8394	39.261	39.2483	38.98	38.4116
	GCF_000223905.1	CGMCC 1.2049	19	50.5232	49.2876	47.1722	48.9441	49.6587	45.1453	50.808	50.3327	50.6357	52.256	52.8484	58.8054	57.6986	58.733	60.5323	58.2408	59.0951	60.1522	100	59.7156	59.1292	59.1983	58.3382	42.4681	38.6186	39.4764	38.7867	38.697	39.0645	37.8901	39.1563	39.1362	37.5724	37.8796	38.4018	37.5593	38.2148	38.7185	38.8361	39.4941	38.8454	38.1425
	GCF_000026045.1	Gabara	20	52.3492	50.9076	48.5625	50.6165	51.6459	45.1238	51.229	50.7224	50.4596	53.4642	54.3109	59.7061	59.1313	60.1471	59.4072	57.7452	58.6507	59.784	59.7156	100	59.624	58.6279	58.928	42.5221	38.8358	40.1373	39.1774	38.9656	39.4418	38.4358	39.7315	39.8015	38.1684	38.3471	38.7913	38.2377	38.5645	39.1189	39.6761	39.6212	39.2304	38.4812
	GCF_009900715.1	ZJ1	21	50.4664	49.2345	47.4185	48.7867	49.5206	44.6547	50.803	50.544	50.2592	52.2994	52.8812	60.6654	57.5282	58.4752	59.8091	57.1674	59.2162	59.6664	59.1292	59.624	100	59.4044	58.2258	42.3549	38.4464	39.2693	38.4183	38.7452	39.2661	38.1156	39.5583	39.3388	37.7437	38.1525	38.5793	37.3179	38.4639	38.9024	38.8717	38.9312	39.121	37.9483
	GCF_000025685.1	DS2	22	50.7088	48.8299	47.1452	48.7502	49.7746	44.8688	51.5266	51.1053	51.175	52.9072	52.984	59.6254	57.8385	59.0668	60.5301	57.3332	60.1742	60.7235	59.1983	58.6279	59.4044	100	61.9005	42.5556	38.7145	39.4551	38.5362	38.9059	39.464	38.1434	39.5822	39.6551	38.0974	38.1931	38.5739	37.8873	38.4778	39.2212	39.4193	39.413	38.9088	38.3514
	GCF_000022205.1	ATCC 49239	23	50.2218	48.6513	46.919	48.3243	49.4095	44.6004	50.1511	49.8129	49.788	51.9961	53.4174	59.4543	57.696	58.9879	59.5558	57.8237	58.2395	60.2991	58.3382	58.928	58.2258	61.9005	100	42.687	38.4683	39.3101	38.777	38.6245	38.9984	37.8456	39.3453	39.5458	37.6323	37.9244	38.5348	37.3579	38.4115	38.5191	38.98	39.0964	38.5736	37.9359
	GCA_018263395.1	SuakinDeep_MAG71_5	24	44.5955	43.7773	41.6914	43.8593	43.721	40.6165	39.8337	39.5873	40.2625	41.3302	41.0693	42.8103	41.4236	42.175	43.0016	42.1419	42.399	43.3999	42.4681	42.5221	42.3549	42.5556	42.687	100	43.271	43.8003	43.2977	42.8626	42.0322	39.9318	42.0723	41.967	40.3643	40.6076	41.1012	39.8625	41.8729	41.972	42.1746	42.5484	41.8744	41.7257
	GCA_001914405.1	HMET1	25	40.1255	39.2915	37.6547	39.1223	39.1719	40.8576	38.7779	39.0208	38.6923	38.0666	37.5602	38.8314	38.6239	38.9385	38.6281	38.6219	39.0077	39.1804	38.6186	38.8358	38.4464	38.7145	38.4683	43.271	100	53.5156	53.8317	57.1435	39.6965	39.1811	39.9811	39.6769	40.1778	39.2564	39.4351	39.2425	41.7293	41.1535	41.2904	43.4798	42.0878	40.7574
	GCA_004212035.1	Mnatro-ASL	26	41.2476	40.3592	39.0283	40.1283	40.612	41.0558	39.3501	39.0076	39.237	39.4899	39.2117	39.7704	39.8358	39.8399	39.5651	39.3234	39.6833	39.8176	39.4764	40.1373	39.2693	39.4551	39.3101	43.8003	53.5156	100	75.9433	53.2341	40.946	39.9801	41.0439	40.9127	41.165	40.2296	39.9346	40.0997	42.282	41.787	41.8321	44.3365	42.3915	41.4431
	GCF_002153915.1	AMET1	27	40.0719	39.8647	37.4686	39.0547	39.669	40.1156	39.0208	38.6693	39.1252	38.991	38.0578	38.9962	39.0088	39.0599	39.0519	38.6036	39.0832	39.1969	38.7867	39.1774	38.4183	38.5362	38.777	43.2977	53.8317	75.9433	100	53.4524	40.6297	39.5886	40.665	40.2063	40.5398	39.8437	40.0072	39.7929	42.0013	41.6705	42.0321	43.9405	42.0257	40.9642
	GCA_003034855.1	SCG-AAA382B04	28	40.1683	39.5777	38.0411	39.3928	39.474	41.2563	39.103	39.0521	38.9622	38.3359	37.8512	38.8437	39.0166	38.8656	38.8731	38.6635	38.9101	39.1153	38.697	38.9656	38.7452	38.9059	38.6245	42.8626	57.1435	53.2341	53.4524	100	40.1656	39.4941	39.6417	39.6958	40.1815	39.3409	39.5637	39.3611	41.4935	41.211	41.5508	43.2931	42.3251	41.8094
	GCA_015660865.1	SPRUCE.2016.29.metabat2.69	29	40.4837	39.891	38.6834	40.0582	39.7201	38.822	39.1678	39.1606	38.9505	39.0796	38.3013	39.5346	38.6958	39.2039	39.1797	39.1216	39.08	39.3395	39.0645	39.4418	39.2661	39.464	38.9984	42.0322	39.6965	40.946	40.6297	40.1656	100	51.2963	58.3744	57.7758	53.5348	57.5511	56.8907	52.812	44.6076	44.6379	44.8278	43.7648	43.1683	42.0598
	GCF_000015765.1	Z	30	39.3994	38.743	37.361	38.7652	38.6286	37.914	38.7285	38.6707	38.7191	37.8457	36.9411	38.0622	37.786	38.084	38.1178	37.6225	37.8213	38.2844	37.8901	38.4358	38.1156	38.1434	37.8456	39.9318	39.1811	39.9801	39.5886	39.4941	51.2963	100	52.8361	52.7402	51.8487	51.6702	51.7817	49.9958	42.9124	42.861	42.0945	42.3889	41.23	40.4348
	GCF_000304355.2	MS2	31	40.9397	39.7858	38.4974	40.0325	40.2749	38.2051	39.078	39.1323	39.1598	39.4204	38.483	39.5829	39.2258	39.4858	39.4277	39.3099	39.1632	39.8227	39.1563	39.7315	39.5583	39.5822	39.3453	42.0723	39.9811	41.0439	40.665	39.6417	58.3744	52.8361	100	61.5656	56.0401	57.132	57.7785	53.7398	45.0293	44.7257	43.918	43.9311	43.5757	41.6303
	GCF_013377755.1	DSM 2702	32	40.9365	40.1316	38.804	39.9808	40.2964	38.3006	39.2225	39.0788	39.3077	39.2968	38.3615	39.8423	39.2068	39.4079	39.5662	39.64	39.1703	39.4103	39.1362	39.8015	39.3388	39.6551	39.5458	41.967	39.6769	40.9127	40.2063	39.6958	57.7758	52.7402	61.5656	100	56.156	57.363	58.0671	54.1894	44.9603	44.691	43.9095	43.9932	42.8961	41.868
	GCF_000147875.1	DSM 11571	33	39.2176	38.6296	37.6836	38.7002	38.8265	38.5108	39.005	39.0697	38.8877	37.9152	36.7704	38.111	37.6224	38.012	37.7566	37.7698	37.507	37.7667	37.5724	38.1684	37.7437	38.0974	37.6323	40.3643	40.1778	41.165	40.5398	40.1815	53.5348	51.8487	56.0401	56.156	100	53.3178	53.8062	52.3915	44.3391	43.2319	42.6482	42.9881	42.2441	41.1716
	GCF_000327485.1	SMSP	34	39.4405	38.4078	37.741	38.6542	38.7519	38.1953	38.576	38.7691	38.7248	38.3018	37.0925	38.1775	37.6821	38.1364	38.2756	37.9591	37.8552	38.0309	37.8796	38.3471	38.1525	38.1931	37.9244	40.6076	39.2564	40.2296	39.8437	39.3409	57.5511	51.6702	57.132	57.363	53.3178	100	58.4903	53.2092	44.1568	43.7511	43.2777	43.043	42.4469	40.7015
	GCF_000021965.1	E1-9c	35	39.5489	38.8499	37.8045	38.9625	39.4018	38.3206	38.9447	38.7521	38.9308	38.0491	37.5402	38.6086	38.0715	38.4298	38.9603	38.3968	38.2594	38.6535	38.4018	38.7913	38.5793	38.5739	38.5348	41.1012	39.4351	39.9346	40.0072	39.5637	56.8907	51.7817	57.7785	58.0671	53.8062	58.4903	100	53.2697	44.7865	44.0644	43.7135	43.2481	42.6589	40.7011
	GCF_000013445.1	JF-1	36	38.7857	37.9508	36.8572	38.2207	37.8123	37.8584	38.7521	38.458	38.898	37.9316	36.594	37.6375	37.3507	37.2755	37.678	37.2331	37.6312	37.6681	37.5593	38.2377	37.3179	37.8873	37.3579	39.8625	39.2425	40.0997	39.7929	39.3611	52.812	49.9958	53.7398	54.1894	52.3915	53.2092	53.2697	100	43.6387	42.7595	42.7051	42.4946	42.1141	40.5516
	GCF_000970025.1	MS	37	39.662	39.363	37.8387	39.1741	39.0479	39.0726	39.8159	39.7276	39.7237	38.3332	37.3983	38.6845	38.0721	38.334	38.2884	38.1905	38.2606	38.8092	38.2148	38.5645	38.4639	38.4778	38.4115	41.8729	41.7293	42.282	42.0013	41.4935	44.6076	42.9124	45.0293	44.9603	44.3391	44.1568	44.7865	43.6387	100	46.2494	45.1249	47.4201	45.1547	42.5679
	GCF_000011005.1	SANAE	38	40.2416	39.4777	38.4819	40.0018	39.5549	38.5576	39.2325	39.2131	39.555	38.3534	37.644	38.8393	38.5454	38.6987	38.9942	38.7119	38.9802	38.8394	38.7185	39.1189	38.9024	39.2212	38.5191	41.972	41.1535	41.787	41.6705	41.211	44.6379	42.861	44.7257	44.691	43.2319	43.7511	44.0644	42.7595	46.2494	100	46.1674	47.0991	44.6432	42.3844
	GCA_015660915.1	SPRUCE.2016.33.metabat2.67	39	40.4152	39.7338	38.0187	39.8484	40.1132	38.8437	39.433	39.5377	39.281	38.6679	38.127	39.16	38.8648	39.2679	38.8297	38.6369	39.1596	39.261	38.8361	39.6761	38.8717	39.4193	38.98	42.1746	41.2904	41.8321	42.0321	41.5508	44.8278	42.0945	43.918	43.9095	42.6482	43.2777	43.7135	42.7051	45.1249	46.1674	100	46.8738	44.1531	42.3387
	GCA_002495885.1	UBA148	40	41.0723	40.1145	38.1815	39.9733	40.2906	39.8848	40.0346	40.3986	40.3056	39.1092	37.8756	39.5371	39.2139	39.6982	39.3304	38.9238	39.5195	39.2483	39.4941	39.6212	38.9312	39.413	39.0964	42.5484	43.4798	44.3365	43.9405	43.2931	43.7648	42.3889	43.9311	43.9932	42.9881	43.043	43.2481	42.4946	47.4201	47.0991	46.8738	100	47.4797	43.4875
	GCA_001766815.1	BOX2	41	40.4658	39.7225	38.0643	39.8213	39.6499	39.2575	39.2093	39.3971	39.2511	38.8554	38.0304	39.3152	38.7235	38.8433	39.0435	38.6731	39.0417	38.98	38.8454	39.2304	39.121	38.9088	38.5736	41.8744	42.0878	42.3915	42.0257	42.3251	43.1683	41.23	43.5757	42.8961	42.2441	42.4469	42.6589	42.1141	45.1547	44.6432	44.1531	47.4797	100	44.0558
	GCF_000008665.1	DSM 4304	42	39.7202	39.4347	38.2404	39.2265	39.6045	38.924	38.803	38.5633	38.5934	38.1038	37.2691	38.2487	37.9806	38.0463	38.2924	38.2113	38.0926	38.4116	38.1425	38.4812	37.9483	38.3514	37.9359	41.7257	40.7574	41.4431	40.9642	41.8094	42.0598	40.4348	41.6303	41.868	41.1716	40.7015	40.7011	40.5516	42.5679	42.3844	42.3387	43.4875	44.0558	100

## Sheet: Table S3b 16S_identity
	Table S3b 16S rRNA gene identity analyses among Ca. Ordosarchaeia and related lineages
					Ods01	BinSanityLC-kmean-bin_57-bin_0-refined_5	HikBin4	B3	ATCC 43099	ATCC 43099	ATCC 43099	AArc-S	AArc-S	DL-M4	DL-M4	Harcht-Bsk1	ZS-3	JI20-1	CGMCC 1.2049	CGMCC 1.2049	CGMCC 1.2049	Gabara	ZJ1	DS2	DS2	ATCC 49239	ATCC 49239	ATCC 49239	SuakinDeep_MAG71_5	HMET1	AMET1	SCG-AAA382B04	SPRUCE.2016.29.metabat2.69	Z	Z	Z	MS2	DSM 2702	DSM 2702	DSM 11571	DSM 11571	SMSP	E1-9c	E1-9c	E1-9c	JF-1	JF-1	JF-1	JF-1
		V1			OOCGLFCG_01151	rRNA_JAHENH010000158.1_7528-8997_DIR-	rRNA_WTZT01000023.1_3751-5222_DIR+	rRNA_NC_014297.1_13691-15164_DIR-	rRNA_NC_013922.1_1684442-1685913_DIR-	rRNA_NC_013922.1_26873-28344_DIR+	rRNA_NC_013923.1_373053-374524_DIR-	rRNA_CP064786.1_1876415-1877885_DIR-	rRNA_CP064786.1_195449-196919_DIR+	rRNA_CP040678.1_1443914-1445384_DIR-	rRNA_CP040678.1_155305-156775_DIR+	rRNA_NC_021313.1_1165754-1167224_DIR-	rRNA_NZ_CP044523.1_3331536-3333007_DIR-	rRNA_NZ_LN831302.1_34218-35690_DIR+	rRNA_NC_015943.1_8832-10303_DIR+	rRNA_NC_015948.1_1779453-1780924_DIR-	rRNA_NC_015948.1_213164-214635_DIR+	rRNA_NC_007426.1_214463-215929_DIR-	rRNA_NZ_JAAAJC010000002.1_457586-459060_DIR-	rRNA_NC_013967.1_1598192-1599664_DIR+	rRNA_NC_013967.1_2770163-2771635_DIR-	rRNA_NC_012028.1_161307-162776_DIR+	rRNA_NC_012029.1_1538638-1540107_DIR-	rRNA_NC_012029.1_20596-22065_DIR+	rRNA_JAANXF010000016.1_22324-23807_DIR+	rRNA_MSDW01000001.1_522940-524418_DIR+	rRNA_NZ_MRZU01000004.1_24422-25893_DIR-	rRNA_PZKD01000046.1_26099-27579_DIR+	rRNA_JACTUA010000002.1_190205-191672_DIR+	rRNA_NC_008942.1_1015589-1017055_DIR-	rRNA_NC_008942.1_1692279-1693745_DIR-	rRNA_NC_008942.1_403630-405096_DIR+	rRNA_NC_018227.2_565062-566528_DIR+	rRNA_NZ_JABXWR010000001.1_2005763-2007230_DIR+	rRNA_NZ_JABXWR010000001.1_800016-801483_DIR-	rRNA_NC_014507.1_2355586-2357053_DIR-	rRNA_NC_014507.1_740158-741625_DIR+	rRNA_NC_019943.1_544798-546264_DIR+	rRNA_NC_011832.1_1211333-1212799_DIR+	rRNA_NC_011832.1_1730673-1732139_DIR-	rRNA_NC_011832.1_754052-755518_DIR+	rRNA_NC_007796.1_1301079-1302544_DIR-	rRNA_NC_007796.1_3501525-3502990_DIR-	rRNA_NC_007796.1_3507609-3509074_DIR-	rRNA_NC_007796.1_39814-41279_DIR+
	Accession	16S	Strain	SN	1	2	3	4	5	6	7	8	9	10	11	12	13	14	15	16	17	18	19	20	21	22	23	24	25	26	27	28	29	30	31	32	33	34	35	36	37	38	39	40	41	42	43	44	45
	JAQZCZ000000000	OOCGLFCG_01151	Ods01	1	100	83.013	83.459	86.242	84.615	84.615	84.532	83.639	83.639	85.499	85.666	84.551	84.596	85.63	82.441	82.274	84.732	86.111	86.072	86.072	86.072	83.208	82.957	83.041	81.266	79.451	78.93	78.974	78.319	76.373	76.373	76.373	77.703	78.148	78.148	77.554	77.554	77.833	77.109	77.109	77.109	77.889	77.889	77.889	77.889
	GCA_018609935.1	rRNA_JAHENH010000158.1_7528-8997_DIR-	BinSanityLC-kmean-bin_57-bin_0-refined_5	2	82.998	100	80.363	80.669	79.449	79.449	79.516	79.92	79.92	81.409	81.275	80.524	79.29	81.836	78.739	78.873	80	81.414	80.214	80.174	80.174	79.329	79.181	79.248	78.391	80.656	78.743	80.174	77.294	75.067	75.067	75.067	76.851	76.404	76.404	76.358	76.358	77.324	76.546	76.546	76.546	76.423	76.356	76.356	76.423
	GCA_009889685.1	rRNA_WTZT01000023.1_3751-5222_DIR+	HikBin4	3	83.445	80.363	100	88.641	87.247	87.247	87.179	85.628	85.628	87.686	87.821	85.995	86.824	87.542	85.511	85.647	87.127	87.475	87.483	86.995	86.995	85.367	85.098	85.165	79.68	80.787	79.614	79.48	81.479	78.816	78.816	78.816	80.348	81.171	81.171	80.333	80.333	81.112	80.467	80.467	80.467	79.571	79.558	79.558	79.504
	GCF_000196895.1	rRNA_NC_014297.1_13691-15164_DIR-	B3	4	86.253	80.643	88.641	100	91.639	91.639	91.571	89.939	89.939	91.886	92.022	89.527	90.183	91.069	88.016	88.016	89.716	89.851	90.718	89.797	89.797	88.477	88.275	88.342	80.213	79.88	79.721	78.842	78.916	77.435	77.435	77.435	78.098	79.122	79.122	79.236	79.236	79.853	79.169	79.169	79.169	79.273	79.206	79.206	79.206
	GCF_000025625.1	rRNA_NC_013922.1_1684442-1685913_DIR-	ATCC 43099	5	84.615	79.449	87.238	91.639	100	100	99.932	89.744	89.744	91.504	91.492	89.716	90.547	90.608	88.311	88.176	89.175	89.892	89.278	89.602	89.602	87.93	87.795	87.862	79.2	79.433	79.32	78.096	78.29	77.099	77.099	77.099	78.098	78.895	78.895	78.463	78.463	78.842	78.409	78.409	78.409	78.229	78.096	78.096	78.162
	GCF_000025625.1	rRNA_NC_013922.1_26873-28344_DIR+	ATCC 43099	6	84.615	79.449	87.238	91.639	100	100	99.932	89.744	89.744	91.504	91.492	89.716	90.547	90.608	88.311	88.176	89.175	89.892	89.278	89.602	89.602	87.93	87.795	87.862	79.2	79.433	79.32	78.096	78.29	77.099	77.099	77.099	78.098	78.895	78.895	78.463	78.463	78.842	78.409	78.409	78.409	78.229	78.096	78.096	78.162
	GCF_000025625.1	rRNA_NC_013923.1_373053-374524_DIR-	ATCC 43099	7	84.532	79.516	87.171	91.571	99.932	99.932	100	89.669	89.669	91.504	91.492	89.783	90.547	90.682	88.311	88.176	89.175	89.825	89.353	89.534	89.534	87.946	87.811	87.879	79.133	79.504	79.28	78.162	78.223	77.099	77.099	77.099	78.031	78.828	78.828	78.396	78.396	78.842	78.447	78.447	78.447	78.215	78.081	78.081	78.148
	GCA_017094485.1	rRNA_CP064786.1_1876415-1877885_DIR-	AArc-S	8	83.639	79.92	85.608	89.953	89.744	89.744	89.669	100	100	91.007	91.007	89.723	88.203	88.626	86.177	86.177	86.766	87.551	87.652	89.588	89.588	88.544	88.477	88.544	79.775	78.719	79.278	78.028	78.284	77.072	77.072	77.072	78.001	78.38	78.38	77.985	77.985	78.629	77.711	77.711	77.711	77.934	77.867	77.867	77.934
	GCA_017094485.1	rRNA_CP064786.1_195449-196919_DIR+	AArc-S	9	83.639	79.92	85.608	89.953	89.744	89.744	89.669	100	100	91.007	91.007	89.723	88.203	88.626	86.177	86.177	86.766	87.551	87.652	89.588	89.588	88.544	88.477	88.544	79.775	78.719	79.278	78.028	78.284	77.072	77.072	77.072	78.001	78.38	78.38	77.985	77.985	78.629	77.711	77.711	77.711	77.934	77.867	77.867	77.934
	GCA_005954745.1	rRNA_CP040678.1_1443914-1445384_DIR-	DL-M4	10	85.499	81.409	87.686	91.886	91.504	91.504	91.504	91.007	91.007	100	99.864	88.709	89.898	91.101	87.889	87.889	90.108	89.566	88.62	90.128	90.128	88.844	88.709	88.776	80.387	80.133	79.467	78.972	79.599	76.856	76.856	76.856	78.27	78.748	78.748	79.078	79.078	79.359	78.581	78.581	78.581	79.544	79.477	79.477	79.477
	GCA_005954745.1	rRNA_CP040678.1_155305-156775_DIR+	DL-M4	11	85.666	81.288	87.821	92.022	91.492	91.492	91.492	91.007	91.007	99.864	100	88.829	90.034	91.236	87.889	87.889	90.244	89.702	88.754	90.128	90.128	88.979	88.844	88.911	80.32	80.133	79.467	78.972	79.599	76.99	76.99	76.99	78.27	78.748	78.748	79.078	79.078	79.359	78.581	78.581	78.581	79.544	79.477	79.477	79.477
	GCF_000403645.1	rRNA_NC_021313.1_1165754-1167224_DIR-	Harcht-Bsk1	12	84.551	80.537	85.995	89.527	89.716	89.716	89.783	89.723	89.723	88.709	88.829	100	89.077	89.602	87.162	87.432	88.709	89.959	88.243	88.251	88.251	86.748	86.545	86.613	79.003	79.158	79.867	77.94	77.473	76.887	76.887	76.887	77.733	78.09	78.09	77.636	77.636	78.223	77.682	77.682	77.682	77.941	78.008	78.008	78.008
	GCF_008831545.1	rRNA_NZ_CP044523.1_3331536-3333007_DIR-	ZS-3	13	84.596	79.29	86.824	90.189	90.553	90.553	90.553	88.203	88.203	89.905	90.041	89.077	100	90.576	89.061	89.061	88.709	89.783	88.904	89.751	89.751	86.951	86.883	86.951	78.912	78.849	79.667	78.605	77.964	77.688	77.688	77.688	78.142	78.662	78.662	78.81	78.81	78.905	78.232	78.232	78.232	78.983	78.983	78.983	78.983
	GCF_001488575.1	rRNA_NZ_LN831302.1_34218-35690_DIR+	JI20-1	14	85.63	81.849	87.551	91.069	90.608	90.608	90.682	88.626	88.626	91.101	91.236	89.602	90.576	100	88.1	88.371	91.069	91.057	88.612	89.233	89.233	88.334	88.267	88.334	80.159	80.426	80.12	79.147	79.25	78.047	78.047	78.047	79.879	80	80	79.88	79.88	80.414	80.04	80.04	80.04	79.893	79.96	79.96	79.96
	GCF_000223905.1	rRNA_NC_015943.1_8832-10303_DIR+	CGMCC 1.2049	15	82.441	78.711	85.511	88.024	88.319	88.319	88.319	86.177	86.177	87.889	87.889	87.145	89.047	88.1	100	99.728	94.847	89.235	87.112	87.821	87.821	86.321	86.388	86.456	79.574	78.94	78.324	78.324	77.77	77.303	77.303	77.303	78.299	78.782	78.782	78.052	78.052	79.599	79.172	79.172	79.172	79.085	79.153	79.153	79.153
	GCF_000223905.1	rRNA_NC_015948.1_1779453-1780924_DIR-	CGMCC 1.2049	16	82.274	78.845	85.647	88.024	88.184	88.184	88.184	86.177	86.177	87.889	87.889	87.415	89.047	88.371	99.728	100	95.119	89.235	87.112	88.092	88.092	86.321	86.388	86.456	79.641	79.081	78.353	78.457	77.905	77.437	77.437	77.437	78.433	78.916	78.916	78.185	78.185	79.732	79.306	79.306	79.306	79.22	79.287	79.287	79.287
	GCF_000223905.1	rRNA_NC_015948.1_213164-214635_DIR+	CGMCC 1.2049	17	84.732	79.987	87.136	89.723	89.182	89.182	89.182	86.766	86.766	90.108	90.244	88.709	88.709	91.069	94.847	95.119	100	90.386	88.327	88.498	88.498	86.388	86.321	86.388	80.532	79.707	79.228	78.538	78.466	77.139	77.139	77.139	78.859	78.739	78.739	78.691	78.691	79.491	79.303	79.303	79.303	79.354	79.422	79.422	79.422
	GCF_000026045.1	rRNA_NC_007426.1_214463-215929_DIR-	Gabara	18	86.111	81.414	87.475	89.851	89.892	89.892	89.825	87.559	87.559	89.566	89.702	89.959	89.783	91.057	89.235	89.235	90.386	100	89.399	89.534	89.534	88.633	88.498	88.566	79.747	80.546	80.24	79.562	79.264	78.129	78.129	78.129	79.153	79.973	79.973	79.503	79.503	79.732	79.516	79.516	79.516	79.317	79.384	79.384	79.384
	GCF_009900715.1	rRNA_NZ_JAAAJC010000002.1_457586-459060_DIR-	ZJ1	19	86.072	80.254	87.483	90.718	89.278	89.278	89.353	87.643	87.643	88.627	88.762	88.243	88.904	88.612	87.112	87.112	88.327	89.399	100	88.156	88.156	86.483	86.416	86.483	78.628	78.628	78.296	78	79.63	77.592	77.592	77.592	77.83	79.095	79.095	78.258	78.258	78.528	78.142	78.142	78.142	79.119	79.053	79.053	79.053
	GCF_000025685.1	rRNA_NC_013967.1_1598192-1599664_DIR+	DS2	20	86.072	80.16	86.995	89.804	89.609	89.609	89.541	89.588	89.588	90.142	90.142	88.243	89.757	89.226	87.83	88.1	88.49	89.534	88.164	100	100	89.189	89.122	89.189	79.329	78.576	78.695	78.235	78.748	77.17	77.17	77.17	78.333	79.278	79.278	79.893	79.893	78.567	77.807	77.807	77.807	79.398	79.384	79.384	79.384
	GCF_000025685.1	rRNA_NC_013967.1_2770163-2771635_DIR-	DS2	21	86.072	80.16	86.995	89.804	89.609	89.609	89.541	89.588	89.588	90.142	90.142	88.243	89.757	89.226	87.83	88.1	88.49	89.534	88.164	100	100	89.189	89.122	89.189	79.329	78.576	78.695	78.235	78.748	77.17	77.17	77.17	78.333	79.278	79.278	79.893	79.893	78.567	77.807	77.807	77.807	79.398	79.384	79.384	79.384
	GCF_000022205.1	rRNA_NC_012028.1_161307-162776_DIR+	ATCC 49239	22	83.25	79.343	85.367	88.477	87.93	87.93	87.946	88.552	88.552	88.844	88.979	86.748	86.959	88.303	86.321	86.321	86.388	88.633	86.474	89.189	89.189	100	99.728	99.796	78.524	79.214	78.438	78.081	77.793	77.285	77.285	77.285	77.569	78.5	78.5	79.102	79.102	78.031	77.443	77.443	77.443	78.203	78.27	78.27	78.27
	GCF_000022205.1	rRNA_NC_012029.1_1538638-1540107_DIR-	ATCC 49239	23	83	79.195	85.098	88.275	87.795	87.795	87.811	88.485	88.485	88.709	88.844	86.545	86.892	88.235	86.388	86.388	86.321	88.498	86.406	89.122	89.122	99.728	100	99.932	78.391	79.147	78.438	78.015	77.793	77.285	77.285	77.285	77.584	78.433	78.433	79.102	79.102	78.031	77.443	77.443	77.443	78.203	78.27	78.27	78.27
	GCF_000022205.1	rRNA_NC_012029.1_20596-22065_DIR+	ATCC 49239	24	83.083	79.262	85.165	88.342	87.862	87.862	87.879	88.552	88.552	88.776	88.911	86.613	86.959	88.303	86.456	86.456	86.388	88.566	86.474	89.189	89.189	99.796	99.932	100	78.457	79.214	78.505	78.081	77.86	77.352	77.352	77.352	77.651	78.5	78.5	79.169	79.169	78.098	77.51	77.51	77.51	78.27	78.337	78.337	78.337
	GCA_018263395.1	rRNA_JAANXF010000016.1_22324-23807_DIR+	SuakinDeep_MAG71_5	25	81.25	78.391	79.612	80.213	79.228	79.228	79.161	79.761	79.761	80.426	80.36	79.017	78.912	80.172	79.574	79.641	80.532	79.706	78.643	79.274	79.274	78.481	78.348	78.414	100	85.8	85.094	85.123	81.472	77.406	77.406	77.406	80.911	80.213	80.213	80.759	80.759	80.414	81.016	81.016	81.016	80.455	80.455	80.455	80.522
	GCA_001914405.1	rRNA_MSDW01000001.1_522940-524418_DIR+	HMET1	26	79.451	80.656	80.787	79.867	79.433	79.433	79.504	78.705	78.705	80.133	80.133	79.158	78.835	80.413	78.925	79.066	79.694	80.559	78.614	78.576	78.576	79.158	79.092	79.158	85.791	100	90.344	92.982	81.666	77.748	77.748	77.748	81.477	80.254	80.254	80.348	80.348	80.981	80.981	80.981	80.981	79.625	79.705	79.705	79.692
	GCF_002153915.1	rRNA_NZ_MRZU01000004.1_24422-25893_DIR-	AMET1	27	78.93	78.743	79.627	79.721	79.32	79.32	79.28	79.278	79.278	79.453	79.453	79.867	79.667	80.12	78.267	78.296	79.228	80.227	78.296	78.709	78.709	78.424	78.424	78.49	85.084	90.344	100	89.771	80.617	76.356	76.356	76.356	80.496	80.441	80.441	80	80	80.604	80.457	80.457	80.457	79.463	79.597	79.597	79.53
	GCA_003034855.1	rRNA_PZKD01000046.1_26099-27579_DIR+	SCG-AAA382B04	28	78.991	80.174	79.48	78.828	78.096	78.096	78.162	78.028	78.028	78.972	78.972	77.955	78.605	79.147	78.31	78.443	78.524	79.562	78	78.235	78.235	78.081	78.015	78.081	85.113	92.992	89.771	100	81.187	77.458	77.458	77.458	81.103	80.173	80.173	79.13	79.13	80.401	81	81	81	79.612	79.64	79.64	79.679
	GCA_015660865.1	rRNA_JACTUA010000002.1_190205-191672_DIR+	SPRUCE.2016.29.metabat2.69	29	78.319	77.264	81.516	78.93	78.232	78.232	78.165	78.313	78.313	79.571	79.571	77.428	77.979	79.278	77.785	77.919	78.466	79.278	79.614	78.705	78.705	77.807	77.807	77.874	81.472	81.653	80.643	81.187	100	86.671	86.671	86.671	92.847	92.585	92.585	91.633	91.633	91.701	92.984	92.984	92.984	89.252	89.388	89.388	89.32
	GCF_000015765.1	rRNA_NC_008942.1_1015589-1017055_DIR-	Z	30	76.353	75.084	78.873	77.419	77.145	77.145	77.145	77.088	77.088	76.872	77.005	76.918	77.733	78.077	77.318	77.452	77.124	78.129	77.607	77.23	77.23	77.406	77.406	77.473	77.391	77.748	76.388	77.428	86.653	100	100	100	87.856	87.23	87.23	86.644	86.644	87.305	87.72	87.72	87.72	86.179	86.314	86.314	86.247
	GCF_000015765.1	rRNA_NC_008942.1_1692279-1693745_DIR-	Z	31	76.353	75.084	78.873	77.419	77.145	77.145	77.145	77.088	77.088	76.872	77.005	76.918	77.733	78.077	77.318	77.452	77.124	78.129	77.607	77.23	77.23	77.406	77.406	77.473	77.391	77.748	76.388	77.428	86.653	100	100	100	87.856	87.23	87.23	86.644	86.644	87.305	87.72	87.72	87.72	86.179	86.314	86.314	86.247
	GCF_000015765.1	rRNA_NC_008942.1_403630-405096_DIR+	Z	32	76.353	75.084	78.873	77.419	77.145	77.145	77.145	77.088	77.088	76.872	77.005	76.918	77.733	78.077	77.318	77.452	77.124	78.129	77.607	77.23	77.23	77.406	77.406	77.473	77.391	77.748	76.388	77.428	86.653	100	100	100	87.856	87.23	87.23	86.644	86.644	87.305	87.72	87.72	87.72	86.179	86.314	86.314	86.247
	GCF_000304355.2	rRNA_NC_018227.2_565062-566528_DIR+	MS2	33	77.666	76.836	80.361	78.112	78.009	78.009	77.942	78.001	78.001	78.284	78.284	77.703	78.142	79.893	78.284	78.418	78.887	79.181	77.874	78.319	78.319	77.524	77.539	77.606	80.911	81.489	80.535	81.128	92.847	87.856	87.856	87.856	100	93.139	93.139	92.03	92.03	91.973	92.847	92.847	92.847	88.435	88.571	88.571	88.503
	GCF_013377755.1	rRNA_NZ_JABXWR010000001.1_2005763-2007230_DIR+	DSM 2702	34	78.148	76.42	81.184	79.136	78.853	78.853	78.786	78.38	78.38	78.79	78.79	78.016	78.691	80	78.796	78.93	78.725	79.973	79.067	79.333	79.333	78.471	78.404	78.471	80.24	80.281	80.454	80.16	92.585	87.23	87.23	87.23	93.139	100	100	91.254	91.254	92.057	92.444	92.444	92.444	89.349	89.492	89.492	89.424
	GCF_013377755.1	rRNA_NZ_JABXWR010000001.1_800016-801483_DIR-	DSM 2702	35	78.148	76.42	81.184	79.136	78.853	78.853	78.786	78.38	78.38	78.79	78.79	78.016	78.691	80	78.796	78.93	78.725	79.973	79.067	79.333	79.333	78.471	78.404	78.471	80.24	80.281	80.454	80.16	92.585	87.23	87.23	87.23	93.139	100	100	91.254	91.254	92.057	92.444	92.444	92.444	89.349	89.492	89.492	89.424
	GCF_000147875.1	rRNA_NC_014507.1_2355586-2357053_DIR-	DSM 11571	36	77.573	76.358	80.36	79.236	78.391	78.391	78.324	77.985	77.985	79.035	79.035	77.606	78.796	79.893	77.993	78.127	78.662	79.503	78.171	79.866	79.866	79.074	79.074	79.142	80.72	80.361	80.027	79.144	91.633	86.653	86.653	86.653	92.03	91.254	91.254	100	100	89.714	90.804	90.804	90.804	89.13	89.266	89.266	89.198
	GCF_000147875.1	rRNA_NC_014507.1_740158-741625_DIR+	DSM 11571	37	77.573	76.358	80.36	79.236	78.391	78.391	78.324	77.985	77.985	79.035	79.035	77.606	78.796	79.893	77.993	78.127	78.662	79.503	78.171	79.866	79.866	79.074	79.074	79.142	80.72	80.361	80.027	79.144	91.633	86.653	86.653	86.653	92.03	91.254	91.254	100	100	89.714	90.804	90.804	90.804	89.13	89.266	89.266	89.198
	GCF_000327485.1	rRNA_NC_019943.1_544798-546264_DIR+	SMSP	38	77.778	77.355	81.137	79.88	78.814	78.814	78.814	78.643	78.643	79.386	79.386	78.209	78.919	80.414	79.599	79.732	79.477	79.732	78.571	78.652	78.652	78.016	78.016	78.083	80.414	80.981	80.604	80.362	91.701	87.313	87.313	87.313	91.973	92.057	92.057	89.714	89.714	100	93.261	93.261	93.261	90.027	90.095	90.095	90.095
	GCF_000021965.1	rRNA_NC_011832.1_1211333-1212799_DIR+	E1-9c	39	77.033	76.577	80.493	79.169	78.351	78.351	78.389	77.696	77.696	78.595	78.595	77.667	78.246	80.054	79.172	79.306	79.303	79.53	78.127	77.881	77.881	77.443	77.443	77.51	81.029	80.981	80.47	80.987	92.984	87.72	87.72	87.72	92.847	92.444	92.444	90.804	90.804	93.261	100	100	100	90.625	90.612	90.612	90.625
	GCF_000021965.1	rRNA_NC_011832.1_1730673-1732139_DIR-	E1-9c	40	77.033	76.577	80.493	79.169	78.351	78.351	78.389	77.696	77.696	78.595	78.595	77.667	78.246	80.054	79.172	79.306	79.303	79.53	78.127	77.881	77.881	77.443	77.443	77.51	81.029	80.981	80.47	80.987	92.984	87.72	87.72	87.72	92.847	92.444	92.444	90.804	90.804	93.261	100	100	100	90.625	90.612	90.612	90.625
	GCF_000021965.1	rRNA_NC_011832.1_754052-755518_DIR+	E1-9c	41	77.033	76.577	80.493	79.169	78.351	78.351	78.389	77.696	77.696	78.595	78.595	77.667	78.246	80.054	79.172	79.306	79.303	79.53	78.127	77.881	77.881	77.443	77.443	77.51	81.029	80.981	80.47	80.987	92.984	87.72	87.72	87.72	92.847	92.444	92.444	90.804	90.804	93.261	100	100	100	90.625	90.612	90.612	90.625
	GCF_000013445.1	rRNA_NC_007796.1_1301079-1302544_DIR-	JF-1	42	77.908	76.455	79.558	79.301	78.156	78.156	78.185	77.993	77.993	79.571	79.571	77.926	78.997	79.906	79.113	79.248	79.382	79.345	79.147	79.343	79.343	78.188	78.188	78.255	80.455	79.638	79.504	79.612	89.252	86.188	86.188	86.188	88.435	89.363	89.363	89.138	89.138	90.02	90.625	90.625	90.625	100	99.864	99.864	99.932
	GCF_000013445.1	rRNA_NC_007796.1_3501525-3502990_DIR-	JF-1	43	77.908	76.388	79.544	79.234	78.023	78.023	78.052	77.926	77.926	79.504	79.504	77.993	78.997	79.973	79.181	79.315	79.449	79.412	79.081	79.343	79.343	78.255	78.255	78.322	80.455	79.719	79.584	79.612	89.388	86.324	86.324	86.324	88.571	89.506	89.506	89.274	89.274	90.088	90.631	90.631	90.631	99.864	100	100	99.932
	GCF_000013445.1	rRNA_NC_007796.1_3507609-3509074_DIR-	JF-1	44	77.908	76.388	79.544	79.234	78.023	78.023	78.052	77.926	77.926	79.504	79.504	77.993	78.997	79.973	79.181	79.315	79.449	79.412	79.081	79.343	79.343	78.255	78.255	78.322	80.455	79.719	79.584	79.612	89.388	86.324	86.324	86.324	88.571	89.506	89.506	89.274	89.274	90.088	90.631	90.631	90.631	99.864	100	100	99.932
	GCF_000013445.1	rRNA_NC_007796.1_39814-41279_DIR+	JF-1	45	77.908	76.455	79.491	79.234	78.09	78.09	78.119	77.993	77.993	79.504	79.504	77.993	78.997	79.973	79.181	79.315	79.449	79.412	79.081	79.343	79.343	78.255	78.255	78.322	80.522	79.705	79.571	79.679	89.32	86.256	86.256	86.256	88.503	89.438	89.438	89.206	89.206	90.088	90.625	90.625	90.625	99.932	99.932	99.932	100
	GCF_000970025.1	rRNA_NZ_CP009528.1_3093270-3094747_DIR-	MS	46	75.75	76.882	79.253	78.104	77.376	77.376	77.443	79.316	79.316	77.933	77.933	77.309	77.592	80.478	77.015	77.149	77.807	78.782	78.179	79.814	79.814	76.76	76.627	76.693	80.12	81.313	81.048	80.933	83.378	80.348	80.348	80.348	82.851	83.177	83.177	82.819	82.819	82.874	82.717	82.717	82.717	82.483	82.483	82.483	82.483
	GCF_000970025.1	rRNA_NZ_CP009528.1_50546-52023_DIR+	MS	47	75.874	76.979	79.253	78.171	77.34	77.34	77.309	79.268	79.268	77.948	77.948	77.242	77.592	80.556	78.544	78.699	77.77	78.581	78.165	79.891	79.891	76.658	76.592	76.658	80.267	81.447	81.128	81.013	83.333	80.414	80.414	80.414	82.942	83.199	83.199	82.964	82.964	82.886	82.784	82.784	82.784	82.617	82.617	82.617	82.617
	GCF_000970025.1	rRNA_NZ_CP009528.1_868862-870339_DIR+	MS	48	75.874	76.979	79.253	78.171	77.34	77.34	77.309	79.268	79.268	77.948	77.948	77.242	77.592	80.556	78.544	78.699	77.77	78.581	78.165	79.891	79.891	76.658	76.592	76.658	80.267	81.447	81.128	81.013	83.333	80.414	80.414	80.414	82.942	83.199	83.199	82.964	82.964	82.886	82.784	82.784	82.784	82.617	82.617	82.617	82.617
	GCF_000011005.1	rRNA_NC_013665.1_106584-108054_DIR+	SANAE	49	78.232	75.915	79.64	78.169	77.94	77.94	77.94	77.454	77.454	77.704	77.704	77.881	78.278	78.965	77.653	77.785	78.206	78.853	77.977	78.411	78.411	76.954	76.887	76.954	81.003	80.602	79.584	79.867	83.614	79.678	79.678	79.678	83.536	83.154	83.154	82.714	82.714	82.297	83.052	83.052	83.052	82.373	82.44	82.44	82.373
	GCF_000011005.1	rRNA_NC_013665.1_1525044-1526514_DIR-	SANAE	50	78.232	75.915	79.64	78.169	77.94	77.94	77.94	77.454	77.454	77.704	77.704	77.881	78.278	78.965	77.653	77.785	78.206	78.853	77.977	78.411	78.411	76.954	76.887	76.954	81.003	80.602	79.584	79.867	83.614	79.678	79.678	79.678	83.536	83.154	83.154	82.714	82.714	82.297	83.052	83.052	83.052	82.373	82.44	82.44	82.373
	GCA_001766815.1	rRNA_LYOS01000002.1_119754-121231_DIR+	BOX2	51	78.279	76.667	80.556	78.853	79.288	79.288	79.359	77.756	77.756	78.715	78.715	78.729	79.119	80.414	78.229	78.362	79.4	79.747	78.634	79.108	79.108	79.022	78.936	79.007	80.949	83.401	81.593	81.538	84.963	81.325	81.325	81.325	84.75	84.352	84.352	83.815	83.815	83.949	84.693	84.693	84.693	82.392	82.46	82.46	82.392
	GCF_000008665.1	rRNA_NC_000917.1_1788987-1790478_DIR-	DSM 4304	52	77.738	77.058	78.532	77.675	78.069	78.069	78.069	79.791	79.791	77.715	77.715	78.164	76.615	80.952	77.322	77.477	78.14	78.607	78.14	77.076	77.076	79.087	79.183	79.183	82.639	82.588	81.038	80.997	82.166	77.133	77.133	77.133	81.657	80.226	80.226	80.199	80.199	81.113	81.523	81.523	81.523	78.951	78.951	78.951	78.951
[truncated: 8 more columns]
