# Supplementary material for: Members of the class Candidatus Ordosarchaeia imply an alternative evolutionary scenario from methanogens to haloarchaea
Source: ISME J. 2024 Jan 10;18(1):wrad033. doi: 10.1093/ismejo/wrad033 (PMC10873845; doi:10.1093/ismejo/wrad033)
Supplement: Table_S4_wrad033 [file table_s4_wrad033.xlsx]

## Sheet: Table S4
Table S4 Statistic summary of Ca. Ordosarchaeia-related samples
# Some information was collected from various publications or online databases. The clones or MAGs that were from the same location were merged for the geological plot, while two host-associated clones were not used for the plot.
Accession	Downloaded from NCBI										Prepared for plot#
	Organism_NCBI	Molecule_type	Clone/Strain	Sample_type	Location	Isolation_source	Product	Length	lat_lon		Location_abbr	Latitude	Longitude	Salinity	Niche
GQ374958.1	uncultured haloarchaeon	genomic DNA	Baj_clone11	environmental_sample	Australia: Bajool, Queensland	Bajool crystalliser pond 4	16S ribosomal RNA	1442	23.6205 S 150.7198 E		Bajool	-23.62	150.72	Hypersaline	Water
GQ374989.1	uncultured haloarchaeon	genomic DNA	Baj_clone33	environmental_sample	Australia: Bajool, Queensland	Bajool crystalliser pond 4	16S ribosomal RNA	1442	23.6205 S 150.7198 E		Bajool	-23.62	150.72	Hypersaline	Water
OM184469.1	uncultured Halosimplex sp.	genomic DNA	C4-36	environmental_sample	China: brine	brine	16S ribosomal RNA	1488	32.5066 N 117.4956 E		Unnamed	32.51	117.5	Hypersaline	Water
KR182143.1	uncultured archaeon	genomic DNA	xjeb-arc42	environmental_sample	China: Ebinur salt lake	sediment	16S ribosomal RNA	865			Ebinur	44.92	82.92	Saline	Sediment
KR182153.1	uncultured archaeon	genomic DNA	xjeb-arc128	environmental_sample	China: Ebinur salt lake	sediment	16S ribosomal RNA	863			Ebinur	44.92	82.92	Saline	Sediment
KT165114.1	uncultured archaeon	genomic DNA	C30	environmental_sample	China: Ebinur salt lake	soil of JingHe saltworks belt in the Lake Ebinur	16S ribosomal RNA	914			Ebinur	44.92	82.92	Saline	Soil
KT216137.1	uncultured archaeon	genomic DNA	B131	environmental_sample	China: Ebinur salt lake	soil of bird observation meadow of Bo le river's estuary in the Lake Ebinur	16S ribosomal RNA	913			Ebinur	44.92	82.92	Saline	Soil
JAQZCZ000000000	Euryarchaeota archaeon Ods01	metagenome	Ods01	enrichment_culture	China: Inner Mongolia, Habor Lake	soda-saline lake sediment	MAG	1865478	39.38 N 108.717 E		Habor	39.38	108.717	Hypersaline	Sediment
JAQZDA000000000	Euryarchaeota archaeon Ods02	metagenome	Ods02	enrichment_culture	China: Inner Mongolia, Habor Lake	soda-saline lake sediment	MAG	2272049	39.38 N 108.717 E		Habor	39.38	108.717	Hypersaline	Sediment
JAQZDB000000000	Euryarchaeota archaeon Ods05	metagenome	Ods05	enrichment_culture	China: Inner Mongolia, Habor Lake	soda-saline lake sediment	MAG	1224804	39.38 N 108.717 E		Habor	39.38	108.717	Hypersaline	Sediment
JAQZDC000000000	Euryarchaeota archaeon Ods03	metagenome	Ods03	enrichment_culture	China: Inner Mongolia, Habor Lake	soda-saline lake sediment	MAG	1686625	39.38 N 108.717 E		Habor	39.38	108.717	Hypersaline	Sediment
JAQZDD000000000	Euryarchaeota archaeon Ods04	metagenome	Ods04	environmental_sample	China: Inner Mongolia, Hutong Qagan Lake	soda-saline lake sediment	MAG	1703903	39.2039 N 109.0022 E		Hutong	39.2	109	Hypersaline	Sediment
EF201669.1	uncultured archaeon	genomic DNA	LCKS000A3	environmental_sample	China: Lake Chaka	hypersaline lake	16S ribosomal RNA	800			Chaka	36.69	99.1	Hypersaline	Water
EF201681.1	uncultured archaeon	genomic DNA	LCKS200A18	environmental_sample	China: Lake Chaka	hypersaline lake	16S ribosomal RNA	800			Chaka	36.69	99.1	Hypersaline	Water
AF505673.1	uncultured haloarchaeon	genomic DNA	ZB-A14	environmental_sample	China: Tibet, Zabuye Lake	Zabuye Lake	16S ribosomal RNA	718			Zabuye	31.44	84.05	Hypersaline	Water
DQ432611.1	uncultured archaeon	genomic DNA	WN-HSA-8	environmental_sample	Egypt: Wadi An Natrun, Lake Hamra sediment	Lake Hamra sediment	16S ribosomal RNA	776			Hamra	30.39	30.32	Hypersaline	Sediment
DQ432612.1	uncultured archaeon	genomic DNA	WN-HSA-17	environmental_sample	Egypt: Wadi An Natrun, Lake Hamra sediment	Lake Hamra sediment	16S ribosomal RNA	883			Hamra	30.39	30.32	Hypersaline	Sediment
DQ432559.1	uncultured archaeon	genomic DNA	WN-USA-162	environmental_sample	Egypt: Wadi An Natrun, Lake UmRisha sediment	Lake UmRisha sediment	16S ribosomal RNA	776			UmRisha	30.34	30.38	Hypersaline	Sediment
DQ432564.1	uncultured archaeon	genomic DNA	WN-USA-111	environmental_sample	Egypt: Wadi An Natrun, Lake UmRisha sediment	Lake UmRisha sediment	16S ribosomal RNA	675			UmRisha	30.34	30.38	Hypersaline	Sediment
DQ432565.1	uncultured archaeon	genomic DNA	WN-USA-113	environmental_sample	Egypt: Wadi An Natrun, Lake UmRisha sediment	Lake UmRisha sediment	16S ribosomal RNA	724			UmRisha	30.34	30.38	Hypersaline	Sediment
DQ432590.1	uncultured archaeon	genomic DNA	WN-UWA-113	environmental_sample	Egypt: Wadi An Natrun, Lake UmRisha water	Lake UmRisha water	16S ribosomal RNA	780			UmRisha	30.34	30.38	Hypersaline	Water
DQ432598.1	uncultured archaeon	genomic DNA	WN-UWA-145	environmental_sample	Egypt: Wadi An Natrun, Lake UmRisha water	Lake UmRisha water	16S ribosomal RNA	786			UmRisha	30.34	30.38	Hypersaline	Water
MK894710.1	uncultured archaeon	genomic DNA	Danakil_Assale_lake_8ASS_A2_28	environmental_sample	Ethiopia: Dallol, Danakil region	Assale lake plankton, Danakil region, Ethiopia	16S ribosomal RNA	985			Dallol	14.02	40.42	Hypersaline	Water
MK894640.1	uncultured archaeon	genomic DNA	Dallol_cave_8GT_A2_3	environmental_sample	Ethiopia: Dallol, Danakil region	Dallol cave water, Danakil region, Ethiopia	16S ribosomal RNA	987			Dallol	14.24	40.29	Hypersaline	Water
MK894678.1	uncultured archaeon	genomic DNA	Dallol_cave_GT_1AP_44	environmental_sample	Ethiopia: Dallol, Danakil region	Dallol cave water, Danakil region, Ethiopia	16S ribosomal RNA	1062			Dallol	14.24	40.29	Hypersaline	Water
MK894681.1	uncultured archaeon	genomic DNA	Dallol_cave_GT_1AP_48	environmental_sample	Ethiopia: Dallol, Danakil region	Dallol cave water, Danakil region, Ethiopia	16S ribosomal RNA	1078			Dallol	14.24	40.29	Hypersaline	Water
KY933544.1	uncultured Halococcus sp.	genomic DNA	RwM-51	environmental_sample	India: Mandapam, Tamilnadu	reef water	16S ribosomal RNA	902			Tamilnadu	9.28	79.14	Saline	Water
KY933551.1	uncultured Halococcus sp.	genomic DNA	RwM-65	environmental_sample	India: Mandapam, Tamilnadu	reef water	16S ribosomal RNA	781			Tamilnadu	9.28	79.14	Saline	Water
HQ425184.1	uncultured archaeon	genomic DNA	RA43	environmental_sample	Iran: Aran-o-bidgol Salt Lake	brine	16S ribosomal RNA	1421	34.63 N 51.90 E		Aran-o-bidgol	34.63	51.9	Hypersaline	Water
FM946141.1	uncultured haloarchaeon	genomic DNA	7EY-Ar14	environmental_sample	Israel:Arava desert, Ein Yahav	salt crust of a hyper saline area, Arava desert	16S ribosomal RNA	875			Arava	30.66	35.24	Hypersaline	Crust
FM946155.1	uncultured haloarchaeon	genomic DNA	10EY-Ar102	environmental_sample	Israel:Arava desert, Ein Yahav	salt crust of a hyper saline area, Arava desert	16S ribosomal RNA	859			Arava	30.66	35.24	Hypersaline	Crust
EF106676.1	uncultured euryarchaeote	genomic DNA	G39A	environmental_sample	Mexico: Guerrero Negro, Baja	evaporitic crust community from Guerrero Negro, Baja	16S ribosomal RNA	1007			Baja	27.98	-114.07	Hypersaline	Crust
EF106677.1	uncultured euryarchaeote	genomic DNA	P67A	environmental_sample	Mexico: Guerrero Negro, Baja	evaporitic crust community from Guerrero Negro, Baja	16S ribosomal RNA	990			Baja	27.98	-114.07	Hypersaline	Crust
EF106678.1	uncultured euryarchaeote	genomic DNA	G33A	environmental_sample	Mexico: Guerrero Negro, Baja	evaporitic crust community from Guerrero Negro, Baja	16S ribosomal RNA	1002			Baja	27.98	-114.07	Hypersaline	Crust
EF106679.1	uncultured euryarchaeote	genomic DNA	G32A	environmental_sample	Mexico: Guerrero Negro, Baja	evaporitic crust community from Guerrero Negro, Baja	16S ribosomal RNA	990			Baja	27.98	-114.07	Hypersaline	Crust
EF106680.1	uncultured euryarchaeote	genomic DNA	P05U90	environmental_sample	Mexico: Guerrero Negro, Baja	evaporitic crust community from Guerrero Negro, Baja	16S ribosomal RNA	769			Baja	27.98	-114.07	Hypersaline	Crust
EF106681.1	uncultured euryarchaeote	genomic DNA	LG05U56	environmental_sample	Mexico: Guerrero Negro, Baja	evaporitic crust community from Guerrero Negro, Baja	16S ribosomal RNA	732			Baja	27.98	-114.07	Hypersaline	Crust
LN870305.1	uncultured haloarchaeon	genomic DNA	clone_1	environmental_sample	NA	host respiratory tract	16S ribosomal RNA	609			Host	NA	NA	Nonsaline	Host
LN870307.2	uncultured haloarchaeon	genomic DNA	clone_3	environmental_sample	NA	host respiratory tract	16S ribosomal RNA	610			Host	NA	NA	Nonsaline	Host
HE604513.1	uncultured archaeon	genomic DNA	Kasin-A2-C08	environmental_sample	Russia:Kalmykian Steppe, salt lake Kasin in the vicinity of Kharabali	exposed salt lake sediment. Hypersaline sediment	16S ribosomal RNA	916	47.36 N 47.27 E		Kasin	47.36	47.27	Hypersaline	Sediment
HE604520.1	uncultured archaeon	genomic DNA	Kasin-A2-D05	environmental_sample	Russia:Kalmykian Steppe, salt lake Kasin in the vicinity of Kharabali	exposed salt lake sediment. Hypersaline sediment	16S ribosomal RNA	916	47.36 N 47.27 E		Kasin	47.36	47.27	Hypersaline	Sediment
FN391287.1	uncultured haloarchaeon	genomic DNA	SFH1G091	environmental_sample	Tunisia:Sfax	solar saltern sediment	16S ribosomal RNA	1341	34.65 N 10.7 E		Sfax	34.65	10.7	Hypersaline	Sediment
HQ157614.1	uncultured archaeon	genomic DNA	TSLNAA5	environmental_sample	Tunisia:Sfax	solar saltern of Sfax; LNA1 of TS pond	16S ribosomal RNA	921			Sfax	34.65	10.7	Hypersaline	Water
HQ157634.1	uncultured archaeon	genomic DNA	TSHNAA1	environmental_sample	Tunisia:Sfax	solar saltern of Sfax; HNA2 of TS pond	16S ribosomal RNA	918			Sfax	34.65	10.7	Hypersaline	Water
HQ157635.1	uncultured archaeon	genomic DNA	TSHNAA14	environmental_sample	Tunisia:Sfax	solar saltern of Sfax; HNA2 of TS pond	16S ribosomal RNA	921			Sfax	34.65	10.7	Hypersaline	Water
HQ157636.1	uncultured archaeon	genomic DNA	TSHNAA10	environmental_sample	Tunisia:Sfax	solar saltern of Sfax; HNA2 of TS pond	16S ribosomal RNA	918			Sfax	34.65	10.7	Hypersaline	Water
KC465580.1	uncultured euryarchaeote	genomic DNA	DSFBPENV12arc_8C	environmental_sample	USA: Davis-Schrimpf Seep Field, Calipatria	brine pool water from Davis-Schrimpf Seep Field	16S ribosomal RNA	1351			Davis-SchrimpfSeepField	33.2	-115.58	Hypersaline	Water
EF106683.1	uncultured euryarchaeote	genomic DNA	LL74A	environmental_sample	USA: Lindsey Lake, New Mexico	evaporitic crust community from Lindsey Lake, New Mexico	16S ribosomal RNA	875			Lindsey	32.37	-103.95	Hypersaline	Crust
EF106684.1	uncultured euryarchaeote	genomic DNA	LLS35U	environmental_sample	USA: Lindsey Lake, New Mexico	evaporitic crust community from Lindsey Lake, New Mexico	16S ribosomal RNA	771			Lindsey	32.37	-103.95	Hypersaline	Crust
EF106685.1	uncultured euryarchaeote	genomic DNA	LL19A	environmental_sample	USA: Lindsey Lake, New Mexico	evaporitic crust community from Lindsey Lake, New Mexico	16S ribosomal RNA	905			Lindsey	32.37	-103.95	Hypersaline	Crust
EF106686.1	uncultured euryarchaeote	genomic DNA	LLP78U	environmental_sample	USA: Lindsey Lake, New Mexico	evaporitic crust community from Lindsey Lake, New Mexico	16S ribosomal RNA	752			Lindsey	32.37	-103.95	Hypersaline	Crust
EF106687.1	uncultured euryarchaeote	genomic DNA	LL31A	environmental_sample	USA: Lindsey Lake, New Mexico	evaporitic crust community from Lindsey Lake, New Mexico	16S ribosomal RNA	920			Lindsey	32.37	-103.95	Hypersaline	Crust
FJ696329.1	uncultured archaeon	genomic DNA	GSP_arch158	environmental_sample	USA: Oklahoma, Great Salt Plains	terrestrial nonmarine hypersaline soil	16S ribosomal RNA	678			GreatSea	36.74	-98.19	Hypersaline	Soil
GCA_018609935.1	Halobacteriales archaeon	metagenome	BinSanityLC-kmean-bin_57-bin_0-refined_5	environmental_sample	USA: Utah Bonneville Salt Flats	salty sediments	MAG	2259503	40.75934984 N 113.901557 W		Bonneville	40.76	-113.9	Hypersaline	Sediment
