# Supplementary material for: Members of the class Candidatus Ordosarchaeia imply an alternative evolutionary scenario from methanogens to haloarchaea
Source: ISME J. 2024 Jan 10;18(1):wrad033. doi: 10.1093/ismejo/wrad033 (PMC10873845; doi:10.1093/ismejo/wrad033)
Supplement: Table_S5_wrad033 [file table_s5_wrad033.xlsx]

## Sheet: Table S5a arCOG
Table S5a Functional assignment of the encoding genes of five Ca. Ordosarchaeia genomes using arCOG
query	sbjct	identity	alignment_length	mis-matches	gap	q._start	q._end	s._start	s._end	evalue	bit_score		arCOG	catalog	gene	description
BABGKMDJ_00001	WP_011323816_1	52.903	155	73	0	20	174	4	158	1.36e-52	168		arCOG00315	O	Bcp	Peroxiredoxin
BABGKMDJ_00002	WP_077207728_1	66.234	77	26	0	1	77	3	79	2.72e-35	117		arCOG02609	O	GrxC	Glutaredoxin
BABGKMDJ_00003	WP_049902767_1	65.385	130	45	0	3	132	2	131	2.97e-58	180		arCOG02998	S	-	Cupin domain containing protein
BABGKMDJ_00004	WP_006826245_1	50.875	800	365	9	11	788	44	837	0	771		arCOG04520	C	MpsB	Na+-translocating membrane potential-generating system subunit B, UPF0753/DUF2309 family
BABGKMDJ_00005	WP_006884401_1	59.275	469	188	3	25	492	27	493	5.68e-178	512		arCOG01542	C	NuoL	NADH dehydrogenase subunit L
BABGKMDJ_00006	WP_059057322_1	76.159	151	36	0	1	151	1	151	9.71e-80	236		arCOG01582	K	-	DNA-binding transcriptional regulator, Lrp family
BABGKMDJ_00007	KPN32113_1	87.5	48	6	0	1	48	1	48	8.59e-23	84		arCOG06410	S	-	Uncharacterized protein
BABGKMDJ_00008	WP_058582276_1	58.16	337	138	3	11	344	19	355	4.73e-139	402		arCOG01360	J	RaSEA	Archaeosine formation enzyme, radical SAM superfamily
BABGKMDJ_00009	WP_049967238_1	47.692	65	34	0	52	116	117	181	1.74e-16	75.5		arCOG01009	K	-	Transcriptional regulator, contains N-terminal RHH domain
BABGKMDJ_00010	WP_009487786_1	39.316	117	69	2	1	117	1	115	2.48e-22	88.2		arCOG07569	S	-	Uncharacterized protein
BABGKMDJ_00011	WP_082096295_1	33.333	54	34	2	25	78	459	510	0.088	34.3		arCOG04330	P	FTR1	High-affinity Fe2+/Pb2+ permease
BABGKMDJ_00013	WP_015323325_1	48.131	214	100	4	3	206	4	216	1.48e-57	184		arCOG09751	C	MsrQ	Heme-binding membrane subunit of periplasmic DMSO/TMAO and protein-methionine-sulfoxide reductases
BABGKMDJ_00014	WP_049901570_1	50.922	705	318	9	5	682	10	713	0	669		arCOG00770	K	DinG	Rad3-related DNA helicase
BABGKMDJ_00015	WP_071391233_1	46.493	499	253	4	1	494	1	490	2.19e-137	415		arCOG04619	S	-	Uncharacterized membrane protein, contains bPH2 (bacterial pleckstrin homology) domain
BABGKMDJ_00016	WP_008417134_1	58.974	156	59	3	3	156	1	153	1.66e-48	157		arCOG04622	S	-	Uncharacterized membrane protein YdbS, contains bPH2 (bacterial pleckstrin homology) domain
BABGKMDJ_00017	WP_006182519_1	26.316	190	107	9	11	168	3	191	0.013	40.8		arCOG09132	S	-	Uncharacterized protein
BABGKMDJ_00018	WP_007543542_1	51.669	809	382	3	5	807	3	808	0	815		arCOG02174	R	-	Predicted exporter of the RND superfamily
BABGKMDJ_00019	WP_009374564_1	34.034	523	315	7	1	494	11	532	4.67e-93	296		arCOG02079	N	-	S-layer protein, possibly associated with type IV pili like system
BABGKMDJ_00020	WP_008385669_1	46.173	810	422	4	4	800	7	815	0	716		arCOG02174	R	-	Predicted exporter of the RND superfamily
BABGKMDJ_00021	WP_015409469_1	42.857	105	56	2	1	101	1	105	1.04e-18	80.5		arCOG14912	S	-	Uncharacterized protein
BABGKMDJ_00022	WP_049889632_1	44.828	174	92	2	1	170	1	174	4.02e-42	142		arCOG01034	F	THEP1	Nucleoside-triphosphatase THEP1
BABGKMDJ_00023	WP_009487454_1	57.432	148	62	1	4	151	1	147	1.36e-47	154		arCOG02431	F	PpnN	Nucleotide monophosphate nucleosidase PpnN
BABGKMDJ_00024	KKK41397_1	27.007	137	94	2	3	133	13	149	2.73e-05	46.2
BABGKMDJ_00025	WP_066411741_1	62.319	207	71	2	1	202	1	205	2.43e-80	241		arCOG00504	R	-	Metal-dependent hydrolase of the beta-lactamase superfamily II
BABGKMDJ_00026	WP_006112189_1	44.156	77	40	3	7	83	330	403	4.01e-12	63.9		arCOG03962	S	-	Uncharacterized protein with SCP/PR1 domains
BABGKMDJ_00027	WP_015409748_1	48.868	530	244	12	10	513	176	704	2.63e-156	465		arCOG02007	O	-	Prenyltransferase family protein containing thioredoxin domain
BABGKMDJ_00028	WP_006180885_1	47.059	85	45	0	98	182	4	88	1.27e-20	85.9		arCOG03026	O	NifU	Fe-S cluster biogenesis protein NfuA, 4Fe-4S-binding domain
BABGKMDJ_00029	WP_008416924_1	36.283	226	134	5	15	238	256	473	2.95e-28	115		arCOG04653	S	-	HEAT repeats containing protein
BABGKMDJ_00030	KYK33531_1	26.336	524	358	10	3	505	4	520	1.55e-53	192
BABGKMDJ_00031	WP_098723778_1	64	125	44	1	3	126	2	126	6.55e-53	166		arCOG04214	H	0	Thiamine monophosphate synthetase YjbQ, ThiE analog
BABGKMDJ_00032	WP_066140520_1	52.941	425	197	2	3	424	4	428	5.13e-145	423		arCOG00695	F	SsnA	Cytosine deaminase or related metal-dependent hydrolase
BABGKMDJ_00033	WP_006053766_1	40.502	279	139	7	1	265	26	291	2.94e-48	167		arCOG01026	H	bRFAP	Beta-ribofuranosylaminobenzene 5'-phosphate synthase (methanopterin biosynthesis)
BABGKMDJ_00034	WP_048067047_1	46.053	152	82	0	1	152	5	156	2.14e-47	154		arCOG00848	R	RimI	Acetyltransferase (GNAT) family
BABGKMDJ_00035	WP_009761096_1	52.016	248	114	1	3	245	5	252	7.55e-89	266		arCOG04202	F	Gch31	Archaeal GTP cyclohydrolase III
BABGKMDJ_00036	WP_049890813_1	29.63	81	46	3	39	119	6	75	1.7	32		arCOG00238	P	ArsB	Na+/H+ antiporter NhaD or related arsenite permease
BABGKMDJ_00037	WP_005554607_1	31.579	152	83	6	10	156	18	153	2.32e-05	46.2		arCOG06357	S	-	Uncharacterized membrane protein
BABGKMDJ_00038	KYC45830_1	42.466	73	42	0	1	73	1	73	1.37e-12	60.5		arCOG01117	K	-	Lrp/AsnC family C-terminal domain
BABGKMDJ_00039	WP_052418676_1	44.444	72	33	1	1	65	823	894	9.13e-10	57.8		arCOG06128	S	-	Uncharacterized membrane associated protein
BABGKMDJ_00040	WP_095636156_1	36.082	97	49	4	10	102	113	200	2.25e-08	53.1		arCOG04652	N	-	Predicted pilin/flagellin
BABGKMDJ_00041	WP_015788494_1	23.427	286	195	6	3	280	7	276	4.08e-08	58.2		arCOG07777	N	-	Predicted pilin/flagellin
BABGKMDJ_00042	WP_049938349_1	30.496	141	86	3	1	141	1	129	1.14e-09	57.4		arCOG03926	N	-	Pilin/Flagellin, FlaG/FlaF family
BABGKMDJ_00043	WP_006056892_1	33.74	246	148	4	14	249	7	247	3.09e-31	119		arCOG02911	N	-	Predicted pilin/flagellin
BABGKMDJ_00044	WP_015763090_1	28.019	621	356	26	4	585	5	573	4.43e-51	189		arCOG02911	N	-	Predicted pilin/flagellin
BABGKMDJ_00045	WP_076580024_1	41.438	292	163	6	1	289	1	287	2.53e-58	191		arCOG11853	S	-	Uncharacterized protein
BABGKMDJ_00046	WP_006087950_1	38.281	128	71	1	9	128	18	145	3.98e-18	80.1		arCOG02416	N	-	Major pilin/Flagellin, FlaG/FlaF family
BABGKMDJ_00047	WP_008451647_1	49.573	117	54	2	9	121	13	128	1.93e-23	93.2		arCOG02416	N	-	Major pilin/Flagellin, FlaG/FlaF family
BABGKMDJ_00048	WP_079890989_1	32.022	178	103	7	1	175	16	178	2.5e-09	57.8		arCOG02425	N	-	Pilin/Flagellin, FlaG/FlaF family
BABGKMDJ_00049	WP_020963577_1	31.356	118	65	3	34	151	6	107	7.14e-07	53.9		arCOG01648	HR	MenH	2-succinyl-6-hydroxy-2,4-cyclohexadiene-1-carboxylate synthase MenH and related esterases, alpha/beta hydrolase fold
BABGKMDJ_00050	WP_004963503_1	56.38	337	145	2	1	336	1	336	5.45e-123	360		arCOG00692	F	SsnA	Cytosine deaminase or related metal-dependent hydrolase
BABGKMDJ_00051	WP_005580224_1	68.571	35	10	1	1	35	59	92	1.73e-09	51.2		arCOG01674	C	AcyP	Acylphosphatase
BABGKMDJ_00052	WP_101348854_1	62.5	312	114	3	2	311	4	314	5.57e-137	394		arCOG01510	L	RPA1	Single-stranded DNA-binding replication protein A (RPA), large (70 kD) subunit or related ssDNA-binding protein
BABGKMDJ_00053	WP_049980674_1	67.213	183	55	1	5	182	7	189	3.17e-84	250		arCOG02257	L	-	RPA family protein, a subunit of RPA complex in P.furiosus
BABGKMDJ_00054	WP_077205761_1	68.421	171	54	0	1	171	1	171	3.17e-82	244		arCOG04209	J	RPL15A	Ribosomal protein L15E
BABGKMDJ_00055	WP_006065017_1	37.853	177	105	4	1	175	1	174	1.86e-27	104		arCOG02259	R	-	Zn-finger domain containing protein
BABGKMDJ_00056	WP_071401296_1	60.432	278	97	3	1	265	1	278	1.03e-97	291		arCOG01033	E	AroE	Shikimate 5-dehydrogenase
BABGKMDJ_00057	AJF59539_1	32.53	83	46	2	37	119	289	361	1.3	32.3		arCOG00702	V	AprE	Predicted multidomain toxin, contains peptidase S8 domain, delivery module and Rnase A domain
BABGKMDJ_00058	ABK14079_1	50.173	289	136	5	9	291	8	294	6.54e-95	285		arCOG00973	J	RsmB	16S rRNA C967 or C1407 C5-methylase, RsmB/RsmF family
BABGKMDJ_00059	WP_007977689_1	48.971	243	121	2	1	240	1	243	1.17e-81	248		arCOG00500	R	ElaC	Metal-dependent hydrolase of the beta-lactamase superfamily
BABGKMDJ_00060	OGS63517_1	39.419	241	129	4	7	237	13	246	1.51e-50	168		arCOG01171	T	KaiC	KaiC family ATPase implicated in signal transduction
BABGKMDJ_00061	WP_103426050_1	48.538	342	173	3	1	341	1	340	5.4e-102	308		arCOG01518	E	FrvX	Peptidase M42 family protein
BABGKMDJ_00062	WP_086887893_1	35.784	204	114	6	30	225	11	205	3.62e-15	76.6		arCOG07580	S	-	Uncharacterized membrane protein
BABGKMDJ_00063	WP_097379250_1	41.176	68	39	1	26	93	3	69	0.009	38.5
BABGKMDJ_00064	WP_048178179_1	56.322	174	75	1	1	173	227	400	2.13e-63	203		arCOG01434	H	0	Cysteate synthase
BABGKMDJ_00065	WP_049987814_1	61.597	526	202	0	1	526	1	526	0	661		arCOG01252	C	PutA	Lactaldehyde dehydrogenase, Succinate semialdehyde dehydrogenase, a-ketoglutarate semialdehyde dehydrogenase or other NAD-dependent aldehyde dehydrogenase
BABGKMDJ_00066	WP_066385441_1	36.866	217	136	1	16	231	1	217	2.99e-47	160		arCOG02280	K	-	Transcriptional regulator, contains HTH domain
BABGKMDJ_00067	WP_049937927_1	42.708	96	50	1	5	100	5	95	1.52e-20	82.4		arCOG04743	R	-	Helicase associated uncharacterized terminal domain
BABGKMDJ_00068	WP_076579519_1	45.833	72	39	0	19	90	20	91	2.84e-14	67.8		arCOG03067	K	ArsR	Transcriptional regulator containing HTH domain, ArsR family
BABGKMDJ_00069	WP_075937516_1	56.461	356	141	2	1	342	1	356	1.03e-132	386		arCOG04623	R	-	Predicted NAD/FAD-dependent oxidoreductase
BABGKMDJ_00070	WP_006113532_1	52.778	900	392	8	1	894	1	873	0	859		arCOG01906	R	-	TRAP-type uncharacterized transport system, fused permease component
BABGKMDJ_00071	WP_011321998_1	52.941	136	63	1	9	143	11	146	2.6e-34	121		arCOG02990	S	-	Uncharacterized protein, DUF1850 family
BABGKMDJ_00072	WP_054519533_1	65.944	323	98	2	11	322	7	328	3.59e-148	423		arCOG01801	R	Imp	TRAP-type uncharacterized transport system, periplasmic component
BABGKMDJ_00073	WP_049981595_1	48.315	89	46	0	1	89	1	89	1.73e-21	85.1		arCOG06248	S	-	Uncharacterized protein
BABGKMDJ_00075	WP_077206011_1	51.773	282	132	4	4	281	7	288	8.54e-93	279		arCOG01648	HR	MenH	2-succinyl-6-hydroxy-2,4-cyclohexadiene-1-carboxylate synthase MenH and related esterases, alpha/beta hydrolase fold
BABGKMDJ_00076	WP_049982235_1	51.534	163	75	1	4	162	10	172	4.13e-48	157		arCOG04589	R	CinA	Uncharacterized protein (competence- and mitomycin-induced)
BABGKMDJ_00077	WP_011752484_1	38.235	34	17	1	2	35	96	125	1.9	28.5		arCOG00833	R	RimI	Acetyltransferase (GNAT) family
BABGKMDJ_00078	WP_007697494_1	51.942	206	99	0	5	210	6	211	2.79e-69	214		arCOG06256	R	-	Predicted esterase
BABGKMDJ_00079	WP_009375026_1	68.657	201	62	1	5	204	3	203	1.48e-97	285		arCOG03101	E	GloA	Lactoylglutathione lyase or related enzyme
BABGKMDJ_00080	WP_004593058_1	46.571	350	153	8	8	331	4	345	1.23e-96	293		arCOG01241	X	XerC	XerD/XerC family integrase
BABGKMDJ_00081	WP_094495705_1	45.349	86	46	1	9	93	2	87	5e-12	62.8		arCOG06216	K	-	Transcriptional regulator, contains N-terminal RHH domain and C-terminal wHTH domain
BABGKMDJ_00082	WP_086887954_1	36.364	143	71	2	5	127	14	156	4.61e-21	86.3		arCOG03271	R	YtfP	Uncharacterized protein YtfP, gamma-glutamylcyclotransferase (GGCT)/AIG2-like family
BABGKMDJ_00083	WP_006089602_1	27.232	448	287	13	49	459	79	524	2.89e-32	135		arCOG07554	M	-	Cell surface protein
BABGKMDJ_00084	WP_011224551_1	34.985	343	211	6	18	352	11	349	4.89e-54	186		arCOG04474	S	-	Uncharacterized membrane protein
BABGKMDJ_00085	WP_006648038_1	26.449	276	182	9	4	275	5	263	3.85e-07	54.7		arCOG11853	S	-	Uncharacterized protein
BABGKMDJ_00086	WP_004518233_1	49.091	110	56	0	1	110	78	187	3.67e-36	125		arCOG03828	K	-	Predicted trancriptional regulator, ArsR family
BABGKMDJ_00087	WP_052656750_1	27.907	86	48	3	6	83	43	122	0.97	35		arCOG01067	C	Ndh	NADH dehydrogenase, FAD-containing subunit
BABGKMDJ_00088	WP_023393797_1	51.122	401	191	3	9	407	2	399	1.35e-131	389		arCOG01510	L	RPA1	Single-stranded DNA-binding replication protein A (RPA), large (70 kD) subunit or related ssDNA-binding protein
BABGKMDJ_00089	WP_053969198_1	37.134	614	296	22	7	568	11	586	4.36e-75	253		arCOG03730	S	-	Uncharacterized protein
BABGKMDJ_00090	WP_012034771_1	28.571	168	68	5	1	116	6	173	5.47e-11	60.1		arCOG07449	S	-	Uncharacterized protein
BABGKMDJ_00091	WP_048063595_1	42.308	52	27	2	1	49	1	52	0.41	30.8		arCOG11217	S	-	Uncharacterized membrane protein
BABGKMDJ_00092	WP_007109902_1	48.817	338	165	3	10	345	6	337	4.89e-109	328		arCOG03013	L	PRI2	Eukaryotic-type DNA primase, large subunit
BABGKMDJ_00093	WP_006665106_1	56.048	248	106	2	1	246	1	247	3.01e-96	285		arCOG00488	L	DnaN	DNA polymerase sliding clamp subunit (PCNA homolog)
BABGKMDJ_00094	WP_007982195_1	63.492	126	45	1	1	125	1	126	4.36e-49	156		arCOG01630	V	RidA	YjgF family enzyme shown to be reactive intermediate/imine deaminase
BABGKMDJ_00095	WP_096393719_1	56.621	219	88	2	1	212	1	219	3.04e-68	212		arCOG01484	H	RibD	Pyrimidine reductase, riboflavin biosynthesis
BABGKMDJ_00096	WP_013194154_1	36.134	238	144	3	2	231	205	442	1.04e-41	150		arCOG04469	R	-	Tripartite tricarboxylate transporter (TTT) class transporter
BABGKMDJ_00097	WP_049931201_1	39.623	53	27	2	51	101	466	515	9.6	30.4		arCOG00545	J	YSH1	Predicted exonuclease of the beta-lactamase fold involved in RNA processing
BABGKMDJ_00099	WP_015320290_1	45.417	240	120	4	20	251	7	243	1.81e-59	192		arCOG01506	R	TorD	Uncharacterized component of anaerobic dehydrogenase
BABGKMDJ_00100	WP_049927102_1	70.854	398	115	1	1	398	1	397	0	597		arCOG01501	C	NarY	Nitrate reductase beta subunit
BABGKMDJ_00101	WP_006182857_1	72.638	1122	299	5	56	1172	61	1179	0	1721		arCOG01497	C	NarG	Nitrate reductase alpha subunit
BABGKMDJ_00102	WP_013880709_1	38.686	274	145	7	101	357	97	364	1.09e-45	166		arCOG00585	O	Mrp	Fe-S cluster carrier ATPase, Mrp/ApbC/NBP35 family
BABGKMDJ_00103	WP_050047436_1	43.925	214	116	2	1	211	1	213	2.97e-56	181		arCOG02280	K	-	Transcriptional regulator, contains HTH domain
BABGKMDJ_00104	OLD04006_1	40.476	42	23	1	34	75	141	180	4.4	31.6
BABGKMDJ_00105	WP_004594537_1	29.504	383	239	8	2	379	34	390	2.03e-40	152		arCOG07767	U	-	TrbL-like conjugative transfer membrane protein, implicated in secretion of polymorphic toxins
BABGKMDJ_00106	WP_077207976_1	27.951	576	326	24	42	578	21	546	4.22e-38	151		arCOG06162	R	-	Cell surface protein
BABGKMDJ_00107	WP_009762186_1	29.31	116	79	2	4	118	20	133	2.84e-05	44.7		arCOG09002	S	-	Uncharacterized membrane protein
BABGKMDJ_00108	OLD05211_1	23.616	271	178	12	92	356	860	1107	9.49e-09	62.4		arCOG02487	M	-	Cell surface protein, a component of a putative secretion system
BABGKMDJ_00109	WP_066381444_1	41.333	75	34	3	4	78	8	72	0.082	37.4		arCOG09161	G	-	Peptidoglycan/xylan/chitin deacetylase, PgdA/CDA1 family
BABGKMDJ_00110	ERH05989_1	28.155	103	55	5	87	174	2	100	0.52	36.2		arCOG04395	H	CofD	LPPG:FO 2-phospho-L-lactate transferase, F420 biosynthesis enzyme
BABGKMDJ_00111	WP_095636550_1	59.116	181	71	1	1	181	1	178	3.62e-65	201		arCOG00608	K	-	Predicted transcriptional regulator with C-terminal CBS domains
BABGKMDJ_00112	WP_059056903_1	40.828	338	182	9	1	331	1	327	3.28e-61	202		arCOG04478	S	-	Uncharacterized protein
BABGKMDJ_00113	WP_053948522_1	32.558	86	52	2	10	89	24	109	2.35e-06	45.8		arCOG03925	S	-	Uncharacterized membrane protein
BABGKMDJ_00114	WP_049907275_1	57.258	124	43	3	1	116	1	122	1.76e-38	129		arCOG04061	K	EGD2	Transcription factor homologous to NACalpha-BTF3
BABGKMDJ_00115	WP_013413203_1	48.315	178	82	2	3	177	2	172	3.94e-58	183		arCOG01857	J	TRM56	tRNA C56-2-O'-methylase, SpoU family
BABGKMDJ_00116	WP_103426914_1	33.624	229	124	6	1	219	1	211	2.4e-28	109		arCOG09101	S	-	Uncharacterized protein, DUF3105 family
BABGKMDJ_00117	WP_087714748_1	35.526	152	81	5	32	168	44	193	1.94e-15	74.3		arCOG00833	R	RimI	Acetyltransferase (GNAT) family
BABGKMDJ_00118	WP_066380957_1	27.742	155	111	1	43	196	36	190	1.64e-13	70.9
BABGKMDJ_00119	WP_083909285_1	47.222	144	75	1	1	143	1	144	1.68e-34	120		arCOG00449	T	UspA	Nucleotide-binding protein, UspA family
BABGKMDJ_00120	WP_023991789_1	45.455	22	12	0	1	22	191	212	6.5	26.2		arCOG10146	L	YkoV	Non-homologous end joining protein Ku, dsDNA break repair
BABGKMDJ_00121	OLS13627_1	43.75	32	15	1	2	33	176	204	0.38	30.4		arCOG00280	L	-	HerA helicase
BABGKMDJ_00122	WP_071402326_1	26.923	104	67	4	19	116	35	135	1.9	31.6		arCOG00497	R	-	Zn-dependent hydrolase of the beta-lactamase fold
BABGKMDJ_00123	WP_020445996_1	82.85	379	65	0	1	379	72	450	0	664		arCOG01909	E	GlnA	Glutamine synthetase
BABGKMDJ_00124	WP_089671018_1	63.458	613	224	0	1	613	1	613	0	777		arCOG03454	P	FocA	Formate/nitrite family of transporter
BABGKMDJ_00125	WP_006183182_1	34.118	340	210	7	16	344	26	362	2.69e-34	134		arCOG04719	S	-	Uncharacterized protein
BABGKMDJ_00126	WP_049980294_1	46.815	314	135	2	13	294	13	326	1.3e-76	240		arCOG04463	O	-	Presenilin-like membrane protease, A22 family
BABGKMDJ_00127	WP_050037720_1	59.472	417	159	5	4	416	6	416	6.44e-169	483		arCOG04512	C	IcdM	Monomeric isocitrate dehydrogenase
BABGKMDJ_00128	WP_058981939_1	49.745	392	188	5	3	388	27	415	1.38e-114	344		arCOG04512	C	IcdM	Monomeric isocitrate dehydrogenase
BABGKMDJ_00129	WP_013867519_1	26.316	76	56	0	40	115	49	124	9.2	29.6		arCOG01033	E	AroE	Shikimate 5-dehydrogenase
BABGKMDJ_00130	WP_086889183_1	46.262	428	226	2	1	425	1	427	8.51e-132	390		arCOG04827	M	TagB	Glycosyl/glycerophosphate transferase involved in teichoic acid biosynthesis TagF/TagB/EpsJ/RodC
BABGKMDJ_00131	WP_071400254_1	37.5	160	99	1	51	210	95	253	1.1e-28	113		arCOG02825	F	PurN	Folate-dependent phosphoribosylglycinamide formyltransferase PurN
BABGKMDJ_00132	WP_015323399_1	46.429	28	15	0	12	39	138	165	0.6	30		arCOG00555	R	-	Helicase of YprA family
BABGKMDJ_00133	WP_006066720_1	31.19	311	191	5	22	311	35	343	3.08e-42	152		arCOG01402	Q	AglP	SAM-dependent methyltransferase
BABGKMDJ_00134	WP_014051121_1	63.376	314	114	1	1	314	1	313	3.64e-138	397		arCOG01376	M	WcaG	Nucleoside-diphosphate-sugar epimerase
BABGKMDJ_00135	WP_014039473_1	53.659	287	119	6	1	273	17	303	1.21e-94	285		arCOG01376	M	WcaG	Nucleoside-diphosphate-sugar epimerase
BABGKMDJ_00136	WP_053772044_1	70.341	381	112	1	1	380	1	381	0	553		arCOG04762	M	Agl3	UDP-sulfoquinovose synthase
BABGKMDJ_00137	WP_049985352_1	73.913	23	6	0	20	42	38	60	1.81e-05	40.8		arCOG10128	S	-	Uncharacterized protein
BABGKMDJ_00138	WP_004048388_1	33.784	74	47	1	31	104	1	72	1.6	32.3		arCOG01278	I	PaaJ	Acetyl-CoA acetyltransferase
BABGKMDJ_00139	WP_049938454_1	79.57	93	19	0	1	93	1	93	6.88e-52	161		arCOG01179	J	InfA	Translation initiation factor 1 (IF-1)
BABGKMDJ_00140	AOV94901_1	41.261	349	199	5	2	350	7	349	1.65e-78	248		arCOG00397	L	SbcD	DNA repair exonuclease, SbcD
BABGKMDJ_00141	AOV94902_1	34.529	669	407	13	1	655	5	656	2.24e-111	353		arCOG00368	L	SbcC	ATPase involved in DNA repair, SbcC
BABGKMDJ_00142	WP_015761970_1	84.211	57	9	0	1	57	1	57	1.64e-29	101		arCOG04735	V	-	CopG/MetJ, RHH domain containing DNA-binding protein, often an antitoxin in Type II toxin-antitoxin systems
BABGKMDJ_00143	WP_013879330_1	58.798	233	94	2	19	249	4	236	1.85e-88	265		arCOG04284	J	YhhQ	Queuosine precursor transporter YhhQ, DUF165 family
BABGKMDJ_00144	WP_008524027_1	32.639	144	91	4	11	148	14	157	1.06e-10	60.8		arCOG09374	S	-	Uncharacterized protein
BABGKMDJ_00145	WP_012795414_1	35.443	158	80	6	1	148	1	146	1.98e-11	61.6		arCOG09374	S	-	Uncharacterized protein
BABGKMDJ_00146	WP_020446185_1	62.016	129	49	0	7	135	9	137	6.1e-47	151		arCOG03633	S	-	Uncharacterized membrane protein YckC, RDD family
BABGKMDJ_00147	EMA39275_1	24.742	97	64	2	1	97	161	248	4.4	30.8		arCOG01719	J	GatE	Archaeal Glu-tRNAGln amidotransferase subunit E (contains GAD domain)
BABGKMDJ_00148	WP_015323243_1	30	120	73	3	9	121	6	121	4.26e-05	44.3		arCOG04907	S	-	Uncharacterized membrane protein
BABGKMDJ_00149	WP_049995595_1	64.885	262	92	0	1	262	30	291	4.78e-116	338		arCOG03015	R	-	Uncharacterized protein YbjT, contains NAD(P)-binding and DUF2867 domains
BABGKMDJ_00150	ESS04658_1	71.429	28	8	0	1	28	1	28	1.41e-06	45.1		arCOG03015	R	-	Uncharacterized protein YbjT, contains NAD(P)-binding and DUF2867 domains
BABGKMDJ_00151	WP_007980431_1	36.765	272	148	5	49	319	50	298	1.03e-48	169		arCOG07550	R	-	Alpha/beta superfamily hydrolase
BABGKMDJ_00152	WP_095635318_1	31.526	1291	671	45	2	1225	222	1366	1.83e-119	413		arCOG07560	V	-	Multidomain secreted protein, often associated with polymorphic toxin system
BABGKMDJ_00153	WP_004516284_1	30	230	160	1	2	230	27	256	2.39e-33	124		arCOG03927	S	-	Uncharacterized protein
BABGKMDJ_00154	WP_050049025_1	86.154	65	7	1	1	65	1	63	1.27e-31	107		arCOG02984	K	CspC	Cold shock protein, CspA family
BABGKMDJ_00155	AOV95110_1	44.747	257	132	7	14	268	1	249	2.64e-60	194		arCOG03129	L	-	Predicted GIY-YIG superfamily nuclease with N-terminal metal-binding region, DUF2797 family
BABGKMDJ_00156	WP_049921921_1	38.226	327	173	6	15	326	2	314	3.68e-56	189		arCOG02985	T	-	Protease prsW family, M79 MEROPS family
BABGKMDJ_00157	WP_013897445_1	39.474	380	179	10	37	372	37	409	1.84e-65	221		arCOG10954	S	-	Uncharacterized membrane protein
BABGKMDJ_00158	WP_006077401_1	29.808	104	66	3	18	114	7	110	0.003	43.5		arCOG02782	V	-	Endonuclease, HJR/Mrr/RecB family
BABGKMDJ_00159	OGS56664_1	44	25	14	0	40	64	1473	1497	0.67	31.6		arCOG03563	R	-	Secreted protein, with PKD repeat domain
BABGKMDJ_00160	WP_048116502_1	28.889	90	54	3	38	125	123	204	0.59	33.9		arCOG00853	C	SfcA	Malic enzyme
BABGKMDJ_00161	WP_048101068_1	38.889	54	28	2	32	80	27	80	0.39	32.3		arCOG01259	I	FabG	Short-chain alcohol dehydrogenase
BABGKMDJ_00162	WP_071401970_1	62.338	77	26	1	9	82	6	82	2.24e-22	85.5		arCOG01346	J	-	RNA-binding protein containing KH domain, possibly ribosomal protein
BABGKMDJ_00163	WP_048093711_1	36.905	168	94	5	1	157	1	167	5.05e-20	85.1		arCOG00769	V	YajL	Protein/nucleotide deglycase, PfpI/YajL/DJ-1 family (repair of methylglyoxal-glycated proteins and nucleic acids)
BABGKMDJ_00164	WP_012940429_1	42.857	252	141	2	1	251	1	250	2.05e-70	219		arCOG04454	H	NIF3	Putative GTP cyclohydrolase 1 type 2, NIF3 family
BABGKMDJ_00165	WP_018257685_1	35.702	563	322	12	9	545	6	554	1.59e-89	290		arCOG01189	R	AarF	Predicted unusual protein kinase
BABGKMDJ_00166	WP_008584806_1	35.159	566	321	8	5	539	7	557	7.2e-101	320		arCOG01189	R	AarF	Predicted unusual protein kinase
BABGKMDJ_00167	WP_077206840_1	61.933	507	187	4	1	504	1	504	0	619		arCOG06073	C	PckA	Phosphoenolpyruvate carboxykinase (ATP)
BABGKMDJ_00168	WP_009487680_1	42.947	319	176	1	1	319	1	313	3.75e-80	249
BABGKMDJ_00169	WP_082384272_1	26.573	143	103	2	98	239	536	677	1.2	35.4		arCOG02967	T	-	NACHT family NTPase fused to HEAT repeats domain
BABGKMDJ_00170	WP_026069002_1	38.776	49	30	0	88	136	47	95	0.81	35
BABGKMDJ_00171	KFM17058_1	26.923	52	38	0	1	52	191	242	2.9	29.3		arCOG02358	T	-	Signal transduction histidine kinase and HAMP domain
BABGKMDJ_00172	WP_005580005_1	55.117	811	350	4	20	829	9	806	0	860		arCOG02174	R	-	Predicted exporter of the RND superfamily
BABGKMDJ_00173	WP_049911870_1	39.13	529	308	11	13	533	10	532	5.02e-100	316		arCOG02079	N	-	S-layer protein, possibly associated with type IV pili like system
BABGKMDJ_00174	BAI63073_1	55.333	150	63	2	3	149	7	155	5.92e-55	173		arCOG04229	F	PyrI	Aspartate carbamoyltransferase, regulatory subunit
BABGKMDJ_00175	WP_077207655_1	64	300	100	3	3	296	6	303	2.37e-135	388		arCOG00911	F	PyrB	Aspartate carbamoyltransferase, catalytic chain
BABGKMDJ_00176	WP_007141754_1	71.942	139	38	1	1	138	73	211	1.42e-58	184		arCOG01087	G	TpiA	Triosephosphate isomerase
BABGKMDJ_00177	WP_066419171_1	41.045	134	69	3	10	138	291	419	1.09e-20	90.5		arCOG04512	C	IcdM	Monomeric isocitrate dehydrogenase
BABGKMDJ_00178	ERH09519_1	60.44	91	36	0	1	91	1	91	7.5e-36	120		arCOG09407	V	-	Predicted antitoxin, contains wHTH domain
BABGKMDJ_00179	EMA36746_1	44.444	108	59	1	3	109	5	112	2.58e-24	92.4		arCOG07904	V	-	PIN domain
BABGKMDJ_00180	WP_005580013_1	47.619	42	22	0	1	42	384	425	8.28e-07	46.6		arCOG04512	C	IcdM	Monomeric isocitrate dehydrogenase
BABGKMDJ_00181	WP_004047070_1	53.846	65	30	0	3	67	2	66	8.63e-18	73.6		arCOG08146	V	VapB3	RHH/copG family antitoxin
BABGKMDJ_00182	WP_006055833_1	56.923	130	55	1	1	129	1	130	7.06e-41	135		arCOG02219	V	VapC	PIN domain containing protein
BABGKMDJ_00183	WP_014404662_1	51.901	526	248	3	3	524	2	526	0	555		arCOG01754	H	SerA	Phosphoglycerate dehydrogenase or related dehydrogenase
BABGKMDJ_00184	WP_058983958_1	48.529	204	99	2	10	208	6	208	1.01e-52	172		arCOG02292	R	Gph	HAD superfamily hydrolase
BABGKMDJ_00185	WP_059057020_1	47.887	284	135	2	10	280	8	291	1.01e-80	249		arCOG00464	L	AlkA	3-methyladenine DNA glycosylase/8-oxoguanine DNA glycosylase
BABGKMDJ_00186	WP_012942795_1	59.091	132	52	2	5	134	9	140	2.28e-49	158		arCOG04048	F	Dcd	Deoxycytidine deaminase
BABGKMDJ_00187	WP_049934832_1	31.12	241	143	7	74	304	49	276	8.67e-19	88.2		arCOG06378	S	-	Uncharacterized protein
BABGKMDJ_00188	WP_077206371_1	60.87	207	79	1	1	205	1	207	1.54e-87	260		arCOG04347	Q	-	SAM-dependent methyltransferase
BABGKMDJ_00189	WP_066380867_1	65.079	63	22	0	1	63	1	63	1.6e-21	82.8		arCOG00785	J	RpmC	Ribosomal protein L29
BABGKMDJ_00190	CDF30287_1	39.286	84	48	1	1	84	1	81	7.99e-13	62		arCOG00784	J	POP4	RNase P/RNase MRP subunit p29
BABGKMDJ_00191	WP_103426612_1	69.725	109	30	1	3	111	2	107	1.31e-48	154		arCOG04096	J	RpsQ	Ribosomal protein S17
BABGKMDJ_00192	WP_005559258_1	68.702	131	41	0	1	131	1	131	2.24e-62	190		arCOG04095	J	RplN	Ribosomal protein L14
BABGKMDJ_00193	WP_049930190_1	64.912	114	40	0	6	119	2	115	1.63e-44	144		arCOG04094	J	RplX	Ribosomal protein L24
BABGKMDJ_00194	WP_049930192_1	57.778	225	93	2	3	226	4	227	8.8e-85	255		arCOG04093	J	RPS4A	Ribosomal protein S4E
BABGKMDJ_00195	WP_050048928_1	62.573	171	63	1	2	172	4	173	1.15e-72	219		arCOG04092	J	RplE	Ribosomal protein L5
BABGKMDJ_00196	WP_066413547_1	75	44	11	0	6	49	14	57	8.11e-19	74.3		arCOG00782	J	RpsN	Ribosomal protein S14
BABGKMDJ_00197	WP_006078143_1	66.923	130	43	0	1	130	1	130	5.81e-63	191		arCOG04091	J	RpsH	Ribosomal protein S8
BABGKMDJ_00198	WP_009376120_1	60.819	171	67	0	6	176	5	175	1.94e-69	212		arCOG04090	J	RplF	Ribosomal protein L6P
BABGKMDJ_00199	WP_010903251_1	58.036	224	86	3	7	224	10	231	1.1e-76	234		arCOG00781	J	RPL32	Ribosomal protein L32E
BABGKMDJ_00200	WP_008894877_1	61.538	143	55	0	1	143	1	143	1.35e-62	192		arCOG04089	J	RPL19A	Ribosomal protein L19E
BABGKMDJ_00201	WP_008894876_1	58.333	180	69	2	1	174	1	180	1.22e-68	210		arCOG04088	J	RplR	Ribosomal protein L18
BABGKMDJ_00202	WP_058984014_1	69.524	210	64	0	6	215	3	212	7.67e-108	311		arCOG04087	J	RpsE	Ribosomal protein S5
BABGKMDJ_00203	WP_023393888_1	64	150	52	2	6	154	3	151	1.28e-60	187		arCOG04086	J	RpmD	Ribosomal protein L30
BABGKMDJ_00204	WP_008526493_1	56.962	158	60	2	4	154	3	159	2.15e-38	131		arCOG00779	J	RplO	Ribosomal protein L15
BABGKMDJ_00205	WP_012944553_1	46.429	280	124	11	1	260	1	274	5.95e-67	212		arCOG00499	R	0	Metal-dependent hydrolase of the beta-lactamase superfamily
BABGKMDJ_00206	WP_015410648_1	61.503	439	159	5	4	440	6	436	0	525		arCOG04368	O	SpoVK	ATPase of the AAA+ class
BABGKMDJ_00207	WP_076581478_1	63.986	286	102	1	4	289	14	298	2.53e-133	383		arCOG01001	J	Map	Methionine aminopeptidase
BABGKMDJ_00208	WP_079234975_1	46.667	75	37	2	9	81	9	82	7.37e-12	59.3		arCOG04647	KT	BolA	DNA-binding global transcriptional regulator BolA, affects cell shape, cell division and biofilm formation
BABGKMDJ_00209	WP_103425120_1	59.804	102	40	1	17	117	12	113	2.89e-36	123		arCOG04648	O	-	Glutaredoxin-related protein
BABGKMDJ_00210	WP_007978485_1	46.948	213	110	2	1	211	9	220	1.89e-55	180		arCOG04303	H	FolK	6-hydroxymethyl-7,8-dihydropterin pyrophosphokinase MptE (tetrahydrofolate and tetrahydromethanopterin biosynthesis)
BABGKMDJ_00211	WP_049926935_1	38.739	333	158	9	34	327	59	384	1.62e-52	181		arCOG00381	K	-	Predicted membrane-associated trancriptional regulator
BABGKMDJ_00212	WP_009365612_1	53.978	465	213	1	1	464	576	1040	8.81e-169	506		arCOG00807	J	IleS	Isoleucyl-tRNA synthetase
BABGKMDJ_00213	WP_012572669_1	51.049	143	69	1	1	143	231	372	1.38e-47	162		arCOG04191	P	MET3	ATP sulfurylase (sulfate adenylyltransferase)
BABGKMDJ_00214	WP_103287829_1	45.887	231	116	6	2	225	3	231	3.34e-53	174		arCOG00124	E	CysH	3'-phosphoadenosine 5'-phosphosulfate sulfotransferase (PAPS reductase)/FAD synthetase or related enzyme
BABGKMDJ_00215	WP_084156853_1	37.795	254	142	4	2	242	3	253	5.03e-39	145		arCOG04644	S	-	Uncharacterized protein
BABGKMDJ_00216	WP_066140283_1	67.589	253	82	0	3	255	4	256	3.99e-116	338		arCOG00644	H	CysG	Uroporphyrinogen-III methylase
BABGKMDJ_00217	WP_015409361_1	60.623	353	136	3	1	351	1	352	1.04e-142	411		arCOG02012	E	TrpD	Anthranilate phosphoribosyltransferase
BABGKMDJ_00218	WP_049937765_1	55.682	88	38	1	20	107	22	108	6.7e-31	108		arCOG04765	C	-	Ferredoxin
BABGKMDJ_00219	WP_008327222_1	42.857	378	208	4	12	382	7	383	6.59e-100	305		arCOG01740	U	LepB	Signal peptidase I
BABGKMDJ_00220	WP_076580031_1	29.252	294	146	8	2	291	5	240	2.57e-14	77.4		arCOG07560	V	-	Multidomain secreted protein, often associated with polymorphic toxin system
BABGKMDJ_00221	WP_086888674_1	41.414	99	58	0	5	103	3	101	1.19e-19	84.7		arCOG02696	S	-	Uncharacterized protein, DUF1102 family
BABGKMDJ_00222	WP_066381421_1	52.308	455	197	10	1	436	1	454	3.5e-147	430		arCOG00570	I	-	Geranylgeranyl reductase, flavoprotein
BABGKMDJ_00223	WP_058826413_1	77.381	84	19	0	1	84	347	430	4.93e-36	129		arCOG00130	G	-	MFS family permease
BABGKMDJ_00224	WP_011321992_1	66.066	333	94	4	14	328	19	350	3.46e-140	407		arCOG00130	G	-	MFS family permease
BABGKMDJ_00225	WP_008895442_1	64.775	423	146	3	4	423	6	428	0	556		arCOG04415	F	PurD	Phosphoribosylamine-glycine ligase
BABGKMDJ_00226	WP_011570948_1	55.031	318	142	1	1	317	1	318	2.7e-123	359		arCOG00666	M	GCD1	N-acetylglucosamine-1-phosphate uridyltransferase
BABGKMDJ_00227	WP_006078232_1	46.087	230	104	4	7	216	10	239	4.92e-61	194		arCOG00035	J	Dph6	Diphthamide synthase (EF-2-diphthine--ammonia ligase)
BABGKMDJ_00228	WP_049992601_1	63.218	87	28	1	1	83	1	87	1.64e-30	106		arCOG01224	S	-	Uncharacterized protein, DUF357 family
BABGKMDJ_00229	WP_049928561_1	45.333	150	52	5	3	151	5	125	7.02e-29	106		arCOG01833	O	IbpA	Molecular chaperone (HSP20 family)
BABGKMDJ_00230	KXH71171_1	57.143	21	9	0	5	25	445	465	0.92	29.3		arCOG00874	K	xpb	ssDNA-dependent ATPase, helicase superfamily II
BABGKMDJ_00231	WP_009376045_1	68.387	310	95	2	1	308	98	406	1.55e-137	398		arCOG04260	I	HMG1	Hydroxymethylglutaryl-CoA reductase
BABGKMDJ_00232	WP_075937215_1	48.649	37	18	1	3	39	404	439	0.51	30.4		arCOG03031	P	SulE	Sulerythrin, ferritin/rubrerythrin superfamily protein
BABGKMDJ_00233	WP_020446638_1	45.062	162	76	4	2	152	42	201	3.13e-37	129		arCOG02286	J	Ncl1	Ribosome biogenesis protein, NOL1/NOP2/fmu family
BABGKMDJ_00234	EMA35520_1	29.412	153	74	3	32	175	95	222	4.41e-06	49.7		arCOG03962	S	-	Uncharacterized protein with SCP/PR1 domains
BABGKMDJ_00235	WP_076581376_1	34.225	187	115	4	3	181	8	194	6.39e-27	104		arCOG03962	S	-	Uncharacterized protein with SCP/PR1 domains
BABGKMDJ_00236	WP_006433188_1	60	125	49	1	3	126	2	126	6.27e-45	145		arCOG01630	V	RidA	YjgF family enzyme shown to be reactive intermediate/imine deaminase
BABGKMDJ_00237	WP_049997488_1	46.178	314	137	6	13	321	8	294	5.02e-95	286		arCOG03658	F	NrdF	Ribonucleotide reductase, beta subunit (ferritin domain)
BABGKMDJ_00238	WP_011322265_1	58.706	402	164	2	1	401	1	401	5.79e-154	444		arCOG01431	E	IlvA	Threonine dehydratase
BABGKMDJ_00239	WP_023392650_1	45.399	326	170	6	10	329	21	344	4.6e-76	241		arCOG00014	G	RbsK	Sugar kinase, ribokinase family
BABGKMDJ_00240	WP_084777784_1	28.926	121	52	4	208	315	43	142	2.74e-05	47.4		arCOG02416	N	-	Major pilin/Flagellin, FlaG/FlaF family
BABGKMDJ_00241	AIF83209_1	42.308	26	15	0	17	42	196	221	3.2	28.1		arCOG02041	V	-	Protein containing Fe-S cluster, metallopeptidase and nuclease domain of phospholipase D family
BABGKMDJ_00242	WP_095637511_1	64.269	431	136	7	13	435	14	434	0	538		arCOG01803	P	TauA	ABC-type nitrate/sulfonate/bicarbonate transport system, periplasmic component
BABGKMDJ_00243	WP_095637510_1	56.226	265	109	3	1	265	6	263	7.58e-103	303		arCOG00169	P	TauC	ABC-type nitrate/sulfonate/bicarbonate transport system, permease component
BABGKMDJ_00244	WP_089672007_1	33.39	584	352	15	4	582	4	555	2.48e-86	283		arCOG02327	T	-	Signal transduction histidine kinase, contains PAS domain
BABGKMDJ_00245	WP_071403268_1	60.714	140	54	1	2	140	3	142	8.59e-54	171		arCOG00310	O	Bcp	Peroxiredoxin
BABGKMDJ_00246	WP_066138117_1	57.303	89	38	0	1	89	1	89	5.59e-30	105		arCOG01680	K	ArsR	Transcriptional regulator containing HTH domain, ArsR family
BABGKMDJ_00247	WP_079233626_1	59	100	38	3	1	98	1	99	1.2e-30	107		arCOG08917	S	-	Uncharacterized protein
BABGKMDJ_00248	WP_059058716_1	56.364	55	22	2	1	54	1	54	1.51e-10	53.9		arCOG03012	S	-	Uncharacterized protein
BABGKMDJ_00249	WP_006079086_1	47.021	470	232	9	33	488	65	531	2.42e-144	427		arCOG04455	L	HYS2	Archaeal DNA polymerase II, small subunit/DNA polymerase delta, subunit B
BABGKMDJ_00250	WP_095609078_1	27.586	58	42	0	1	58	77	134	0.38	33.1
BABGKMDJ_00251	WP_048099989_1	28.916	83	52	2	49	131	241	316	0.38	36.6		arCOG01347	L	CDC9	ATP-dependent DNA ligase
BABGKMDJ_00253	WP_005554044_1	39.13	184	109	2	48	231	183	363	9.34e-35	130		arCOG02767	E	-	Metal-dependent membrane protease, CAAX family
BABGKMDJ_00254	WP_008386510_1	44.444	36	16	2	20	52	708	742	0.15	32.3		arCOG04447	L	-	Archaeal DNA polymerase II, large subunit
BABGKMDJ_00255	WP_058982146_1	56.355	417	179	2	1	416	1	415	1.16e-174	497		arCOG01352	E	GdhA	Glutamate dehydrogenase/leucine dehydrogenase
BABGKMDJ_00256	WP_075938329_1	47.297	148	78	0	1	148	1	148	5.04e-36	125		arCOG04581	S	-	Uncharacterized membrane protein
BABGKMDJ_00257	WP_008163154_1	63	100	33	3	6	103	52	149	3.33e-31	110		arCOG02053	T	UspA	Nucleotide-binding protein, UspA family
BABGKMDJ_00258	WP_023394394_1	60.968	310	120	1	19	327	7	316	2.1e-131	380		arCOG01981	K	SUA7	Transcription initiation factor TFIIB, Brf1 subunit/Transcription initiation factor TFIIB
BABGKMDJ_00259	WP_004048640_1	38.542	96	56	2	9	103	8	101	3.74e-14	67		arCOG03065	K	ArsR	Transcriptional regulator containing HTH domain, ArsR family
BABGKMDJ_00260	WP_049898250_1	32.248	307	163	10	292	558	141	442	8.93e-15	82.4		arCOG02832	F	UshA	5'-nucleotidase/2',3'-cyclic phosphodiesterase or related esterase
BABGKMDJ_00261	WP_006054239_1	51.895	343	164	1	6	348	13	354	8.04e-123	366		arCOG02387	T	CheY	Signal transduction regulator, contains Rec and HTH domains
BABGKMDJ_00262	EGQ43486_1	25.101	247	159	5	11	246	74	305	1.58e-15	79		arCOG04706	S	-	Uncharacterized membrane protein
BABGKMDJ_00263	WP_101295664_1	68.767	365	106	4	1	358	71	434	0	511		arCOG00406	J	AsnS	Aspartyl/asparaginyl-tRNA synthetase
BABGKMDJ_00264	WP_049971011_1	47.778	270	126	3	3	270	2	258	2.26e-68	216		arCOG04263	H	-	Pantoate kinase
BABGKMDJ_00265	ESS13078_1	75.728	206	50	0	2	207	1	206	1.16e-107	313		arCOG04101	C	NtpD	Archaeal/vacuolar-type H+-ATPase subunit D
BABGKMDJ_00266	WP_070364151_1	68.582	261	82	0	3	263	1	261	1.42e-127	365		arCOG00446	C	FixA	Electron transfer flavoprotein, beta subunit
BABGKMDJ_00267	WP_007141819_1	72.923	325	85	2	5	326	19	343	1.59e-161	458		arCOG00448	C	FixA	Electron transfer flavoprotein, alpha and beta subunits
BABGKMDJ_00268	WP_007141818_1	62.955	440	160	2	18	455	12	450	0	548		arCOG00570	I	-	Geranylgeranyl reductase, flavoprotein
BABGKMDJ_00269	WP_015789935_1	68.421	95	29	1	43	136	9	103	4.93e-45	145		arCOG01984	C	FixX	Ferredoxin-like protein
BABGKMDJ_00270	WP_011322242_1	76.101	159	38	0	1	159	312	470	3.05e-82	253		arCOG00865	C	NtpB	Archaeal/vacuolar-type H+-ATPase subunit B
BABGKMDJ_00271	WP_058995232_1	53.172	331	151	2	5	332	4	333	1.8e-119	351		arCOG01566	F	NrnA	nanoRNase/pAp phosphatase, hydrolyzes c-di-AMP and oligoRNAs
BABGKMDJ_00272	WP_004077214_1	48.148	27	14	0	4	30	10	36	1.7	28.5		arCOG02416	N	-	Major pilin/Flagellin, FlaG/FlaF family
BABGKMDJ_00273	WP_012035194_1	45.283	159	82	4	1	155	3	160	4.91e-30	111		arCOG01141	R	-	ICC-like phosphoesterase
BABGKMDJ_00274	WP_013880334_1	57.674	430	178	3	1	426	1	430	2.71e-165	474		arCOG04134	E	AroA	5-enolpyruvylshikimate-3-phosphate synthase
BABGKMDJ_00275	WP_008416925_1	36.015	547	302	13	9	536	10	527	5.54e-83	271		arCOG02039	I	Cls	Phosphatidylserine/phosphatidylglycerophosphate/cardiolipin synthase or related enzyme
BABGKMDJ_00276	WP_095636549_1	60.976	123	45	2	2	121	3	125	5.11e-41	135		arCOG02119	S	-	Uncharacterized protein, DUF555 family
BABGKMDJ_00277	WP_020446569_1	51.376	218	104	1	1	218	177	392	2.43e-70	223		arCOG00861	E	LysC	Aspartokinase
BABGKMDJ_00278	WP_066417956_1	44.118	34	19	0	15	48	512	545	1.5	32		arCOG00874	K	xpb	ssDNA-dependent ATPase, helicase superfamily II
BABGKMDJ_00279	WP_049927251_1	61.602	362	131	2	1	362	1	354	1.47e-158	452		arCOG03914	Q	SufI	Multicopper oxidase
BABGKMDJ_00280	WP_053770897_1	36.869	198	116	3	7	201	5	196	5.04e-34	123		arCOG02281	K	-	Transcriptional regulator, contains HTH domain
BABGKMDJ_00281	WP_007143475_1	76.768	99	23	0	1	99	1	99	9.34e-51	158		arCOG02062	P	TusA	TusA-related sulfurtransferase
BABGKMDJ_00282	WP_007143409_1	72.821	390	103	2	1	389	1	388	0	557		arCOG05632	R	-	Predicted transporter component, contains two sulfur transport domains
BABGKMDJ_00283	WP_015052862_1	35.714	42	27	0	96	137	145	186	0.33	36.6		arCOG01159	S	-	Uncharacterized archaeal coiled-coil protein
BABGKMDJ_00284	MAG15961_1	33.028	218	134	4	9	218	14	227	2.78e-33	128		arCOG02825	F	PurN	Folate-dependent phosphoribosylglycinamide formyltransferase PurN
BABGKMDJ_00285	WP_049937370_1	28.472	288	167	9	2	252	4	289	6.4e-08	57		arCOG06367	S	-	Uncharacterized protein
BABGKMDJ_00286	WP_049892140_1	82.353	323	53	1	1	323	1	319	0	531		arCOG01981	K	SUA7	Transcription initiation factor TFIIB, Brf1 subunit/Transcription initiation factor TFIIB
BABGKMDJ_00287	WP_007545119_1	48.205	195	96	2	1	190	1	195	2.38e-51	167		arCOG02942	L	RnhA	Ribonuclease HI
BABGKMDJ_00288	WP_058581085_1	32.584	178	106	6	1	168	1	174	1.03e-20	88.2		arCOG04769	S	-	Uncharacterized protein
BABGKMDJ_00289	WP_020447204_1	35.789	95	57	1	9	103	6	96	2.97e-11	58.5		arCOG06214	S	-	Uncharacterized protein
BABGKMDJ_00290	WP_066143580_1	42.149	242	117	8	1	229	1	232	1.46e-43	150		arCOG06429	S	-	Uncharacterized protein, contains NRDE domain
BABGKMDJ_00291	WP_101351061_1	47.383	363	182	6	2	355	5	367	2.93e-98	299		arCOG00065	O	csdA	Selenocysteine lyase/Cysteine desulfurase
BABGKMDJ_00292	WP_070364932_1	64.835	182	64	0	1	182	135	316	4.18e-80	244		arCOG02937	I	MVD1	Mevalonate pyrophosphate decarboxylase
BABGKMDJ_00293	WP_007978589_1	50.427	117	54	2	8	121	147	262	2.41e-24	97.1		arCOG04161	J	DPH5	Diphthamide biosynthesis methyltransferase
BABGKMDJ_00294	WP_009366754_1	44.371	151	70	2	1	137	1	151	4.74e-34	119		arCOG02053	T	UspA	Nucleotide-binding protein, UspA family
BABGKMDJ_00295	WP_059055557_1	55.245	143	62	2	3	144	2	143	8.75e-43	141		arCOG02144	L	HHT1	Histones H3 and H4
BABGKMDJ_00296	WP_015233616_1	31.544	149	83	3	2	149	7	137	2.06e-07	51.6		arCOG06295	S	-	Uncharacterized protein
BABGKMDJ_00297	WP_015789163_1	65.263	95	33	0	5	99	3	97	1.46e-34	117		arCOG02677	E	HisI	Phosphoribosyl-ATP pyrophosphohydrolase
BABGKMDJ_00298	WP_004969120_1	60.513	195	73	2	1	194	4	195	2.01e-70	216		arCOG00034	H	PDX2	Predicted glutamine amidotransferase involved in pyridoxine biosynthesis
BABGKMDJ_00299	WP_058983938_1	79.195	298	62	0	8	305	5	302	2.04e-168	472		arCOG04075	H	SNZ1	Pyridoxine biosynthesis enzyme
BABGKMDJ_00300	WP_015408961_1	46.061	330	152	10	9	323	17	335	9.44e-78	244		arCOG13694	S	-	Uncharacterized protein
BABGKMDJ_00301	WP_094495553_1	51.562	512	215	15	1	489	1	502	2.91e-140	416		arCOG00572	H	NadB	Aspartate oxidase
BABGKMDJ_00302	WP_008895904_1	59.483	116	47	0	1	116	262	377	2.2e-41	143		arCOG04459	H	NadA	Quinolinate synthase
BABGKMDJ_00304	WP_008325213_1	56.287	167	71	1	1	165	1	167	2.85e-63	195		arCOG01722	J	RpsM	Ribosomal protein S13
BABGKMDJ_00305	WP_008523718_1	68.712	163	51	0	5	167	4	166	3.74e-81	241		arCOG04239	J	RpsD	Ribosomal protein S4 or related protein
BABGKMDJ_00306	WP_006883726_1	77.236	123	28	0	10	132	3	125	6.76e-67	202		arCOG04240	J	RpsK	Ribosomal protein S11
BABGKMDJ_00307	WP_011323133_1	48.45	258	109	6	4	254	6	246	2.94e-68	214		arCOG04241	K	RpoA/Rpo1	DNA-directed RNA polymerase subunit D
BABGKMDJ_00309	WP_009761013_1	66.957	115	38	0	5	119	3	117	2.9e-49	156		arCOG00780	J	RPL18A	Ribosomal protein L18E
BABGKMDJ_00310	WP_015763542_1	56.835	139	59	1	3	140	10	148	8.01e-49	157		arCOG04242	J	RplM	Ribosomal protein L13
BABGKMDJ_00311	WP_008417426_1	78.462	130	28	0	4	133	2	131	1.64e-70	211		arCOG04243	J	RpsI	Ribosomal protein S9
BABGKMDJ_00312	WP_023846039_1	74.194	62	16	0	2	63	1	62	4.19e-29	101		arCOG04244	K	RPB10	DNA-directed RNA polymerase, subunit N (RpoN/RPB10)
BABGKMDJ_00313	WP_006064318_1	63.793	58	21	0	3	60	2	59	2.35e-21	81.3		arCOG01268	K	Rpo6/RpoZ	DNA-directed RNA polymerase subunit K/omega
BABGKMDJ_00314	WP_009761008_1	62.374	396	138	7	4	389	2	396	3.52e-157	451		arCOG01169	G	Eno	Enolase
BABGKMDJ_00315	WP_007978869_1	65	260	71	4	10	252	3	259	3.2e-110	321		arCOG04245	J	RpsB	Ribosomal protein S2
BABGKMDJ_00316	WP_008525930_1	59	100	41	0	6	105	216	315	1.23e-31	116		arCOG00434	N	-	AAA+ ATPase of MoxR-like family, a component of a putative secretion system
BABGKMDJ_00317	WP_101295757_1	38.75	80	48	1	348	426	43	122	0.002	43.1		arCOG09144	S	-	Uncharacterized membrane protein
BABGKMDJ_00318	WP_006055676_1	35.162	401	232	6	13	399	37	423	6.57e-57	196		arCOG02742	R	-	Uncharacterized membrane anchored protein with extracellular vWF domain and Ig-like domain
BABGKMDJ_00319	WP_014555988_1	29.747	158	82	8	33	171	52	199	1.16e-07	53.9		arCOG06437	S	-	Uncharacterized membrane protein
BABGKMDJ_00320	WP_101349075_1	28.189	635	309	26	102	649	117	691	3.04e-23	110		arCOG02169	E	-	Transglutaminase-like cysteine protease
BABGKMDJ_00321	WP_049903606_1	41.259	143	77	2	1	136	1	143	8.91e-28	103		arCOG03097	S	-	Uncharacterized protein
BABGKMDJ_00322	WP_049914984_1	47.138	297	142	6	1	282	1	297	2.12e-82	254		arCOG01768	E	GlpG	Membrane associated serine protease
BABGKMDJ_00323	WP_013195157_1	40.153	391	226	5	11	394	4	393	1.6e-103	315		arCOG04513	L	XseA	Exonuclease VII, large subunit
BABGKMDJ_00324	WP_015325313_1	38.158	76	41	2	14	89	9	78	3.02e-09	52.8		arCOG03646	L	XseB	Exonuclease VII small subunit
BABGKMDJ_00325	ESS13052_1	36.066	183	101	9	6	173	2	183	2.65e-15	75.5		arCOG06323	S	-	Uncharacterized protein
BABGKMDJ_00327	WP_077207249_1	60.507	276	108	1	4	278	1	276	4.93e-115	335		arCOG00893	R	-	Predicted metal-dependent hydrolase (urease superfamily)
BABGKMDJ_00328	WP_058826616_1	46.457	127	66	1	1	127	1	125	6.42e-30	108		arCOG04707	S	-	Uncharacterized protein
BABGKMDJ_00329	KUK04485_1	50.926	108	48	2	7	109	3	110	3.82e-29	104		arCOG04705	H	MptD	7,8-dihydroneopterin aldolase MptD (tetrahydrofolate and tetrahydromethanopterin biosynthesis)
BABGKMDJ_00330	WP_059057170_1	76.211	227	53	1	1	227	87	312	3.27e-117	340		arCOG01599	C	PorB	Pyruvate:ferredoxin oxidoreductase or related 2-oxoacid:ferredoxin oxidoreductase, beta subunit
BABGKMDJ_00331	WP_103424389_1	39.035	228	130	6	1	227	1	220	4.44e-40	141		arCOG10638	S	-	Uncharacterized protein
BABGKMDJ_00332	WP_008164053_1	65.251	259	88	1	5	261	20	278	5.24e-119	345		arCOG01619	R	ARA1	Aldo/keto reductase, related to diketogulonate reductase
BABGKMDJ_00333	WP_079234420_1	42.045	88	51	0	4	91	6	93	5.1e-12	60.1
BABGKMDJ_00334	WP_079234419_1	40.86	93	53	1	1	93	1	91	1.71e-09	55.1
BABGKMDJ_00335	WP_009760995_1	37.342	158	98	1	6	162	19	176	1.39e-33	120		arCOG02452	R	-	KaiC family ATPase, possibly inactivated
BABGKMDJ_00336	WP_049952143_1	56.41	117	51	0	3	119	4	120	1.12e-39	132		arCOG04488	R	-	Uncharacterized protein with cyclophilin fold, contains DUF369 domain
BABGKMDJ_00337	WP_049994003_1	65.06	83	29	0	1	83	1	83	9.36e-36	119		arCOG01972	O	TrxA	Thiol-disulfide isomerase or thioredoxin
BABGKMDJ_00338	WP_049970174_1	55.556	243	107	1	5	247	7	248	2.33e-92	275		arCOG00347	O	PbaA	20S proteasome assembly factor, ATP-grasp superfamily enzyme
BABGKMDJ_00339	OLS27868_1	40.541	37	19	1	8	41	236	272	0.51	30.4		arCOG01953	P	KefB	Potassium-efflux system protein KefB
BABGKMDJ_00340	WP_018129103_1	58.091	241	100	1	1	241	1	240	2.13e-97	288		arCOG03130	L	-	Predicted exonuclease, contains RNaseH-like domain
BABGKMDJ_00341	WP_071933050_1	64.844	256	89	1	15	269	13	268	3.69e-111	326		arCOG00864	E	ProB	Glutamate 5-kinase
BABGKMDJ_00342	WP_084816458_1	56.757	259	109	2	1	259	1	256	8.59e-98	290		arCOG00455	E	ProC	Pyrroline-5-carboxylate reductase
BABGKMDJ_00343	WP_018258173_1	56.3	373	155	3	2	368	3	373	5.38e-151	434		arCOG01130	E	-	Aspartate/tyrosine/aromatic aminotransferase
BABGKMDJ_00344	WP_071932899_1	51.748	143	69	0	1	143	1	143	2.92e-53	168		arCOG00773	I	-	Acyl-CoA hydrolase
BABGKMDJ_00345	WP_048059740_1	31.507	73	42	2	125	189	117	189	0.99	34.7		arCOG14005	S	-	Uncharacterized membrane protein
BABGKMDJ_00346	WP_048172760_1	33.333	57	31	1	33	89	80	129	1.7	33.5		arCOG01997	U	MarC	Multiple antibiotic transporter
BABGKMDJ_00347	EGQ40084_1	47.315	298	149	5	5	298	3	296	5.24e-86	263		arCOG00248	G	Gnd	Predicted 6-phosphogluconate dehydrogenase
BABGKMDJ_00348	WP_088820243_1	24.615	65	49	0	1	65	304	368	0.42	32.3		arCOG01622	R	MviM	Predicted dehydrogenase
BABGKMDJ_00349	WP_008896103_1	45.249	221	105	5	3	209	271	489	5.6e-50	172		arCOG00989	J	Tgt	Queuine/archaeosine tRNA-ribosyltransferase
BABGKMDJ_00350	WP_049993744_1	47.189	587	294	9	1	577	1	581	7.47e-175	511		arCOG00990	J	-	Queuine tRNA-ribosyltransferase, contain PUA domain
BABGKMDJ_00351	WP_066147808_1	47.5	80	42	0	180	259	225	304	2.24e-17	84.3		arCOG02170	S	-	Uncharacterized protein
BABGKMDJ_00352	WP_066139122_1	31.658	199	122	5	7	199	1	191	1.38e-18	83.2		arCOG06437	S	-	Uncharacterized membrane protein
BABGKMDJ_00353	WP_007981262_1	51.485	404	195	1	13	416	4	406	7.2e-139	407		arCOG02742	R	-	Uncharacterized membrane anchored protein with extracellular vWF domain and Ig-like domain
BABGKMDJ_00354	WP_058826507_1	37.436	195	96	7	43	222	43	226	3.23e-14	72.8		arCOG09144	S	-	Uncharacterized membrane protein
BABGKMDJ_00355	WP_049971291_1	62.385	109	41	0	1	109	207	315	1.79e-41	142		arCOG00434	N	-	AAA+ ATPase of MoxR-like family, a component of a putative secretion system
BABGKMDJ_00356	WP_049914679_1	30.769	78	54	0	2	79	212	289	0.043	35.4		arCOG04233	P	FepB	ABC-type Fe3+-hydroxamate transport system, periplasmic component
BABGKMDJ_00357	WP_014040571_1	59.524	168	55	1	1	168	1	155	2.22e-58	182		arCOG02119	S	-	Uncharacterized protein, DUF555 family
BABGKMDJ_00358	WP_006664092_1	63.905	169	61	0	1	169	1	169	4.56e-73	221		arCOG04270	K	TFA1	Transcription initiation factor IIE, alpha subunit
BABGKMDJ_00359	WP_005576314_1	60.36	222	87	1	3	224	2	222	1.81e-88	263		arCOG04612	S	-	Uncharacterized protein, DUF2100 family
BABGKMDJ_00360	WP_071933085_1	34.615	208	125	6	9	210	22	224	2.82e-22	94.4		arCOG02874	S	-	Uncharacterized membrane protein
BABGKMDJ_00361	WP_011499116_1	57.637	347	146	1	7	352	10	356	5.03e-139	402		arCOG00982	C	GldA	Glycerol dehydrogenase or related enzyme
BABGKMDJ_00362	WP_008002877_1	43.82	89	45	2	4	92	5	88	3.04e-11	66.2		arCOG02845	C	Fdx	DnaJ-like chaperone fused to ferredoxin
BABGKMDJ_00363	WP_006432244_1	55.556	243	95	3	1	231	459	700	2.18e-82	263		arCOG00439	L	MCM2	ATPase involved in replication control, Cdc46/Mcm family
BABGKMDJ_00364	WP_006092215_1	70	70	21	0	5	74	427	496	2.9e-23	95.1		arCOG01718	J	GatB	Asp-tRNAAsn/Glu-tRNAGln amidotransferase B subunit
BABGKMDJ_00365	WP_098725099_1	53.741	147	67	1	5	150	3	149	4.01e-48	155		arCOG00449	T	UspA	Nucleotide-binding protein, UspA family
BABGKMDJ_00366	WP_059056714_1	36.024	508	191	8	4	391	5	498	3.12e-93	291		arCOG02827	S	-	Uncharacterized membrane protein
BABGKMDJ_00367	WP_050048068_1	50.704	71	28	1	1	71	1	64	2.05e-15	67		arCOG02984	K	CspC	Cold shock protein, CspA family
BABGKMDJ_00368	WP_048144592_1	57.042	284	121	1	4	287	3	285	1.33e-107	317		arCOG04172	EM	DapA	4-hydroxy-tetrahydrodipicolinate synthase/N-acetylneuraminate lyase
BABGKMDJ_00369	WP_011832904_1	41.935	248	138	3	3	244	2	249	5.71e-63	201		arCOG04393	E	DapB	4-hydroxy-tetrahydrodipicolinate reductase
BABGKMDJ_00370	WP_014587405_1	50.181	277	129	4	2	272	21	294	5.25e-84	257		arCOG02255	E	DapF	Diaminopimelate epimerase/Proline racemase
BABGKMDJ_00371	WP_101294657_1	42.122	311	167	8	3	312	4	302	8.17e-76	238		arCOG02673	U	-	OxaA/SpoJ/YidC translocase/secretase, sec-independent itegration of nascent memrane proteins into membrane
BABGKMDJ_00372	WP_012819619_1	63.433	134	49	0	1	134	59	192	2.27e-58	182		arCOG01039	F	AdkA	Archaeal adenylate kinase
BABGKMDJ_00373	WP_049995244_1	52.174	23	11	0	2	24	14	36	1.1	28.9		arCOG01141	R	-	ICC-like phosphoesterase
BABGKMDJ_00374	WP_077205405_1	63.158	76	28	0	10	85	11	86	3.04e-26	95.5
BABGKMDJ_00375	WP_077205406_1	48.515	101	50	1	2	100	21	121	1.2e-28	103		arCOG02843	C	Fdx	Ferredoxin
BABGKMDJ_00376	WP_013337580_1	35.849	53	33	1	81	132	396	448	0.4	34.3		arCOG00009	E	PotE	Amino acid transporter
BABGKMDJ_00377	WP_049926779_1	26.102	295	153	13	9	300	4	236	0.009	41.2		arCOG06249	S	-	Uncharacterized protein
BABGKMDJ_00378	EGQ43554_1	21.721	244	169	8	36	273	1	228	0.000312	45.8
BABGKMDJ_00379	ESS03119_1	57.664	274	114	2	55	327	44	316	5.47e-104	313		arCOG02796	G	-	Glucose/sorbosone dehydrogenase
BABGKMDJ_00380	WP_049891351_1	71.795	78	22	0	1	78	312	389	2.08e-31	116		arCOG02796	G	-	Glucose/sorbosone dehydrogenase
BABGKMDJ_00381	KYC46321_1	30.303	66	40	2	28	93	117	176	0.27	35		arCOG02642	R	PerM	Predicted PurR-regulated permease PerM
BABGKMDJ_00382	WP_049937927_1	51.786	112	44	1	1	112	1	102	5.87e-36	121		arCOG04743	R	-	Helicase associated uncharacterized terminal domain
BABGKMDJ_00383	WP_066385283_1	75.758	33	8	0	1	33	52	84	8.24e-13	59.3		arCOG03087	V	-	Toxic component of toxin-antitoxin system, dsRBD-like fold, HicA family
BABGKMDJ_00384	WP_049928837_1	61.371	919	342	6	6	914	5	920	0	1120		arCOG01255	J	AlaS	Alanyl-tRNA synthetase
BABGKMDJ_00385	WP_015409214_1	29.143	175	105	4	2	162	5	174	8.74e-12	63.5		arCOG06117	N	-	Predicted pilin/flagellin
BABGKMDJ_00386	WP_082223349_1	35.233	193	104	6	20	197	25	211	1.32e-22	94		arCOG04652	N	-	Predicted pilin/flagellin
BABGKMDJ_00387	WP_015788909_1	42.654	211	113	3	38	247	40	243	3.54e-39	139		arCOG04715	S	-	Uncharacterized secreted protein, contains kinase-interacting SIMPL domain
BABGKMDJ_00388	WP_006181776_1	58.567	321	128	3	8	323	6	326	1.06e-127	373		arCOG00585	O	Mrp	Fe-S cluster carrier ATPase, Mrp/ApbC/NBP35 family
BABGKMDJ_00389	WP_014405172_1	60.537	484	185	3	5	482	2	485	0	610		arCOG00612	F	GuaB	IMP dehydrogenase/GMP reductase
BABGKMDJ_00390	WP_008009576_1	78.261	92	20	0	1	92	1	92	3.14e-48	152		arCOG01345	K	-	Predicted transcriptional regulator
BABGKMDJ_00391	WP_077205769_1	49.912	567	254	9	1	555	1	549	7.04e-177	514		arCOG00856	I	CaiC	Acyl-CoA synthetase (AMP-forming)/AMP-acid ligase II
BABGKMDJ_00392	WP_101295084_1	47.368	57	30	0	1	57	293	349	3.25e-11	59.7		arCOG04738	S	-	Uncharacterized protein
BABGKMDJ_00393	WP_006885648_1	44.231	156	79	1	4	159	81	228	5.61e-32	117		arCOG00979	R	TrmR	tRNA 5-hydroxyU34 O-methylase YrrM/TrmR
BABGKMDJ_00394	WP_077205075_1	55.738	61	27	0	9	69	5	65	8.83e-14	66.2		arCOG00979	R	TrmR	tRNA 5-hydroxyU34 O-methylase YrrM/TrmR
BABGKMDJ_00395	WP_007142426_1	52.834	494	233	0	58	551	11	504	4.06e-171	498		arCOG01960	P	TrkA	K+ transport system, NAD-binding component fused to Ion channel
BABGKMDJ_00396	WP_083860417_1	53.791	422	174	8	56	462	1	416	2.3e-154	449		arCOG04198	Q	-	Ethylbenzene dehydrogenase
BABGKMDJ_00397	WP_085940234_1	41.772	79	44	1	16	92	326	404	1.23e-10	60.1		arCOG01036	H	HemA	Glutamyl-tRNA reductase
BABGKMDJ_00398	WP_083687751_1	49.465	374	169	2	47	418	47	402	1e-113	343		arCOG01500	C	FdhB	Fe-S-cluster-containing formate dehydrogenase component
BABGKMDJ_00399	WP_007141406_1	52.188	617	247	8	2	571	4	619	0	591		arCOG04100	I	CaiA	Acyl-CoA dehydrogenase
BABGKMDJ_00400	WP_005581169_1	58.065	62	26	0	8	69	6	67	1.28e-18	76.3		arCOG01354	J	Pcc1	Subunit of KEOPS complex (Cgi121BUD32KAE1)
BABGKMDJ_00401	WP_015054591_1	30.166	421	229	19	22	387	11	421	3.36e-33	132		arCOG00427	L	RecJ/Cdc45	Single-stranded DNA-specific exonuclease RecJ
BABGKMDJ_00402	WP_008163601_1	68.182	154	49	0	1	154	1	154	1.49e-73	220		arCOG04185	J	RpsO	Ribosomal protein S15P
BABGKMDJ_00403	WP_007976645_1	54.545	176	75	4	3	175	2	175	8.48e-58	182		arCOG04184	F	RdgB	Inosine/xanthosine triphosphate pyrophosphatase, all-alpha NTP-PPase family
BABGKMDJ_00404	WP_077207963_1	32.597	181	119	1	3	180	5	185	1.11e-28	108		arCOG01843	I	-	Sterol carrier protein
BABGKMDJ_00405	WP_077207105_1	31	100	68	1	18	116	49	148	1.23e-05	46.2
BABGKMDJ_00406	WP_049916678_1	40	160	71	3	6	143	11	167	5.24e-26	99.8		arCOG00777	Q	PaaI	HGG motif-containing thioesterase, possibly involved in aromatic compounds catabolism
BABGKMDJ_00407	WP_006824766_1	59.649	57	20	1	2	55	60	116	1.46e-15	68.2
BABGKMDJ_00408	WP_008004895_1	52.913	206	76	5	181	370	7	207	8.53e-53	177		arCOG00086	E	TrpG	Anthranilate/para-aminobenzoate synthase component II
BABGKMDJ_00409	WP_015849190_1	32.051	78	33	3	12	84	38	100	0.079	36.2		arCOG00368	L	SbcC	ATPase involved in DNA repair, SbcC
BABGKMDJ_00410	WP_071401300_1	39.098	266	129	9	23	263	39	296	2.17e-46	160		arCOG02297	E	IlvE	Branched-chain amino acid aminotransferase/4-amino-4-deoxychorismate lyase
BABGKMDJ_00411	WP_049969474_1	65.615	317	101	4	1	312	1	314	2.54e-150	428		arCOG01886	J	TyrS	Tyrosyl-tRNA synthetase
BABGKMDJ_00412	WP_014126088_1	33.333	129	79	3	2	124	5	132	3.5e-12	68.6		arCOG00845	K	WecD	Acetyltransferase (GNAT) family
BABGKMDJ_00413	WP_066381223_1	68.571	420	115	7	1	407	1	416	0	548		arCOG01924	E	AnsB	L-asparaginase/archaeal Glu-tRNAGln amidotransferase subunit D
BABGKMDJ_00414	WP_012617743_1	36.22	127	78	2	1	124	348	474	3.22e-19	86.3		arCOG01748	E	ArgH	Argininosuccinate lyase
BABGKMDJ_00415	WP_006884024_1	65.668	434	146	3	1	434	13	443	0	583		arCOG00915	E	GabT	4-aminobutyrate aminotransferase or related aminotransferase
BABGKMDJ_00416	WP_014051714_1	39.698	199	117	2	1	196	1	199	9.32e-49	160		arCOG04575	S	-	Uncharacterized protein
BABGKMDJ_00417	WP_023393921_1	49.315	73	35	2	9	79	6	78	6.76e-12	58.9		arCOG08126	S	-	Uncharacterized membrane protein
BABGKMDJ_00418	WP_014052777_1	39.931	581	298	6	1	532	1	579	3.85e-133	402		arCOG01164	C	Icd	Isocitrate dehydrogenase
BABGKMDJ_00419	WP_014052778_1	67.634	448	124	2	2	449	3	429	0	626		arCOG04415	F	PurD	Phosphoribosylamine-glycine ligase
BABGKMDJ_00420	WP_048126571_1	39.394	33	19	1	36	67	54	86	6.1	29.6		arCOG04389	S	-	Uncharacterized membrane protein
BABGKMDJ_00421	WP_079979485_1	43.59	195	98	4	3	185	4	198	1.69e-45	154		arCOG00194	V	CcmA	ABC-type multidrug transport system, ATPase component
BABGKMDJ_00422	WP_077205335_1	37.853	354	214	3	1	348	1	354	1.8e-63	209		arCOG01464	V	-	ABC-type multidrug transport system, permease component
BABGKMDJ_00423	WP_049938367_1	35.271	258	148	10	33	283	27	272	4.33e-33	127		arCOG08205	S	-	Uncharacterized protein
BABGKMDJ_00424	WP_049998118_1	71.642	402	114	0	4	405	23	424	0	591		arCOG04137	H	SAM1	S-adenosylhomocysteine hydrolase
BABGKMDJ_00425	ARM74715_1	50	52	26	0	7	58	5	56	2.32e-08	49.7		arCOG00394	K	ArsR	Transcriptional regulator containing HTH domain, ArsR family
BABGKMDJ_00426	KYK36349_1	31.818	44	30	0	26	69	178	221	0.71	32.3		arCOG00938	R	-	Radical SAM superfamily enzyme, possible viperin homolog
BABGKMDJ_00427	WP_011322346_1	58.73	252	100	2	1	249	1	251	6.45e-102	300		arCOG00079	J	FtsJ	23S rRNA U2552 (ribose-2'-O)-methylase RlmE/FtsJ
BABGKMDJ_00428	EMA38980_1	48.387	62	24	2	3	64	4	57	8.74e-10	52.4		arCOG06242	S	-	Uncharacterized protein
BABGKMDJ_00429	WP_011323989_1	58.628	481	186	4	4	480	4	475	0	530		arCOG01717	J	GatA	Asp-tRNAAsn/Glu-tRNAGln amidotransferase A subunit or related amidase
BABGKMDJ_00430	ERH08489_1	32.967	364	208	11	1	334	1	358	3.91e-38	143		arCOG01369	M	WcaG	Nucleoside-diphosphate-sugar epimerase
BABGKMDJ_00431	WP_058984482_1	80.114	176	33	2	1	174	1	176	1.69e-94	275		arCOG01101	P	Dps	DNA-binding ferritin-like protein (oxidative damage protectant)
BABGKMDJ_00432	WP_006054054_1	57.5	360	141	4	3	353	545	901	6.95e-125	384		arCOG00795	L	-	UvrD/REP helicase
BABGKMDJ_00434	WP_019992115_1	32.034	590	341	9	114	674	994	1552	2.11e-69	265		arCOG06273	M	-	S-layer protein
BABGKMDJ_00435	WP_049985529_1	68.421	38	12	0	1	38	410	447	8e-12	60.5		arCOG00918	H	HemL	Glutamate-1-semialdehyde aminotransferase
BABGKMDJ_00436	WP_013193719_1	46.441	295	152	4	3	291	5	299	1.04e-81	252		arCOG04299	H	HemC	Porphobilinogen deaminase
BABGKMDJ_00437	WP_008013672_1	57.447	235	87	4	6	228	1	234	1.76e-76	234		arCOG02048	H	HemD	Uroporphyrinogen-III synthase
BABGKMDJ_00438	WP_007982015_1	43.86	114	60	2	22	135	15	124	1.67e-22	94		arCOG14295	S	-	Uncharacterized membrane protein
BABGKMDJ_00439	WP_049998271_1	26.638	229	124	9	43	257	10	208	0.005	42		arCOG14294	S	-	Uncharacterized protein
BABGKMDJ_00440	WP_066148125_1	26.446	121	81	4	37	154	15	130	1.5	33.9		arCOG14294	S	-	Uncharacterized protein
BABGKMDJ_00441	WP_082837895_1	30	130	83	2	15	138	255	382	0.051	38.9
BABGKMDJ_00442	WP_049979725_1	54.086	257	105	4	1	246	60	314	1.67e-90	273		arCOG00042	J	TilS	tRNA(Ile)-lysidine synthase TilS/MesJ
BABGKMDJ_00443	OKY77189_1	57.72	421	170	3	6	423	4	419	1e-168	483		arCOG04443	G	RbcL	Ribulose 1,5-bisphosphate carboxylase, large subunit
BABGKMDJ_00444	WP_009365914_1	59.959	492	197	0	1	492	1	492	0	581		arCOG02013	F	DeoA	Thymidine phosphorylase/AMP phosphorylase
BABGKMDJ_00445	OKY77188_1	51.087	276	132	2	16	289	4	278	7.42e-105	310		arCOG01124	G	E2b2	Ribose-1,5-bisphosphate isomerase, eIF-2B alpha/beta/delta family
BABGKMDJ_00446	WP_070365357_1	77.492	311	54	3	1	297	78	386	4.86e-155	441		arCOG02201	D	FtsZ1_2	Cell division GTPase
BABGKMDJ_00447	WP_087715297_1	52.762	362	142	6	7	345	8	363	7.27e-113	336		arCOG01107	E	ArgE	Acetylornithine deacetylase/Succinyl-diaminopimelate desuccinylase or related deacylase
BABGKMDJ_00448	WP_049894277_1	65.686	102	35	0	2	103	119	220	8.07e-42	140		arCOG01385	M	-	Glycosyl transferase family 2
BABGKMDJ_00449	WP_101297901_1	61.261	111	43	0	4	114	9	119	2.03e-38	132		arCOG01385	M	-	Glycosyl transferase family 2
BABGKMDJ_00450	WP_008894396_1	64.98	494	169	1	6	499	4	493	0	660		arCOG01521	Q	-	Phytoene dehydrogenase or related enzyme
BABGKMDJ_00451	WP_077207099_1	57.576	297	125	1	1	296	1	297	1.68e-114	335		arCOG00478	H	UbiA	4-hydroxybenzoate polyprenyltransferase or related prenyltransferase
BABGKMDJ_00452	WP_008414756_1	48.659	261	125	5	10	267	16	270	4.71e-63	203		arCOG02835	S	-	Uncharacterized membrane protein YcaP, DUF421 family
BABGKMDJ_00453	WP_014051668_1	28.822	569	365	18	71	636	116	647	2.36e-30	133		arCOG07560	V	-	Multidomain secreted protein, often associated with polymorphic toxin system
BABGKMDJ_00454	WP_050047543_1	57.385	413	172	3	1	410	1	412	5.84e-154	446		arCOG00720	V	-	PIN domain containing protein
BABGKMDJ_00455	WP_050048100_1	54.762	84	38	0	1	84	1	84	8.22e-29	102		arCOG02797	S	-	Uncharacterized protein
BABGKMDJ_00456	WP_086889004_1	62.245	392	144	2	1	392	1	388	2.19e-171	487		arCOG04350	I	CaiA	Acyl-CoA dehydrogenase
BABGKMDJ_00457	WP_050037603_1	28.241	216	123	10	3	208	104	297	0.001	43.5		arCOG03053	N	-	Potential component of type IV pili like system
BABGKMDJ_00458	WP_075936685_1	38.671	331	173	6	21	326	16	341	2.33e-60	200		arCOG00381	K	-	Predicted membrane-associated trancriptional regulator
BABGKMDJ_00459	WP_049969527_1	75.622	402	92	2	2	397	7	408	0	598		arCOG01563	J	GCD11	Translation initiation factor 2, gamma subunit eIF-2 gamma, GTPase
BABGKMDJ_00460	WP_082678836_1	52.381	126	49	3	4	121	3	125	3.8e-31	110		arCOG04312	J	Fcf1	rRNA-processing protein FCF1, contains PIN domain
BABGKMDJ_00461	WP_049993244_1	65.934	182	62	0	1	182	1	182	1.53e-82	246		arCOG00675	K	RPB7	DNA-directed RNA polymerase, subunit E'/Rpb7
BABGKMDJ_00462	OKY78224_1	56.452	62	27	0	1	62	1	62	3.17e-21	81.3		arCOG04077	K	Spt4	Transcription elongation factor Spt4/RpoE2, zinc finger protein
BABGKMDJ_00463	WP_015761705_1	48.718	156	74	2	1	150	12	167	4.55e-41	139		arCOG04076	H	-	Dephospho-Coenzyme A (Dephospho-CoA) Kinase
BABGKMDJ_00464	WP_006065002_1	51.429	35	16	1	10	44	8	41	0.34	30.4		arCOG10192	S	-	Uncharacterized membrane protein
BABGKMDJ_00465	WP_049888867_1	63.388	549	198	3	2	547	4	552	0	712		arCOG01238	C	CyoB/DoxB	Heme/copper-type cytochrome/quinol oxidase, subunit 1
BABGKMDJ_00466	WP_006087809_1	64.815	162	57	0	1	162	1	162	1.14e-73	225		arCOG01236	C	CyoA	Heme/copper-type cytochrome/quinol oxidase, subunit 2
BABGKMDJ_00467	WP_012941685_1	61.111	54	21	0	50	103	16	69	1.89e-17	73.9		arCOG08132	C	CbaD	ba3-type terminal oxidase subunit CbaD
BABGKMDJ_00468	WP_004972354_1	32.653	49	33	0	3	51	1	49	0.001	37.4		arCOG10155	C	CbaE	ba3-type terminal oxidase subunit CbaE
BABGKMDJ_00469	WP_066303709_1	51.373	255	121	3	14	266	9	262	6.58e-83	253		arCOG04638	P	TauE	Sulfite exporter TauE/SafE
BABGKMDJ_00470	WP_066145850_1	62.567	187	70	0	1	187	155	341	6.29e-80	244		arCOG00494	E	Asd	Aspartate-semialdehyde dehydrogenase
BABGKMDJ_00471	EMA38197_1	42.512	207	112	4	1	201	1	206	3.52e-46	154		arCOG02291	R	-	HAD superfamily hydrolase
BABGKMDJ_00472	WP_015763831_1	39.936	313	160	9	34	320	61	371	2.6e-43	156		arCOG01434	H	0	Cysteate synthase
BABGKMDJ_00473	WP_086887661_1	53.75	80	34	1	1	77	1	80	3.44e-21	82.4		arCOG02155	R	-	Protein implicated in RNA metabolism, contains PRC-barrel domain
BABGKMDJ_00474	WP_006110183_1	63.158	152	55	1	1	151	1	152	5.92e-63	193		arCOG00721	J	Nob1	Endonuclease Nob1, consists of a PIN domain and a Zn-ribbon module
BABGKMDJ_00475	WP_009486768_1	52.978	319	139	3	6	314	4	321	7.28e-107	318		arCOG02410	C	Mer	Coenzyme F420-dependent N5,N10-methylene tetrahydromethanopterin reductase or related flavin-dependent oxidoreductase
BABGKMDJ_00476	WP_048089061_1	52.273	88	42	0	1	88	1	88	1.45e-30	106		arCOG02254	S	-	Predicted metal-binding protein
BABGKMDJ_00477	WP_015285249_1	38.889	36	22	0	5	40	71	106	0.94	30.4		arCOG03004	S	-	Cupin domain containing protein
BABGKMDJ_00478	WP_014051201_1	49.206	63	32	0	12	74	2	64	3.57e-14	63.9		arCOG04616	S	-	Uncharacterized protein
BABGKMDJ_00479	WP_058568430_1	27.885	104	71	1	25	124	209	312	0.000434	42.7		arCOG02827	S	-	Uncharacterized membrane protein
BABGKMDJ_00480	WP_009488134_1	65.141	284	98	1	6	288	4	287	6.93e-131	376		arCOG00586	D	Soj	ATPase involved in chromosome partitioning, ParA family
BABGKMDJ_00481	WP_023392639_1	52.125	447	203	4	3	439	6	451	1.58e-120	362		arCOG00020	H	ThiD	Hydroxymethylpyrimidine/phosphomethylpyrimidine kinase
BABGKMDJ_00482	WP_097300391_1	42.009	438	234	6	1	423	1	433	2.69e-119	357		arCOG00245	E	TyrA	Prephenate dehydrogenase
BABGKMDJ_00483	WP_006056934_1	52.147	163	76	1	3	163	85	247	6.48e-50	165		arCOG01190	T	RIO1	Serine/threonine protein kinase involved in cell cycle control
BABGKMDJ_00484	WP_049924025_1	41.477	176	86	6	1	159	1	176	2.46e-31	114		arCOG04546	R	-	Acetyltransferase (GNAT) family
BABGKMDJ_00486	WP_012956009_1	26.203	187	126	5	39	223	2141	2317	0.000214	47.4		arCOG02555	M	-	Lipoprotein NosD family, contains CASH domains
BABGKMDJ_00487	AAL63676_1	47.727	44	17	2	5	48	15	52	0.26	32.3		arCOG00581	G	PrpB	PEP phosphonomutase or related enzyme
BABGKMDJ_00488	KKK41397_1	21.739	138	97	3	3	129	13	150	0.11	35.8
BABGKMDJ_00489	ESS11298_1	37.465	355	202	5	1	340	1	350	1.97e-64	221		arCOG13470	S	-	Uncharacterized protein
BABGKMDJ_00491	WP_049934505_1	68.182	176	56	0	1	176	210	385	5.85e-75	233		arCOG00130	G	-	MFS family permease
BABGKMDJ_00492	WP_059058546_1	53.951	367	142	5	4	349	374	734	2.23e-128	392		arCOG04035	U	VirB4	Type IV secretory pathway, VirB4 component
BABGKMDJ_00493	WP_076142937_1	34.821	112	70	3	244	353	48	158	0.81	36.2		arCOG00856	I	CaiC	Acyl-CoA synthetase (AMP-forming)/AMP-acid ligase II
BABGKMDJ_00494	WP_008418796_1	62.418	306	114	1	1	306	19	323	7.62e-136	391		arCOG00469	L	RFCS	Clamp loader ATPase, small subunit
BABGKMDJ_00495	WP_010901583_1	38.462	52	26	2	13	63	34	80	0.18	33.5		arCOG05379	R	-	Extracellular substrate-binding protein
BABGKMDJ_00496	BAI60247_1	34	50	31	1	15	62	57	106	0.34	32		arCOG01895	G	IolE	Sugar phosphate isomerase/epimerase
BABGKMDJ_00497	WP_048046049_1	36.111	36	21	1	15	48	1643	1678	1.8	29.3
BABGKMDJ_00498	WP_007108300_1	55.676	370	117	3	2	325	244	612	3.85e-129	385		arCOG00571	C	SdhA	Succinate dehydrogenase/fumarate reductase, flavoprotein subunit
BABGKMDJ_00499	WP_013897734_1	30.435	69	43	1	136	199	99	167	0.32	35.8		arCOG04453	T	DisA_N	Diadenylate cyclase (c-di-AMP synthetase), DisA_N domain
BABGKMDJ_00500	WP_014586923_1	43.59	39	16	2	1	39	1	33	3.5	27.3		arCOG04391	C	-	Rubredoxin
BABGKMDJ_00501	WP_009761880_1	33.333	81	47	3	139	216	90	166	0.29	37.4		arCOG01430	E	CysK	Cysteine synthase
BABGKMDJ_00502	WP_077208069_1	71.368	475	129	5	1	468	1	475	0	663		arCOG00076	E	GcvP	Glycine cleavage system protein P (pyridoxal-binding), C-terminal domain
BABGKMDJ_00503	WP_004059723_1	42.092	411	231	3	9	419	12	415	4.24e-109	342		arCOG01189	R	AarF	Predicted unusual protein kinase
BABGKMDJ_00504	WP_049900527_1	49.138	348	171	3	2	344	4	350	5.9e-109	325		arCOG00244	R	-	Saccharopine dehydrogenase
BABGKMDJ_00505	WP_066380616_1	54.435	248	107	2	15	258	16	261	2.68e-79	243		arCOG00069	H	NadE	NH3-dependent NAD+ synthetase
BABGKMDJ_00506	ERH05800_1	73.134	67	15	1	1	67	1	64	4.16e-28	99		arCOG02984	K	CspC	Cold shock protein, CspA family
BABGKMDJ_00507	ESS08064_1	58.095	105	42	1	1	103	1	105	1.52e-37	125		arCOG00579	K	RPB9	DNA-directed RNA polymerase, subunit M/Transcription elongation factor TFIIS
BABGKMDJ_00508	WP_009366947_1	58.286	175	71	2	1	174	511	684	1.6e-59	199		arCOG00554	K	Eta	Transcription termination superfamily II helicase
BABGKMDJ_00509	WP_013683108_1	38.158	76	46	1	1	76	105	179	7.48e-12	60.8		arCOG00109	J	HemK	Methylase of polypeptide chain release factors
BABGKMDJ_00510	WP_066378671_1	54.373	526	220	8	2	511	3	524	1.13e-174	505		arCOG02824	F	PurH	AICAR transformylase/IMP cyclohydrolase PurH
BABGKMDJ_00511	WP_049953353_1	42.667	825	409	15	8	771	5	826	0	556		arCOG02820	M	MurE	UDP-N-acetylmuramyl tripeptide synthase
BABGKMDJ_00512	WP_007982784_1	79.051	253	53	0	1	253	138	390	1.25e-147	422		arCOG01306	O	RPT1	ATP-dependent 26S proteasome regulatory subunit
BABGKMDJ_00513	WP_076583188_1	48.792	414	204	3	1	409	118	528	1.63e-133	397		arCOG06405	F	-	HTTM domain containing membrane enzyme
BABGKMDJ_00514	WP_076580936_1	49.315	146	66	3	1	140	1	144	2.9e-36	125		arCOG02053	T	UspA	Nucleotide-binding protein, UspA family
BABGKMDJ_00515	WP_049936807_1	55.237	697	285	5	1	674	2	694	0	744		arCOG04754	L	Lig	NAD-dependent DNA ligase
BABGKMDJ_00516	PKP56491_1	36.578	339	200	8	1	330	23	355	2.24e-62	206		arCOG02492	S	-	Secreted protein, with PKD repeat domain
BABGKMDJ_00517	WP_048085834_1	38.475	590	294	8	1	522	1123	1711	2.9e-117	384		arCOG00803	L	-	Superfamily I DNA/RNA helicase, contains Vsr family nuclease domain
BABGKMDJ_00518	WP_077205706_1	60.396	202	61	2	1	183	1	202	9.29e-82	244		arCOG04666	S	-	Uncharacterized protein
BABGKMDJ_00519	WP_006182771_1	51.698	265	127	1	1	264	1	265	3.09e-91	274		arCOG00239	I	CaiD	Enoyl-CoA hydratase/carnithine racemase
BABGKMDJ_00520	WP_077206676_1	53.811	433	199	1	28	459	4	436	0	519		arCOG13409	S	-	Uncharacterized membrane protein
BABGKMDJ_00521	WP_079234207_1	50.68	294	135	4	1	286	1	292	2.52e-95	286		arCOG01181	T	RIO2	RIO-like serine/threonine protein kinase fused to N-terminal HTH domain
BABGKMDJ_00522	WP_081443522_1	27.711	83	52	2	3	82	11	88	0.98	30.4		arCOG11917	S	-	Uncharacterized membrane protein
BABGKMDJ_00523	WP_006092130_1	45.098	306	161	4	6	306	6	309	3.56e-84	259		arCOG00498	R	-	Metal-dependent hydrolase of the beta-lactamase superfamily II
BABGKMDJ_00524	WP_006885524_1	52.308	65	31	0	16	80	20	84	1.14e-14	66.2		arCOG00394	K	ArsR	Transcriptional regulator containing HTH domain, ArsR family
BABGKMDJ_00525	CVK33548_1	32.877	73	46	1	26	95	55	127	0.47	35.8		arCOG02209	M	AglR	MATE family membrane protein, Rfbx family, flippase
BABGKMDJ_00526	WP_015321276_1	41.86	215	106	4	7	218	15	213	3.71e-41	142		arCOG01685	K	ArsR	Transcriptional regulator containing HTH domain, ArsR family
BABGKMDJ_00527	WP_008575708_1	48.029	279	127	6	4	270	11	283	1.16e-60	197		arCOG04238	H	CitG	Triphosphoribosyl-dephospho-CoA synthetase
BABGKMDJ_00528	WP_049952739_1	36.62	213	105	6	11	217	26	214	3.21e-26	104		arCOG04458	R	-	Uncharacterized protein of DIM6/NTAB family
BABGKMDJ_00529	WP_096388954_1	30.5	200	110	9	30	210	93	282	3.3e-09	60.5		arCOG03053	N	-	Potential component of type IV pili like system
BABGKMDJ_00530	WP_015763963_1	55.932	59	26	0	3	61	176	234	5.28e-15	69.7		arCOG01085	I	PcrB	(S)-3-O-geranylgeranylglyceryl phosphate synthase, TIM-barrel fold
BABGKMDJ_00531	ESS07497_1	56.522	138	54	2	23	159	21	153	1.45e-42	142		arCOG06211	S	-	Uncharacterized protein
BABGKMDJ_00532	WP_077205385_1	68.388	639	197	3	2	635	3	641	0	938		arCOG00543	J	FttA	Transcription termination factor, consists of metallo-beta-lactamase domain and an RNA-binding KH domain
BABGKMDJ_00533	PKL66796_1	50	208	101	1	14	218	1	208	3.08e-72	221		arCOG00970	O	PRE1	20S proteasome, beta subunit
BABGKMDJ_00534	WP_086890214_1	29.119	261	153	13	7	256	1	240	0.002	43.1		arCOG06249	S	-	Uncharacterized protein
BABGKMDJ_00535	WP_086636459_1	42.857	98	56	0	24	121	24	121	1.35e-26	100		arCOG03059	V	FxsA	Protein affecting phage T7 exclusion by the F plasmid
BABGKMDJ_00536	WP_015408365_1	76.068	585	138	2	1	583	1	585	0	904		arCOG00868	C	NtpA	Archaeal/vacuolar-type H+-ATPase subunit A
BABGKMDJ_00537	ESS06756_1	69.231	104	32	0	1	104	1	104	1.57e-42	138		arCOG04102	C	NtpG	Archaeal/vacuolar-type H+-ATPase subunit F
BABGKMDJ_00538	WP_009487286_1	54.913	346	154	2	13	356	4	349	7.89e-128	374		arCOG02459	C	NtpC	Archaeal/vacuolar-type H+-ATPase subunit C
BABGKMDJ_00539	WP_079234281_1	50.259	193	94	2	1	191	1	193	1.44e-46	155		arCOG00869	C	NtpE	Archaeal/vacuolar-type H+-ATPase subunit E
BABGKMDJ_00540	WP_007976090_1	68.852	61	19	0	34	94	31	91	4.59e-21	83.2		arCOG02455	C	AtpK	Archaeal/vacuolar-type Na+/H+-ATPase, subunit K
BABGKMDJ_00541	WP_012964566_1	49.541	436	211	4	1	429	115	548	6.06e-150	440		arCOG01347	L	CDC9	ATP-dependent DNA ligase
BABGKMDJ_00542	WP_018257091_1	45.299	117	56	3	8	123	7	116	1.08e-21	87.8		arCOG01043	R	-	Predicted RNA binding protein with dsRBD fold
BABGKMDJ_00543	WP_006092919_1	58.4	125	51	1	4	127	3	127	7.34e-43	140		arCOG01075	F	-	NUDIX family hydrolase
BABGKMDJ_00544	WP_010878243_1	38.889	126	75	1	1	126	1	124	1.2e-27	102		arCOG04385	S	-	Predicted small methyltransferase
BABGKMDJ_00545	WP_059055259_1	58.58	169	69	1	1	168	1	169	3.04e-64	198		arCOG00458	E	-	Archaemetzincin family protease
BABGKMDJ_00546	WP_007541809_1	44.444	144	77	1	1	141	13	156	1.11e-25	98.6		arCOG00833	R	RimI	Acetyltransferase (GNAT) family
BABGKMDJ_00547	WP_077205019_1	63.218	87	32	0	15	101	1	87	5.53e-33	113		arCOG02254	S	-	Predicted metal-binding protein
BABGKMDJ_00548	WP_011571608_1	58.929	112	46	0	1	112	1	112	8.32e-42	137		arCOG04813	H	PanD	Aspartate 1-decarboxylase
BABGKMDJ_00549	WP_058565830_1	69.291	127	39	0	11	137	632	758	8.11e-57	192		arCOG01111	G	PpsA	Phosphoenolpyruvate synthase/pyruvate phosphate dikinase
BABGKMDJ_00550	WP_005538548_1	31.818	44	27	1	18	58	381	424	1.6	30.4		arCOG01817	N	FlaI	ATPase involved in archaellum/pili biosynthesis
BABGKMDJ_00551	WP_006078391_1	47.674	430	201	7	5	428	4	415	2.37e-114	345		arCOG01115	J	TiaS	tRNA(Ile2) 2-agmatinylcytidine synthetase; containing Zn-ribbon domain and OB-fold domain
BABGKMDJ_00552	WP_008323572_1	32.53	332	197	7	5	314	2	328	8.67e-31	122		arCOG04706	S	-	Uncharacterized membrane protein
BABGKMDJ_00553	WP_008415930_1	48.529	68	32	2	4	68	7	74	2.51e-06	43.9		arCOG06890	R	-	Leucine zipper (bZIP) domain containing DNA-binding protein
BABGKMDJ_00554	WP_006066837_1	67.636	275	88	1	1	274	36	310	1.5e-124	360		arCOG01296	O	TrxB	Thioredoxin reductase
BABGKMDJ_00556	WP_049987654_1	36.19	210	127	4	133	340	4	208	2.76e-31	120		arCOG01175	T	KaiC	KaiC family ATPase implicated in signal transduction, inactivated
BABGKMDJ_00557	WP_081810140_1	44.006	659	346	8	11	667	19	656	1.35e-176	521		arCOG01808	N	TadC	Pilus assembly protein TadC
BABGKMDJ_00558	AGB14890_1	50.463	216	94	2	3	205	286	501	5.05e-61	211		arCOG02487	M	-	Cell surface protein, a component of a putative secretion system
BABGKMDJ_00559	WP_020445523_1	37.523	549	286	7	1	541	1	500	4.02e-83	271		arCOG04389	S	-	Uncharacterized membrane protein
BABGKMDJ_00560	WP_006667238_1	38.824	85	52	0	5	89	5	89	1.06e-15	69.3		arCOG03021	S	-	Uncharacterized protein
BABGKMDJ_00561	WP_066383623_1	37.255	153	74	6	28	160	1	151	6.36e-22	89.7		arCOG01643	O	-	Cold shock responsive RNA-binding protein, contains TRAM domain
BABGKMDJ_00562	WP_006181992_1	40.449	178	100	3	46	217	25	202	1.24e-35	129		arCOG02282	X	XerC	XerD/XerC family integrase
BABGKMDJ_00563	WP_077205043_1	58.156	141	59	0	1	141	1	141	1.38e-50	161
BABGKMDJ_00564	WP_023394035_1	59.921	252	99	1	1	250	88	339	3.62e-104	308		arCOG04421	F	PurC	Phosphoribosylaminoimidazolesuccinocarboxamide (SAICAR) synthase
BABGKMDJ_00566	WP_012941873_1	55.556	81	36	0	2	82	3	83	1.99e-26	95.9		arCOG04462	F	PurS	Phosphoribosylformylglycinamidine (FGAM) synthase, PurS component
BABGKMDJ_00567	WP_008528226_1	59.375	224	86	3	4	224	2	223	5.54e-88	263		arCOG00102	F	PurL	Phosphoribosylformylglycinamidine (FGAM) synthase, glutamine amidotransferase domain
BABGKMDJ_00568	WP_006649775_1	64.478	335	116	2	1	332	1	335	4.68e-154	439		arCOG00493	G	GapA	Glyceraldehyde-3-phosphate dehydrogenase/erythrose-4-phosphate dehydrogenase
BABGKMDJ_00569	WP_071933453_1	39.094	596	318	11	49	623	320	891	2.81e-106	345		arCOG02276	T	-	Signal transduction regulator, containsPAS and HTH domains
BABGKMDJ_00570	WP_049937159_1	45.421	273	147	2	15	286	12	283	1.07e-67	216
BABGKMDJ_00571	WP_096394066_1	72.093	86	23	1	1	86	1	85	3.5e-40	130		arCOG02608	O	GrxC	Glutaredoxin
BABGKMDJ_00572	WP_097379911_1	42.739	241	118	10	1	224	1	238	5.09e-45	155		arCOG07784	S	-	Uncharacterized protein
BABGKMDJ_00573	WP_086887807_1	57.959	245	103	0	1	245	211	455	3.61e-87	269		arCOG04466	R	-	Na+-dependent transporter of the SNF family
BABGKMDJ_00574	WP_075937907_1	53.846	195	88	1	1	193	1	195	2.39e-69	213		arCOG04713	H	RibC	Riboflavin synthase alpha chain
BABGKMDJ_00575	WP_049970472_1	49.339	227	110	4	1	225	1	224	3.12e-60	192		arCOG03102	Q	-	Predicted ring-cleavage extradiol dioxygenase
BABGKMDJ_00576	WP_058566350_1	46.914	162	78	3	3	157	2	162	1.73e-39	135		arCOG01141	R	-	ICC-like phosphoesterase
BABGKMDJ_00577	WP_049953011_1	54.514	587	239	6	1	559	1	587	0	560		arCOG02895	L	MutS2	DNA structure-specific ATPase involved in suppression of recombination, MutS family
BABGKMDJ_00578	WP_006181917_1	66.912	136	45	0	1	136	1	136	3.69e-65	197		arCOG04227	R	-	Predicted CoA-binding protein
BABGKMDJ_00579	WP_007976976_1	68.789	487	144	3	1	481	64	548	0	684		arCOG00063	F	PyrG	CTP synthase (UTP-ammonia lyase)
BABGKMDJ_00580	WP_007142374_1	74.675	308	75	2	1	308	1	305	5.08e-165	464		arCOG00085	F	GuaA	GMP synthase, PP-ATPase domain/subunit
BABGKMDJ_00581	WP_049995188_1	34.737	95	60	2	1	93	1	95	7.46e-11	58.2		arCOG04783	P	TrkA	TrkA, K+ transport system, NAD-binding component
BABGKMDJ_00582	WP_089779061_1	40.268	447	236	10	1	426	1	437	6.67e-87	275		arCOG01616	J	Dtd2/GEK1	D-aminoacyl-tRNA deacylase, involved in ethanol tolerance
BABGKMDJ_00583	WP_018154673_1	44.828	29	16	0	171	199	45	73	1.9	33.1		arCOG00922	V	SalX	ABC-type antimicrobial peptide transport system, ATPase component
BABGKMDJ_00584	WP_006054602_1	31.09	624	324	20	4	602	445	987	1.19e-67	241		arCOG01497	C	NarG	Nitrate reductase alpha subunit
BABGKMDJ_00585	WP_049940833_1	32.292	192	104	7	25	204	56	233	5.36e-16	78.6		arCOG04198	Q	-	Ethylbenzene dehydrogenase
BABGKMDJ_00586	WP_006077465_1	43.59	39	18	1	201	239	75	109	3	32.7		arCOG04788	R	-	Predicted transporter component, contains two sulfur transport domains
BABGKMDJ_00587	WP_015323331_1	47.5	40	21	0	4	43	18	57	1.46e-07	46.2		arCOG06412	S	-	Zn ribbon containing protein
BABGKMDJ_00588	WP_015410632_1	65.909	44	15	0	1	44	171	214	5.32e-14	65.5		arCOG02280	K	-	Transcriptional regulator, contains HTH domain
BABGKMDJ_00589	WP_049936430_1	41.765	170	94	4	10	174	2	171	3.25e-34	123		arCOG02280	K	-	Transcriptional regulator, contains HTH domain
BABGKMDJ_00590	EMA38698_1	62.082	269	100	1	1	267	56	324	1.3e-119	348		arCOG04631	S	-	Uncharacterized protein
BABGKMDJ_00591	WP_049970189_1	57.078	657	275	4	15	667	8	661	0	771		arCOG04632	R	SpoVR	Uncharacterized membrane protein, required for dehydratation of the spore core in B.subtilis
BABGKMDJ_00592	WP_009366883_1	66.25	80	27	0	3	82	7	86	3.12e-37	123		arCOG02609	O	GrxC	Glutaredoxin
BABGKMDJ_00593	WP_011322435_1	57.558	172	71	2	1	171	1	171	7.57e-69	209		arCOG00315	O	Bcp	Peroxiredoxin
BABGKMDJ_00594	EMA36455_1	71.154	52	15	0	1	52	1	52	8.52e-20	77		arCOG04795	S	-	Zn finger protein, C2C2 type
BABGKMDJ_00596	WP_015320598_1	62.094	277	103	2	6	280	7	283	2.62e-121	351		arCOG00586	D	Soj	ATPase involved in chromosome partitioning, ParA family
BABGKMDJ_00597	WP_005555918_1	30.667	150	72	3	4	153	3	120	1.75e-09	56.2		arCOG06156	S	-	Uncharacterized protein
BABGKMDJ_00598	WP_097380813_1	28.571	161	101	7	9	160	5	160	9.65e-05	45.1		arCOG13480	S	-	Uncharacterized membrane protein
BABGKMDJ_00599	WP_004592130_1	37.5	32	20	0	14	45	25	56	1.6	30.8		arCOG02454	R	-	Iron-sulfur domain fused to KaiC/Rad55 family of ATPases
BABGKMDJ_00600	WP_013881839_1	26.415	159	105	8	1	151	4	158	0.23	36.2		arCOG06378	S	-	Uncharacterized protein
BABGKMDJ_00601	WP_066143449_1	74.468	423	103	3	1	420	244	664	0	630		arCOG02160	O	LonB	Predicted ATP-dependent protease
BABGKMDJ_00602	WP_048089523_1	40.647	278	152	7	3	268	6	282	1.01e-67	215		arCOG01700	E	SpeB	Arginase family enzyme
BABGKMDJ_00603	PKL67380_1	29.323	133	80	6	16	136	110	240	1.2	33.1		arCOG01068	C	Lpd	Pyruvate/2-oxoglutarate dehydrogenase complex, dihydrolipoamide dehydrogenase (E3) component or related enzyme
BABGKMDJ_00604	WP_049921122_1	38.806	402	215	8	11	396	14	400	1.28e-65	218		arCOG02492	S	-	Secreted protein, with PKD repeat domain
BABGKMDJ_00605	WP_049990412_1	67.213	61	20	0	1	61	1	61	9.09e-25	90.5		arCOG01885	J	RPS17A	Ribosomal protein S17E
BABGKMDJ_00606	WP_014555882_1	36.147	545	295	9	6	524	4	521	9.29e-98	310		arCOG00280	L	-	HerA helicase
BABGKMDJ_00607	ESS11721_1	45.181	166	84	3	22	182	20	183	2.12e-40	139		arCOG01072	L	-	NUDIX family hydrolase
BABGKMDJ_00608	WP_011449245_1	54.978	231	101	2	1	228	1	231	1.56e-82	251		arCOG00971	O	PRE1	20S proteasome, alpha subunit
BABGKMDJ_00609	WP_004598786_1	73.333	45	12	0	3	47	2	46	3.28e-19	75.5		arCOG02957	U	SBH1	Preprotein translocase subunit Sec61beta
BABGKMDJ_00610	WP_015320744_1	30.573	157	61	6	39	195	148	256	0.000144	45.8		arCOG01005	P	LraI	ABC-type metal ion transport system, periplasmic component/surface adhesin
BABGKMDJ_00611	WP_008163918_1	60.174	344	126	2	8	340	31	374	8.9e-134	389		arCOG01006	P	ZnuB	ABC-type Mn2+/Zn2+ transport system, permease component
BABGKMDJ_00612	WP_004596255_1	70.37	243	72	0	11	253	4	246	3.06e-122	351		arCOG00201	P	ZnuC	ABC-type Mn/Zn transport system, ATPase component
BABGKMDJ_00613	WP_086886720_1	66.912	136	44	1	2	136	328	463	3.65e-54	179		arCOG01005	P	LraI	ABC-type metal ion transport system, periplasmic component/surface adhesin
BABGKMDJ_00614	WP_005555274_1	54.5	200	84	4	3	195	6	205	1.15e-60	191		arCOG00910	J	-	Predicted RNA methylase
BABGKMDJ_00615	WP_049923048_1	37.228	505	288	11	57	540	32	528	1.97e-69	236		arCOG01771	E	GlpG	Membrane associated serine protease
BABGKMDJ_00616	WP_020447803_1	52.174	92	44	0	1	92	1	92	3.43e-27	98.6		arCOG04111	K	RPB11	DNA-directed RNA polymerase, subunit L
BABGKMDJ_00617	WP_077207690_1	51.992	477	219	7	1	471	1	473	2.66e-143	422		arCOG00018	F	Nnr2	NAD(P)H-hydrate repair enzyme Nnr, NAD(P)H-hydrate dehydratase domain
BABGKMDJ_00618	WP_049997405_1	39.205	176	90	4	7	176	45	209	2.89e-30	117		arCOG07550	R	-	Alpha/beta superfamily hydrolase
BABGKMDJ_00619	WP_006883619_1	43.421	152	60	4	1	136	1	142	2.59e-31	112		arCOG02053	T	UspA	Nucleotide-binding protein, UspA family
BABGKMDJ_00620	WP_006110905_1	33.218	289	153	15	30	298	231	499	9.21e-24	104		arCOG09122	S	-	Uncharacterized surface protein
BABGKMDJ_00621	WP_101298306_1	28.96	625	358	13	16	562	23	639	1.82e-49	185		arCOG04736	U	TatC	Sec-independent protein secretion pathway component TatC
BABGKMDJ_00622	WP_005579242_1	30.488	82	52	1	2	83	3	79	0.035	42		arCOG06311	V	HalU	Predicted permease, implicated in Halocine C8 export
BABGKMDJ_00623	WP_006666082_1	34.118	255	142	5	4	253	9	242	4.14e-43	149		arCOG01842	I	-	Sterol carrier protein
BABGKMDJ_00624	WP_082230502_1	45.161	31	17	0	5	35	39	69	0.71	29.6		arCOG02642	R	PerM	Predicted PurR-regulated permease PerM
BABGKMDJ_00625	WP_007143474_1	58.806	335	132	5	5	337	31	361	1.34e-114	340		arCOG01430	E	CysK	Cysteine synthase
BABGKMDJ_00626	WP_009487977_1	51.867	241	116	0	8	248	5	245	5.19e-75	245		arCOG02333	T	-	Signal transduction histidine kinase, contains REC and PAS domains
BABGKMDJ_00627	WP_004596834_1	46.429	56	29	1	2	57	3	57	1.69e-10	53.9		arCOG10802	S	-	Uncharacterized protein
BABGKMDJ_00628	ERH01259_1	62.745	204	76	0	1	204	1	204	2.53e-92	273		arCOG02280	K	-	Transcriptional regulator, contains HTH domain
BABGKMDJ_00629	WP_101296562_1	51.659	211	90	2	1	200	1	210	9.09e-69	212		arCOG00028	F	-	Orotate phosphoribosyltransferase homolog
BABGKMDJ_00630	WP_014052782_1	48.78	369	155	3	1	361	1	343	3.93e-121	356		arCOG02200	C	Fpr	Flavodoxin reductase (ferredoxin-NADPH reductase) family 1
BABGKMDJ_00631	WP_008896148_1	60.435	230	89	1	3	232	14	241	1.22e-90	270		arCOG00474	H	FAU1	5-formyltetrahydrofolate cyclo-ligase
BABGKMDJ_00632	WP_096390337_1	34.197	193	103	8	70	239	74	265	3.86e-05	48.5		arCOG02985	T	-	Protease prsW family, M79 MEROPS family
BABGKMDJ_00633	WP_049967238_1	43.158	95	41	2	31	116	91	181	5.09e-17	76.3		arCOG01009	K	-	Transcriptional regulator, contains N-terminal RHH domain
BABGKMDJ_00634	WP_081810356_1	32.609	46	29	1	5	50	197	240	0.76	31.2		arCOG02772	C	NapH	Polyferredoxin
BABGKMDJ_00635	WP_021073160_1	54.978	231	101	2	1	229	1	230	3.64e-84	253		arCOG01794	Q	-	SAM-dependent methyltransferase
BABGKMDJ_00636	WP_098723968_1	55.598	259	114	1	11	268	7	265	4.32e-95	284		arCOG01208	V	-	Minimal nucleotidyltransferase
BABGKMDJ_00637	WP_012795300_1	56.805	169	73	0	1	169	1	169	7.46e-65	199		arCOG06448	V	-	HEPN domain containing protein
BABGKMDJ_00638	WP_064289216_1	56.109	221	95	1	5	223	7	227	1.06e-83	252		arCOG01208	V	-	Minimal nucleotidyltransferase
BABGKMDJ_00639	WP_017343662_1	53.271	107	49	1	3	109	4	109	1.11e-32	115		arCOG06448	V	-	HEPN domain containing protein
BABGKMDJ_00640	WP_049986315_1	72.549	51	14	0	1	51	97	147	5.37e-23	87.8		arCOG06448	V	-	HEPN domain containing protein
BABGKMDJ_00641	WP_077208415_1	66.154	65	22	0	22	86	80	144	2.75e-17	74.7		arCOG02222	V	-	PIN domain containing protein
BABGKMDJ_00642	WP_049925798_1	66.667	174	58	0	1	174	265	438	5.4e-73	230		arCOG01953	P	KefB	Potassium-efflux system protein KefB
BABGKMDJ_00643	WP_006067780_1	52.593	405	151	6	1	374	432	826	2.12e-129	394		arCOG01237	C	CyoB	Heme/copper-type cytochrome/quinol oxidase, subunit 1 and 3
BABGKMDJ_00644	ESS03297_1	52.809	89	39	1	17	102	3	91	2.43e-22	86.7		arCOG08921	C	-	Caa(3)-type oxidase, subunit IV
BABGKMDJ_00645	AFA40587_1	38.636	44	27	0	10	53	42	85	0.11	32.3
BABGKMDJ_00646	WP_089781379_1	62.112	161	50	2	1	161	1	150	7.35e-58	184		arCOG01684	K	-	Heat shock transcriptional regulator, ArsR family
BABGKMDJ_00647	WP_015408119_1	62.602	123	44	1	1	121	1	123	2.4e-45	147		arCOG04690	S	-	Uncharacterized protein
BABGKMDJ_00648	ESS06716_1	37.5	152	78	5	1	144	1	143	1.61e-16	75.1		arCOG04689	S	-	Zn-finger domains containing protein
BABGKMDJ_00649	WP_020447763_1	48.78	41	18	2	2	39	20	60	0.006	35.8		arCOG01981	K	SUA7	Transcription initiation factor TFIIB, Brf1 subunit/Transcription initiation factor TFIIB
BABGKMDJ_00650	ABK14214_1	26.214	103	59	4	22	111	177	275	1.1	32.7		arCOG00956	R	-	Radical SAM superfamily enzyme
BABGKMDJ_00651	WP_049889766_1	39.706	68	35	2	8	75	2	63	0.24	38.5		arCOG03009	U	ComEC_2	DNA uptake channel protein ComEC C-terminal domain, metallo-beta-lactamase superfamily
BABGKMDJ_00652	WP_006110493_1	46.226	424	197	9	1	397	1	420	1.67e-110	334		arCOG00287	L	-	NurA 5'-3' nuclease
BABGKMDJ_00653	WP_053770089_1	56.934	137	58	1	1	137	1	136	9.7e-54	169		arCOG01008	V	NikR	Transcriptional regulator, CopG/Arc/MetJ family (DNA-binding and a metal-binding domains)
BABGKMDJ_00654	KYH41820_1	42.353	85	41	4	1	79	1	83	5.89e-11	57		arCOG03837	H	-	Lipoate-protein ligase A associated domain
BABGKMDJ_00655	WP_007982173_1	56.54	474	198	4	1	466	1	474	0	518		arCOG01068	C	Lpd	Pyruvate/2-oxoglutarate dehydrogenase complex, dihydrolipoamide dehydrogenase (E3) component or related enzyme
BABGKMDJ_00656	WP_089777064_1	55.895	229	92	2	449	668	301	529	1.47e-77	260		arCOG01706	C	AceF	Pyruvate/2-oxoglutarate dehydrogenase complex, dihydrolipoamide acyltransferase (E2) component or related enzyme
BABGKMDJ_00657	WP_004059232_1	55.462	119	51	2	1	119	311	427	1.72e-34	126		arCOG00689	F	AllB	Dihydroorotase or related cyclic amidohydrolase
BABGKMDJ_00658	WP_082687142_1	31.75	737	397	23	61	749	207	885	4.78e-83	289		arCOG06273	M	-	S-layer protein
BABGKMDJ_00659	WP_008527465_1	52	75	34	2	1	74	1	74	1.65e-14	65.9		arCOG08115	S	-	Uncharacterized membrane protein
BABGKMDJ_00660	WP_006884961_1	36.446	332	155	7	10	297	1	320	5.24e-60	202		arCOG02827	S	-	Uncharacterized membrane protein
BABGKMDJ_00661	EMA36569_1	45.902	61	29	2	9	68	92	149	0.47	31.6		arCOG07580	S	-	Uncharacterized membrane protein
BABGKMDJ_00662	WP_004967214_1	35.654	589	305	23	316	890	225	753	3.64e-63	233		arCOG06273	M	-	S-layer protein
BABGKMDJ_00663	WP_049934926_1	61.475	122	44	1	3	121	4	125	5.52e-46	148		arCOG01946	J	RPS6A	Ribosomal protein S6E/S10
BABGKMDJ_00664	WP_004056189_1	28.889	315	205	8	35	333	575	886	1.79e-35	140		arCOG02276	T	-	Signal transduction regulator, containsPAS and HTH domains
BABGKMDJ_00665	WP_005537506_1	30.12	83	46	2	248	324	110	186	0.004	43.1		arCOG02278	T	FhlA	Putative light- and oxygen-sensing transcription regulator, contains PAS, GAF and HTH domains
BABGKMDJ_00666	WP_058982585_1	48.901	182	92	1	17	198	160	340	8.79e-54	179		arCOG02382	N	CheB	Chemotaxis response regulator containing a CheY-like receiver domain and a methylesterase domain
BABGKMDJ_00667	WP_011322804_1	41.353	266	145	5	2	256	6	271	4.12e-59	192		arCOG04402	N	CheR	Methylase of chemotaxis methyl-accepting protein
BABGKMDJ_00668	WP_049916964_1	48.913	92	41	2	2	89	18	107	2.71e-20	81.3		arCOG03917	S	-	Uncharacterized protein
BABGKMDJ_00669	WP_014052659_1	77.039	331	76	0	1	331	1	331	0	546		arCOG03658	F	NrdF	Ribonucleotide reductase, beta subunit (ferritin domain)
BABGKMDJ_00670	WP_009367158_1	68.564	808	242	5	14	812	4	808	0	1119		arCOG04276	F	NrdA	Ribonucleotide reductase, alpha subunit
BABGKMDJ_00671	WP_007977107_1	64.706	34	12	0	1	34	111	144	2.28e-08	49.7		arCOG08098	K	NrdR	Transcriptional regulator NrdR (Zn-ribbon and ATP-cone domains)
BABGKMDJ_00672	ERH02853_1	45.213	188	96	5	3	186	26	210	1.87e-43	147		arCOG01736	J	LigT	2'-5' RNA ligase
BABGKMDJ_00673	WP_011323311_1	60.751	293	115	0	7	299	12	304	4.39e-124	361		arCOG01474	P	MMT1	Predicted Co/Zn/Cd cation transporter
BABGKMDJ_00674	AFH42103_1	35	40	26	0	64	103	55	94	3.8	31.2		arCOG01292	E	GltD	NADPH-dependent glutamate synthase beta chain or related oxidoreductase
BABGKMDJ_00675	WP_066300720_1	55.155	194	82	2	30	218	1	194	3.23e-68	211		arCOG01891	F	Tmk	Thymidylate kinase
BABGKMDJ_00676	WP_058582473_1	34.137	249	133	7	1	230	1	237	1.87e-32	121		arCOG04579	S	-	Uncharacterized protein, DUF2071 family
BABGKMDJ_00678	WP_008162081_1	61.059	321	120	2	9	325	14	333	9.04e-135	390		arCOG00213	P	PstS	ABC-type phosphate transport system, periplasmic component
BABGKMDJ_00679	WP_011324433_1	67.576	330	103	3	7	334	4	331	2.47e-160	454		arCOG00167	P	PstC	ABC-type phosphate transport system, permease component
BABGKMDJ_00680	WP_006654308_1	61.856	291	110	1	10	300	39	328	1.07e-119	350		arCOG00168	P	PstA	ABC-type phosphate transport system, permease component
BABGKMDJ_00681	WP_011844631_1	45.238	42	23	0	69	110	179	220	0.63	34.3		arCOG00600	R	-	CBS domain
BABGKMDJ_00682	WP_004037263_1	27.225	191	92	9	48	219	436	598	2.3	33.9		arCOG02350	T	-	PAS domain
BABGKMDJ_00683	WP_013142736_1	27.692	130	63	6	20	121	33	159	1.4	32.7		arCOG04238	H	CitG	Triphosphoribosyl-dephospho-CoA synthetase
BABGKMDJ_00685	ESS11451_1	27.706	231	139	6	1	208	1	226	3.97e-20	88.6		arCOG11826	S	-	Uncharacterized protein
BABGKMDJ_00686	WP_066146921_1	49.515	103	49	2	1	101	191	292	2.57e-25	101		arCOG03015	R	-	Uncharacterized protein YbjT, contains NAD(P)-binding and DUF2867 domains
BABGKMDJ_00687	WP_008417403_1	36.161	224	133	4	21	237	21	241	7.37e-33	123		arCOG02766	E	-	Metal-dependent membrane protease, CAAX family
BABGKMDJ_00688	WP_049995415_1	43.224	428	216	9	5	412	3	423	3.16e-94	293		arCOG00052	G	Pgi	Glucose-6-phosphate isomerase
BABGKMDJ_00689	WP_086637296_1	46.526	331	168	3	4	327	1	329	6.98e-107	318		arCOG01351	E	ThrA	Homoserine dehydrogenase
BABGKMDJ_00690	WP_048090473_1	45.122	164	88	2	1	163	1	163	3.24e-46	152		arCOG04396	E	-	ACT-domain-containing protein, predicted allosteric regulator of homoserine dehydrogenase
BABGKMDJ_00691	WP_006088196_1	50.725	69	34	0	1	69	166	234	3.71e-16	73.9		arCOG00417	L	RadB	RecA/RadA recombinase
BABGKMDJ_00692	WP_059056568_1	42.857	112	63	1	12	123	3	113	1.98e-26	98.6		arCOG03067	K	ArsR	Transcriptional regulator containing HTH domain, ArsR family
BABGKMDJ_00693	WP_007539586_1	59.031	227	93	0	7	233	5	231	4.84e-98	289		arCOG01171	T	KaiC	KaiC family ATPase implicated in signal transduction
BABGKMDJ_00694	WP_023846123_1	37.864	103	62	1	1	101	21	123	2.88e-23	90.9		arCOG05010	S	-	Uncharacterized protein
BABGKMDJ_00695	WP_053947994_1	59.954	432	164	4	12	435	7	437	5.01e-175	500		arCOG00353	J	HflX	50S ribosomal subunit-associated GTPase HflX
BABGKMDJ_00696	WP_009069559_1	35.714	56	33	2	76	131	137	189	0.36	34.7		arCOG02209	M	AglR	MATE family membrane protein, Rfbx family, flippase
BABGKMDJ_00697	WP_006055486_1	63.354	161	59	0	1	161	121	281	6.87e-69	214		arCOG01180	T	RIO1	Serine/threonine protein kinase involved in cell cycle control
BABGKMDJ_00698	ERH09902_1	40.208	480	280	5	3	477	9	486	3.71e-107	330
BABGKMDJ_00699	ERH09902_1	39.54	478	250	8	15	454	11	487	5.04e-108	332
BABGKMDJ_00700	WP_071401113_1	60.804	199	77	1	1	199	135	332	4.09e-83	253		arCOG00639	F	PurM	Phosphoribosylaminoimidazole (AIR) synthetase
BABGKMDJ_00701	WP_007976539_1	61.798	89	34	0	1	89	1	89	7.05e-38	125		arCOG01179	J	InfA	Translation initiation factor 1 (IF-1)
BABGKMDJ_00702	WP_059057806_1	57.831	83	34	1	2	84	3	84	9.22e-18	74.7		arCOG13680	S	-	Membrane protein, BofA family
BABGKMDJ_00703	WP_101295074_1	46.569	204	108	1	1	203	2	205	2e-53	176		arCOG00239	I	CaiD	Enoyl-CoA hydratase/carnithine racemase
BABGKMDJ_00704	WP_004217131_1	58.249	297	119	2	1	295	1	294	3.75e-115	337		arCOG01449	V	Csx1	CARF domain containing protein
BABGKMDJ_00705	WP_049900398_1	48.447	161	81	1	1	161	1	159	6.94e-46	150		arCOG04604	R	-	Lipid binding protein
BABGKMDJ_00706	WP_086637475_1	44.601	213	116	1	3	213	2	214	1.4e-72	223		arCOG01320	H	RibB	3,4-dihydroxy-2-butanone 4-phosphate synthase
BABGKMDJ_00707	WP_053946837_1	50	92	41	1	1	87	139	230	1.05e-22	90.9		arCOG01904	H	RbkR/RibK	CTP-dependent riboflavin kinase and regulator riboflavin metabolism
BABGKMDJ_00708	WP_006067664_1	82.841	542	93	0	1	542	35	576	0	912		arCOG04045	E	IlvD	Dihydroxyacid dehydratase/phosphogluconate dehydratase
BABGKMDJ_00709	WP_073096812_1	50.98	204	99	1	1	203	1	204	1.68e-70	217		arCOG04347	Q	-	SAM-dependent methyltransferase
BABGKMDJ_00710	WP_049910983_1	42.424	66	38	0	5	70	7	72	2.39e-06	44.7		arCOG11070	S	-	Uncharacterized membrane protein
BABGKMDJ_00711	OKY77559_1	67.112	374	121	1	1	374	1	372	0	545		arCOG01163	C	LeuB	Isocitrate/isopropylmalate dehydrogenase
BABGKMDJ_00712	WP_023393259_1	41.071	56	32	1	8	63	211	265	0.17	33.5		arCOG04474	S	-	Uncharacterized membrane protein
BABGKMDJ_00713	WP_050037778_1	35.135	74	44	2	48	120	199	269	1	35		arCOG04110	L	PRI1	Eukaryotic-type DNA primase, catalytic (small) subunit
BABGKMDJ_00714	WP_049924512_1	63.717	339	122	1	12	349	12	350	4.8e-159	453		arCOG01054	C	AcoA	Pyruvate/2-oxoglutarate/acetoin dehydrogenase complex, dehydrogenase (E1) component, eukaryotic type, alpha subunit
BABGKMDJ_00715	WP_101296121_1	70.482	166	49	0	1	166	1	166	1.43e-80	239		arCOG04225	J	YmdB	O-acetyl-ADP-ribose deacetylase (regulator of RNase III), contains Macro domain
BABGKMDJ_00716	WP_088881911_1	46.575	73	39	0	1	73	1	73	1.52e-14	65.5		arCOG01117	K	-	Lrp/AsnC family C-terminal domain
BABGKMDJ_00717	WP_049893661_1	31.908	304	154	14	22	274	50	351	1.15e-18	88.6		arCOG00757	E	GcvT	Glycine cleavage system T protein (aminomethyltransferase)
BABGKMDJ_00718	WP_053947454_1	36.585	82	48	2	22	100	25	105	2.91e-05	46.6		arCOG03366	S	-	Uncharacterized membrane protein
BABGKMDJ_00719	WP_066379666_1	52.183	458	211	4	15	467	3	457	5.18e-159	461		arCOG02840	L	PhrB	Deoxyribodipyrimidine photolyase
BABGKMDJ_00720	WP_012035607_1	55.932	59	26	0	1	59	1	59	4.44e-21	80.5		arCOG04124	J	-	Trm112 RNA methyltransferase activating protein
BABGKMDJ_00721	ERH02210_1	60.179	447	165	5	21	454	1	447	0	519		arCOG04387	F	PurA	Adenylosuccinate synthase
BABGKMDJ_00722	WP_015504556_1	34.211	38	25	0	2	39	594	631	2.2	28.9
BABGKMDJ_00723	WP_071400762_1	58.257	218	91	0	1	218	165	382	7.99e-89	270		arCOG04237	C	GltA	Citrate synthase
BABGKMDJ_00724	WP_006430590_1	60.587	477	188	0	5	481	1	477	0	563		arCOG10779	I	-	Lipase maturation factor
BABGKMDJ_00725	WP_023394467_1	55.303	132	56	3	8	138	38	167	2.39e-38	131		arCOG10301	S	-	Uncharacterized protein
BABGKMDJ_00726	WP_079234616_1	56.786	280	113	4	2	273	4	283	3.65e-101	300		arCOG04603	G	Fbp	Fructose-1,6-bisphosphatase
BABGKMDJ_00727	WP_049936197_1	62.838	148	55	0	1	148	113	260	1.37e-60	191		arCOG04044	E	-	2-amino-3,7-dideoxy-D-threo-hept-6-ulosonic acid synthase, DhnA-aldolase family
BABGKMDJ_00728	WP_009376678_1	27.273	176	97	7	45	191	1	174	1.21e-06	51.2		arCOG10971	S	-	Uncharacterized protein
BABGKMDJ_00729	WP_095637281_1	47.727	44	21	1	65	108	522	563	0.021	40.8		arCOG06334	E	-	Predicted metalloprotease, contains C-terminal PDZ domain
BABGKMDJ_00730	WP_083799332_1	41.026	39	23	0	71	109	39	77	0.08	35		arCOG00579	K	RPB9	DNA-directed RNA polymerase, subunit M/Transcription elongation factor TFIIS
BABGKMDJ_00731	WP_096390113_1	35.345	116	73	1	6	121	6	119	1.92e-13	65.9		arCOG03063	S	-	Uncharacterized protein
BABGKMDJ_00732	WP_070365500_1	56.19	105	45	1	16	119	1	105	2.53e-35	121		arCOG01845	O	PaaD	Metal-sulfur cluster biosynthetic enzyme
BABGKMDJ_00733	WP_056934931_1	53.667	300	129	4	8	299	9	306	1.63e-110	326		arCOG00912	E	ArgF	Ornithine carbamoyltransferase
BABGKMDJ_00734	OUV39160_1	38.462	26	16	0	19	44	2	27	5.2	27.7		arCOG01915	O	HflC	Membrane protease subunit, stomatin/prohibitin homolog
BABGKMDJ_00736	WP_087715514_1	48.78	41	17	1	4	44	233	269	3.18e-05	42		arCOG09394	S	-	Uncharacterized protein
BABGKMDJ_00737	WP_008015043_1	35.484	31	20	0	31	61	57	87	0.037	35.8		arCOG04741	S	-	Zn finger protein
BABGKMDJ_00738	WP_049903662_1	33.333	168	86	4	22	164	36	202	3.41e-17	78.6		arCOG01532	I	UppS	Undecaprenyl pyrophosphate synthase
BABGKMDJ_00739	WP_008454932_1	43.83	235	128	3	174	404	199	433	4.51e-44	162		arCOG02245	I	-	Cytidylyltransferase family enzyme
BABGKMDJ_00740	WP_006067292_1	32.129	249	160	6	6	254	3	242	1.13e-28	115		arCOG01369	M	WcaG	Nucleoside-diphosphate-sugar epimerase
BABGKMDJ_00741	WP_064287463_1	23.889	180	122	5	47	213	58	235	0.000842	43.5
BABGKMDJ_00742	PIU20875_1	25.646	503	323	13	24	507	1	471	4.66e-56	198
BABGKMDJ_00743	WP_066415489_1	45.833	192	103	1	14	204	8	199	5.08e-54	175		arCOG02452	R	-	KaiC family ATPase, possibly inactivated
BABGKMDJ_00744	WP_008163786_1	66.879	157	51	1	1	156	1	157	2.9e-68	207		arCOG04372	J	RplK	Ribosomal protein L11
BABGKMDJ_00745	WP_066379110_1	60.267	599	227	5	1	592	243	837	0	715		arCOG00808	J	ValS	Valyl-tRNA synthetase
BABGKMDJ_00746	WP_006077401_1	35.821	67	38	4	52	116	210	273	0.016	37.7		arCOG02782	V	-	Endonuclease, HJR/Mrr/RecB family
BABGKMDJ_00748	ERH05824_1	46.875	96	48	1	1	93	1	96	1.18e-25	94.7		arCOG03021	S	-	Uncharacterized protein
BABGKMDJ_00749	ESS02407_1	43.548	186	103	2	1	185	1	185	2.58e-43	146		arCOG01039	F	AdkA	Archaeal adenylate kinase
BABGKMDJ_00750	WP_098727169_1	46.591	88	41	1	8	95	54	135	2.29e-14	67.8		arCOG03922	S	-	Uncharacterized membrane protein
BABGKMDJ_00751	WP_007978633_1	54.023	261	116	2	1	257	234	494	7.3e-82	257		arCOG00486	J	CysS	Cysteinyl-tRNA synthetase
BABGKMDJ_00752	WP_009375240_1	42.138	159	91	1	24	181	31	189	5.12e-28	107		arCOG06293	S	-	Uncharacterized membrane protein
BABGKMDJ_00753	WP_101294723_1	36.889	225	125	6	1	210	1	223	3.47e-37	132		arCOG02868	O	DsbG	Protein-disulfide isomerase
BABGKMDJ_00754	WP_023394714_1	58.791	182	72	3	2	182	5	184	1.09e-68	211		arCOG00087	F	GuaA	GMP synthase - Glutamine amidotransferase domain
BABGKMDJ_00755	WP_088336519_1	42.222	90	47	2	4	93	6	90	1.1e-11	59.7		arCOG01084	R	MazG	Predicted pyrophosphatase
BABGKMDJ_00756	WP_077206487_1	45.382	249	119	2	6	239	45	291	3.66e-67	217		arCOG01919	U	TatC	Sec-independent protein secretion pathway component TatC
BABGKMDJ_00757	WP_023392956_1	76.712	73	17	0	1	73	316	388	2.33e-31	115		arCOG02201	D	FtsZ1_2	Cell division GTPase
BABGKMDJ_00758	WP_076583188_1	37.428	521	305	11	7	518	18	526	1.86e-99	318		arCOG06405	F	-	HTTM domain containing membrane enzyme
BABGKMDJ_00759	ERH08483_1	61.224	49	19	0	8	56	6	54	4.41e-16	68.2		arCOG02204	U	Sss1	Preprotein translocase subunit Sss1
BABGKMDJ_00760	WP_058981570_1	67.586	145	47	0	1	145	1	145	5.57e-67	203		arCOG01920	K	NusG	Transcription termination/antitermination protein NusG
BABGKMDJ_00761	OYT34970_1	28.889	90	60	3	23	111	136	222	0.47	35.8		arCOG01173	T	KaiC	KaiC family ATPase implicated in signal transduction
BABGKMDJ_00762	WP_077207327_1	65.816	196	63	1	1	192	312	507	3.06e-87	268		arCOG01252	C	PutA	Lactaldehyde dehydrogenase, Succinate semialdehyde dehydrogenase, a-ketoglutarate semialdehyde dehydrogenase or other NAD-dependent aldehyde dehydrogenase
BABGKMDJ_00763	ERH10797_1	42.254	142	73	4	11	149	13	148	2.93e-17	77.4		arCOG06430	R	-	Ferritin superfamily protein
BABGKMDJ_00764	WP_071932514_1	65.926	135	46	0	18	152	10	144	5.28e-60	186		arCOG02100	K	TroR	Mn-dependent transcriptional regulator (DtxR family)
BABGKMDJ_00765	WP_006056882_1	53.333	75	33	1	2	74	17	91	4.79e-19	77		arCOG04602	S	-	Uncharacterized protein
BABGKMDJ_00766	WP_088179833_1	43.182	44	16	1	174	208	858	901	2.9	33.5		arCOG01292	E	GltD	NADPH-dependent glutamate synthase beta chain or related oxidoreductase
BABGKMDJ_00767	WP_049970514_1	31.818	88	47	4	76	161	126	202	0.15	37		arCOG06897	R	-	Predicted ATP-grasp enzyme
BABGKMDJ_00768	WP_013684130_1	44.898	196	101	6	1	194	61	251	1.64e-48	162		arCOG04402	N	CheR	Methylase of chemotaxis methyl-accepting protein
BABGKMDJ_00769	WP_101298260_1	27.848	79	55	2	37	114	342	419	2.1	32.7		arCOG00252	M	WecC	UDP-N-acetyl-D-mannosaminuronate dehydrogenase
BABGKMDJ_00770	PHY09345_1	31.868	91	58	2	73	160	128	217	0.45	35		arCOG04353	E	-	3-dehydroquinate synthase
BABGKMDJ_00771	CUR51945_1	36.667	30	15	1	5	30	253	282	3.9	26.9		arCOG00184	E	AppF	ABC-type oligopeptide transport system, ATPase component
BABGKMDJ_00773	WP_006078948_1	50	308	149	2	7	309	14	321	5.15e-98	295		arCOG01890	E	AmpS	Leucyl aminopeptidase (aminopeptidase T)
BABGKMDJ_00774	WP_058997541_1	40.404	99	57	1	94	192	8	104	1.04e-13	68.6		arCOG09089	S	-	Uncharacterized protein
BABGKMDJ_00776	WP_006883222_1	70.833	48	10	2	1	48	1	44	7.64e-16	66.6		arCOG04183	J	RPS27AE	Ribosomal protein S27AE
BABGKMDJ_00777	WP_020446309_1	30.303	99	62	3	40	134	39	134	2.37e-08	53.1		arCOG00151	G	UgpB	ABC-type sugar transport system, periplasmic component
BABGKMDJ_00778	WP_013879613_1	56.827	542	212	7	2	528	6	540	0	565		arCOG01183	J	Kae1p/TsaD	Subunit of KEOPS complex, tRNA A37 threonylcarbamoyltransferase, contains a domain with ASKHA fold and RIO-type kinase (AP-endonuclease activity)
BABGKMDJ_00779	WP_006054988_1	66.429	280	93	1	1	279	1	280	3.24e-130	374		arCOG02208	E	HisG	ATP phosphoribosyltransferase
BABGKMDJ_00780	WP_077206418_1	53.425	146	64	2	1	145	114	256	5.89e-44	148		arCOG01259	I	FabG	Short-chain alcohol dehydrogenase
BABGKMDJ_00781	WP_008417641_1	66.667	456	152	0	6	461	1	456	0	626		arCOG01252	C	PutA	Lactaldehyde dehydrogenase, Succinate semialdehyde dehydrogenase, a-ketoglutarate semialdehyde dehydrogenase or other NAD-dependent aldehyde dehydrogenase
BABGKMDJ_00782	WP_009761296_1	68.19	525	159	3	3	520	2	525	0	721		arCOG02002	E	IlvB	Acetolactate synthase large subunit or other thiamine pyrophosphate-requiring enzyme
BABGKMDJ_00783	WP_007983432_1	52.593	135	59	2	1	133	215	346	3.74e-36	130		arCOG02890	R	-	Predicted deacylase
BABGKMDJ_00784	WP_050048324_1	46.032	126	66	2	1	125	327	451	2.62e-28	110		arCOG04285	G	PrpD	2-methylcitrate dehydratase PrpD
BABGKMDJ_00785	WP_066139803_1	47.619	378	188	6	1	371	5	379	5.15e-114	340		arCOG04237	C	GltA	Citrate synthase
BABGKMDJ_00786	WP_103426668_1	48.485	396	202	2	5	399	8	402	7.22e-118	352		arCOG01958	P	Kch	Kef-type K+ transport system, predicted NAD-binding component
BABGKMDJ_00787	WP_015762489_1	46.528	144	76	1	1	143	247	390	1.78e-30	116		arCOG01958	P	Kch	Kef-type K+ transport system, predicted NAD-binding component
BABGKMDJ_00788	WP_012943554_1	37.255	51	31	1	22	71	98	148	1	31.2		arCOG01568	M	MscS	Small-conductance mechanosensitive channel
BABGKMDJ_00789	WP_012966118_1	57.49	494	190	7	1	489	1	479	0	574		arCOG01671	H	UbiD	3-polyprenyl-4-hydroxybenzoate decarboxylase or trans-anhydromevalonate decarboxylase
BABGKMDJ_00790	WP_103426788_1	45.521	413	214	4	1	409	134	539	6.93e-122	372		arCOG01189	R	AarF	Predicted unusual protein kinase
BABGKMDJ_00791	WP_053771608_1	48.555	173	84	3	1	171	6	175	6.75e-36	126		arCOG01863	J	MBF1	Ribosome-binding protein aMBF1, translation factor, contains Zn-ribbon and HTH domains
BABGKMDJ_00792	WP_049953431_1	48.333	120	60	1	1	120	1	118	8.67e-36	122		arCOG02263	D	-	Predicted cell division protein, SepF homolog
BABGKMDJ_00793	WP_004958425_1	62.42	157	57	2	21	175	1	157	3.27e-61	190		arCOG00985	J	Tma20	Predicted RNA-binding protein, contains PUA domain
BABGKMDJ_00794	WP_049987190_1	56.36	511	219	2	35	541	30	540	0	590		arCOG02327	T	-	Signal transduction histidine kinase, contains PAS domain
BABGKMDJ_00796	WP_049969414_1	46.939	49	26	0	13	61	2	50	4.78e-07	47.4		arCOG02756	K	-	Transcriptional regulator, contains HTH domain
BABGKMDJ_00797	WP_049969414_1	50.98	51	25	0	1	51	57	107	2.14e-10	54.7		arCOG02756	K	-	Transcriptional regulator, contains HTH domain
BABGKMDJ_00798	WP_006113206_1	36.585	41	22	1	10	46	20	60	1.6	29.3		arCOG01568	M	MscS	Small-conductance mechanosensitive channel
BABGKMDJ_00799	WP_088820567_1	34.921	63	36	2	38	96	1	62	0.008	37
BABGKMDJ_00800	WP_014053204_1	53.488	43	20	0	1	43	1	43	1.1e-08	52.4		arCOG06435	L	RexB	ATP-dependent nuclease, subunit B, lacks Walker A motif
BABGKMDJ_00801	WP_049996227_1	42.581	155	87	2	1	153	1	155	6.94e-43	142		arCOG03847	V	Csx1	CARF domain containing protein
BABGKMDJ_00802	WP_049996226_1	48.98	343	168	3	1	342	1	337	7.21e-117	345		arCOG06948	V	-	PIN domain
BABGKMDJ_00803	WP_084802694_1	53.081	211	98	1	132	342	1	210	3.37e-75	236
BABGKMDJ_00804	WP_053948025_1	73.457	324	84	1	25	348	1	322	4.01e-177	497		arCOG04142	O	DYS1	Deoxyhypusine synthase
BABGKMDJ_00805	WP_007141504_1	52.113	71	25	2	2	72	1	62	6.01e-12	58.5		arCOG06386	S	-	Uncharacterized protein, DUF2892 family
BABGKMDJ_00806	PKL69350_1	32.308	65	40	1	10	74	186	246	1.3	32		arCOG04071	J	RplD	Ribosomal protein L4
BABGKMDJ_00807	WP_006881816_1	72.393	163	45	0	1	163	260	422	7.86e-84	257		arCOG04686	K	VacB	Exoribonuclease R
BABGKMDJ_00808	WP_023395040_1	77.215	79	18	0	3	81	4	82	1.96e-36	121		arCOG02608	O	GrxC	Glutaredoxin
BABGKMDJ_00809	WP_009761294_1	34.091	220	140	3	1	216	1	219	4.65e-35	127		arCOG02274	K	-	Transcriptional regulator, contains HTH domain
BABGKMDJ_00810	WP_079979559_1	56.508	315	131	3	1	310	1	314	2.07e-111	330		arCOG01369	M	WcaG	Nucleoside-diphosphate-sugar epimerase
BABGKMDJ_00811	WP_026177817_1	50.316	316	146	4	2	311	3	313	9.29e-99	296		arCOG04152	K	-	Predicted transcriptional regulator
BABGKMDJ_00812	WP_049993596_1	44.444	63	35	0	1	63	225	287	3.56e-10	57		arCOG00581	G	PrpB	PEP phosphonomutase or related enzyme
BABGKMDJ_00813	WP_012941372_1	37.667	300	163	8	4	287	6	297	4.01e-42	150		arCOG02438	O	NosY	ABC-type transport system involved in multi-copper enzyme maturation, permease component
BABGKMDJ_00814	WP_007979417_1	47.541	305	151	3	1	302	4	302	1.8e-94	285		arCOG00196	V	CcmA	ABC-type multidrug transport system, ATPase component
BABGKMDJ_00815	WP_077207105_1	31.183	93	63	1	24	115	50	142	0.000132	43.5
BABGKMDJ_00816	WP_008415708_1	52.041	294	136	3	6	296	4	295	1.03e-98	297		arCOG00498	R	-	Metal-dependent hydrolase of the beta-lactamase superfamily II
BABGKMDJ_00817	WP_049943499_1	33.514	185	114	6	79	260	40	218	1.01e-15	77.8		arCOG09394	S	-	Uncharacterized protein
BABGKMDJ_00818	WP_015298647_1	24.821	975	610	28	24	915	557	1491	6.38e-60	227		arCOG02276	T	-	Signal transduction regulator, containsPAS and HTH domains
BABGKMDJ_00819	WP_066139483_1	45.038	131	64	2	45	167	215	345	1.05e-32	122		arCOG04511	P	Tpd	Uncharacterized protein probably involved in high-affinity Fe2+ transport
BABGKMDJ_00820	PIN92847_1	54.167	24	11	0	35	58	358	381	0.5	31.6		arCOG01717	J	GatA	Asp-tRNAAsn/Glu-tRNAGln amidotransferase A subunit or related amidase
BABGKMDJ_00821	PKL61582_1	34.211	38	25	0	9	46	124	161	3.2	30.8		arCOG02542	M	-	Cell surface protein containing PGF C-terminal sorting motif
BABGKMDJ_00822	WP_101298143_1	44.882	127	69	1	8	134	3	128	1.28e-30	110		arCOG02244	C	SdhC	Succinate dehydrogenase/fumarate reductase, cytochrome b subunit
BABGKMDJ_00823	WP_079233553_1	31.405	121	65	2	10	129	9	112	4.08e-11	60.1		arCOG04162	C	SdhD	Succinate dehydrogenase, hydrophobic anchor subunit
BABGKMDJ_00824	WP_049903991_1	56.078	255	107	3	5	256	38	290	4.59e-97	289		arCOG00962	C	FrdB	Succinate dehydrogenase/fumarate reductase, Fe-S protein subunit
BABGKMDJ_00825	WP_005536805_1	58.191	409	168	2	1	408	147	553	1.3e-158	462		arCOG00405	J	GRS1	Glycyl-tRNA synthetase (class II)
BABGKMDJ_00826	WP_008013397_1	35.616	219	101	5	7	218	2	187	5.54e-29	110		arCOG01881	I	SEC59	Dolichol kinase
BABGKMDJ_00827	WP_015409762_1	26.734	591	264	17	5	433	3	586	1.16e-38	153		arCOG03127	P	Kch	Ion channel fused to ion transporting domain
BABGKMDJ_00828	KRT62159_1	36.364	55	33	1	2	56	49	101	0.000131	40		arCOG02852	P	{NirD}	Ferredoxin subunit of nitrite reductase or ring-hydroxylating dioxygenase
BABGKMDJ_00829	WP_058828713_1	66.667	447	144	3	1	444	1	445	0	598		arCOG01228	U	Ffh	Signal recognition particle GTPase
BABGKMDJ_00830	WP_049981933_1	52.381	105	49	1	3	107	17	120	1.18e-31	111		arCOG00006	K	-	Transcriptional regulator, PadR family
BABGKMDJ_00831	WP_050048784_1	46.281	121	55	2	51	161	29	149	1.14e-18	84.3		arCOG02241	K	-	Predicted transcriptional regulator
BABGKMDJ_00832	WP_053946872_1	60.889	225	87	1	1	224	1	225	2.21e-81	246		arCOG01122	G	RpiA	Ribose 5-phosphate isomerase
BABGKMDJ_00833	WP_006883537_1	60.076	263	98	2	8	263	9	271	2.96e-93	279		arCOG00584	H	PanB	Ketopantoate hydroxymethyltransferase
BABGKMDJ_00834	WP_058582510_1	62.543	291	109	0	1	291	1	291	1.46e-110	325		arCOG01027	E	ThrB	Homoserine kinase
BABGKMDJ_00835	WP_020447457_1	45.299	117	55	4	1	111	47	160	8.6e-22	87.4		arCOG04332	J	EbsC	Cys-tRNA(Pro)/Cys-tRNA(Cys) deacylase, ybaK family
BABGKMDJ_00836	WP_008524360_1	71.212	132	38	0	1	132	16	147	1.05e-64	197		arCOG04788	R	-	Predicted transporter component, contains two sulfur transport domains
BABGKMDJ_00837	WP_049955073_1	74.242	132	32	1	1	130	1	132	6.42e-71	212		arCOG02242	K	Sta1	Viral transcriptional activator, contains HTH domain
BABGKMDJ_00838	WP_006065004_1	39.524	210	118	6	3	207	2	207	6.87e-35	126		arCOG03749	O	-	Membrane protein of VKOR family involved in disulfide bond formation
BABGKMDJ_00839	WP_059058952_1	52.475	101	48	0	5	105	13	113	3.93e-36	122		arCOG01972	O	TrxA	Thiol-disulfide isomerase or thioredoxin
BABGKMDJ_00840	WP_012945359_1	72.695	282	75	2	1	281	1	281	1.38e-144	410		arCOG00449	T	UspA	Nucleotide-binding protein, UspA family
BABGKMDJ_00841	WP_011321973_1	47.619	273	112	9	6	262	490	747	3.37e-59	203		arCOG00553	L	Hjm/BRR2	Replicative superfamily II helicase
BABGKMDJ_00842	WP_004516050_1	40.341	176	98	2	18	187	1	175	1.06e-32	119		arCOG02197	J	Cgi121	Subunit of KEOPS complex (Cgi121BUD32KAE1)
BABGKMDJ_00843	WP_006429283_1	22.59	332	194	15	12	288	142	465	0.059	39.7		arCOG10293	S	-	Uncharacterized protein
BABGKMDJ_00844	WP_008160665_1	66.809	235	77	1	6	239	5	239	2.64e-107	313		arCOG01324	F	Udp	Uridine phosphorylase
BABGKMDJ_00845	WP_009367320_1	35.897	78	43	4	32	106	189	262	1.6	32.3		arCOG00130	G	-	MFS family permease
BABGKMDJ_00846	WP_006826971_1	50.842	297	136	7	1	289	1	295	1.9e-75	236		arCOG04139	H	ApbA	Ketopantoate reductase
BABGKMDJ_00847	WP_059056238_1	46.269	335	162	6	10	327	1	334	1.84e-91	280		arCOG03099	P	MnhE	Multisubunit Na+/H+ antiporter, MnhE subunit
BABGKMDJ_00848	WP_082230649_1	65.476	84	29	0	6	89	32	115	3.33e-35	119		arCOG03120	P	MnhF	Multisubunit Na+/H+ antiporter, MnhF subunit
BABGKMDJ_00849	WP_007539223_1	65.094	106	35	1	1	106	1	104	1.84e-41	135		arCOG03082	P	MnhG	Multisubunit Na+/H+ antiporter, MnhG subunit
BABGKMDJ_00850	WP_059056241_1	55.495	182	74	1	3	184	1	175	3.87e-61	191		arCOG03077	P	MnhB	Multisubunit Na+/H+ antiporter, MnhB subunit
BABGKMDJ_00851	WP_009761729_1	57.789	398	162	4	1	393	1	397	6.38e-154	443		arCOG00754	G	LhgO	L-2-hydroxyglutarate oxidase LhgO
BABGKMDJ_00852	WP_049918653_1	81.152	382	68	3	7	387	5	383	0	619		arCOG01433	E	TrpB	Tryptophan synthase beta chain
BABGKMDJ_00853	ESS05515_1	51.948	77	34	2	1	74	8	84	6.8e-19	76.6		arCOG08550	V	VapB3	RHH/copG family antitoxin
BABGKMDJ_00854	WP_086888790_1	37.398	123	70	4	1	122	1	117	3.88e-16	72.8		arCOG02219	V	VapC	PIN domain containing protein
BABGKMDJ_00855	WP_087713931_1	92.258	155	12	0	1	155	264	418	1.86e-91	275		arCOG00625	P	MgtE	Mg/Co/Ni transporter MgtE (contains CBS domain)
BABGKMDJ_00856	WP_088864587_1	36.957	46	25	2	6	50	320	362	1.3	30		arCOG01731	V	NorM	Na+-driven multidrug efflux pump
BABGKMDJ_00857	WP_008162224_1	65.116	301	105	0	16	316	16	316	5.37e-135	389		arCOG00434	N	-	AAA+ ATPase of MoxR-like family, a component of a putative secretion system
BABGKMDJ_00858	WP_098727194_1	36.986	219	88	2	26	244	6	174	2.33e-31	117		arCOG02601	T	HalX	Rec domain fused to HalX domain
BABGKMDJ_00859	WP_097380428_1	37.216	352	197	8	115	451	299	641	3.74e-51	187		arCOG02364	T	-	Signal transduction histidine kinase, contains PAS domain
BABGKMDJ_00860	ERH09579_1	38.138	333	155	9	7	332	13	301	5.43e-67	216
BABGKMDJ_00861	WP_015321781_1	74.825	143	36	0	2	144	3	145	3.34e-81	239		arCOG02761	S	-	Uncharacterized protein, DUF302 family
BABGKMDJ_00862	WP_066382234_1	75.264	663	160	3	1	661	89	749	0	1017		arCOG00853	C	SfcA	Malic enzyme
BABGKMDJ_00863	PHY09485_1	41.026	39	23	0	59	97	64	102	0.11	34.7		arCOG00781	J	RPL32	Ribosomal protein L32E
BABGKMDJ_00864	WP_013194867_1	37.255	51	31	1	46	95	217	267	0.93	33.1		arCOG01578	P	MgtA	Cation transport ATPase
BABGKMDJ_00865	WP_015319473_1	59.557	361	138	4	1	355	1	359	7.93e-142	409		arCOG01888	E	AmpS	Leucyl aminopeptidase (aminopeptidase T)
BABGKMDJ_00866	WP_083893876_1	37.333	300	155	8	11	304	28	300	1.12e-50	172		arCOG07550	R	-	Alpha/beta superfamily hydrolase
BABGKMDJ_00867	WP_082230148_1	36.134	119	69	3	11	122	626	744	1.31e-11	66.2		arCOG09058	S	-	Uncharacterized protein
BABGKMDJ_00868	WP_012942736_1	75.851	323	78	0	1	323	1	323	0	522		arCOG01617	C	Tas	Aryl-alcohol dehydrogenase related enzyme
BABGKMDJ_00869	WP_084054891_1	52.98	302	126	5	3	290	2	301	3.21e-98	294		arCOG01700	E	SpeB	Arginase family enzyme
BABGKMDJ_00870	WP_049926961_1	77.108	166	38	0	10	175	9	174	2.65e-89	261		arCOG08193	S	-	Uncharacterized protein
BABGKMDJ_00871	WP_048084429_1	30.088	113	65	6	98	203	96	201	0.53	36.2		arCOG02491	S	-	WD40 repeats containing protein
BABGKMDJ_00872	WP_089673967_1	25.342	146	98	4	11	146	7	151	0.000184	43.5		arCOG03926	N	-	Pilin/Flagellin, FlaG/FlaF family
BABGKMDJ_00873	WP_011323712_1	31.092	238	149	10	10	240	5	234	1.42e-19	88.6		arCOG02911	N	-	Predicted pilin/flagellin
BABGKMDJ_00874	WP_097299779_1	46.429	28	15	0	102	129	266	293	1.7	34.3		arCOG00473	L	RuvB	Holliday junction resolvasome, helicase subunit RuvB
BABGKMDJ_00875	WP_015762595_1	41.026	117	65	3	13	129	8	120	7.45e-25	95.5		arCOG03063	S	-	Uncharacterized protein
BABGKMDJ_00876	WP_008416935_1	54.118	425	185	3	95	511	9	431	2.12e-154	451		arCOG02142	S	-	Pheromone shutdown protein TraB, contains GTxH motif
BABGKMDJ_00877	ESQ26598_1	37.391	115	57	6	39	149	6	109	2.67e-09	55.8		arCOG03681	S	-	Uncharacterized protein
BABGKMDJ_00878	WP_011571593_1	45.139	144	78	1	1	143	1	144	1.22e-29	108		arCOG00449	T	UspA	Nucleotide-binding protein, UspA family
BABGKMDJ_00879	AOV94372_1	48.551	138	69	1	1	138	1	136	1.49e-36	125		arCOG04055	J	-	Archease, SHS2 domain containing protein involved in activation of tRNA ligase RtcB
BABGKMDJ_00880	WP_048089133_1	39.91	223	117	6	6	216	12	229	1.49e-37	134		arCOG02097	E	AroD	3-dehydroquinate dehydratase
BABGKMDJ_00881	WP_006885768_1	60.358	391	140	5	5	382	3	391	3.33e-157	451		arCOG04353	E	-	3-dehydroquinate synthase
BABGKMDJ_00882	WP_097300645_1	55.426	258	114	1	3	259	5	262	1.33e-104	308		arCOG04044	E	-	2-amino-3,7-dideoxy-D-threo-hept-6-ulosonic acid synthase, DhnA-aldolase family
BABGKMDJ_00883	WP_066380531_1	63.636	99	34	1	1	97	128	226	1.13e-33	119		arCOG00232	P	PhoU	Phosphate uptake regulator
BABGKMDJ_00884	WP_053772341_1	33.654	208	104	6	1	181	1	201	3.31e-21	94.4		arCOG00381	K	-	Predicted membrane-associated trancriptional regulator
BABGKMDJ_00885	WP_058997503_1	34.826	201	112	6	6	191	1	197	2.22e-19	87.4		arCOG03053	N	-	Potential component of type IV pili like system
BABGKMDJ_00886	WP_066379769_1	46.131	336	158	9	4	324	7	334	1.54e-80	251		arCOG10124	J	TYW2	Wybutosine (yW) biosynthesis enzyme TYW2, tRNA(Phe) (4-demethylwyosine(37)-C(7)) aminocarboxypropyltransferase transferase
BABGKMDJ_00887	WP_011321953_1	55.814	172	74	2	1	171	707	877	4.17e-48	170		arCOG00808	J	ValS	Valyl-tRNA synthetase
BABGKMDJ_00888	WP_049996710_1	41.589	214	122	1	1	214	1	211	1.35e-57	184		arCOG02274	K	-	Transcriptional regulator, contains HTH domain
BABGKMDJ_00889	WP_049998998_1	47.207	555	265	9	1	528	1	554	4.48e-159	468		arCOG00856	I	CaiC	Acyl-CoA synthetase (AMP-forming)/AMP-acid ligase II
BABGKMDJ_00890	WP_096393336_1	55.319	94	37	2	8	98	3	94	6.47e-25	93.2		arCOG04345	J	RPR2	RNase P subunit RPR2
BABGKMDJ_00891	WP_012309114_1	34.286	70	34	4	2	63	51	116	0.22	32		arCOG09425	S	-	Uncharacterized membrane protein
BABGKMDJ_00892	WP_049921921_1	38.554	249	141	3	42	283	71	314	1.4e-47	165		arCOG02985	T	-	Protease prsW family, M79 MEROPS family
BABGKMDJ_00893	WP_086887807_1	46.444	450	234	2	8	453	2	448	1.77e-135	401		arCOG04466	R	-	Na+-dependent transporter of the SNF family
BABGKMDJ_00894	ERH09255_1	38.344	326	189	5	26	349	148	463	6.75e-47	169		arCOG04521	V	-	Predicted permease, implicated in Halocine C8 export
BABGKMDJ_00895	WP_011844127_1	39.286	28	17	0	5	32	157	184	1.3	28.5		arCOG00990	J	-	Queuine tRNA-ribosyltransferase, contain PUA domain
BABGKMDJ_00896	WP_049929015_1	59.239	184	68	2	4	187	3	179	4.73e-70	214		arCOG04150	J	Krr1	rRNA processing protein Krr1/Pno1, contains KH domain
BABGKMDJ_00897	WP_054863075_1	48.092	131	64	2	5	134	4	131	6.7e-34	118		arCOG01137	I	FadM	Acyl-CoA thioesterase FadM
BABGKMDJ_00898	WP_077206639_1	45.37	216	115	1	1	213	69	284	1.63e-58	191
BABGKMDJ_00899	WP_013129083_1	37.234	188	114	2	1	184	1	188	1.51e-43	147		arCOG00905	L	-	Uracil-DNA glycosylase
BABGKMDJ_00900	WP_008896605_1	45.455	55	26	2	121	171	32	86	0.6	34.7		arCOG10315	S	-	Uncharacterized protein
BABGKMDJ_00901	WP_009487817_1	47.633	338	144	5	2	321	21	343	1.86e-81	254		arCOG02849	P	ArsA	Oxyanion-translocating ATPase
BABGKMDJ_00902	WP_049969091_1	29.101	189	101	6	108	293	47	205	6.06e-10	62		arCOG03962	S	-	Uncharacterized protein with SCP/PR1 domains
BABGKMDJ_00903	ESS08019_1	34.007	297	177	8	3	297	161	440	3.82e-39	146		arCOG02492	S	-	Secreted protein, with PKD repeat domain
BABGKMDJ_00904	WP_103425806_1	51.485	202	89	3	3	196	2	202	1.82e-59	188		arCOG00504	R	-	Metal-dependent hydrolase of the beta-lactamase superfamily II
BABGKMDJ_00905	WP_015858181_1	38.34	253	152	3	1	253	1	249	8.82e-33	123		arCOG02050	P	TauE	Sulfite exporter TauE/SafE/YfcA and related permeases, UPF0721 family
BABGKMDJ_00906	WP_069281318_1	33.75	80	38	3	23	87	9	88	0.14	35.4		arCOG01550	C	HyaB	Ni,Fe-hydrogenase I large subunit
BABGKMDJ_00907	WP_007314186_1	24.528	106	52	4	3	82	299	402	0.041	35.4		arCOG00547	J	RnjA	mRNA degradation ribonuclease J1/J2
BABGKMDJ_00908	WP_076146883_1	37.931	58	28	2	40	96	27	77	0.37	33.1		arCOG04061	K	EGD2	Transcription factor homologous to NACalpha-BTF3
BABGKMDJ_00909	OFV67760_1	32.653	49	29	1	11	55	2	50	0.000368	38.1		arCOG07447	S	-	Uncharacterized secreted or membrane coiled-coil protein
BABGKMDJ_00910	WP_079233679_1	51.515	66	32	0	1	66	1	66	1.21e-18	75.1		arCOG04561	R	-	Flavin-binding protein dodecin
BABGKMDJ_00911	WP_077207754_1	29.437	231	144	3	1	212	1	231	2.88e-27	107		arCOG11826	S	-	Uncharacterized protein
BABGKMDJ_00912	WP_048169581_1	31.818	88	45	3	16	98	14	91	1.4	31.6		arCOG06706	S	-	Uncharacterized membrane protein
BABGKMDJ_00913	WP_049928009_1	37.714	175	101	1	12	186	139	305	5.17e-30	115		arCOG00505	R	-	Metal-dependent hydrolase of the beta-lactamase superfamily II
BABGKMDJ_00914	WP_014555773_1	54.121	364	163	3	2	363	10	371	3.12e-124	367		arCOG01481	H	PncB	Nicotinic acid phosphoribosyltransferase
BABGKMDJ_00915	WP_006182681_1	49.223	193	97	1	3	195	8	199	2.97e-58	185		arCOG01336	S	AMMECR1	Uncharacterized protein
BABGKMDJ_00916	WP_008384610_1	48.295	176	86	2	1	171	33	208	2.32e-50	165		arCOG00288	C	NfnB	Nitroreductase
BABGKMDJ_00917	WP_087715001_1	34.211	456	288	5	237	684	353	804	1.86e-78	270		arCOG02276	T	-	Signal transduction regulator, containsPAS and HTH domains
BABGKMDJ_00918	WP_077206225_1	44.086	465	236	8	15	473	10	456	1.67e-123	371		arCOG02814	Q	CypX	Cytochrome P450
BABGKMDJ_00919	WP_049909371_1	45.344	247	116	6	3	233	23	266	3.64e-52	175		arCOG06106	Q	-	Predicted ring-cleavage extradiol dioxygenase
BABGKMDJ_00920	WP_006056753_1	43.919	148	75	2	1	148	1	140	8.28e-36	124		arCOG00606	R	-	CBS domain
BABGKMDJ_00921	WP_006067688_1	58.454	207	78	4	1	199	1	207	7.05e-76	230		arCOG00086	E	TrpG	Anthranilate/para-aminobenzoate synthase component II
BABGKMDJ_00922	WP_068575624_1	27.66	141	79	4	7	138	21	147	1.2	35		arCOG01349	G	SuhB	Archaeal fructose-1,6-bisphosphatase or related enzyme of inositol monophosphatase family
BABGKMDJ_00923	BAI61553_1	26.48	321	192	14	30	334	4	296	6.65e-16	80.9
BABGKMDJ_00924	WP_004060557_1	48.433	351	172	5	6	354	13	356	3.58e-101	306		arCOG04682	R	-	Predicted aminoglycoside phosphotransferase
BABGKMDJ_00925	WP_012964838_1	40.816	49	29	0	3	51	1134	1182	0.000592	39.7		arCOG01497	C	NarG	Nitrate reductase alpha subunit
BABGKMDJ_00926	WP_049922983_1	51.053	190	92	1	1	190	1	189	3.94e-57	182		arCOG06202	Q	-	SAM-dependent methyltransferase
BABGKMDJ_00927	WP_048096238_1	48.372	430	208	6	1	428	1	418	3.73e-133	393		arCOG01707	I	CaiA	Acyl-CoA dehydrogenase
BABGKMDJ_00928	WP_048096240_1	53.2	250	110	2	13	262	6	248	7.29e-90	270		arCOG04489	Q	-	Acetoacetate decarboxylase related enzyme
BABGKMDJ_00929	WP_095636157_1	66.667	12	4	0	31	42	124	135	2.9	28.1		arCOG07777	N	-	Predicted pilin/flagellin
BABGKMDJ_00930	EGQ40391_1	60.87	23	9	0	1	23	32	54	0.8	30.4		arCOG03199	M	AglH/Rfe	UDP-N-acetylmuramyl pentapeptide phosphotransferase/UDP-N-acetylglucosamine-1-phosphate transferase
BABGKMDJ_00931	WP_013880800_1	30.769	91	57	3	148	236	102	188	0.15	37.4		arCOG00272	G	RhaT	Permease of the drug/metabolite transporter (DMT) superfamily
BABGKMDJ_00932	ESS12544_1	47.872	282	140	5	18	296	6	283	1.66e-79	246		arCOG03054	U	SecF	Preprotein translocase subunit SecF
BABGKMDJ_00933	WP_006110683_1	40.761	368	188	8	6	345	8	373	7.07e-79	250		arCOG04149	J	NMD3	NMD protein affecting ribosome stability and mRNA decay
BABGKMDJ_00934	WP_039402052_1	32.53	83	51	2	1	83	247	324	0.042	35.8
BABGKMDJ_00935	KKK40339_1	25.676	148	91	4	17	153	11	150	0.000491	43.1
BABGKMDJ_00936	WP_066380971_1	57.751	329	137	1	4	332	7	333	5.09e-122	357		arCOG02881	P	ECM27	Ca2+/Na+ antiporter
BABGKMDJ_00937	WP_050049342_1	63.158	171	62	1	1	170	1	171	1.44e-75	226		arCOG04702	R	-	Phospholipid-binding protein
BABGKMDJ_00938	PKP61346_1	31.481	54	30	1	11	64	427	473	2.4	29.6		arCOG00057	M	GlmS	Glucosamine 6-phosphate synthetase
BABGKMDJ_00939	WP_066141376_1	46.875	32	17	0	41	72	147	178	0.93	31.2
BABGKMDJ_00940	WP_095636795_1	50.92	326	155	4	52	373	260	584	4.29e-102	317		arCOG02333	T	-	Signal transduction histidine kinase, contains REC and PAS domains
BABGKMDJ_00941	WP_007544765_1	53.659	41	19	0	9	49	7	47	6.37e-13	59.3		arCOG06412	S	-	Zn ribbon containing protein
BABGKMDJ_00942	WP_008388558_1	61.842	152	54	1	1	148	1	152	4.19e-65	199		arCOG00512	V	NimA	Nitroimidazol reductase NimA or a related FMN-containing flavoprotein, pyridoxamine 5'-phosphate oxidase superfamily
BABGKMDJ_00943	WP_005554201_1	54.187	609	259	12	1	599	1	599	0	637		arCOG00280	L	-	HerA helicase
BABGKMDJ_00944	WP_089778165_1	52.231	381	172	6	8	380	10	388	3.12e-113	339		arCOG01000	E	PepP	Xaa-Pro aminopeptidase
BABGKMDJ_00945	ERH00970_1	47.059	289	135	5	5	287	4	280	7.53e-69	218		arCOG01726	H	IspA	Geranylgeranyl pyrophosphate synthase
BABGKMDJ_00946	WP_015789575_1	45.869	351	185	3	1	347	1	350	5.09e-102	309		arCOG04151	R	-	ABC-type multidrug transport system, permease component
BABGKMDJ_00947	WP_017343844_1	61.074	149	58	0	1	149	1	149	7.85e-61	187		arCOG01580	K	-	DNA-binding transcriptional regulator, Lrp family
BABGKMDJ_00948	WP_077205845_1	42.908	282	160	1	2	282	3	284	2.28e-76	237		arCOG01792	Q	-	SAM-dependent methyltransferase
BABGKMDJ_00949	WP_049927987_1	44.699	349	178	5	1	343	7	346	1.23e-63	213		arCOG03691	R	-	Cell surface protein
BABGKMDJ_00950	WP_066147715_1	31.395	86	54	1	21	101	323	408	0.003	42.4		arCOG02174	R	-	Predicted exporter of the RND superfamily
BABGKMDJ_00951	WP_101349740_1	32.99	194	125	3	5	195	5	196	1.68e-31	118		arCOG02381	N	CheC	Chemotaxis protein CheC, phosphatase
BABGKMDJ_00952	WP_004590771_1	43.249	511	251	8	344	851	189	663	5.85e-122	386		arCOG04403	N	CheA	Chemotaxis protein histidine kinase or related kinase
BABGKMDJ_00953	WP_006054666_1	40.896	335	198	0	1	335	54	388	4.05e-65	214		arCOG10675	S	-	Uncharacterized membrane protein
BABGKMDJ_00954	WP_066379274_1	45.411	207	110	2	1	206	1	205	2.11e-58	186		arCOG02280	K	-	Transcriptional regulator, contains HTH domain
BABGKMDJ_00955	WP_049925642_1	63.342	371	127	4	3	364	5	375	5.52e-168	477		arCOG00940	R	-	Radical SAM superfamily enzyme
BABGKMDJ_00956	WP_049897040_1	50.526	95	47	0	4	98	3	97	1.74e-25	94.7		arCOG03915	S	-	Uncharacterized membrane protein
BABGKMDJ_00957	WP_050047377_1	49.057	53	26	1	3	54	72	124	1.18e-09	53.1		arCOG03067	K	ArsR	Transcriptional regulator containing HTH domain, ArsR family
BABGKMDJ_00958	WP_006651653_1	50.658	304	146	2	1	300	1	304	5.72e-94	284		arCOG00021	H	ThiN	Thiamine-phosphate synthase and thiamin biosynthesis regulator ThiR
BABGKMDJ_00959	WP_011406366_1	27.632	76	51	2	1	76	1	72	0.2	35.8		arCOG07910	S	-	Zn-ribbons containing membrane protein
BABGKMDJ_00960	WP_006055317_1	61.033	426	158	3	1	423	250	670	0	541		arCOG04199	I	FAA1	Long-chain acyl-CoA synthetase (AMP-forming)
BABGKMDJ_00961	WP_006650283_1	55.294	85	37	1	12	95	19	103	2.64e-28	101		arCOG15026	S	-	Uncharacterized protein
BABGKMDJ_00962	WP_049972767_1	61.538	416	159	1	2	417	19	433	0	528		arCOG01352	E	GdhA	Glutamate dehydrogenase/leucine dehydrogenase
BABGKMDJ_00963	WP_075936883_1	50.267	187	91	2	7	192	9	194	4.95e-59	187		arCOG02865	R	YozB	Predicted membrane metallochaperone YozB (3H, Sco1 fusion), DUF420 family
BABGKMDJ_00964	AFU59821_1	47.059	34	16	1	23	56	46	77	1.9	30.4		arCOG03182	K	MarR	Transcriptional regulator, MarR family
BABGKMDJ_00966	KPN29455_1	58.524	393	158	1	3	390	4	396	2.52e-151	437		arCOG00666	M	GCD1	N-acetylglucosamine-1-phosphate uridyltransferase
BABGKMDJ_00967	WP_014051120_1	49.18	366	170	6	1	356	25	384	1.39e-109	328		arCOG00666	M	GCD1	N-acetylglucosamine-1-phosphate uridyltransferase
BABGKMDJ_00968	WP_050048049_1	34.286	70	45	1	2	70	8	77	7.99e-05	41.2		arCOG06289	S	-	Uncharacterized membrane protein
BABGKMDJ_00969	WP_009487282_1	51.818	110	53	0	4	113	1	110	7.48e-20	81.3		arCOG03363	C	NtpF	Archaeal/vacuolar-type H+-ATPase subunit H
BABGKMDJ_00970	WP_005553243_1	52.457	753	300	9	7	715	1	739	0	727		arCOG04138	C	NtpI	Archaeal/vacuolar-type H+-ATPase subunit I
BABGKMDJ_00971	WP_019992151_1	72.059	68	19	0	1	68	333	400	2.16e-31	115		arCOG01707	I	CaiA	Acyl-CoA dehydrogenase
BABGKMDJ_00972	WP_058994266_1	27.426	237	142	7	1	215	1	229	9.18e-12	67.8		arCOG11826	S	-	Uncharacterized protein
BABGKMDJ_00973	WP_053967215_1	26.609	233	139	6	21	228	2	227	9.38e-17	79.7		arCOG11826	S	-	Uncharacterized protein
BABGKMDJ_00974	WP_007978983_1	34.783	69	37	2	21	81	361	429	0.51	35		arCOG10133	S	-	Uncharacterized protein containing right handed beta helix region
BABGKMDJ_00975	WP_049942943_1	45.299	117	64	0	6	122	2	118	2.76e-24	93.2		arCOG09016	S	-	Uncharacterized protein
BABGKMDJ_00976	WP_008415673_1	72.826	552	146	2	5	554	35	584	0	791		arCOG00570	I	-	Geranylgeranyl reductase, flavoprotein
BABGKMDJ_00977	WP_015320666_1	76.151	239	54	2	1	236	277	515	7.25e-126	369		arCOG00448	C	FixA	Electron transfer flavoprotein, alpha and beta subunits
BABGKMDJ_00978	ABP51069_1	31.884	69	43	1	61	125	26	94	0.84	34.7
BABGKMDJ_00979	WP_049989594_1	49.675	308	150	4	54	357	7	313	1.09e-92	283		arCOG02833	O	DegQ	Serine protease Do (heat-shock protein)
BABGKMDJ_00980	WP_008526231_1	61.429	210	69	5	1	203	9	213	4.55e-81	244		arCOG00089	E	HisH	Glutamine amidotransferase
BABGKMDJ_00981	WP_049996077_1	40.741	540	292	13	207	731	618	1144	4.98e-100	337		arCOG02333	T	-	Signal transduction histidine kinase, contains REC and PAS domains
BABGKMDJ_00983	WP_008418408_1	44.444	27	15	0	22	48	71	97	3.5	28.1		arCOG05810	E	PxpA	5-oxoprolinase subunit A
BABGKMDJ_00984	WP_013296282_1	44.565	92	50	1	25	116	131	221	1.14e-18	81.6		arCOG00039	J	QueC	7-cyano-7-deazaguanine synthase (queuosine biosynthesis)
BABGKMDJ_00985	WP_021072660_1	57.547	106	42	1	1	106	1	103	1.34e-35	121		arCOG02021	P	PspE	Rhodanese-related sulfurtransferase
BABGKMDJ_00986	WP_015788361_1	58.228	79	33	0	1	79	1	79	7.07e-29	103		arCOG02749	K	-	Transcriptional regulator, TrmB family
BABGKMDJ_00987	WP_008308333_1	48.097	289	148	1	18	306	7	293	2.14e-74	244		arCOG04203	P	MgtC	Mg2+ transport system protein
BABGKMDJ_00988	WP_049996908_1	60.963	187	64	3	1	182	1	183	5.82e-74	224		arCOG00030	F	Apt	Adenine/guanine phosphoribosyltransferase or related PRPP-binding protein
BABGKMDJ_00989	WP_008323650_1	55.33	394	165	3	3	396	2	384	3.57e-145	421		arCOG01704	H	Dfp	Phosphopantothenoylcysteine synthetase/decarboxylase
BABGKMDJ_00990	WP_053967008_1	32.164	171	102	4	1	159	1	169	3.64e-23	94		arCOG02899	R	-	Polyketide cyclase/dehydrase family protein involved in binding/transport of lipids
BABGKMDJ_00991	WP_083755808_1	34.562	217	135	3	3	216	192	404	1.65e-29	117		arCOG00984	C	EutG	Alcohol dehydrogenase, class IV
BABGKMDJ_00992	WP_015233318_1	55.056	89	39	1	2	90	180	267	1.12e-24	96.7		arCOG01648	HR	MenH	2-succinyl-6-hydroxy-2,4-cyclohexadiene-1-carboxylate synthase MenH and related esterases, alpha/beta hydrolase fold
BABGKMDJ_00993	WP_006883280_1	81.818	66	10	1	1	66	1	64	2.17e-30	104		arCOG02984	K	CspC	Cold shock protein, CspA family
BABGKMDJ_00994	WP_097380429_1	32.8	125	67	5	168	283	19	135	0.01	40		arCOG10778	S	-	Uncharacterized protein
BABGKMDJ_00995	WP_005533736_1	38.71	279	163	4	1	274	1	276	3.88e-55	182		arCOG08926	S	-	Uncharacterized protein
BABGKMDJ_00996	WP_081758063_1	61.25	80	31	0	4	83	1	80	5.12e-26	94.7		arCOG04789	S	-	Uncharacterized protein
BABGKMDJ_00997	WP_050049172_1	49.235	327	150	8	2	313	5	330	1.44e-91	279		arCOG00469	L	RFCS	Clamp loader ATPase, small subunit
BABGKMDJ_00998	WP_007704665_1	48.649	259	132	1	1	259	1	258	8.59e-78	240		arCOG04626	S	-	Uncharacterized protein
BABGKMDJ_00999	AOV94370_1	70.408	294	87	0	1	294	179	472	1.1e-153	441		arCOG04246	J	RtcB	RNA 3'-P ligase, RtcB family protein
BABGKMDJ_01000	WP_013296065_1	43.373	166	81	4	1	155	155	318	4.75e-35	128		arCOG00352	R	Nog1	GTP-binding protein, GTP1/Obg family
BABGKMDJ_01001	WP_005576062_1	21.839	87	68	0	7	93	11	97	0.017	37.7		arCOG02416	N	-	Major pilin/Flagellin, FlaG/FlaF family
BABGKMDJ_01002	WP_019991664_1	44.898	98	49	2	6	98	15	112	1.72e-12	64.7		arCOG02416	N	-	Major pilin/Flagellin, FlaG/FlaF family
BABGKMDJ_01003	WP_049907299_1	56.522	23	10	0	8	30	71	93	3.4	27.3		arCOG02350	T	-	PAS domain
BABGKMDJ_01004	WP_013335268_1	36.585	41	23	1	13	50	268	308	3.6	28.5		arCOG00770	K	DinG	Rad3-related DNA helicase
BABGKMDJ_01005	WP_013037660_1	53.02	149	66	1	1	145	1	149	8.65e-54	169		arCOG01344	J	RPS19A	Ribosomal protein S19E (S16A)
BABGKMDJ_01006	ESS05640_1	50.166	301	127	6	5	290	1	293	2.24e-76	238		arCOG00638	H	ThiL	Thiamine monophosphate kinase
BABGKMDJ_01007	WP_058984224_1	60.748	107	42	0	2	108	6	112	2.8e-44	143		arCOG01121	S	-	SWIM zinc finger
BABGKMDJ_01008	BAI60872_1	48.649	37	19	0	1	37	4	40	9.5e-06	42		arCOG11677	S	-	Uncharacterized protein
BABGKMDJ_01009	WP_009487658_1	31.915	282	175	6	23	301	37	304	2.16e-40	147		arCOG03787	V	-	LEA14-like desiccation related protein
BABGKMDJ_01010	WP_069281394_1	26.23	61	45	0	17	77	110	170	0.62	32.3		arCOG00090	F	GuaA	GMP synthase - Glutamine amidotransferase domain
BABGKMDJ_01011	WP_049936115_1	66.238	311	104	1	3	312	5	315	7.92e-149	424		arCOG00434	N	-	AAA+ ATPase of MoxR-like family, a component of a putative secretion system
BABGKMDJ_01012	WP_103425291_1	46.512	301	142	2	2	300	3	286	3.18e-84	258		arCOG02745	S	-	Uncharacterized protein, DUF58 family, contains vWF domain
BABGKMDJ_01013	WP_049994837_1	53.571	112	52	0	1	112	1	112	8.93e-33	115		arCOG01342	O	GimC	Prefoldin, chaperonin cofactor
BABGKMDJ_01014	WP_005538155_1	37.805	82	37	4	30	97	402	483	0.005	38.5		arCOG07561	V	-	Secreted multidomain protein, often contains vWA and Ca(2+)-binding domain (some could contain a C-terminal toxin domain)
BABGKMDJ_01015	WP_049898513_1	66.397	247	83	0	1	247	321	567	4.2e-120	357		arCOG02705	I	-	Acetyl-CoA carboxylase, carboxyltransferase component
BABGKMDJ_01016	WP_058991917_1	28.169	142	81	4	27	147	149	290	0.003	43.5		arCOG02966	S	-	HEAT repeats containing protein
BABGKMDJ_01017	ERH08876_1	72.137	262	72	1	5	265	4	265	5.67e-137	394		arCOG01259	I	FabG	Short-chain alcohol dehydrogenase
BABGKMDJ_01018	WP_013142851_1	38.182	55	30	2	29	81	29	81	0.35	32.3		arCOG03878	K	-	Predicted transcriptional regulator, contains HTH domain
BABGKMDJ_01019	WP_081758051_1	24.211	95	69	2	26	120	111	202	4.1	32.7		arCOG01411	M	RfaG	Glycosyltransferase
BABGKMDJ_01020	WP_007976009_1	52.708	277	126	3	1	273	1	276	6e-98	291		arCOG06322	E	PutA	Proline dehydrogenase
BABGKMDJ_01021	WP_054299128_1	25.882	85	61	1	124	208	268	350	0.05	39.3		arCOG01547	C	HycE	Ni,Fe-hydrogenase III large subunit and subunit G
BABGKMDJ_01022	WP_049969931_1	79.31	58	12	0	1	58	151	208	2.45e-26	98.2
BABGKMDJ_01023	WP_013142837_1	31.915	47	32	0	3	49	242	288	2.4	30.4		arCOG02658	V	Csm3g7	CRISPR-Cas system related protein, RAMP superfamily Cas7 group
BABGKMDJ_01024	WP_007998928_1	32.727	55	37	0	7	61	51	105	1.5	29.6		arCOG06277	S	-	Uncharacterized protein
BABGKMDJ_01025	WP_015762174_1	35.74	277	169	5	26	293	18	294	1.71e-41	148		arCOG06367	S	-	Uncharacterized protein
BABGKMDJ_01026	ESQ25295_1	39.13	46	27	1	37	81	565	610	0.49	35		arCOG03867	G	-	Uncharacterized protein, contains beta-Glucocerebrosidase 2 and DUF608 domains
BABGKMDJ_01027	WP_049900626_1	44.554	101	43	5	1	89	67	166	1.26e-05	48.9		arCOG06339	R	-	Cell surface protein
BABGKMDJ_01028	KYK34377_1	30.405	148	87	4	2	148	1	133	1.66e-11	63.9		arCOG01792	Q	-	SAM-dependent methyltransferase
BABGKMDJ_01029	WP_015322849_1	45.703	256	138	1	9	263	2	257	3.88e-67	212		arCOG04965	S	BrkB	Uncharacterized membrane protein, BrkB/YihY/UPF0761 family
BABGKMDJ_01030	WP_098724353_1	40.816	147	74	3	1	144	1	137	8.35e-24	93.6		arCOG11887	S	-	Uncharacterized membrane protein
BABGKMDJ_01031	WP_007981587_1	51.261	119	56	2	5	122	9	126	8.08e-33	115		arCOG02851	P	{NirD}	Ferredoxin subunit of nitrite reductase or ring-hydroxylating dioxygenase
BABGKMDJ_01032	AJM92865_1	33.333	60	33	3	127	185	39	92	0.01	38.1		arCOG08744	S	-	Zn finger domain containing protein
BABGKMDJ_01033	WP_049996716_1	58.824	102	42	0	1	102	1	102	4.7e-36	121		arCOG04373	H	YqgV	Thiamin-binding stress-response protein YqgV, UPF0045 family
BABGKMDJ_01034	WP_005533736_1	39.568	278	157	6	1	272	1	273	5.81e-54	179		arCOG08926	S	-	Uncharacterized protein
BABGKMDJ_01035	OFV67251_1	28.409	176	100	9	53	215	323	485	0.43	36.2		arCOG01808	N	TadC	Pilus assembly protein TadC
BABGKMDJ_01036	WP_006079169_1	64.583	240	84	1	1	239	942	1181	4.88e-99	316		arCOG04447	L	-	Archaeal DNA polymerase II, large subunit
BABGKMDJ_01037	OKY77775_1	53.116	337	142	2	15	350	3	324	2.83e-109	325		arCOG02267	P	PitA	Phosphate/sulphate permease
BABGKMDJ_01038	WP_049937538_1	66.418	134	45	0	8	141	6	139	1.08e-58	182		arCOG00919	L	-	Holliday junction resolvase, archaeal type
BABGKMDJ_01039	WP_049952107_1	66.21	219	63	2	1	219	66	273	4.62e-102	300		arCOG01331	O	HtpX	Zn-dependent protease with chaperone function
BABGKMDJ_01040	WP_052721755_1	33.333	60	38	2	59	118	154	211	0.06	37.7		arCOG03526	Q	-	SAM-dependent methyltransferase
BABGKMDJ_01041	WP_004043678_1	41.196	602	341	8	2	596	3	598	1.54e-117	365		arCOG02905	R	-	von Willebrand factor type A (vWA) domain containing protein
BABGKMDJ_01042	WP_101296158_1	35.484	62	39	1	35	96	53	113	5.96e-07	48.1		arCOG09311	S	-	Uncharacterized membrane protein
BABGKMDJ_01043	WP_101350264_1	46.465	198	99	3	1	193	1	196	3.04e-43	149		arCOG00307	J	RPP1	RNase P/RNase MRP subunit p30
BABGKMDJ_01044	WP_008364743_1	50.442	113	52	1	3	111	2	114	7.39e-29	107		arCOG01365	J	POP5	RNase P/RNase MRP subunit POP5
BABGKMDJ_01045	WP_017343302_1	57.627	236	100	0	1	236	1	236	1.11e-96	286		arCOG00971	O	PRE1	20S proteasome, alpha subunit
BABGKMDJ_01046	WP_049998148_1	42.063	126	67	3	1	123	176	298	1.7e-24	98.2		arCOG00505	R	-	Metal-dependent hydrolase of the beta-lactamase superfamily II
BABGKMDJ_01047	WP_011321960_1	35.971	139	83	3	22	154	14	152	6.54e-10	58.2
BABGKMDJ_01048	WP_011321960_1	35.433	127	78	2	29	151	22	148	6.76e-13	65.9
BABGKMDJ_01049	WP_015410703_1	73.6	125	32	1	1	124	1	125	1.1e-56	175		arCOG07589	V	-	PIN domain containing protein
BABGKMDJ_01050	WP_086890161_1	61.728	81	31	0	1	81	3	83	2.02e-29	103		arCOG08216	V	AbrB	AbrB family transcriptional regulator, antitoxin component of toxin-antitoxin system
BABGKMDJ_01051	WP_059057655_1	57.522	226	92	1	1	222	375	600	4.73e-78	248		arCOG01560	J	InfB	Translation initiation factor 2 (IF-2; GTPase)
BABGKMDJ_01052	WP_011305738_1	26.984	189	126	3	430	607	51	238	5.83e-16	84.3		arCOG03124	S	-	Pentapeptide repeats containing protein
BABGKMDJ_01053	WP_049937927_1	74.757	103	26	0	1	103	1	103	4.67e-53	164		arCOG04743	R	-	Helicase associated uncharacterized terminal domain
BABGKMDJ_01054	WP_012955950_1	33.333	51	27	2	3	53	696	739	0.065	33.5		arCOG06658	S	-	Uncharacterized protein
BABGKMDJ_01055	WP_095637513_1	72.109	294	81	1	1	294	1	293	2.48e-154	437		arCOG01803	P	TauA	ABC-type nitrate/sulfonate/bicarbonate transport system, periplasmic component
BABGKMDJ_01056	ESQ21218_1	48.78	41	21	0	136	176	1	41	0.064	34.7
BABGKMDJ_01057	WP_006089516_1	54.545	341	151	4	3	340	5	344	6.36e-123	365		arCOG00585	O	Mrp	Fe-S cluster carrier ATPase, Mrp/ApbC/NBP35 family
BABGKMDJ_01058	WP_049988036_1	39.062	64	39	0	1	64	1	64	2.4e-10	53.9
BABGKMDJ_01059	WP_013880207_1	56.25	96	41	1	7	101	2	97	1.92e-31	109		arCOG08121	S	-	Uncharacterized protein
BABGKMDJ_01060	WP_012616925_1	31.081	74	34	3	3	62	220	290	1.6	30.4		arCOG02350	T	-	PAS domain
BABGKMDJ_01061	WP_004967715_1	62.411	141	53	0	10	150	17	157	1.52e-59	186		arCOG06271	S	-	Uncharacterized protein
BABGKMDJ_01062	WP_007140548_1	52.381	105	37	2	4	101	323	421	1.3e-27	108		arCOG06270	C	-	Cytochrome cbb3 oxidase subunit I
BABGKMDJ_01063	WP_058983771_1	59.073	259	105	1	9	266	11	269	2.86e-94	281		arCOG04399	K	-	Predicted transcriptional regulator
BABGKMDJ_01064	WP_054863772_1	38.583	127	65	4	13	129	7	130	4.54e-20	83.2		arCOG04630	S	-	Uncharacterized protein
BABGKMDJ_01065	WP_066380633_1	37.225	591	282	16	7	521	5	582	5.97e-108	337		arCOG04064	O	RseP	Membrane-associated protease RseP, regulator of RpoE activity in bacteria
BABGKMDJ_01066	WP_006079083_1	38.835	103	51	3	1	103	1	91	1.78e-10	58.5		arCOG04728	S	-	Uncharacterized protein
BABGKMDJ_01067	OKY77160_1	38.889	126	74	2	1	126	1	123	5.83e-26	98.2		arCOG01486	J	RnmV	5S rRNA maturation endonuclease (Ribonuclease M5), contains TOPRIM domain
BABGKMDJ_01068	WP_101294071_1	63.83	141	46	3	1	140	509	645	7.04e-49	169		arCOG01697	C	AcnA	Aconitase A
BABGKMDJ_01069	WP_049894690_1	33.632	223	146	2	3	223	1	223	2.37e-37	134		arCOG02452	R	-	KaiC family ATPase, possibly inactivated
BABGKMDJ_01070	WP_009378121_1	36.207	290	177	5	1	282	1	290	2.92e-55	184		arCOG06363	T	FhlA	Signal transduction protein, GAF and REC domains
BABGKMDJ_01071	WP_012185127_1	38.182	55	31	1	28	79	12	66	1.1	33.1
BABGKMDJ_01072	WP_005575536_1	34.426	61	40	0	6	66	22	82	1.1	31.2		arCOG04315	I	AtoE	Short chain fatty acids transporter
BABGKMDJ_01073	WP_076583188_1	51.412	531	251	3	1	527	1	528	0	528		arCOG06405	F	-	HTTM domain containing membrane enzyme
BABGKMDJ_01074	WP_086889968_1	65.517	29	10	0	16	44	17	45	5.6e-07	47.4		arCOG06405	F	-	HTTM domain containing membrane enzyme
BABGKMDJ_01075	WP_048145290_1	26.316	133	78	7	20	145	290	409	1.5	33.5		arCOG03038	R	-	TPR repeats containing protein
BABGKMDJ_01076	WP_049899614_1	60.983	346	118	5	21	362	32	364	1.99e-122	360		arCOG01007	P	FepD	ABC-type Fe3+-siderophore transport system, permease component
BABGKMDJ_01077	WP_049923213_1	35.185	54	29	1	81	128	114	167	4	32.7		arCOG03912	S	-	Uncharacterized membrane protein
BABGKMDJ_01078	OLD05503_1	30.872	149	102	1	3	151	15	162	1.62e-16	77.4		arCOG00979	R	TrmR	tRNA 5-hydroxyU34 O-methylase YrrM/TrmR
BABGKMDJ_01079	WP_007977120_1	57.895	342	143	1	1	341	1	342	2.02e-140	405		arCOG05373	H	HemH	Protoheme ferro-lyase
BABGKMDJ_01080	WP_009760785_1	69.106	123	38	0	1	123	1	123	6.17e-58	178		arCOG01303	E	GcvH	Glycine cleavage system H protein (lipoate-binding)
BABGKMDJ_01081	WP_004059819_1	56.986	365	147	5	2	360	3	363	3.49e-137	398		arCOG00756	E	GcvT	Glycine cleavage system T protein (aminomethyltransferase)
BABGKMDJ_01082	WP_058581664_1	55.65	354	156	1	1	354	1	353	4.51e-125	367		arCOG01350	F	-	Predicted inorganic polyphosphate/ATP-NAD kinase
BABGKMDJ_01083	WP_008367165_1	54.938	324	128	6	3	312	2	321	3.5e-101	304		arCOG04395	H	CofD	LPPG:FO 2-phospho-L-lactate transferase, F420 biosynthesis enzyme
BABGKMDJ_01085	WP_097297913_1	38.976	254	149	4	4	252	9	261	5.47e-59	191		arCOG01349	G	SuhB	Archaeal fructose-1,6-bisphosphatase or related enzyme of inositol monophosphatase family
BABGKMDJ_01086	WP_048205181_1	48.846	260	127	4	43	297	19	277	1.49e-76	238		arCOG01348	H	nadF	NAD kinase
BABGKMDJ_01087	WP_049993620_1	60.8	125	46	1	4	128	3	124	2.23e-47	156		arCOG02708	E	GloA	Lactoylglutathione lyase or related enzyme
BABGKMDJ_01088	WP_011322827_1	37.5	64	38	2	30	91	12	75	1.3e-06	46.6		arCOG04741	S	-	Zn finger protein
BABGKMDJ_01089	WP_049951548_1	68.085	329	100	3	1	324	69	397	1.22e-158	452		arCOG04256	K	RpoC/Rpo11	DNA-directed RNA polymerase subunit A''
BABGKMDJ_01090	WP_006092321_1	45.985	137	74	0	17	153	4	140	1.39e-35	125		arCOG06355	S	-	Uncharacterized protein, DUF2062 family
BABGKMDJ_01091	WP_077207207_1	36.965	257	160	2	1	255	28	284	2.51e-45	157		arCOG02808	K	-	Transcriptional regulator, implicated in bacteriocin system regulation, contains HTH domain
BABGKMDJ_01092	ESS12141_1	64.583	48	17	0	1	48	301	348	2.28e-17	76.6		arCOG01107	E	ArgE	Acetylornithine deacetylase/Succinyl-diaminopimelate desuccinylase or related deacylase
BABGKMDJ_01093	WP_014586737_1	51.667	240	105	5	8	243	9	241	3.05e-72	224		arCOG02714	H	CofE	F(420)-0:gamma-glutamyl ligase, F420 coenzyme biosynthesis enzyme
BABGKMDJ_01094	WP_021074484_1	35.897	195	117	4	11	197	1	195	6.64e-25	100		arCOG04723	S	-	Uncharacterized protein
BABGKMDJ_01095	WP_049937401_1	62.094	277	86	6	1	265	1	270	2.38e-104	307		arCOG00081	F	PyrF	Orotidine-5'-phosphate decarboxylase
BABGKMDJ_01096	WP_009071530_1	44.186	43	20	1	18	60	130	168	3	29.6		arCOG00905	L	-	Uracil-DNA glycosylase
BABGKMDJ_01097	WP_006054609_1	73.973	73	19	0	4	76	5	77	4.98e-35	117		arCOG03928	R	-	SirA-like two-layered alpha/beta sandwich domain
BABGKMDJ_01098	WP_020444942_1	45.93	172	90	2	6	177	36	204	1.41e-43	147		arCOG02280	K	-	Transcriptional regulator, contains HTH domain
BABGKMDJ_01099	WP_096388950_1	54.023	87	40	0	1	87	1	87	3.11e-25	93.2		arCOG03929	R	-	SirA-like two-layered alpha/beta sandwich domain
BABGKMDJ_01100	EGQ39824_1	30.769	52	36	0	26	77	195	246	0.17	36.2
BABGKMDJ_01101	PLJ76960_1	41.667	36	19	1	112	145	9	44	3.2	32.3		arCOG00202	P	EcfA2	Energy-coupling factor transporter ATP-binding protein EcfA2
BABGKMDJ_01102	WP_008325997_1	52.252	333	155	3	1	332	2	331	3.08e-120	353		arCOG00318	P	PhoU	Phosphate uptake regulator
BABGKMDJ_01103	WP_066382025_1	50	56	28	0	1	56	1	56	1.15e-09	52.8		arCOG02466	J	GAR1	RNA-binding protein involved in rRNA processing
BABGKMDJ_01104	WP_058739089_1	46.809	94	50	0	1	94	123	216	6.42e-27	101		arCOG00304	E	HIS2	Histidinol phosphatase or related hydrolase of the PHP family
BABGKMDJ_01105	KYK38705_1	25	216	125	7	11	207	12	209	0.12	37.4
BABGKMDJ_01106	WP_049922450_1	49.55	111	51	1	1	106	1	111	7.13e-34	117		arCOG04781	S	-	Uncharacterized protein
BABGKMDJ_01107	WP_008577198_1	51.111	225	99	6	2	215	7	231	5.24e-61	194		arCOG04536	H	ArfB	Creatinine amidohydrolase/Fe(II)-dependent formamide hydrolase involved in riboflavin and F420 biosynthesis
BABGKMDJ_01108	WP_018259059_1	62.602	123	46	0	1	123	1	123	1.05e-44	145		arCOG04154	J	RPS8A	Ribosomal protein S8E
BABGKMDJ_01109	WP_077206575_1	61.415	311	115	2	3	312	4	310	4.82e-127	369		arCOG01264	I	FabG	Short-chain alcohol dehydrogenase
BABGKMDJ_01110	KUO41268_1	43.333	180	97	2	3	180	51	227	1.74e-44	150		arCOG00459	L	Nth	EndoIII-related endonuclease
BABGKMDJ_01111	WP_049941837_1	55.039	129	55	1	1	126	1	129	1.95e-42	139		arCOG02219	V	VapC	PIN domain containing protein
BABGKMDJ_01112	WP_015320261_1	64.198	81	29	0	1	81	1	81	7.96e-27	96.7		arCOG08146	V	VapB3	RHH/copG family antitoxin
BABGKMDJ_01113	WP_014039340_1	38.172	186	102	3	6	187	4	180	5.08e-32	117		arCOG10825	S	-	Uncharacterized protein
BABGKMDJ_01114	WP_008325143_1	63.158	95	34	1	1	94	1	95	9.08e-38	125		arCOG04140	S	-	Uncharacterized protein
BABGKMDJ_01115	WP_012945332_1	60	200	72	2	2	199	6	199	2.34e-77	233		arCOG01091	P	CCC1	Predicted Fe2+/Mn2+ transporter, VIT1/CCC1 family
BABGKMDJ_01116	WP_101297606_1	68.224	107	34	0	3	109	174	280	8.95e-46	152		arCOG00760	G	Mcl/CitE	Beta-methylmalyl-CoA lyase, Citrate lyase beta subunit family
BABGKMDJ_01117	WP_015409436_1	61.266	395	142	3	1	391	1	388	1.1e-167	478		arCOG01067	C	Ndh	NADH dehydrogenase, FAD-containing subunit
BABGKMDJ_01118	WP_012034503_1	52	75	36	0	4	78	5	79	9.55e-25	91.3		arCOG04258	K	RPB5	DNA-directed RNA polymerase, subunit H, RpoH/RPB5
BABGKMDJ_01119	WP_009074288_1	32.773	119	68	6	78	186	168	284	0.49	35		arCOG00332	C	GlpC	Membrane associated Fe-S oxidoreductase subunit
BABGKMDJ_01121	WP_096388954_1	31.061	132	79	4	117	242	94	219	3.23e-05	48.9		arCOG03053	N	-	Potential component of type IV pili like system
BABGKMDJ_01122	WP_006666851_1	35.593	59	37	1	83	141	17	74	2	32.7		arCOG02280	K	-	Transcriptional regulator, contains HTH domain
BABGKMDJ_01123	WP_004592759_1	66.667	90	30	0	2	91	188	277	1.75e-35	125		arCOG01923	J	SIK1	Box C/D ribonucleoprotein Nop56/Prp31/SIK1 subunit
BABGKMDJ_01124	WP_014051922_1	51.174	213	88	4	1	201	1	209	1.31e-54	176		arCOG00078	J	NOP1	Fibrillarin-like rRNA methylase
BABGKMDJ_01125	WP_049927269_1	65.484	310	106	1	1	309	1	310	2.17e-153	435		arCOG02297	E	IlvE	Branched-chain amino acid aminotransferase/4-amino-4-deoxychorismate lyase
BABGKMDJ_01126	WP_049923955_1	50	268	129	3	15	279	7	272	8e-68	216		arCOG00476	H	UbiA	4-hydroxybenzoate polyprenyltransferase or related prenyltransferase
BABGKMDJ_01127	WP_077207509_1	42.317	423	230	10	6	414	5	427	3.71e-102	313		arCOG00337	C	GlcD	FAD/FMN-containing dehydrogenase
BABGKMDJ_01128	WP_077207508_1	47.595	395	191	8	1	381	1	393	1.59e-103	314		arCOG06677	M	Alr	Alanine racemase
BABGKMDJ_01129	WP_004062621_1	52.985	134	60	1	3	136	432	562	7.37e-37	135		arCOG02327	T	-	Signal transduction histidine kinase, contains PAS domain
BABGKMDJ_01130	WP_006431071_1	50.826	242	109	3	3	234	24	265	8.48e-70	219		arCOG06152	S	-	Uncharacterized membrane protein
BABGKMDJ_01131	WP_049901103_1	34.118	85	50	2	61	145	106	184	0.41	34.7		arCOG04249	J	CCA1	tRNA nucleotidyltransferase (CCA-adding enzyme)
BABGKMDJ_01132	WP_021029363_1	48.921	139	70	1	1	139	1	138	8.2e-37	126		arCOG00606	R	-	CBS domain
BABGKMDJ_01133	WP_008321034_1	55.814	86	38	0	26	111	53	138	1.65e-21	86.3		arCOG00449	T	UspA	Nucleotide-binding protein, UspA family
BABGKMDJ_01134	WP_050049174_1	81.967	183	33	0	5	187	3	185	6.35e-105	302		arCOG01764	K	SPT15	TATA-box binding protein (TBP), component of TFIID and TFIIB
BABGKMDJ_01135	WP_049969366_1	43.302	321	173	7	1	314	1	319	2.38e-66	214		arCOG00047	J	Trm11	tRNA G10 N-methylase Trm11
BABGKMDJ_01136	WP_076579665_1	33.766	77	46	2	11	85	38	111	0.21	33.9		arCOG04641	S	-	Uncharacterized membrane protein
BABGKMDJ_01137	WP_058582730_1	43.542	271	143	5	1	262	84	353	2.05e-56	188		arCOG02890	R	-	Predicted deacylase
BABGKMDJ_01138	WP_058995584_1	60.563	781	272	7	5	772	3	760	0	929		arCOG02892	T	PrkA	Predicted Ser/Thr protein kinase
BABGKMDJ_01139	ESS10735_1	78.022	91	20	0	1	91	50	140	5.6e-47	150		arCOG02891	T	PrkA	Predicted Ser/Thr protein kinase
BABGKMDJ_01140	AFA39419_1	28.916	83	48	3	3	76	64	144	0.45	32.7		arCOG04019	E	-	Lysine biosynthesis enzyme LysX, ATP-grasp family enzyme
BABGKMDJ_01141	WP_049921091_1	66.667	453	149	2	3	453	6	458	0	630		arCOG00570	I	-	Geranylgeranyl reductase, flavoprotein
BABGKMDJ_01142	WP_007978333_1	44.068	118	49	3	3	111	4	113	1.4e-05	44.7		arCOG06238	S	-	Uncharacterized protein
BABGKMDJ_01143	WP_079233531_1	45.131	421	222	4	21	439	3	416	6.33e-112	339		arCOG01522	H	HemY	Protoporphyrinogen oxidase
BABGKMDJ_01144	WP_009760946_1	60.984	569	187	5	8	563	2	548	0	677		arCOG01361	K	ELP3	Histone acetyltransferase
BABGKMDJ_01145	WP_018256941_1	30.882	68	43	1	9	76	252	315	0.64	35		arCOG06344	I	PhaC	Poly(3-hydroxyalkanoate) synthetase
BABGKMDJ_01146	WP_049990399_1	35.385	65	33	2	17	81	570	625	1.7	32.3		arCOG01237	C	CyoB	Heme/copper-type cytochrome/quinol oxidase, subunit 1 and 3
BABGKMDJ_01147	WP_059057752_1	46.86	207	98	7	8	212	5	201	9.82e-49	162		arCOG04755	S	-	Uncharacterized membrane protein
BABGKMDJ_01148	WP_006884972_1	63.406	276	89	3	1	264	1	276	4.98e-120	347		arCOG04556	E	DapD	Tetrahydrodipicolinate N-succinyltransferase
BABGKMDJ_01149	WP_008321777_1	39.779	181	85	2	3	183	82	238	9.64e-31	115		arCOG10638	S	-	Uncharacterized protein
BABGKMDJ_01150	WP_058583261_1	56.184	283	118	5	1	279	26	306	5.16e-103	306		arCOG00501	J	Rnz	Ribonuclease Z, beta-lactamase superfamily hydrolase
BABGKMDJ_01151	WP_020447835_1	64.151	318	112	2	1	318	1	316	2.05e-145	416		arCOG02890	R	-	Predicted deacylase
BABGKMDJ_01152	WP_050049097_1	57.143	84	31	1	1	84	1	79	2.25e-28	100		arCOG02866	K	-	Winged helix DNA-binding domain, putative transcriptional regulator
BABGKMDJ_01153	WP_015325284_1	28.788	66	44	1	110	172	126	191	5.7	32		arCOG00098	C	FwdC	Formylmethanofuran dehydrogenase subunit C
BABGKMDJ_01154	WP_049993145_1	52.191	251	100	3	5	236	8	257	3.31e-80	244		arCOG00929	L	Nfi	Deoxyinosine 3'endonuclease (endonuclease V)
BABGKMDJ_01155	WP_077204730_1	65.147	307	105	2	1	306	1	306	2.19e-138	397		arCOG01387	M	-	Glycosyl transferase family 2
BABGKMDJ_01156	WP_013798730_1	46.009	426	216	7	1	416	3	424	3.08e-137	403		arCOG04352	E	HisD	Histidinol dehydrogenase
BABGKMDJ_01157	WP_006087983_1	49.383	81	40	1	3	83	13	92	2.45e-18	75.9		arCOG03020	S	-	Uncharacterized protein
BABGKMDJ_01158	WP_011321966_1	65.693	137	46	1	9	145	3	138	1.12e-58	182		arCOG04212	R	-	Predicted DNA-binding protein with PD1-like DNA-binding motif
BABGKMDJ_01159	WP_004594223_1	33.708	89	54	1	8	91	52	140	9.29e-10	55.5		arCOG00450	T	UspA	Nucleotide-binding protein, UspA family
BABGKMDJ_01160	WP_077204675_1	60.109	549	196	5	9	539	3	546	0	654		arCOG00337	C	GlcD	FAD/FMN-containing dehydrogenase
BABGKMDJ_01161	WP_006089309_1	32.857	70	45	2	11	80	438	505	0.85	31.6		arCOG02805	F	UraA	Xanthine/uracil permease
BABGKMDJ_01162	WP_023394316_1	57.669	489	198	2	30	518	23	502	0	559		arCOG01538	C	NuoM	NADH dehydrogenase subunit M
BABGKMDJ_01163	WP_053947724_1	43.791	306	140	5	1	276	391	694	3.41e-65	219		arCOG01539	C	NuoL	NADH dehydrogenase subunit L
BABGKMDJ_01164	WP_006067912_1	85.285	333	49	0	1	333	343	675	0	601		arCOG01529	I	Acs	Acyl-coenzyme A synthetase/AMP-(fatty) acid ligase
BABGKMDJ_01165	WP_049970627_1	32.677	254	154	5	3	239	10	263	2.06e-33	125		arCOG02809	K	-	Transcriptional regulator, implicated in bacteriocin system regulation, contains HTH domain
BABGKMDJ_01166	WP_006651692_1	41.892	74	37	3	39	106	172	245	7.22e-05	44.3
BABGKMDJ_01167	WP_004967655_1	54.264	129	53	1	2	124	214	342	2.16e-37	134		arCOG01501	C	NarY	Nitrate reductase beta subunit
BABGKMDJ_01168	EHR75748_1	42.424	33	18	1	10	42	410	441	1.2	30		arCOG00570	I	-	Geranylgeranyl reductase, flavoprotein
BABGKMDJ_01169	WP_049939476_1	27.184	206	102	10	1	202	392	553	0.049	39.3		arCOG01189	R	AarF	Predicted unusual protein kinase
BABGKMDJ_01170	WP_049943554_1	71.66	247	68	1	1	245	1	247	1.6e-131	374		arCOG01883	F	THY1	Thymidylate synthase
BABGKMDJ_01171	OFV67166_1	50	268	130	2	1	266	17	282	2.67e-87	265		arCOG00654	H	MqnD	1,4-dihydroxy-6-naphtoate synthase (menaquinone biosynthesis, futalosine pathway)
BABGKMDJ_01172	WP_053772788_1	54.849	299	135	0	26	324	26	324	5.44e-90	276		arCOG02642	R	PerM	Predicted PurR-regulated permease PerM
BABGKMDJ_01173	WP_084802613_1	77.528	89	19	1	1	88	439	527	3.3e-37	134		arCOG01887	J	TrpS	Tryptophanyl-tRNA synthetase
BABGKMDJ_01174	WP_011449139_1	29.87	77	46	2	89	160	6	79	5.9	32.3		arCOG00486	J	CysS	Cysteinyl-tRNA synthetase
BABGKMDJ_01175	WP_088857351_1	38.462	39	24	0	119	157	146	184	0.8	34.7		arCOG01411	M	RfaG	Glycosyltransferase
BABGKMDJ_01176	WP_101298397_1	41.013	395	204	10	1	380	6	386	6.73e-92	285		arCOG00517	R	-	Rhodanese Homology Domain fused to Zn-dependent hydrolase of beta-lactamase superfamily
BABGKMDJ_01177	WP_008324041_1	51.22	82	40	0	1	82	1	82	2.98e-26	95.5		arCOG02062	P	TusA	TusA-related sulfurtransferase
BABGKMDJ_01178	WP_007544598_1	26.437	87	62	1	237	323	247	331	8.8	33.1		arCOG02320	N	Tar	Methyl-accepting chemotaxis protein
BABGKMDJ_01179	WP_007976206_1	75.81	401	94	2	1	399	308	707	0	634		arCOG00332	C	GlpC	Membrane associated Fe-S oxidoreductase subunit
BABGKMDJ_01180	WP_055282699_1	33.01	103	60	3	133	235	765	858	0.064	39.3		arCOG00368	L	SbcC	ATPase involved in DNA repair, SbcC
BABGKMDJ_01181	OFV68226_1	50	46	23	0	1	46	349	394	1.14e-08	52		arCOG01963	R	-	PhoU-like domain fused to TrkA-C domain
BABGKMDJ_01182	WP_049969554_1	50.302	497	208	6	9	472	10	500	3.47e-166	481		arCOG03031	P	SulE	Sulerythrin, ferritin/rubrerythrin superfamily protein
BABGKMDJ_01183	WP_012945835_1	35.294	34	20	1	15	48	66	97	2.7	28.5		arCOG08095	K	-	Predicted transcriptional regulator, contains HTH domain
BABGKMDJ_01184	WP_071933441_1	54.286	105	48	0	2	106	93	197	3.45e-35	122		arCOG00464	L	AlkA	3-methyladenine DNA glycosylase/8-oxoguanine DNA glycosylase
BABGKMDJ_01185	WP_015319368_1	29.381	194	98	5	5	159	3	196	9.2e-11	61.2		arCOG04725	K	-	Predicted transcriptional regulator , contains HTH domain
BABGKMDJ_01186	WP_012659645_1	45.96	198	100	3	8	202	3	196	4.18e-41	141		arCOG01952	J	SUA5	tRNA A37 threonylcarbamoyladenosine synthetase subunit TsaC/SUA5/YrdC
BABGKMDJ_01187	WP_049967978_1	36.364	231	123	9	1	225	4	216	1.39e-29	114		arCOG00800	V	-	RecB family nuclease
BABGKMDJ_01188	KKK41397_1	26.812	138	92	4	4	134	14	149	0.003	40.8
BABGKMDJ_01189	WP_103425912_1	50.993	151	55	5	1	143	1	140	3.05e-34	120		arCOG06168	O	DsbB	Disulfide bond formation protein DsbB
BABGKMDJ_01190	WP_101298224_1	58.687	259	91	6	5	249	22	278	7.94e-88	266		arCOG04131	J	RsmA	16S rRNA A1518 and A1519 N6-dimethyltransferase RsmA/KsgA/DIM1
BABGKMDJ_01191	WP_004589764_1	25.926	54	40	0	18	71	72	125	0.42	32.3		arCOG03430	R	-	SWIM zinc finger containing protein
BABGKMDJ_01192	WP_079233605_1	58.689	305	125	1	1	305	1	304	8.26e-117	342		arCOG00196	V	CcmA	ABC-type multidrug transport system, ATPase component
BABGKMDJ_01193	WP_049924980_1	54.483	145	65	1	1	144	322	466	1.7e-49	168		arCOG01749	C	FumC	Fumarase
BABGKMDJ_01194	WP_013881946_1	41.538	65	34	2	6	67	150	213	3.21e-05	45.8		arCOG02868	O	DsbG	Protein-disulfide isomerase
BABGKMDJ_01195	EGG41587_1	37.5	32	20	0	15	46	62	93	2.1	30.8		arCOG04278	I	-	Mevalonate 5-phosphate dehydratase, subunit 1
BABGKMDJ_01196	ESS04852_1	51.271	236	100	5	11	235	2	233	3.49e-75	235		arCOG01235	C	CyoA	Heme/copper-type cytochrome/quinol oxidase, subunit 2
BABGKMDJ_01197	WP_006654133_1	67.593	108	35	0	8	115	7	114	9.56e-47	159		arCOG00625	P	MgtE	Mg/Co/Ni transporter MgtE (contains CBS domain)
BABGKMDJ_01198	WP_011323921_1	80.93	430	81	1	5	433	6	435	0	704		arCOG00760	G	Mcl/CitE	Beta-methylmalyl-CoA lyase, Citrate lyase beta subunit family
BABGKMDJ_01199	WP_015283717_1	39.834	241	142	3	1	240	1	239	2.78e-50	167		arCOG01259	I	FabG	Short-chain alcohol dehydrogenase
BABGKMDJ_01200	WP_013718324_1	37.838	37	22	1	36	71	34	70	1.2	31.6		arCOG02900	V	-	Predicted toxin of RNase A family, contains vWA domain
BABGKMDJ_01201	WP_008322508_1	55.28	161	71	1	1	161	1	160	2.14e-57	180		arCOG01970	P	KhtT	K+/H+ antiporter YhaU, regulatory subunit KhtT
BABGKMDJ_01202	WP_011307912_1	39.216	51	23	2	35	77	155	205	1.1	33.9
BABGKMDJ_01203	WP_014050636_1	51.471	68	33	0	39	106	26	93	2.22e-13	64.3
BABGKMDJ_01204	WP_054519779_1	48.971	243	112	3	18	254	15	251	1.13e-63	203		arCOG01570	M	MscS	Small-conductance mechanosensitive channel
BABGKMDJ_01205	WP_023393379_1	64.015	264	88	2	5	261	6	269	1.3e-116	338		arCOG04453	T	DisA_N	Diadenylate cyclase (c-di-AMP synthetase), DisA_N domain
BABGKMDJ_01206	WP_013880945_1	60.146	547	205	4	2	544	86	623	0	638		arCOG04116	L	PinA	ATPase of PilT family involved in Holliday junction resolution
BABGKMDJ_01207	WP_049972081_1	60.989	182	71	0	4	185	153	334	4.31e-77	237		arCOG03323	H	MtbA	Methylcobalamin:coenzyme M methyltransferase
BABGKMDJ_01208	WP_049919821_1	36.567	134	61	3	3	112	23	156	1.68e-09	60.8		arCOG03053	N	-	Potential component of type IV pili like system
BABGKMDJ_01209	WP_096388953_1	35.354	198	121	4	2	194	11	206	1.72e-24	100		arCOG00381	K	-	Predicted membrane-associated trancriptional regulator
BABGKMDJ_01210	WP_079235148_1	48.454	97	49	1	25	121	12	107	8.46e-28	102		arCOG03067	K	ArsR	Transcriptional regulator containing HTH domain, ArsR family
BABGKMDJ_01211	WP_006089608_1	64.706	493	170	3	1	489	15	507	0	632		arCOG04247	E	YpwA	Zn-dependent carboxypeptidase, M32 family
BABGKMDJ_01212	WP_006068009_1	35	200	119	6	8	199	51	247	1.21e-22	95.5		arCOG03934	S	-	Uncharacterized membrane protein
BABGKMDJ_01213	EGQ43651_1	57.812	64	27	0	1	64	533	596	8.94e-21	87.4		arCOG00187	J	Rli1	Translation initiation factor RLI1, contains Fe-S and AAA+ ATPase domains
BABGKMDJ_01214	WP_008319522_1	24.373	279	174	8	78	325	122	394	2.91e-05	50.1		arCOG09132	S	-	Uncharacterized protein
BABGKMDJ_01215	WP_017342781_1	41.406	128	67	1	1	120	1	128	1.38e-24	94.4		arCOG02708	E	GloA	Lactoylglutathione lyase or related enzyme
BABGKMDJ_01216	WP_007142225_1	65.753	146	49	1	3	147	34	179	5.57e-63	194		arCOG00419	FR	HinT	Purine nucleoside phosphoramidase/Ap4A hydrolase, histidine triade (HIT) family
BABGKMDJ_01217	WP_015323307_1	52.72	533	237	7	3	522	255	785	0	556		arCOG02055	P	CysI	Sulfite reductase, beta subunit (hemoprotein)
BABGKMDJ_01218	WP_097381192_1	40.909	66	39	0	1	66	480	545	4.55e-11	60.5		arCOG02055	P	CysI	Sulfite reductase, beta subunit (hemoprotein)
BABGKMDJ_01219	WP_101294537_1	44.186	215	120	0	1	215	1	215	9.9e-63	197		arCOG02274	K	-	Transcriptional regulator, contains HTH domain
BABGKMDJ_01220	OLS14847_1	23.03	165	99	5	53	193	27	187	0.66	35.8		arCOG00368	L	SbcC	ATPase involved in DNA repair, SbcC
BABGKMDJ_01221	WP_007141900_1	63.942	208	74	1	2	209	4	210	2.45e-92	272		arCOG04289	J	RplA	Ribosomal protein L1
BABGKMDJ_01222	WP_006667208_1	50	116	55	2	11	124	11	125	1.45e-26	99.8		arCOG11882	S	-	Uncharacterized membrane protein
BABGKMDJ_01223	WP_005554123_1	68.387	155	49	0	1	155	1	155	3.03e-69	209		arCOG11504	S	-	Uncharacterized membrane protein
BABGKMDJ_01224	WP_066139472_1	53.125	128	58	2	2	128	80	206	1.02e-33	120		arCOG00041	R	-	Predicted phosphoribosyltransferase
BABGKMDJ_01225	WP_050047401_1	77.181	149	34	0	1	149	1	149	6.45e-82	241		arCOG06189	S	-	Uncharacterized protein, DUF2267 family
BABGKMDJ_01226	WP_049986207_1	83.333	228	38	0	1	228	700	927	2.27e-133	400		arCOG01697	C	AcnA	Aconitase A
BABGKMDJ_01227	WP_015054567_1	49.803	508	242	7	10	511	69	569	4.72e-177	513		arCOG04302	J	GlnS	Glutamyl- or glutaminyl-tRNA synthetase
BABGKMDJ_01228	WP_015321785_1	67.857	56	18	0	6	61	4	59	2.52e-22	84		arCOG01989	J	-	Zn-ribbon RNA-binding protein with a function in translation
BABGKMDJ_01229	WP_006184531_1	59.091	88	36	0	1	88	1	88	1.49e-28	101		arCOG01988	J	EFB1	Translation elongation factor EF-1beta
BABGKMDJ_01230	WP_054519793_1	27.941	272	152	10	3	257	1	245	2.32e-09	63.2		arCOG06273	M	-	S-layer protein
BABGKMDJ_01231	WP_018154396_1	55.556	108	48	0	2	109	98	205	1.76e-42	141		arCOG00235	Q	MhpD	2-keto-4-pentenoate hydratase/2-oxohepta-3-ene-1,7-dioic acid hydratase (catechol pathway)
BABGKMDJ_01232	AGB15615_1	41.036	251	143	2	1	251	52	297	3.67e-55	186		arCOG01380	R	-	Phosphodiesterase of AP superfamily
BABGKMDJ_01233	WP_048187741_1	34.109	129	73	4	7	131	5	125	1.81e-15	71.2		arCOG05495	S	-	Uncharacterized protein, contains N-terminal coiled-coil domain
BABGKMDJ_01234	WP_013878286_1	31.169	77	45	1	18	94	473	541	0.74	32.3		arCOG02742	R	-	Uncharacterized membrane anchored protein with extracellular vWF domain and Ig-like domain
BABGKMDJ_01235	WP_015322277_1	39.241	158	83	5	9	155	46	201	2.22e-24	97.1		arCOG01330	S	-	Uncharacterized membrane protein
BABGKMDJ_01236	WP_006092794_1	44.444	81	30	2	1	66	1	81	6.99e-14	63.5		arCOG00535	H	ThiS	Sulfur transfer protein involved in thiamine biosynthesis
BABGKMDJ_01237	WP_013881322_1	61.538	91	33	1	1	89	292	382	7.67e-30	112		arCOG01130	E	-	Aspartate/tyrosine/aromatic aminotransferase
BABGKMDJ_01238	WP_097299639_1	60	135	53	1	4	138	3	136	1.28e-53	169		arCOG01222	M	TagD	Cytidylyltransferase fused to conserved domain of DUF357 family
BABGKMDJ_01239	WP_089673327_1	51.049	143	64	2	2	144	3	139	1.01e-45	150		arCOG01139	O	Rri1	Proteasome lid subunit RPN8/RPN11, contains Jab1/MPN domain metalloenzyme (JAMM) motif
BABGKMDJ_01240	WP_008012572_1	40.476	42	25	0	55	96	25	66	1.2	31.6		arCOG08928	S	-	Uncharacterized protein
BABGKMDJ_01241	WP_008892752_1	64.286	70	25	0	1	70	761	830	1.24e-23	95.9		arCOG01576	P	ZntA	Cation transport ATPase
BABGKMDJ_01242	WP_012943621_1	45.89	146	77	2	2	146	23	167	4.83e-38	130		arCOG00723	S	-	Uncharacterized protein, DUF488 family
BABGKMDJ_01243	WP_006648756_1	45.54	213	113	2	11	220	16	228	2.05e-61	195		arCOG11980	S	-	Uncharacterized membrane protein
BABGKMDJ_01244	WP_049964278_1	68.605	258	79	1	1	258	324	579	5.22e-112	337		arCOG01238	C	CyoB/DoxB	Heme/copper-type cytochrome/quinol oxidase, subunit 1
BABGKMDJ_01245	WP_007976452_1	31.884	69	37	1	10	78	369	427	0.43	36.2		arCOG04736	U	TatC	Sec-independent protein secretion pathway component TatC
BABGKMDJ_01246	WP_049889854_1	41.196	301	152	6	1	287	10	299	1.14e-57	190		arCOG00449	T	UspA	Nucleotide-binding protein, UspA family
BABGKMDJ_01247	WP_006067464_1	58.177	373	149	3	21	388	5	375	4.77e-142	416		arCOG04218	L	-	ATP-dependent RNA ligase
BABGKMDJ_01248	WP_015410034_1	53.333	75	35	0	16	90	16	90	2.15e-22	86.3		arCOG02939	H	PhhB	Pterin-4a-carbinolamine dehydratase
BABGKMDJ_01249	WP_014052263_1	33.858	127	78	1	7	127	11	137	2.68e-15	71.2		arCOG10184	S	-	Uncharacterized protein
BABGKMDJ_01250	ESS05863_1	44.66	103	50	3	3	98	32	134	4.84e-18	77.4		arCOG04577	S	-	Uncharacterized protein
BABGKMDJ_01251	AGB15902_1	30.882	68	46	1	1	67	289	356	0.02	38.5		arCOG02381	N	CheC	Chemotaxis protein CheC, phosphatase
BABGKMDJ_01252	KPN29429_1	28.98	245	122	12	71	275	147	379	0.088	39.3		arCOG04035	U	VirB4	Type IV secretory pathway, VirB4 component
BABGKMDJ_01253	WP_096389732_1	47.059	374	177	5	1	358	46	414	4.12e-100	305		arCOG07570	P	TrkA	TrkA, K+ transport system, NAD-binding component
BABGKMDJ_01254	EMA41405_1	53.03	396	182	3	2	394	222	616	1.68e-139	415		arCOG00429	L	HAN	Archaea-specific RecJ-like exonuclease, involved in stalled replication fork repair
BABGKMDJ_01255	MBJ52230_1	33.333	66	41	2	54	117	146	210	0.73	33.9
BABGKMDJ_01256	WP_015409032_1	49.038	208	85	5	6	200	2	201	1.16e-51	169		arCOG01983	E	TrpF	Phosphoribosylanthranilate isomerase
BABGKMDJ_01257	WP_008417863_1	71.218	271	78	0	1	271	59	329	1.27e-135	389		arCOG02012	E	TrpD	Anthranilate phosphoribosyltransferase
BABGKMDJ_01258	OIO27680_1	31.373	102	66	3	94	193	517	616	0.13	37.4		arCOG00368	L	SbcC	ATPase involved in DNA repair, SbcC
BABGKMDJ_01259	WP_006064541_1	46.484	256	128	2	42	288	4	259	1.81e-66	211		arCOG04221	F	NagD	Ribonucleotide monophosphatase NagD, HAD superfamily
BABGKMDJ_01260	EMA38980_1	67.742	31	10	0	36	66	27	57	5.62e-09	50.4		arCOG06242	S	-	Uncharacterized protein
BABGKMDJ_01261	WP_011322346_1	59.274	248	98	1	11	255	5	252	3.43e-101	298		arCOG00079	J	FtsJ	23S rRNA U2552 (ribose-2'-O)-methylase RlmE/FtsJ
BABGKMDJ_01262	KKK45371_1	37.143	35	22	0	2	36	1	35	2	27.7
BABGKMDJ_01263	WP_049927935_1	34.364	291	164	6	36	315	32	306	7.15e-29	117		arCOG02985	T	-	Protease prsW family, M79 MEROPS family
BABGKMDJ_01264	WP_077206227_1	50	196	94	3	2	193	187	382	1.05e-61	201		arCOG02410	C	Mer	Coenzyme F420-dependent N5,N10-methylene tetrahydromethanopterin reductase or related flavin-dependent oxidoreductase
BABGKMDJ_01266	WP_006628192_1	53.097	226	103	1	3	225	22	247	1.26e-82	253		arCOG01532	I	UppS	Undecaprenyl pyrophosphate synthase
BABGKMDJ_01267	AOV94976_1	65.343	277	93	2	3	277	5	280	9.27e-132	377		arCOG01894	L	Nfo	Endonuclease IV
BABGKMDJ_01268	WP_020446988_1	51.841	353	165	3	6	355	4	354	8.65e-117	346		arCOG04273	E	HisC	Histidinol-phosphate/aromatic aminotransferase or cobyric acid decarboxylase
BABGKMDJ_01269	WP_049922428_1	31.522	92	56	3	4	95	2	86	0.68	33.9		arCOG01151	R	-	Calcineurin family phosphoesterase
BABGKMDJ_01270	WP_049980384_1	53.535	99	45	1	11	109	21	118	3.72e-27	100		arCOG03113	S	-	Uncharacterized protein
BABGKMDJ_01271	WP_103425549_1	71.93	171	48	0	1	171	1	171	1.72e-88	260		arCOG00610	K	-	Predicted transcriptional regulator, contains C-terminal CBS domains
BABGKMDJ_01273	WP_059055405_1	29.8	500	331	14	8	497	51	540	1.2e-53	192		arCOG02079	N	-	S-layer protein, possibly associated with type IV pili like system
BABGKMDJ_01274	WP_050048865_1	52.632	133	59	4	17	145	14	146	2.45e-32	115		arCOG02408	R	LabA	NYN domain, predicted PIN-related RNAse, tRNA/rRNA maturation
BABGKMDJ_01275	WP_015322990_1	35.185	324	187	6	26	346	32	335	4.96e-42	153		arCOG00899	M	AglD2	Predicted flippase
BABGKMDJ_01276	WP_058938556_1	34.146	41	27	0	10	50	378	418	0.23	31.6		arCOG01308	O	Cdc48	ATPase of the AAA+ class , CDC48 family
BABGKMDJ_01277	WP_004572684_1	58.095	105	43	1	1	105	403	506	2.7e-33	124		arCOG01540	C	NuoN	NADH dehydrogenase subunit N
BABGKMDJ_01278	WP_011499809_1	34.579	214	111	7	1	193	1	206	1.86e-32	119		arCOG00504	R	-	Metal-dependent hydrolase of the beta-lactamase superfamily II
BABGKMDJ_01279	WP_007979057_1	52.137	117	54	1	4	118	3	119	5.02e-34	119		arCOG00463	L	-	Uri superfamily endonuclease
BABGKMDJ_01280	WP_049894720_1	31.429	70	45	2	68	137	34	100	0.49	34.3		arCOG04512	C	IcdM	Monomeric isocitrate dehydrogenase
BABGKMDJ_01281	WP_006884090_1	81.159	138	26	0	1	138	247	384	3.22e-73	226		arCOG01707	I	CaiA	Acyl-CoA dehydrogenase
BABGKMDJ_01282	WP_049984943_1	57.529	259	110	0	1	259	1	259	1.41e-107	315		arCOG02041	V	-	Protein containing Fe-S cluster, metallopeptidase and nuclease domain of phospholipase D family
BABGKMDJ_01283	WP_054298909_1	39.583	48	25	2	24	70	483	527	0.18	33.9		arCOG02036	H	RamA	Methylamine methyltransferase corrinoid protein reductive activase, contains Fe-S cluster and DUF4445 domain
BABGKMDJ_01284	WP_049911139_1	55	360	148	4	1	346	1	360	3.19e-125	367		arCOG00570	I	-	Geranylgeranyl reductase, flavoprotein
BABGKMDJ_01285	WP_066143305_1	43.243	74	39	2	20	91	13	85	4.88e-13	63.5		arCOG06398	S	-	Uncharacterized protein
BABGKMDJ_01286	WP_014052271_1	45.378	119	60	2	7	120	9	127	3.23e-23	91.3		arCOG02756	K	-	Transcriptional regulator, contains HTH domain
BABGKMDJ_01287	WP_066145114_1	66.722	604	199	2	1	603	296	898	0	832		arCOG00557	R	Lhr	Lhr-like helicase with C-terminal Zn finger domain
BABGKMDJ_01288	AOV94714_1	72.034	118	33	0	5	122	133	250	7e-57	180		arCOG04236	O	SufC	Cysteine desulfurase activator ATPase
BABGKMDJ_01289	WP_015409242_1	54.622	357	137	8	3	345	6	351	3.79e-113	336		arCOG02722	H	-	Glutamate-cysteine ligase family 2(GCS2)
BABGKMDJ_01290	WP_012034704_1	33.333	90	55	2	1	85	1	90	1.33e-11	58.9		arCOG03837	H	-	Lipoate-protein ligase A associated domain
BABGKMDJ_01291	WP_007982173_1	53.452	449	201	4	1	441	26	474	1.43e-160	465		arCOG01068	C	Lpd	Pyruvate/2-oxoglutarate dehydrogenase complex, dihydrolipoamide dehydrogenase (E3) component or related enzyme
BABGKMDJ_01292	WP_071932752_1	60.902	399	155	1	2	399	3	401	2.03e-175	498		arCOG01678	H	MetK	Archaeal S-adenosylmethionine synthetase
BABGKMDJ_01293	WP_049971841_1	28.571	77	52	1	12	85	12	88	0.001	39.3		arCOG10151	S	-	Uncharacterized membrane protein
BABGKMDJ_01294	WP_012943775_1	68.651	252	79	0	1	252	355	606	1.7e-114	344		arCOG00238	P	ArsB	Na+/H+ antiporter NhaD or related arsenite permease
BABGKMDJ_01295	WP_098727728_1	31.864	295	194	6	25	313	78	371	6.76e-26	111		arCOG07560	V	-	Multidomain secreted protein, often associated with polymorphic toxin system
BABGKMDJ_01296	WP_008457782_1	68.421	76	24	0	1	76	180	255	5.02e-30	109		arCOG04668	S	-	Uncharacterized protein
BABGKMDJ_01297	WP_049995245_1	51.899	79	29	2	9	82	6	80	1.95e-14	66.2		arCOG04501	K	-	AbrB family transcriptional regulator
BABGKMDJ_01298	WP_066385731_1	41.135	141	83	0	1	141	1	141	1.4e-33	118		arCOG04502	V	-	PIN domain containing protein
BABGKMDJ_01299	WP_049923218_1	77.436	195	43	1	1	195	1	194	6.77e-106	305		arCOG04048	F	Dcd	Deoxycytidine deaminase
BABGKMDJ_01300	WP_049988453_1	61.702	47	16	1	1	45	225	271	2.39e-12	62		arCOG04230	R	-	HD supefamily hydrolase
BABGKMDJ_01301	WP_006882112_1	66.038	53	18	0	4	56	175	227	2.76e-15	70.5		arCOG00858	F	PyrH	Uridylate kinase
BABGKMDJ_01302	WP_013880973_1	48.785	576	257	8	5	568	21	570	0	529		arCOG00485	J	LysS	Lysyl-tRNA synthetase, class I
BABGKMDJ_01304	EMA40681_1	55.046	218	86	6	2	215	3	212	1.28e-62	197		arCOG04121	L	RnhB	Ribonuclease HII
BABGKMDJ_01305	KPN30289_1	60.163	123	49	0	1	123	90	212	1.68e-43	145		arCOG03055	U	SecD	Preprotein translocase subunit SecD
BABGKMDJ_01306	WP_049986040_1	46.094	128	55	4	1	124	25	142	7.78e-24	92.8		arCOG00516	V	NimA	Nitroimidazol reductase NimA or a related FMN-containing flavoprotein, pyridoxamine 5'-phosphate oxidase superfamily
BABGKMDJ_01307	WP_010904092_1	31.343	67	42	2	2	68	338	400	1.1	30.8		arCOG00009	E	PotE	Amino acid transporter
BABGKMDJ_01308	WP_075937296_1	70.159	315	94	0	1	315	1	315	3.59e-157	445		arCOG00447	C	FixB	Electron transfer flavoprotein, alpha subunit
BABGKMDJ_01309	WP_058581282_1	55.556	90	39	1	4	92	6	95	2.14e-29	104		arCOG04479	K	-	Transcriptional regulator containing an HTH domain fused to a Zn-ribbon
BABGKMDJ_01310	WP_006430613_1	32	100	49	2	6	86	93	192	0.14	34.3		arCOG00541	J	YSH1	5'-3' Exoribonuclease of the beta-lactamase fold involved in RNA processing
BABGKMDJ_01311	WP_088882346_1	32.653	49	27	1	3	45	158	206	2.3	29.3		arCOG02841	V	MdlB	ABC-type multidrug transport system, ATPase and permease component
BABGKMDJ_01312	WP_004050060_1	71.914	324	91	0	8	331	15	338	4.58e-173	487		arCOG04465	E	IlvC	Ketol-acid reductoisomerase
BABGKMDJ_01313	WP_008388260_1	31.081	74	40	2	22	86	54	125	4	32.7		arCOG01459	E	Tdh	Threonine dehydrogenase or related Zn-dependent dehydrogenase
BABGKMDJ_01315	WP_049902929_1	55.838	394	168	3	5	394	3	394	1.7e-145	422		arCOG00496	G	Pgk	3-phosphoglycerate kinase
BABGKMDJ_01316	WP_070365461_1	69.792	96	29	0	1	96	1	96	4.6e-48	151		arCOG04223	J	SUI1	Translation initiation factor 1 (eIF-1/SUI1)
BABGKMDJ_01317	WP_011323230_1	71.212	66	19	0	1	66	362	427	3.61e-25	99.8		arCOG02562	R	-	Beta-propeller repeat containing protein
BABGKMDJ_01318	WP_011323228_1	42.227	431	193	12	3	410	6	403	4.84e-91	284		arCOG04511	P	Tpd	Uncharacterized protein probably involved in high-affinity Fe2+ transport
BABGKMDJ_01319	ESS10193_1	67.803	264	79	2	7	266	8	269	1.21e-125	361		arCOG01467	V	-	ABC-type multidrug transport system, permease component
BABGKMDJ_01320	WP_013440769_1	29.412	119	51	6	21	136	121	209	0.000596	42.4		arCOG09074	S	-	Uncharacterized protein
BABGKMDJ_01321	WP_059057439_1	68	425	134	1	1	425	44	466	0	595		arCOG01698	E	LeuC	Homoaconitate hydratase/3-isopropylmalate dehydratase large subunit family protein
BABGKMDJ_01323	WP_023394810_1	33.019	106	60	4	10	109	1	101	3.26e-06	45.8
BABGKMDJ_01324	WP_084158343_1	50	98	47	1	18	115	11	106	1.81e-21	85.9		arCOG02756	K	-	Transcriptional regulator, contains HTH domain
BABGKMDJ_01325	WP_049980706_1	63.83	47	17	0	1	47	787	833	4.96e-12	62		arCOG01527	L	TopA	Topoisomerase IA
BABGKMDJ_01326	WP_054863076_1	66.071	112	38	0	1	112	1	112	1.17e-47	151		arCOG04228	J	Pth2	Peptidyl-tRNA hydrolase
BABGKMDJ_01327	WP_101296243_1	40.179	112	63	3	6	113	15	126	3.98e-15	73.2		arCOG01836	O	IbpA	Molecular chaperone (HSP20 family)
BABGKMDJ_01328	WP_007315315_1	35.484	93	57	3	1	92	101	191	2.87e-07	50.1		arCOG01872	H	MobA	Molybdopterin-guanine dinucleotide biosynthesis protein A
BABGKMDJ_01329	WP_007543215_1	46.429	84	44	1	5	87	4	87	3.29e-18	75.5		arCOG00536	H	MoaD	Molybdopterin converting factor, small subunit
BABGKMDJ_01330	WP_049906542_1	35.542	166	67	4	1	126	1	166	1.1e-14	70.1		arCOG01530	H	MoaC	Molybdenum cofactor biosynthesis enzyme
BABGKMDJ_01331	WP_008307998_1	55.118	127	57	0	1	127	169	295	1.11e-43	148		arCOG04233	P	FepB	ABC-type Fe3+-hydroxamate transport system, periplasmic component
BABGKMDJ_01332	WP_048089414_1	44.598	361	196	3	9	365	4	364	4.47e-109	327		arCOG00656	H	CofG	FO synthase or thiamine biosynthesis enzyme ThiH
BABGKMDJ_01333	WP_015410209_1	56.452	372	156	2	1	372	1	366	3.99e-127	374		arCOG02642	R	PerM	Predicted PurR-regulated permease PerM
BABGKMDJ_01334	WP_053969330_1	53.672	177	78	2	5	178	478	653	7.34e-52	179		arCOG04219	L	-	Possible nuclease of RNase H fold, RuvC/YqgF family
BABGKMDJ_01335	WP_066303185_1	39.273	275	147	6	32	299	5	266	5.37e-48	164		arCOG01792	Q	-	SAM-dependent methyltransferase
BABGKMDJ_01336	WP_101297967_1	48.101	79	40	1	5	82	131	209	1.22e-14	69.3
BABGKMDJ_01337	OGJ12938_1	27.273	88	51	2	58	132	267	354	1	33.1		arCOG02841	V	MdlB	ABC-type multidrug transport system, ATPase and permease component
BABGKMDJ_01338	WP_011762483_1	58.333	24	10	0	69	92	232	255	2.9	32		arCOG00054	R	-	Predicted archaeal methyltransferase
BABGKMDJ_01339	WP_006092177_1	62.5	136	50	1	1	135	1	136	2.56e-48	155		arCOG02219	V	VapC	PIN domain containing protein
BABGKMDJ_01340	WP_077206751_1	58.333	72	30	0	1	72	1	72	6.56e-23	86.3		arCOG02681	V	VapB3	RHH/copG family antitoxin
BABGKMDJ_01341	WP_048182069_1	62.903	496	182	2	1	494	569	1064	0	645		arCOG01594	E	CarB	Carbamoylphosphate synthase large subunit
BABGKMDJ_01342	WP_007978903_1	58.613	476	190	6	1	472	153	625	0	559		arCOG01606	C	PorA	Pyruvate:ferredoxin oxidoreductase or related 2-oxoacid:ferredoxin oxidoreductase, alpha subunit and gamma
BABGKMDJ_01343	WP_014788949_1	28.261	46	33	0	27	72	198	243	1.7	30.4		arCOG13057	S	-	Uncharacterized protein
BABGKMDJ_01344	WP_012942389_1	54.397	307	125	3	1	296	1	303	7.14e-104	310		arCOG00196	V	CcmA	ABC-type multidrug transport system, ATPase component
BABGKMDJ_01345	WP_069574485_1	44.444	36	20	0	1	36	93	128	0.078	34.3		arCOG00519	C	FldA	Flavodoxin
BABGKMDJ_01346	WP_020447669_1	60.656	61	24	0	19	79	13	73	1.3e-19	78.6		arCOG08188	S	-	Uncharacterized membrane protein, DUF2061 family
BABGKMDJ_01347	KPV62238_1	47.5	40	21	0	1	40	355	394	3.6e-05	42		arCOG00217	H	MoeA	Molybdopterin biosynthesis enzyme
BABGKMDJ_01348	AGB15576_1	28.022	182	123	5	162	338	127	305	4.24e-09	61.2		arCOG06816	S	-	Uncharacterized protein
BABGKMDJ_01349	WP_007538835_1	43.382	408	218	6	1	401	1	402	1.07e-109	331		arCOG01715	O	SufB	Cysteine desulfurase activator SufB
BABGKMDJ_01350	WP_004593097_1	62.016	129	49	0	3	131	149	277	1.74e-49	162		arCOG02038	K	-	Sugar-specific transcriptional regulator TrmB
BABGKMDJ_01351	WP_023393899_1	54.688	64	29	0	1	64	1	64	4.46e-18	74.3		arCOG08550	V	VapB3	RHH/copG family antitoxin
BABGKMDJ_01352	WP_006882535_1	48.148	135	66	3	1	133	1	133	8.06e-30	108		arCOG02219	V	VapC	PIN domain containing protein
BABGKMDJ_01353	WP_101296265_1	67.778	90	28	1	2	91	359	447	1.17e-31	118		arCOG01377	R	-	Phosphodiesterase of AP superfamily
BABGKMDJ_01354	WP_015322149_1	50.82	427	194	7	88	510	165	579	6.86e-131	396		arCOG02333	T	-	Signal transduction histidine kinase, contains REC and PAS domains
BABGKMDJ_01355	AOV94582_1	60	215	84	2	1	213	226	440	7.56e-75	236		arCOG00767	G	{ManB}	Phosphomannomutase
BABGKMDJ_01356	ERH10964_1	45.455	242	131	1	84	325	4	244	8.88e-58	190		arCOG04285	G	PrpD	2-methylcitrate dehydratase PrpD
BABGKMDJ_01357	WP_049923300_1	47.297	74	27	3	59	121	186	258	6.58e-09	55.8		arCOG00313	R	Sco1	Cytochrome oxidase Cu insertion factor, SCO1/SenC/PrrC family
BABGKMDJ_01358	WP_008417842_1	42.941	170	95	1	1	168	1	170	2.34e-44	147		arCOG06181	O	TrxA	Thiol-disulfide isomerase or thioredoxin
BABGKMDJ_01359	WP_011322529_1	48.826	213	108	1	6	218	5	216	3.05e-53	174		arCOG04522	C	CcdA	Cytochrome c biogenesis protein
BABGKMDJ_01360	WP_049997914_1	62.963	162	60	0	11	172	5	166	1.97e-66	203		arCOG02316	R	-	Predicted regulator of amino acid metabolism, contains ACT domain
BABGKMDJ_01361	WP_049920709_1	47.744	266	135	2	1	262	33	298	4.35e-77	239		arCOG01658	R	-	Alpha/beta superfamily hydrolase
BABGKMDJ_01362	WP_012807451_1	53.846	78	33	1	1	78	3	77	7.41e-20	79		arCOG03929	R	-	SirA-like two-layered alpha/beta sandwich domain
BABGKMDJ_01363	WP_049988038_1	47.17	53	22	2	14	60	6	58	0.028	33.5		arCOG10192	S	-	Uncharacterized membrane protein
BABGKMDJ_01364	WP_049888867_1	61.722	209	78	2	1	207	351	559	9.45e-78	247		arCOG01238	C	CyoB/DoxB	Heme/copper-type cytochrome/quinol oxidase, subunit 1
BABGKMDJ_01365	KYC56578_1	26.667	60	43	1	159	217	4	63	1.1	34.7		arCOG03231	S	-	Uncharacterized protein
BABGKMDJ_01366	WP_011321777_1	69.388	49	15	0	1	49	1	49	5.02e-18	72		arCOG04049	J	RPL40A	Ribosomal protein L40E
BABGKMDJ_01367	ESS06378_1	63.731	193	69	1	4	196	5	196	4.68e-76	230		arCOG04398	E	HisB	Imidazoleglycerol-phosphate dehydratase
BABGKMDJ_01368	WP_006882512_1	61.806	144	53	1	1	142	95	238	3.21e-50	164		arCOG00618	E	HisA	Phosphoribosylformimino-5-aminoimidazole carboxamide ribonucleotide (ProFAR) isomerase
BABGKMDJ_01369	WP_011498790_1	32.468	77	42	3	6	78	9	79	0.02	36.2		arCOG02933	C	PetE	Plastocyanin/azurin/halocyanin family protein
BABGKMDJ_01370	WP_049969145_1	62.963	135	48	1	2	134	3	137	3.2e-55	173		arCOG00419	FR	HinT	Purine nucleoside phosphoramidase/Ap4A hydrolase, histidine triade (HIT) family
BABGKMDJ_01371	WP_012941829_1	36.913	149	75	3	3	141	213	352	2.93e-21	91.3		arCOG03962	S	-	Uncharacterized protein with SCP/PR1 domains
BABGKMDJ_01372	WP_052306387_1	30.233	86	55	2	4	84	19	104	0.81	32.3		arCOG00009	E	PotE	Amino acid transporter
BABGKMDJ_01373	WP_077205681_1	48.485	33	17	0	6	38	39	71	1.3	30		arCOG02327	T	-	Signal transduction histidine kinase, contains PAS domain
BABGKMDJ_01375	WP_006180923_1	64.453	256	91	0	3	258	148	403	4.36e-125	364		arCOG00082	EF	PucG	Serine-pyruvate aminotransferase/archaeal aspartate aminotransferase
BABGKMDJ_01376	WP_007538790_1	53.846	26	12	0	11	36	924	949	0.73	30		arCOG00369	L	-	Chromosome segregation ATPase, Smc family
CFNIDHKE_00001	WP_048206433_1	54.545	77	34	1	2	78	53	128	1.36e-24	92.8		arCOG01139	O	Rri1	Proteasome lid subunit RPN8/RPN11, contains Jab1/MPN domain metalloenzyme (JAMM) motif
CFNIDHKE_00002	WP_097299639_1	59.42	138	55	1	4	141	3	139	3.64e-55	172		arCOG01222	M	TagD	Cytidylyltransferase fused to conserved domain of DUF357 family
CFNIDHKE_00003	WP_058581418_1	61.702	376	142	2	3	377	6	380	2.61e-163	466		arCOG01130	E	-	Aspartate/tyrosine/aromatic aminotransferase
CFNIDHKE_00004	WP_048089061_1	52.874	87	41	0	1	87	1	87	1.69e-31	108		arCOG02254	S	-	Predicted metal-binding protein
CFNIDHKE_00005	WP_066378442_1	50.47	319	146	3	6	313	10	327	3.18e-103	308		arCOG02410	C	Mer	Coenzyme F420-dependent N5,N10-methylene tetrahydromethanopterin reductase or related flavin-dependent oxidoreductase
CFNIDHKE_00006	WP_076579403_1	61.842	152	57	1	1	151	1	152	9.2e-64	195		arCOG00721	J	Nob1	Endonuclease Nob1, consists of a PIN domain and a Zn-ribbon module
CFNIDHKE_00007	WP_086887661_1	50	80	37	1	1	77	1	80	5.37e-20	79.3		arCOG02155	R	-	Protein implicated in RNA metabolism, contains PRC-barrel domain
CFNIDHKE_00008	WP_015763831_1	40	315	157	9	34	320	61	371	6.72e-40	147		arCOG01434	H	0	Cysteate synthase
CFNIDHKE_00009	EMA38197_1	42.647	204	110	4	1	198	1	203	1.82e-43	147		arCOG02291	R	-	HAD superfamily hydrolase
CFNIDHKE_00010	WP_101294835_1	62.059	340	127	2	1	338	1	340	3.3e-148	424		arCOG00494	E	Asd	Aspartate-semialdehyde dehydrogenase
CFNIDHKE_00011	WP_008308836_1	71.212	132	37	1	1	131	1	132	4.4e-59	184		arCOG02119	S	-	Uncharacterized protein, DUF555 family
CFNIDHKE_00012	WP_006664092_1	62.5	176	63	1	1	173	1	176	7.93e-72	218		arCOG04270	K	TFA1	Transcription initiation factor IIE, alpha subunit
CFNIDHKE_00013	WP_004043766_1	54.709	223	99	2	3	224	2	223	4.41e-84	252		arCOG04612	S	-	Uncharacterized protein, DUF2100 family
CFNIDHKE_00014	WP_071933085_1	36.816	201	114	7	15	209	31	224	4.79e-24	99		arCOG02874	S	-	Uncharacterized membrane protein
CFNIDHKE_00015	WP_049971515_1	61.605	349	132	2	5	352	2	349	3.07e-143	412		arCOG00982	C	GldA	Glycerol dehydrogenase or related enzyme
CFNIDHKE_00016	ERH00990_1	58	50	21	0	1	50	1	50	3.49e-11	66.2		arCOG02845	C	Fdx	DnaJ-like chaperone fused to ferredoxin
CFNIDHKE_00017	WP_013879138_1	61.032	698	249	7	3	678	6	702	0	852		arCOG00439	L	MCM2	ATPase involved in replication control, Cdc46/Mcm family
CFNIDHKE_00018	WP_049951987_1	77.322	366	81	1	15	380	17	380	0	572		arCOG01915	O	HflC	Membrane protease subunit, stomatin/prohibitin homolog
CFNIDHKE_00019	WP_009761244_1	65.015	323	113	0	1	323	1	323	5.69e-141	404		arCOG01458	C	Qor	NADPH:quinone reductase or related Zn-dependent oxidoreductase
CFNIDHKE_00020	WP_058581021_1	42.135	178	96	4	1	176	1	173	1.06e-31	117		arCOG01912	O	-	Membrane protein implicated in regulation of membrane protease activity
CFNIDHKE_00021	WP_103424149_1	62.5	176	64	1	1	176	1	174	4.32e-80	239		arCOG04113	J	RplP	Ribosomal protein L10AE/L16
CFNIDHKE_00022	WP_050007216_1	64.103	351	121	2	8	353	26	376	4.28e-160	456		arCOG00177	E	PotA	ABC-type spermidine/putrescine transport system, ATPase component
CFNIDHKE_00023	WP_011324203_1	77.98	495	105	2	43	535	38	530	0	724		arCOG00163	P	ThiP	ABC-type Fe3+ transport system, permease component
CFNIDHKE_00024	WP_011324202_1	79.083	349	72	1	47	395	63	410	0	559		arCOG00227	P	AfuA	ABC-type Fe3+ transport system, periplasmic component
CFNIDHKE_00025	WP_049900562_1	53.125	64	28	1	3	66	2	63	3.82e-15	65.9		arCOG00535	H	ThiS	Sulfur transfer protein involved in thiamine biosynthesis
CFNIDHKE_00026	WP_049927524_1	41.718	163	85	2	2	154	1	163	5.79e-32	115		arCOG01330	S	-	Uncharacterized membrane protein
CFNIDHKE_00027	WP_101350771_1	45.402	348	163	8	1	326	1	343	3.58e-79	249		arCOG01623	C	Tas	Aryl-alcohol dehydrogenase related enzyme
CFNIDHKE_00028	WP_009487893_1	49.628	538	263	8	1	535	1	533	9.33e-168	489		arCOG01521	Q	-	Phytoene dehydrogenase or related enzyme
CFNIDHKE_00029	ABX13055_1	58.065	31	9	2	78	107	59	86	0.99	32.3		arCOG08191	J	RsmD	16S rRNA G966 N2-methylase RsmD
CFNIDHKE_00030	OFV67760_1	37.209	43	27	0	10	52	8	50	5.72e-05	40		arCOG07447	S	-	Uncharacterized secreted or membrane coiled-coil protein
CFNIDHKE_00031	WP_079233679_1	51.515	66	32	0	1	66	1	66	9.77e-19	75.1		arCOG04561	R	-	Flavin-binding protein dodecin
CFNIDHKE_00032	WP_077207754_1	30.736	231	141	3	1	212	1	231	2.19e-29	112		arCOG11826	S	-	Uncharacterized protein
CFNIDHKE_00033	KFM17524_1	36.364	44	27	1	44	86	110	153	0.71	32.3		arCOG10518	S	-	Uncharacterized membrane protein
CFNIDHKE_00034	WP_081638666_1	36.396	283	178	1	8	288	21	303	5.76e-61	199		arCOG00505	R	-	Metal-dependent hydrolase of the beta-lactamase superfamily II
CFNIDHKE_00035	WP_006088490_1	40.193	311	176	6	1	304	23	330	2.38e-61	201		arCOG00498	R	-	Metal-dependent hydrolase of the beta-lactamase superfamily II
CFNIDHKE_00037	WP_012942797_1	28.804	861	491	27	532	1349	374	1155	8.78e-32	140		arCOG00368	L	SbcC	ATPase involved in DNA repair, SbcC
CFNIDHKE_00038	WP_086889123_1	65.473	391	120	5	4	391	6	384	1.7e-176	500		arCOG01282	I	PaaJ	Acetyl-CoA acetyltransferase
CFNIDHKE_00039	WP_101350705_1	51.678	298	140	2	1	294	1	298	1.68e-95	288		arCOG00021	H	ThiN	Thiamine-phosphate synthase and thiamin biosynthesis regulator ThiR
CFNIDHKE_00040	WP_006055317_1	57.292	672	272	5	9	669	3	670	0	792		arCOG04199	I	FAA1	Long-chain acyl-CoA synthetase (AMP-forming)
CFNIDHKE_00041	WP_066385219_1	54.227	343	155	1	24	366	26	366	2.44e-135	394		arCOG01455	R	AdhP	Zn-dependent alcohol dehydrogenase
CFNIDHKE_00042	WP_011322414_1	50.968	155	62	3	1	153	1	143	3.01e-47	153		arCOG01842	I	-	Sterol carrier protein
CFNIDHKE_00043	WP_049997282_1	74.419	258	66	0	1	258	1	258	2.4e-143	405		arCOG01259	I	FabG	Short-chain alcohol dehydrogenase
CFNIDHKE_00044	WP_006885599_1	46.957	115	56	2	1	112	1	113	3.5e-28	103		arCOG02749	K	-	Transcriptional regulator, TrmB family
CFNIDHKE_00045	WP_077207738_1	55.699	386	158	6	1	374	1	385	7.57e-134	391		arCOG02304	C	Mct/CaiB	Succinyl-CoA:mesaconate CoA-transferase or predicted acyl-CoA transferase/carnitine dehydratase or
CFNIDHKE_00046	WP_077207736_1	69.27	397	122	0	2	398	9	405	0	588		arCOG01707	I	CaiA	Acyl-CoA dehydrogenase
CFNIDHKE_00047	WP_053967215_1	31.214	173	96	5	49	199	41	212	2.92e-13	72		arCOG11826	S	-	Uncharacterized protein
CFNIDHKE_00048	WP_053967215_1	25.974	231	143	5	26	233	2	227	7.22e-19	85.9		arCOG11826	S	-	Uncharacterized protein
CFNIDHKE_00049	WP_048175866_1	47.5	400	190	8	14	393	22	421	1.05e-118	355		arCOG02268	E	LysA	Diaminopimelate decarboxylase
CFNIDHKE_00050	WP_014052214_1	59.659	176	71	0	1	176	1	176	1.15e-67	207		arCOG01037	F	Cmk	Cytidylate kinase
CFNIDHKE_00051	WP_008325790_1	49.275	276	135	3	1	276	19	289	3.94e-83	254		arCOG00987	J	TruB	Pseudouridine synthase
CFNIDHKE_00052	WP_058581872_1	44.691	405	177	10	11	398	1	375	5.69e-92	285		arCOG00517	R	-	Rhodanese Homology Domain fused to Zn-dependent hydrolase of beta-lactamase superfamily
CFNIDHKE_00053	WP_008014672_1	51.852	81	39	0	2	82	3	83	2.25e-26	95.9		arCOG02062	P	TusA	TusA-related sulfurtransferase
CFNIDHKE_00054	WP_009375764_1	72.316	177	49	0	56	232	21	197	2.78e-95	280		arCOG02064	C	-	Peroxiredoxin family protein
CFNIDHKE_00055	ARM74715_1	49.091	55	28	0	4	58	2	56	1.07e-08	50.4		arCOG00394	K	ArsR	Transcriptional regulator containing HTH domain, ArsR family
CFNIDHKE_00056	WP_013878797_1	70.05	404	119	1	4	405	30	433	0	593		arCOG04137	H	SAM1	S-adenosylhomocysteine hydrolase
CFNIDHKE_00057	WP_049924391_1	32.326	331	204	7	2	323	15	334	2.97e-39	146		arCOG08205	S	-	Uncharacterized protein
CFNIDHKE_00058	WP_077205335_1	39.831	354	207	3	1	348	1	354	1.65e-65	214		arCOG01464	V	-	ABC-type multidrug transport system, permease component
CFNIDHKE_00059	WP_008417317_1	45.455	352	188	3	1	352	1	348	1.39e-103	312		arCOG01518	E	FrvX	Peptidase M42 family protein
CFNIDHKE_00060	WP_008527898_1	38.583	127	60	4	14	126	10	132	2.6e-16	77		arCOG07580	S	-	Uncharacterized membrane protein
CFNIDHKE_00061	WP_097379250_1	39.437	71	41	2	23	93	1	69	0.023	37.4
CFNIDHKE_00062	ODV49262_1	59.75	400	154	5	1	394	1	399	1.48e-171	488		arCOG01434	H	0	Cysteate synthase
CFNIDHKE_00063	WP_013878918_1	61.413	920	344	6	6	915	5	923	0	1134		arCOG01255	J	AlaS	Alanyl-tRNA synthetase
CFNIDHKE_00064	WP_048206479_1	24.731	186	102	6	14	163	2	185	1.11e-05	47.4		arCOG06117	N	-	Predicted pilin/flagellin
CFNIDHKE_00065	WP_049964498_1	31.754	211	126	5	2	194	6	216	2.02e-27	106		arCOG04652	N	-	Predicted pilin/flagellin
CFNIDHKE_00066	WP_098724022_1	25.764	229	126	10	886	1098	407	607	3.84e-07	59.3		arCOG02902	V	-	Multidomain secreted protein, often associated with polymorphic toxin system
CFNIDHKE_00067	WP_071933152_1	27.368	95	67	1	11	103	2	96	0.001	41.2		arCOG03926	N	-	Pilin/Flagellin, FlaG/FlaF family
CFNIDHKE_00068	WP_007539465_1	29.224	219	140	7	9	220	5	215	5.02e-16	79.3		arCOG02911	N	-	Predicted pilin/flagellin
CFNIDHKE_00069	WP_097300862_1	25.532	282	185	9	13	278	9	281	3.65e-17	87.8		arCOG02911	N	-	Predicted pilin/flagellin
CFNIDHKE_00070	WP_084568903_1	39.815	108	57	4	50	153	42	145	4.55e-13	67.8		arCOG03962	S	-	Uncharacterized protein with SCP/PR1 domains
CFNIDHKE_00071	WP_050460312_1	27.333	150	103	3	93	238	157	304	0.11	37.7		arCOG09132	S	-	Uncharacterized protein
CFNIDHKE_00072	WP_066145466_1	76.608	684	159	1	6	688	6	689	0	1103		arCOG02891	T	PrkA	Predicted Ser/Thr protein kinase
CFNIDHKE_00073	WP_011223424_1	61.198	768	272	7	8	762	6	760	0	931		arCOG02892	T	PrkA	Predicted Ser/Thr protein kinase
CFNIDHKE_00074	WP_049992420_1	65.734	429	142	4	1	425	1	428	0	557		arCOG04631	S	-	Uncharacterized protein
CFNIDHKE_00075	WP_013880464_1	57.489	661	270	2	19	668	17	677	0	767		arCOG04632	R	SpoVR	Uncharacterized membrane protein, required for dehydratation of the spore core in B.subtilis
CFNIDHKE_00076	WP_009366883_1	64.773	88	29	1	1	88	1	86	1.48e-37	124		arCOG02609	O	GrxC	Glutaredoxin
CFNIDHKE_00077	WP_066380156_1	59.763	169	66	1	3	171	2	168	1.83e-69	211		arCOG00315	O	Bcp	Peroxiredoxin
CFNIDHKE_00078	WP_048066630_1	67.308	52	17	0	1	52	8	59	1.53e-18	73.9		arCOG04795	S	-	Zn finger protein, C2C2 type
CFNIDHKE_00079	WP_058828713_1	67.114	447	142	3	1	444	1	445	0	603		arCOG01228	U	Ffh	Signal recognition particle GTPase
CFNIDHKE_00080	WP_008442856_1	57.282	103	43	1	2	104	15	116	5.51e-35	119		arCOG00006	K	-	Transcriptional regulator, PadR family
CFNIDHKE_00081	WP_006628551_1	39.13	161	81	5	53	199	16	173	3.91e-17	80.1		arCOG02241	K	-	Predicted transcriptional regulator
CFNIDHKE_00082	WP_006055110_1	30.519	154	85	7	1	139	1	147	3.96e-05	44.7		arCOG09465	R	-	OB-fold nucleic acid binding domain
CFNIDHKE_00083	WP_050048324_1	62.444	450	164	5	2	449	5	451	0	556		arCOG04285	G	PrpD	2-methylcitrate dehydratase PrpD
CFNIDHKE_00084	WP_008418649_1	48.541	377	185	5	1	371	5	378	5.76e-116	345		arCOG04237	C	GltA	Citrate synthase
CFNIDHKE_00085	WP_008414917_1	52.368	380	178	2	2	379	8	386	2.66e-124	368		arCOG01958	P	Kch	Kef-type K+ transport system, predicted NAD-binding component
CFNIDHKE_00086	WP_015762489_1	46.853	143	75	1	8	149	248	390	4.06e-30	115		arCOG01958	P	Kch	Kef-type K+ transport system, predicted NAD-binding component
CFNIDHKE_00087	WP_097379234_1	55.67	194	80	2	1	188	1	194	2.14e-73	223		arCOG04624	R	-	Multimeric flavodoxin WrbA
CFNIDHKE_00088	WP_049935369_1	35.165	91	58	1	19	108	14	104	0.000746	43.9		arCOG04500	S	-	Uncharacterized protein with Ig-like domain
CFNIDHKE_00089	WP_083804455_1	41.176	51	27	1	84	131	97	147	6.13e-05	44.3		arCOG02053	T	UspA	Nucleotide-binding protein, UspA family
CFNIDHKE_00090	WP_048141961_1	50.532	188	86	5	3	187	10	193	1.01e-60	191		arCOG00910	J	-	Predicted RNA methylase
CFNIDHKE_00091	WP_004969991_1	34.638	511	304	13	47	532	40	545	1.27e-68	234		arCOG01771	E	GlpG	Membrane associated serine protease
CFNIDHKE_00092	WP_096391236_1	52.174	92	44	0	1	92	1	92	1.02e-28	102		arCOG04111	K	RPB11	DNA-directed RNA polymerase, subunit L
CFNIDHKE_00093	WP_103425421_1	53.222	481	210	8	1	472	1	475	4.9e-136	404		arCOG00018	F	Nnr2	NAD(P)H-hydrate repair enzyme Nnr, NAD(P)H-hydrate dehydratase domain
CFNIDHKE_00094	WP_079890762_1	51.724	145	70	0	2	146	17	161	1.52e-46	152		arCOG00991	J	-	tRNA modification protein, contains pre-PUA and PUA domains
CFNIDHKE_00095	WP_058826598_1	45.562	169	82	3	6	174	7	165	2.62e-44	147		arCOG03828	K	-	Predicted trancriptional regulator, ArsR family
CFNIDHKE_00096	WP_101297731_1	50.391	256	123	3	1	255	1	253	2.31e-74	230		arCOG02037	K	-	Sugar-specific transcriptional regulator TrmB
CFNIDHKE_00097	WP_011323215_1	51.316	76	36	1	1	75	9	84	2.41e-19	78.6		arCOG04789	S	-	Uncharacterized protein
CFNIDHKE_00098	ERH09579_1	37.838	333	156	9	7	332	13	301	1.54e-65	212
CFNIDHKE_00099	WP_015321781_1	74.126	143	37	0	2	144	3	145	1.15e-78	233		arCOG02761	S	-	Uncharacterized protein, DUF302 family
CFNIDHKE_00100	WP_006064264_1	76.933	750	171	2	1	748	1	750	0	1167		arCOG00853	C	SfcA	Malic enzyme
CFNIDHKE_00101	WP_070364567_1	66.912	136	45	0	1	136	1	136	7.77e-65	197		arCOG04227	R	-	Predicted CoA-binding protein
CFNIDHKE_00102	WP_008453130_1	55.842	582	234	6	1	559	1	582	0	568		arCOG02895	L	MutS2	DNA structure-specific ATPase involved in suppression of recombination, MutS family
CFNIDHKE_00103	WP_049991726_1	46.341	164	79	3	1	155	1	164	2.15e-36	128		arCOG01141	R	-	ICC-like phosphoesterase
CFNIDHKE_00104	WP_064288452_1	50.427	234	100	7	1	226	1	226	2.59e-58	187		arCOG03102	Q	-	Predicted ring-cleavage extradiol dioxygenase
CFNIDHKE_00105	WP_011322404_1	58.163	196	79	2	1	193	1	196	4.69e-70	214		arCOG04713	H	RibC	Riboflavin synthase alpha chain
CFNIDHKE_00106	WP_023395259_1	84.964	419	63	0	5	423	4	422	0	749		arCOG01561	J	TEF1	Translation elongation factor EF-1 alpha, GTPase
CFNIDHKE_00107	WP_005045260_1	77.451	102	23	0	1	102	1	102	6.93e-56	171		arCOG01758	J	RpsJ	Ribosomal protein S10
CFNIDHKE_00109	WP_006882243_1	38.147	464	254	9	24	478	119	558	2.57e-80	264		arCOG02327	T	-	Signal transduction histidine kinase, contains PAS domain
CFNIDHKE_00110	WP_076579339_1	34.091	220	98	2	16	235	2	174	2.24e-31	117		arCOG02601	T	HalX	Rec domain fused to HalX domain
CFNIDHKE_00111	WP_050047764_1	67.816	348	112	0	19	366	1	348	7.43e-179	504		arCOG00115	L	-	DNA modification methylase
CFNIDHKE_00112	WP_095635902_1	26.19	210	138	4	10	208	20	223	3.61e-08	56.2		arCOG06218	O	-	E3 Ubiquitin ligase family protein
CFNIDHKE_00113	WP_066382623_1	35.176	199	81	4	19	217	5	155	3.08e-26	104		arCOG02601	T	HalX	Rec domain fused to HalX domain
CFNIDHKE_00114	WP_050048367_1	58.545	550	226	1	3	552	1	548	0	669		arCOG02327	T	-	Signal transduction histidine kinase, contains PAS domain
CFNIDHKE_00115	ABX12764_1	52	25	12	0	54	78	409	433	0.68	32		arCOG01718	J	GatB	Asp-tRNAAsn/Glu-tRNAGln amidotransferase B subunit
CFNIDHKE_00116	ESS10807_1	70	70	21	0	8	77	6	75	1.55e-27	98.2		arCOG09396	K	-	DNA-binding transcriptional regulator, IclR family
CFNIDHKE_00117	WP_008523832_1	52.326	86	38	2	1	86	1	83	1.63e-23	88.6		arCOG02413	V	-	HicB family component of toxin-antitoxin system, antitoxin, predicted inactivated nuclease of the RNAse H fold
CFNIDHKE_00118	WP_008523833_1	61.333	75	29	0	6	80	5	79	7.07e-28	99.4		arCOG03087	V	-	Toxic component of toxin-antitoxin system, dsRBD-like fold, HicA family
CFNIDHKE_00120	ERH00970_1	45.139	288	146	5	3	287	2	280	5.54e-66	211		arCOG01726	H	IspA	Geranylgeranyl pyrophosphate synthase
CFNIDHKE_00121	WP_015789575_1	46.724	351	182	3	1	347	1	350	7.52e-103	311		arCOG04151	R	-	ABC-type multidrug transport system, permease component
CFNIDHKE_00122	WP_008160375_1	59.732	149	60	0	1	149	1	149	1.15e-60	187		arCOG01580	K	-	DNA-binding transcriptional regulator, Lrp family
CFNIDHKE_00123	WP_011323895_1	81.321	439	82	0	7	445	13	451	0	746		arCOG01909	E	GlnA	Glutamine synthetase
CFNIDHKE_00124	WP_077206418_1	52.091	263	118	3	1	262	1	256	1.89e-77	238		arCOG01259	I	FabG	Short-chain alcohol dehydrogenase
CFNIDHKE_00125	WP_013180571_1	28.125	32	23	0	12	43	269	300	1.7	28.9		arCOG03224	J	YlbM	tRNA-Met C34-N4-acetylcytidine synthase
CFNIDHKE_00126	WP_059059220_1	65.854	41	14	0	1	41	1	41	5.42e-11	56.2		arCOG02120	V	-	PIN domain containing protein
CFNIDHKE_00127	ESS08314_1	63.095	84	31	0	1	84	1	84	8.44e-32	109		arCOG00812	V	AbrB	AbrB family transcriptional regulator
CFNIDHKE_00128	WP_006054988_1	67.5	280	90	1	1	279	1	280	2.96e-132	379		arCOG02208	E	HisG	ATP phosphoribosyltransferase
CFNIDHKE_00129	WP_013879613_1	57.326	546	205	7	2	530	6	540	0	556		arCOG01183	J	Kae1p/TsaD	Subunit of KEOPS complex, tRNA A37 threonylcarbamoyltransferase, contains a domain with ASKHA fold and RIO-type kinase (AP-endonuclease activity)
CFNIDHKE_00130	WP_020446309_1	34.343	99	58	3	42	136	39	134	3.91e-11	60.8		arCOG00151	G	UgpB	ABC-type sugar transport system, periplasmic component
CFNIDHKE_00131	WP_005552908_1	70.732	41	12	0	8	48	4	44	8.96e-17	68.9		arCOG04183	J	RPS27AE	Ribosomal protein S27AE
CFNIDHKE_00132	WP_015762143_1	66.337	101	34	0	1	101	1	101	5.8e-44	143		arCOG04182	J	RPS24A	Ribosomal protein S24E
CFNIDHKE_00133	WP_064287090_1	52.761	163	71	3	3	159	5	167	4.84e-43	144		arCOG04076	H	-	Dephospho-Coenzyme A (Dephospho-CoA) Kinase
CFNIDHKE_00134	OKY78224_1	54.839	62	28	0	1	62	1	62	9.8e-22	82.4		arCOG04077	K	Spt4	Transcription elongation factor Spt4/RpoE2, zinc finger protein
CFNIDHKE_00135	WP_049993244_1	64.516	186	66	0	1	186	1	186	3.87e-82	245		arCOG00675	K	RPB7	DNA-directed RNA polymerase, subunit E'/Rpb7
CFNIDHKE_00136	WP_007976629_1	45.968	124	58	2	4	121	5	125	4.81e-28	102		arCOG04312	J	Fcf1	rRNA-processing protein FCF1, contains PIN domain
CFNIDHKE_00137	WP_007541691_1	71.96	403	107	3	2	398	8	410	0	597		arCOG01563	J	GCD11	Translation initiation factor 2, gamma subunit eIF-2 gamma, GTPase
CFNIDHKE_00138	WP_049935977_1	66.957	115	38	0	1	115	627	741	5.1e-45	158		arCOG01308	O	Cdc48	ATPase of the AAA+ class , CDC48 family
CFNIDHKE_00139	WP_048181507_1	39.303	201	117	3	5	204	4	200	1.46e-38	135		arCOG00670	I	PgsA	Phosphatidylglycerophosphate synthase
CFNIDHKE_00140	ERH07596_1	48.654	483	240	6	1	479	1	479	1.02e-145	429		arCOG01566	F	NrnA	nanoRNase/pAp phosphatase, hydrolyzes c-di-AMP and oligoRNAs
CFNIDHKE_00141	WP_008896901_1	61.111	90	33	1	6	93	7	96	5.77e-33	113		arCOG02155	R	-	Protein implicated in RNA metabolism, contains PRC-barrel domain
CFNIDHKE_00142	WP_007273557_1	42.027	602	336	8	2	596	3	598	1.13e-128	394		arCOG02905	R	-	von Willebrand factor type A (vWA) domain containing protein
CFNIDHKE_00143	WP_082677693_1	42.308	780	435	9	5	774	40	814	0	551		arCOG02907	R	-	von Willebrand factor type A (vWA) domain containing protein
CFNIDHKE_00144	WP_004515467_1	31.818	176	113	2	3	171	2	177	2.69e-15	74.7		arCOG00379	S	-	Uncharacterized protein
CFNIDHKE_00145	WP_015410134_1	38.462	182	82	4	3	158	18	195	1.14e-21	95.9		arCOG06258	S	-	Uncharacterized membrane protein
CFNIDHKE_00146	WP_049894670_1	67.114	298	98	0	15	312	17	314	3.99e-147	419		arCOG00434	N	-	AAA+ ATPase of MoxR-like family, a component of a putative secretion system
CFNIDHKE_00147	WP_049936114_1	48.505	301	136	2	2	300	3	286	8.91e-91	275		arCOG02745	S	-	Uncharacterized protein, DUF58 family, contains vWF domain
CFNIDHKE_00148	WP_059055682_1	53.571	112	52	0	1	112	1	112	1.01e-32	115		arCOG01342	O	GimC	Prefoldin, chaperonin cofactor
CFNIDHKE_00149	WP_048117556_1	28.378	74	44	2	35	99	149	222	0.42	33.1
CFNIDHKE_00150	WP_023844246_1	41.667	60	34	1	16	74	14	73	3.93e-10	54.7		arCOG04414	J	Pcc1	Subunit of KEOPS complex (Cgi121BUD32KAE1)
CFNIDHKE_00151	WP_009366488_1	61.364	44	17	0	1	44	1	44	6.15e-16	66.6		arCOG04341	K	RPC12	DNA-directed RNA polymerase, subunit RPC12/RpoP (contains C4-type Zn-finger)
CFNIDHKE_00152	WP_049998348_1	70.13	77	23	0	13	89	8	84	4.01e-33	113		arCOG04208	J	RPL43A	Ribosomal protein L37AE/L43A
CFNIDHKE_00153	WP_049984662_1	46.746	169	82	1	11	179	16	176	2.86e-50	163		arCOG03103	H	CtaA	Heme A synthase
CFNIDHKE_00154	WP_049964283_1	53.518	469	197	4	2	450	6	473	5.86e-156	454		arCOG00479	O	CyoE	Polyprenyltransferase (cytochrome oxidase assembly factor)
CFNIDHKE_00155	WP_008163018_1	54.817	301	124	3	6	298	5	301	7.13e-107	318		arCOG00196	V	CcmA	ABC-type multidrug transport system, ATPase component
CFNIDHKE_00156	WP_008416723_1	51.502	233	110	1	3	232	13	245	2.18e-73	226		arCOG01467	V	-	ABC-type multidrug transport system, permease component
CFNIDHKE_00157	WP_008584806_1	43.614	415	231	2	12	423	9	423	3.69e-112	345		arCOG01189	R	AarF	Predicted unusual protein kinase
CFNIDHKE_00158	WP_008163026_1	52.356	191	87	3	9	198	12	199	5.23e-58	184		arCOG02865	R	YozB	Predicted membrane metallochaperone YozB (3H, Sco1 fusion), DUF420 family
CFNIDHKE_00159	WP_014051878_1	61.298	416	160	1	2	417	21	435	0	533		arCOG01352	E	GdhA	Glutamate dehydrogenase/leucine dehydrogenase
CFNIDHKE_00160	WP_006650283_1	55.422	83	36	1	12	93	19	101	4.73e-25	93.6		arCOG15026	S	-	Uncharacterized protein
CFNIDHKE_00162	WP_021073249_1	46.083	217	114	2	1	215	1	216	6.47e-54	175		arCOG02292	R	Gph	HAD superfamily hydrolase
CFNIDHKE_00163	WP_049987058_1	59.14	93	38	0	1	93	21	113	2.73e-37	125		arCOG04153	K	-	RNA polymerase III subunit C34, Lrp/AsnC family
CFNIDHKE_00164	WP_009365934_1	46.604	530	246	9	1	517	1	506	3.06e-137	412		arCOG04619	S	-	Uncharacterized membrane protein, contains bPH2 (bacterial pleckstrin homology) domain
CFNIDHKE_00165	WP_008417134_1	57.962	157	59	4	3	156	1	153	1.15e-47	155		arCOG04622	S	-	Uncharacterized membrane protein YdbS, contains bPH2 (bacterial pleckstrin homology) domain
CFNIDHKE_00166	WP_012941785_1	60.83	771	286	5	1	765	1	761	0	912		arCOG00009	E	PotE	Amino acid transporter
CFNIDHKE_00167	WP_100182252_1	52.174	23	11	0	4	26	175	197	0.47	31.6		arCOG01389	M	-	Glycosyl transferase family 2
CFNIDHKE_00168	WP_048138603_1	32.759	58	36	1	34	88	974	1031	0.001	40		arCOG02499	M	-	Lipoprotein NosD family, contains CASH domains
CFNIDHKE_00169	WP_049992688_1	61.538	234	88	2	1	233	1	233	3.27e-98	290		arCOG00196	V	CcmA	ABC-type multidrug transport system, ATPase component
CFNIDHKE_00170	WP_077204811_1	40.821	463	266	4	1	462	11	466	6.5e-88	280		arCOG04521	V	-	Predicted permease, implicated in Halocine C8 export
CFNIDHKE_00171	WP_049929015_1	58.152	184	70	2	4	187	3	179	1.75e-70	215		arCOG04150	J	Krr1	rRNA processing protein Krr1/Pno1, contains KH domain
CFNIDHKE_00172	WP_058580266_1	50	134	60	4	6	136	4	133	3.01e-36	124		arCOG01137	I	FadM	Acyl-CoA thioesterase FadM
CFNIDHKE_00173	WP_077206639_1	46.931	277	141	3	12	283	24	299	6.09e-81	251
CFNIDHKE_00174	WP_020446539_1	58.427	178	69	3	1	174	1	177	1.69e-58	184		arCOG00489	H	PduO	Cob(I)alamin adenosyltransferase
CFNIDHKE_00175	WP_007142340_1	57.729	414	171	3	1	411	7	419	1.22e-158	457		arCOG00130	G	-	MFS family permease
CFNIDHKE_00176	WP_049894196_1	53.816	511	199	7	1	477	1	508	4.02e-172	497		arCOG03031	P	SulE	Sulerythrin, ferritin/rubrerythrin superfamily protein
CFNIDHKE_00177	WP_098726448_1	44.353	487	253	9	12	486	22	502	2.21e-104	324		arCOG06405	F	-	HTTM domain containing membrane enzyme
CFNIDHKE_00178	WP_059056918_1	57.297	185	78	1	7	190	2	186	2.62e-68	210		arCOG00464	L	AlkA	3-methyladenine DNA glycosylase/8-oxoguanine DNA glycosylase
CFNIDHKE_00179	AOV94976_1	66.304	276	91	1	3	276	5	280	1.24e-132	380		arCOG01894	L	Nfo	Endonuclease IV
CFNIDHKE_00180	WP_006884596_1	59.193	223	88	1	6	225	24	246	1.65e-85	260		arCOG01532	I	UppS	Undecaprenyl pyrophosphate synthase
CFNIDHKE_00183	WP_049981595_1	49.438	89	45	0	1	89	1	89	8.08e-22	85.9		arCOG06248	S	-	Uncharacterized protein
CFNIDHKE_00184	WP_049981222_1	57.391	345	136	2	1	334	1	345	2.86e-129	377		arCOG01226	O	ArgK	GTPase of the G3E family (NOT a periplasmic protein kinase)
CFNIDHKE_00185	KPN30845_1	81.746	126	23	0	1	126	13	138	3.78e-71	212		arCOG01710	I	Sbm	Methylmalonyl-CoA mutase, C-terminal domain/subunit (cobalamin-binding)
CFNIDHKE_00186	WP_050031489_1	64.286	42	15	0	1	42	525	566	2.89e-13	64.7		arCOG04232	I	Sbm	Methylmalonyl-CoA mutase
CFNIDHKE_00187	OIO26820_1	41.026	39	23	0	27	65	376	414	0.2	33.9		arCOG04351	I	-	Predicted membrane associated lipid hydrolase, neutral ceramidase superfamily
CFNIDHKE_00188	WP_089781048_1	34	50	32	1	27	76	2	50	1.7	32		arCOG00449	T	UspA	Nucleotide-binding protein, UspA family
CFNIDHKE_00189	WP_086889594_1	81.487	713	131	1	1	712	1	713	0	1159		arCOG04487	P	KatG	Catalase (peroxidase I)
CFNIDHKE_00190	WP_049965508_1	51.321	265	128	1	1	264	1	265	4.57e-94	281		arCOG00239	I	CaiD	Enoyl-CoA hydratase/carnithine racemase
CFNIDHKE_00191	ERH09852_1	63.889	180	65	0	1	180	1	180	1.28e-81	243		arCOG04666	S	-	Uncharacterized protein
CFNIDHKE_00192	WP_048190058_1	36.256	1688	944	23	2	1671	7	1580	0	1059		arCOG00803	L	-	Superfamily I DNA/RNA helicase, contains Vsr family nuclease domain
CFNIDHKE_00193	WP_006077401_1	29.825	114	69	5	29	131	8	121	0.000232	46.6		arCOG02782	V	-	Endonuclease, HJR/Mrr/RecB family
CFNIDHKE_00194	WP_013897445_1	38.903	383	183	11	37	375	37	412	2.43e-64	219		arCOG10954	S	-	Uncharacterized membrane protein
CFNIDHKE_00195	AOV95110_1	45.098	255	130	7	15	267	3	249	3.76e-62	199		arCOG03129	L	-	Predicted GIY-YIG superfamily nuclease with N-terminal metal-binding region, DUF2797 family
CFNIDHKE_00196	WP_050049025_1	86.154	65	7	1	1	65	1	63	1.27e-31	107		arCOG02984	K	CspC	Cold shock protein, CspA family
CFNIDHKE_00197	WP_006055325_1	31.718	227	153	2	5	230	55	280	1.62e-33	125		arCOG03927	S	-	Uncharacterized protein
CFNIDHKE_00198	WP_084802628_1	42.477	751	377	6	14	755	58	762	1.65e-176	528		arCOG08627	I	-	Alkaline ceramidase
CFNIDHKE_00199	WP_054864133_1	46.512	43	21	1	3	45	412	452	0.001	38.1		arCOG04466	R	-	Na+-dependent transporter of the SNF family
CFNIDHKE_00200	WP_014051055_1	34.118	85	47	2	20	104	2	77	1.3	32.3		arCOG03630	R	Yip1	GTPase-interacting Yip1 domain
CFNIDHKE_00201	WP_021074490_1	61.013	395	150	3	1	392	2	395	4.28e-170	484		arCOG00754	G	LhgO	L-2-hydroxyglutarate oxidase LhgO
CFNIDHKE_00202	WP_049918653_1	79.016	386	78	2	1	386	1	383	0	614		arCOG01433	E	TrpB	Tryptophan synthase beta chain
CFNIDHKE_00203	WP_006827388_1	53.333	75	34	1	1	74	1	75	8.23e-19	75.9		arCOG08550	V	VapB3	RHH/copG family antitoxin
CFNIDHKE_00204	WP_008161769_1	35	140	69	5	3	131	2	130	2.95e-16	73.6		arCOG02219	V	VapC	PIN domain containing protein
CFNIDHKE_00205	WP_011323921_1	80.93	430	81	1	5	433	6	435	0	707		arCOG00760	G	Mcl/CitE	Beta-methylmalyl-CoA lyase, Citrate lyase beta subunit family
CFNIDHKE_00206	WP_008326474_1	82.789	337	56	1	1	337	1	335	0	582		arCOG00582	C	AceA	Isocitrate lyase
CFNIDHKE_00207	WP_050458863_1	60	90	33	2	26	115	6	92	1.36e-27	100		arCOG02726	J	GatC	Asp-tRNAAsn/Glu-tRNAGln amidotransferase C subunit
CFNIDHKE_00208	WP_059056490_1	65.33	424	139	6	11	429	3	423	2.37e-180	513		arCOG01717	J	GatA	Asp-tRNAAsn/Glu-tRNAGln amidotransferase A subunit or related amidase
CFNIDHKE_00209	WP_066141519_1	48.148	189	91	4	7	193	2	185	3.73e-47	156		arCOG00928	L	-	Endonuclease V homolog
CFNIDHKE_00210	WP_008584100_1	65.805	348	119	0	1	348	1	348	2.3e-171	484		arCOG06337	M	RspA	L-alanine-DL-glutamate epimerase or related enzyme of enolase superfamily
CFNIDHKE_00211	WP_066380419_1	57.386	176	75	0	5	180	9	184	7.18e-65	201		arCOG00905	L	-	Uracil-DNA glycosylase
CFNIDHKE_00212	WP_049971106_1	49.63	135	65	1	1	132	20	154	4.22e-41	137		arCOG04290	R	-	PIN-domain and Zn ribbon
CFNIDHKE_00213	WP_049991858_1	50.687	582	263	5	1	558	1	582	0	551		arCOG00305	L	POL4	DNA polymerase IV (family X)
CFNIDHKE_00214	WP_004961894_1	42.657	143	74	4	1	135	1	143	6.76e-27	101		arCOG03097	S	-	Uncharacterized protein
CFNIDHKE_00215	WP_076580543_1	48.123	293	142	4	1	285	1	291	7.92e-82	253		arCOG01768	E	GlpG	Membrane associated serine protease
CFNIDHKE_00216	WP_013195157_1	41.667	396	223	6	11	399	4	398	3.05e-112	338		arCOG04513	L	XseA	Exonuclease VII, large subunit
CFNIDHKE_00217	WP_013195158_1	48.148	54	27	1	17	70	4	56	1.11e-08	50.8		arCOG03646	L	XseB	Exonuclease VII small subunit
CFNIDHKE_00218	WP_049934817_1	35.196	179	99	6	21	183	17	194	2e-17	81.3		arCOG06323	S	-	Uncharacterized protein
CFNIDHKE_00219	WP_089672756_1	54.198	131	59	1	1	130	147	277	3.78e-43	146		arCOG00893	R	-	Predicted metal-dependent hydrolase (urease superfamily)
CFNIDHKE_00220	WP_095637982_1	28.267	329	209	11	6	322	18	331	8.15e-21	96.3		arCOG03377	E	-	Serine protease
CFNIDHKE_00221	WP_058583612_1	28.079	203	119	8	3	179	5	206	4.62e-08	55.5		arCOG09074	S	-	Uncharacterized protein
CFNIDHKE_00222	WP_014050805_1	56.075	107	46	1	1	106	1	107	8.33e-36	121		arCOG02021	P	PspE	Rhodanese-related sulfurtransferase
CFNIDHKE_00223	WP_058581630_1	40.38	421	179	11	1	368	1	402	7.5e-82	258		arCOG04511	P	Tpd	Uncharacterized protein probably involved in high-affinity Fe2+ transport
CFNIDHKE_00224	WP_076579876_1	80.093	432	86	0	11	442	5	436	0	697		arCOG00130	G	-	MFS family permease
CFNIDHKE_00225	WP_064288364_1	61.353	414	152	5	4	412	6	416	2.08e-172	492		arCOG04512	C	IcdM	Monomeric isocitrate dehydrogenase
CFNIDHKE_00226	WP_049980294_1	47.368	304	128	2	23	294	23	326	1.8e-76	239		arCOG04463	O	-	Presenilin-like membrane protease, A22 family
CFNIDHKE_00227	EMA40188_1	35.714	308	177	7	19	318	37	331	2.58e-35	136		arCOG04719	S	-	Uncharacterized protein
CFNIDHKE_00228	WP_089671018_1	64.706	595	210	0	19	613	20	614	0	783		arCOG03454	P	FocA	Formate/nitrite family of transporter
CFNIDHKE_00229	WP_066379278_1	42.735	351	199	2	1	349	1	351	1.05e-87	271		arCOG00099	R	Pta	BioD-like N-terminal domain of phosphotransacetylase
CFNIDHKE_00230	WP_049984515_1	54.623	703	305	6	5	694	4	705	0	729		arCOG01340	C	-	Acyl-CoA synthetase (NDP forming)
CFNIDHKE_00231	WP_066385441_1	46.25	80	43	0	1	80	142	221	1.27e-16	74.7		arCOG02280	K	-	Transcriptional regulator, contains HTH domain
CFNIDHKE_00232	WP_076581951_1	27.344	128	82	3	65	191	1	118	0.003	42		arCOG02280	K	-	Transcriptional regulator, contains HTH domain
CFNIDHKE_00233	WP_082687215_1	48.649	74	38	0	16	89	28	101	1.65e-15	71.2		arCOG03067	K	ArsR	Transcriptional regulator containing HTH domain, ArsR family
CFNIDHKE_00234	WP_096388950_1	56.977	86	37	0	1	86	1	86	1.62e-27	99		arCOG03929	R	-	SirA-like two-layered alpha/beta sandwich domain
CFNIDHKE_00235	WP_049911716_1	39.32	206	125	0	11	216	1	206	1.07e-55	180		arCOG02280	K	-	Transcriptional regulator, contains HTH domain
CFNIDHKE_00236	WP_014051035_1	75	72	18	0	5	76	10	81	6.03e-35	117		arCOG03928	R	-	SirA-like two-layered alpha/beta sandwich domain
CFNIDHKE_00237	WP_015322928_1	46.17	470	201	12	5	442	6	455	1.54e-117	354		arCOG02562	R	-	Beta-propeller repeat containing protein
CFNIDHKE_00238	WP_077205043_1	49.645	141	71	0	10	150	1	141	1.33e-42	142
CFNIDHKE_00239	WP_015762564_1	41.589	428	243	3	4	431	3	423	8.98e-109	343		arCOG01189	R	AarF	Predicted unusual protein kinase
CFNIDHKE_00240	WP_049943554_1	71.66	247	68	1	1	245	1	247	7.51e-133	377		arCOG01883	F	THY1	Thymidylate synthase
CFNIDHKE_00241	WP_082230105_1	33.871	124	70	5	146	267	100	213	2.53e-06	53.9		arCOG02540	M	-	PKD repeats containing protein
CFNIDHKE_00242	WP_013329078_1	38.997	359	191	10	65	406	26	373	6.62e-60	204		arCOG02492	S	-	Secreted protein, with PKD repeat domain
CFNIDHKE_00243	WP_082224198_1	38.644	295	165	3	146	436	68	350	1.23e-48	174		arCOG02492	S	-	Secreted protein, with PKD repeat domain
CFNIDHKE_00244	WP_073096812_1	48.558	208	105	2	3	208	1	208	4.45e-70	216		arCOG04347	Q	-	SAM-dependent methyltransferase
CFNIDHKE_00245	WP_049936807_1	57.902	696	271	6	1	675	2	696	0	778		arCOG04754	L	Lig	NAD-dependent DNA ligase
CFNIDHKE_00246	WP_059057595_1	50.685	146	57	4	4	141	3	141	1.23e-36	125		arCOG02053	T	UspA	Nucleotide-binding protein, UspA family
CFNIDHKE_00247	WP_006092865_1	51.852	405	194	1	1	404	123	527	8.83e-144	424		arCOG06405	F	-	HTTM domain containing membrane enzyme
CFNIDHKE_00248	WP_049947823_1	65.011	463	109	2	16	425	106	568	0	605		arCOG00467	L	CDC6	Cdc6-related protein, AAA superfamily ATPase
CFNIDHKE_00249	WP_007344143_1	45.299	117	56	2	11	121	1	115	6.75e-26	97.1		arCOG06178	S	-	Uncharacterized protein
CFNIDHKE_00250	WP_006432043_1	51.852	189	77	3	27	201	73	261	4.52e-56	184		arCOG01739	U	LepB	Signal peptidase I
CFNIDHKE_00251	WP_009487050_1	46.679	557	266	14	11	550	9	551	1.96e-148	441		arCOG04455	L	HYS2	Archaeal DNA polymerase II, small subunit/DNA polymerase delta, subunit B
CFNIDHKE_00252	WP_004966025_1	58.929	56	21	2	1	55	1	55	6.34e-11	54.7		arCOG03012	S	-	Uncharacterized protein
CFNIDHKE_00253	WP_079233627_1	70.492	61	18	0	9	69	23	83	2.51e-25	93.2		arCOG01680	K	ArsR	Transcriptional regulator containing HTH domain, ArsR family
CFNIDHKE_00254	WP_077206533_1	63.971	136	46	1	1	133	1	136	6.03e-54	171		arCOG00310	O	Bcp	Peroxiredoxin
CFNIDHKE_00255	WP_075936015_1	36.818	220	91	3	32	251	8	179	3.43e-33	123		arCOG02601	T	HalX	Rec domain fused to HalX domain
CFNIDHKE_00256	KYK38629_1	43.243	37	19	1	42	76	7	43	0.001	39.3		arCOG03776	S	-	Zn finger protein
CFNIDHKE_00257	WP_049937927_1	71.845	103	29	0	1	103	1	103	1.3e-50	158		arCOG04743	R	-	Helicase associated uncharacterized terminal domain
CFNIDHKE_00258	WP_011322961_1	33.553	152	89	4	4	152	39	181	2.77e-10	63.2		arCOG03053	N	-	Potential component of type IV pili like system
CFNIDHKE_00259	PKL70467_1	28.866	97	57	2	241	337	651	735	3.5	34.3		arCOG03439	R	-	von Willebrand factor type A (vWA) domain containing protein
CFNIDHKE_00260	WP_049994028_1	33.628	113	62	5	1	112	1	101	0.003	40.8		arCOG10172	S	-	Uncharacterized protein
CFNIDHKE_00261	WP_021073671_1	35.135	296	174	8	8	292	11	299	4.53e-40	145		arCOG06367	S	-	Uncharacterized protein
CFNIDHKE_00262	WP_007998928_1	32.727	55	37	0	7	61	51	105	1.9	29.3		arCOG06277	S	-	Uncharacterized protein
CFNIDHKE_00263	WP_066140707_1	47.826	46	20	2	11	52	37	82	0.17	33.9		arCOG01915	O	HflC	Membrane protease subunit, stomatin/prohibitin homolog
CFNIDHKE_00264	WP_101298426_1	70.283	212	61	1	3	212	4	215	3.4e-100	293
CFNIDHKE_00265	WP_049922159_1	58.289	374	149	3	4	372	5	376	1.62e-145	420		arCOG04218	L	-	ATP-dependent RNA ligase
CFNIDHKE_00266	WP_077205845_1	39.1	289	169	2	2	290	3	284	8.43e-60	195		arCOG01792	Q	-	SAM-dependent methyltransferase
CFNIDHKE_00267	WP_015320059_1	58.282	163	68	0	24	186	1	163	3.77e-66	204		arCOG01849	R	PaaY	Isoleucine patch superfamily protein
CFNIDHKE_00268	WP_006067053_1	71.246	939	253	8	1	923	1	938	0	1394		arCOG01495	C	MopB	Molybdopterin oxidoreductase
CFNIDHKE_00269	WP_006067054_1	69.597	273	77	4	1	271	6	274	8.92e-135	385		arCOG01500	C	FdhB	Fe-S-cluster-containing formate dehydrogenase component
CFNIDHKE_00270	WP_006067055_1	68.502	454	140	2	1	452	1	453	0	587		arCOG02025	C	-	Polysulphide reductase, NrfD
CFNIDHKE_00271	WP_006067056_1	50.794	63	31	0	1	63	1	63	8.82e-11	55.1		arCOG10320	S	-	Uncharacterized membrane protein
CFNIDHKE_00272	WP_049889898_1	46.97	198	104	1	11	208	4	200	4.11e-53	172		arCOG01506	R	TorD	Uncharacterized component of anaerobic dehydrogenase
CFNIDHKE_00273	WP_006089515_1	55.618	712	298	7	1	703	1	703	0	753		arCOG02237	C	-	F420-reducing hydrogenase delta subunit, polyferredoxin
CFNIDHKE_00274	WP_006067059_1	60.117	341	136	0	6	346	7	347	5.86e-144	419		arCOG00585	O	Mrp	Fe-S cluster carrier ATPase, Mrp/ApbC/NBP35 family
CFNIDHKE_00275	WP_066137910_1	35.025	197	122	3	14	208	3	195	1.35e-30	115		arCOG01872	H	MobA	Molybdopterin-guanine dinucleotide biosynthesis protein A
CFNIDHKE_00276	WP_077204768_1	48.205	195	101	0	5	199	2	196	1.56e-59	188		arCOG01585	K	-	DNA-binding transcriptional regulator, Lrp family
CFNIDHKE_00277	WP_049928648_1	45.424	295	155	2	3	293	14	306	1.92e-68	218		arCOG02440	O	NosY	ABC-type transport system involved in multi-copper enzyme maturation, permease component
CFNIDHKE_00278	WP_004595983_1	56.164	219	92	3	1	215	1	219	9.58e-77	236		arCOG00196	V	CcmA	ABC-type multidrug transport system, ATPase component
CFNIDHKE_00279	WP_054863631_1	55.789	95	37	2	2	91	369	463	7.22e-28	112		arCOG02519	M	-	Lipoprotein NosD family, contains CASH domains
CFNIDHKE_00280	ESS09266_1	55.056	267	113	5	1	265	25	286	8.7e-101	299		arCOG00280	L	-	HerA helicase
CFNIDHKE_00281	WP_049990040_1	51.875	320	140	2	5	318	3	314	2.97e-105	313		arCOG01480	P	MMT1	Predicted Co/Zn/Cd cation transporter
CFNIDHKE_00283	ERH10924_1	52.941	289	110	3	149	412	3	290	1.82e-101	306		arCOG06218	O	-	E3 Ubiquitin ligase family protein
CFNIDHKE_00284	KYC45052_1	34.783	46	30	0	49	94	58	103	0.35	33.5		arCOG02676	E	HisI	Phosphoribosyl-AMP cyclohydrolase
CFNIDHKE_00285	WP_083909285_1	48.611	144	73	1	1	143	1	144	6.97e-37	127		arCOG00449	T	UspA	Nucleotide-binding protein, UspA family
CFNIDHKE_00286	WP_066380957_1	25.806	155	114	1	43	196	36	190	8.37e-12	66.2
CFNIDHKE_00287	WP_077205353_1	56.439	264	111	2	2	261	4	267	5.94e-91	273		arCOG01259	I	FabG	Short-chain alcohol dehydrogenase
CFNIDHKE_00288	WP_087714748_1	31.41	156	92	5	22	162	35	190	6.12e-16	75.5		arCOG00833	R	RimI	Acetyltransferase (GNAT) family
CFNIDHKE_00289	WP_006885505_1	32.314	229	115	9	1	219	1	199	2.87e-25	101		arCOG09101	S	-	Uncharacterized protein, DUF3105 family
CFNIDHKE_00290	WP_013413203_1	51.429	175	78	3	3	174	2	172	2.73e-58	183		arCOG01857	J	TRM56	tRNA C56-2-O'-methylase, SpoU family
CFNIDHKE_00291	WP_049907275_1	54.839	124	47	3	1	117	1	122	1.99e-37	126		arCOG04061	K	EGD2	Transcription factor homologous to NACalpha-BTF3
CFNIDHKE_00292	WP_049980760_1	35.106	94	53	2	3	88	39	132	2.65e-09	53.9		arCOG03925	S	-	Uncharacterized membrane protein
CFNIDHKE_00293	WP_049969658_1	35.503	338	205	6	1	330	1	333	5.46e-56	189		arCOG04478	S	-	Uncharacterized protein
CFNIDHKE_00294	WP_050048692_1	59.669	181	70	2	1	181	1	178	7.57e-63	195		arCOG00608	K	-	Predicted transcriptional regulator with C-terminal CBS domains
CFNIDHKE_00295	OKY79210_1	48.925	186	92	1	4	186	2	187	3.58e-59	186		arCOG04130	J	-	Predicted RNA-binding protein
CFNIDHKE_00296	WP_079233323_1	63.478	115	41	1	2	115	3	117	4.65e-44	142		arCOG01016	K	Rpo4	DNA-directed RNA polymerase, subunit Rpo4/RpoF
CFNIDHKE_00297	WP_015409652_1	54.737	95	43	0	1	95	1	95	5.44e-32	110		arCOG04129	J	RPL21A	Ribosomal protein L21E
CFNIDHKE_00298	WP_079977625_1	59.343	396	154	4	6	400	1	390	8.15e-150	433		arCOG02267	P	PitA	Phosphate/sulphate permease
CFNIDHKE_00299	WP_049998188_1	63.855	249	83	2	9	250	14	262	1.5e-99	295		arCOG01086	E	TrpA	Tryptophan synthase alpha chain
CFNIDHKE_00300	WP_049936074_1	52.525	99	47	0	5	103	6	104	1.16e-32	113		arCOG03006	S	-	Uncharacterized protein, contains double-stranded beta-helix domain
CFNIDHKE_00301	WP_058580584_1	45.249	221	107	7	1	207	1	221	6.77e-50	165		arCOG00457	R	-	Predicted dinucleotide-binding enzyme
CFNIDHKE_00302	WP_049921760_1	56.04	298	118	4	12	299	3	297	2.63e-115	338		arCOG03658	F	NrdF	Ribonucleotide reductase, beta subunit (ferritin domain)
CFNIDHKE_00303	WP_077204755_1	55.513	263	117	0	8	270	6	268	1.43e-103	305		arCOG00239	I	CaiD	Enoyl-CoA hydratase/carnithine racemase
CFNIDHKE_00304	WP_049898518_1	61.986	292	110	1	13	304	2	292	7.14e-142	405		arCOG06125	S	-	Uncharacterized protein
CFNIDHKE_00305	KXH76977_1	37.879	66	36	3	4	68	1315	1376	0.4	32.7		arCOG02499	M	-	Lipoprotein NosD family, contains CASH domains
CFNIDHKE_00306	ERH08876_1	73.664	262	68	1	5	265	4	265	2.47e-137	395		arCOG01259	I	FabG	Short-chain alcohol dehydrogenase
CFNIDHKE_00307	WP_066298395_1	29.808	104	70	2	26	126	232	335	0.000258	46.6		arCOG02966	S	-	HEAT repeats containing protein
CFNIDHKE_00308	WP_011448756_1	37.209	43	27	0	42	84	14	56	1.5	30		arCOG04102	C	NtpG	Archaeal/vacuolar-type H+-ATPase subunit F
CFNIDHKE_00309	WP_049988955_1	26.154	65	39	1	14	69	140	204	3.4	30		arCOG08131	S	-	Uncharacterized membrane protein
CFNIDHKE_00310	WP_006653987_1	54.93	71	29	2	13	80	16	86	4.81e-14	66.6		arCOG02416	N	-	Major pilin/Flagellin, FlaG/FlaF family
CFNIDHKE_00311	WP_049898513_1	64.613	568	200	1	1	568	1	567	0	766		arCOG02705	I	-	Acetyl-CoA carboxylase, carboxyltransferase component
CFNIDHKE_00312	WP_049925129_1	31.818	132	66	6	1	112	1	128	0.002	39.7		arCOG11487	S	-	Uncharacterized protein
CFNIDHKE_00313	WP_049991597_1	75.926	324	78	0	1	324	1	324	0	531		arCOG01617	C	Tas	Aryl-alcohol dehydrogenase related enzyme
CFNIDHKE_00314	WP_009365571_1	57.426	303	111	4	3	288	2	303	3.61e-105	311		arCOG01700	E	SpeB	Arginase family enzyme
CFNIDHKE_00315	WP_049926961_1	77.647	170	38	0	6	175	5	174	7.54e-94	273		arCOG08193	S	-	Uncharacterized protein
CFNIDHKE_00316	WP_007141769_1	39.927	273	117	2	3	272	11	239	1.47e-56	185		arCOG00313	R	Sco1	Cytochrome oxidase Cu insertion factor, SCO1/SenC/PrrC family
CFNIDHKE_00317	WP_066380476_1	45.181	166	91	0	1	166	1	166	2.04e-47	155		arCOG06181	O	TrxA	Thiol-disulfide isomerase or thioredoxin
CFNIDHKE_00318	WP_071401734_1	51.691	207	98	2	12	218	16	220	1.2e-54	177		arCOG04522	C	CcdA	Cytochrome c biogenesis protein
CFNIDHKE_00319	WP_008524723_1	69.565	69	21	0	1	69	1425	1493	1e-25	102		arCOG04553	E	GltB	Glutamate synthase
CFNIDHKE_00320	WP_007978903_1	61.208	629	237	6	1	625	1	626	0	793		arCOG01606	C	PorA	Pyruvate:ferredoxin oxidoreductase or related 2-oxoacid:ferredoxin oxidoreductase, alpha subunit and gamma
CFNIDHKE_00321	WP_009486742_1	64.837	492	168	4	2	489	13	503	0	632		arCOG04247	E	YpwA	Zn-dependent carboxypeptidase, M32 family
CFNIDHKE_00322	WP_007983032_1	32.103	271	137	6	1	250	1	245	4.55e-34	127		arCOG03934	S	-	Uncharacterized membrane protein
CFNIDHKE_00323	WP_079233531_1	43.765	425	230	4	5	427	2	419	8.84e-113	340		arCOG01522	H	HemY	Protoporphyrinogen oxidase
CFNIDHKE_00324	WP_007978333_1	38.596	114	58	4	3	109	5	113	2.04e-05	43.9		arCOG06238	S	-	Uncharacterized protein
CFNIDHKE_00325	WP_088820243_1	31.063	367	245	7	2	360	6	372	1.03e-54	187		arCOG01622	R	MviM	Predicted dehydrogenase
CFNIDHKE_00326	EGQ43024_1	46.488	299	152	5	5	298	18	313	1.23e-88	270		arCOG00248	G	Gnd	Predicted 6-phosphogluconate dehydrogenase
CFNIDHKE_00327	WP_066303740_1	30.986	71	42	3	1	70	1	65	0.68	33.5		arCOG04440	S	-	Putative component of bacteriocin or quorum sensing system, membrane protein, DUF2178 family
CFNIDHKE_00328	WP_071933456_1	42.308	52	18	2	141	192	481	520	0.41	35.8		arCOG04138	C	NtpI	Archaeal/vacuolar-type H+-ATPase subunit I
CFNIDHKE_00329	WP_086886733_1	56.429	140	61	0	8	147	1	140	2.91e-53	168		arCOG00773	I	-	Acyl-CoA hydrolase
CFNIDHKE_00330	ESS07956_1	59.409	372	143	4	3	368	4	373	2.92e-154	442		arCOG01130	E	-	Aspartate/tyrosine/aromatic aminotransferase
CFNIDHKE_00331	WP_084816458_1	59.922	257	100	2	1	257	1	254	1.74e-102	302		arCOG00455	E	ProC	Pyrroline-5-carboxylate reductase
CFNIDHKE_00332	WP_071933050_1	66.797	256	84	1	15	269	13	268	1.62e-114	335		arCOG00864	E	ProB	Glutamate 5-kinase
CFNIDHKE_00333	WP_009761520_1	42.202	109	62	1	12	120	3	110	1.73e-25	96.3		arCOG03067	K	ArsR	Transcriptional regulator containing HTH domain, ArsR family
CFNIDHKE_00334	WP_007539586_1	58.798	233	94	1	1	233	1	231	7.59e-100	294		arCOG01171	T	KaiC	KaiC family ATPase implicated in signal transduction
CFNIDHKE_00335	WP_023846123_1	37.864	103	62	1	1	101	21	123	2.8e-23	91.3		arCOG05010	S	-	Uncharacterized protein
CFNIDHKE_00336	WP_053947994_1	62.322	422	150	5	12	425	7	427	4.38e-179	511		arCOG00353	J	HflX	50S ribosomal subunit-associated GTPase HflX
CFNIDHKE_00337	WP_053947630_1	33.036	112	58	5	7	113	161	260	0.005	40.8		arCOG04151	R	-	ABC-type multidrug transport system, permease component
CFNIDHKE_00338	WP_015788457_1	60.883	317	122	1	1	315	1	317	8.82e-125	363		arCOG02937	I	MVD1	Mevalonate pyrophosphate decarboxylase
CFNIDHKE_00339	WP_101351061_1	46.196	368	177	9	19	371	6	367	4.49e-93	286		arCOG00065	O	csdA	Selenocysteine lyase/Cysteine desulfurase
CFNIDHKE_00340	WP_049971217_1	42.735	234	116	8	1	224	1	226	1.82e-44	152		arCOG06429	S	-	Uncharacterized protein, contains NRDE domain
CFNIDHKE_00341	WP_004215762_1	38.462	91	55	1	14	103	6	96	1.5e-11	59.3		arCOG06214	S	-	Uncharacterized protein
CFNIDHKE_00342	WP_053947318_1	39.181	171	88	6	10	167	27	194	6.07e-23	94.4		arCOG04769	S	-	Uncharacterized protein
CFNIDHKE_00343	WP_007545119_1	47.179	195	98	2	1	190	1	195	3.51e-49	161		arCOG02942	L	RnhA	Ribonuclease HI
CFNIDHKE_00344	WP_009487918_1	82.716	324	51	1	1	324	1	319	0	533		arCOG01981	K	SUA7	Transcription initiation factor TFIIB, Brf1 subunit/Transcription initiation factor TFIIB
CFNIDHKE_00345	WP_066303823_1	28.571	266	165	10	1	252	1	255	4.79e-10	62.8		arCOG06367	S	-	Uncharacterized protein
CFNIDHKE_00346	MAG15961_1	32.579	221	137	4	6	218	11	227	1.29e-33	129		arCOG02825	F	PurN	Folate-dependent phosphoribosylglycinamide formyltransferase PurN
CFNIDHKE_00347	EMA39938_1	60.251	478	166	6	6	462	3	477	0	563		arCOG01068	C	Lpd	Pyruvate/2-oxoglutarate dehydrogenase complex, dihydrolipoamide dehydrogenase (E3) component or related enzyme
CFNIDHKE_00348	WP_049981701_1	58.333	324	131	3	6	328	28	348	5.02e-135	390		arCOG04112	J	DPH2	Diphthamide synthase subunit DPH2
CFNIDHKE_00349	WP_050458872_1	62.003	579	206	5	1	577	1	567	0	698		arCOG01541	C	HyfB	Multisubunit Na+/H+ antiporter, MnhD subunit
CFNIDHKE_00350	KPN29543_1	53.507	499	219	4	16	508	3	494	8.86e-163	474		arCOG01537	C	NuoM	NADH:ubiquinone oxidoreductase subunit 4 (chain M)
CFNIDHKE_00351	WP_101296582_1	61.157	121	44	1	1	121	1	118	1.85e-43	141		arCOG03072	P	MnhC	Multisubunit Na+/H+ antiporter, MnhC subunit
CFNIDHKE_00352	WP_006091090_1	50	150	72	2	43	191	11	158	7.56e-44	147		arCOG03079	P	MnhB	Multisubunit Na+/H+ antiporter, MnhB subunit
CFNIDHKE_00353	WP_006883701_1	55.978	184	74	2	1	184	1	177	1.23e-60	189		arCOG03077	P	MnhB	Multisubunit Na+/H+ antiporter, MnhB subunit
CFNIDHKE_00354	WP_008323659_1	65.385	104	36	0	1	104	1	104	2.93e-43	140		arCOG03082	P	MnhG	Multisubunit Na+/H+ antiporter, MnhG subunit
CFNIDHKE_00355	WP_049982172_1	65.476	84	29	0	6	89	18	101	2.87e-35	119		arCOG03120	P	MnhF	Multisubunit Na+/H+ antiporter, MnhF subunit
CFNIDHKE_00356	WP_059056238_1	47.941	340	157	6	12	332	3	341	5.37e-95	289		arCOG03099	P	MnhE	Multisubunit Na+/H+ antiporter, MnhE subunit
CFNIDHKE_00357	WP_049924148_1	48.98	294	144	5	1	289	1	293	1.34e-76	239		arCOG04139	H	ApbA	Ketopantoate reductase
CFNIDHKE_00358	WP_006881816_1	63.366	404	140	4	3	400	21	422	0	514		arCOG04686	K	VacB	Exoribonuclease R
CFNIDHKE_00359	WP_079234072_1	81.481	81	15	0	2	82	1	81	8.09e-40	129		arCOG02608	O	GrxC	Glutaredoxin
CFNIDHKE_00360	WP_049900095_1	35.747	221	137	2	16	235	1	217	5.94e-35	127		arCOG02274	K	-	Transcriptional regulator, contains HTH domain
CFNIDHKE_00361	WP_079979559_1	57.46	315	128	3	1	310	1	314	2.36e-113	335		arCOG01369	M	WcaG	Nucleoside-diphosphate-sugar epimerase
CFNIDHKE_00362	WP_066139969_1	50.16	313	151	2	2	311	3	313	1.1e-99	299		arCOG04152	K	-	Predicted transcriptional regulator
CFNIDHKE_00363	WP_049993596_1	61.071	280	109	0	8	287	9	288	5.38e-127	366		arCOG00581	G	PrpB	PEP phosphonomutase or related enzyme
CFNIDHKE_00364	WP_006067827_1	29.412	68	37	2	7	63	87	154	0.93	30.8		arCOG02816	O	MsrA	Peptide methionine sulfoxide reductase
CFNIDHKE_00365	WP_097298938_1	48.727	275	135	4	1	272	1	272	2.82e-89	270		arCOG00654	H	MqnD	1,4-dihydroxy-6-naphtoate synthase (menaquinone biosynthesis, futalosine pathway)
CFNIDHKE_00366	WP_084802613_1	61.145	489	173	5	2	476	42	527	0	581		arCOG01887	J	TrpS	Tryptophanyl-tRNA synthetase
CFNIDHKE_00367	WP_006091451_1	29.461	241	136	8	2	218	4	234	4.24e-14	72.4		arCOG06150	R	-	Cohesin domain containing secreted protein
CFNIDHKE_00368	WP_011323228_1	42.523	428	207	10	3	421	6	403	1.57e-89	280		arCOG04511	P	Tpd	Uncharacterized protein probably involved in high-affinity Fe2+ transport
CFNIDHKE_00369	WP_015322928_1	53.766	478	160	16	5	456	6	448	1.07e-146	429		arCOG02562	R	-	Beta-propeller repeat containing protein
CFNIDHKE_00370	WP_021072679_1	50.633	158	78	0	33	190	29	186	6.56e-45	150		arCOG02864	R	YozB	Predicted membrane metallochaperone YozB (3H, Sco1 fusion), DUF420 family
CFNIDHKE_00371	WP_014555882_1	35.78	545	298	9	6	525	4	521	3.7e-98	311		arCOG00280	L	-	HerA helicase
CFNIDHKE_00372	WP_049893886_1	70.69	58	17	0	1	58	1	58	2.01e-25	92		arCOG01885	J	RPS17A	Ribosomal protein S17E
CFNIDHKE_00373	WP_049921122_1	34.937	395	225	9	19	397	22	400	2.25e-54	188		arCOG02492	S	-	Secreted protein, with PKD repeat domain
CFNIDHKE_00374	WP_069582998_1	33.333	90	52	4	55	138	14	101	0.37	35		arCOG00405	J	GRS1	Glycyl-tRNA synthetase (class II)
CFNIDHKE_00375	WP_049984987_1	44.569	267	142	2	3	264	2	267	3.94e-68	215		arCOG01700	E	SpeB	Arginase family enzyme
CFNIDHKE_00376	WP_009487649_1	66.142	127	43	0	1	127	1	127	2.05e-61	187		arCOG04277	J	Efp	Translation elongation factor P (EF-P)/translation initiation factor 5A (eIF-5A)
CFNIDHKE_00377	WP_020445306_1	63.06	268	92	2	1	261	2	269	3.18e-111	324		arCOG04453	T	DisA_N	Diadenylate cyclase (c-di-AMP synthetase), DisA_N domain
CFNIDHKE_00378	WP_049910732_1	65.699	965	225	7	6	894	3	937	0	1238		arCOG04257	K	RpoC/Rpo3	DNA-directed RNA polymerase subunit A'
CFNIDHKE_00379	WP_015788547_1	77.243	602	137	0	5	606	7	608	0	979		arCOG01762	K	RpoB/Rpo2	DNA-directed RNA polymerase subunit B
CFNIDHKE_00380	AGB15099_1	74.155	503	122	3	5	501	9	509	0	779		arCOG01762	K	RpoB/Rpo2	DNA-directed RNA polymerase subunit B
CFNIDHKE_00381	WP_012034503_1	50	76	38	0	3	78	4	79	9.24e-26	94		arCOG04258	K	RPB5	DNA-directed RNA polymerase, subunit H, RpoH/RPB5
CFNIDHKE_00382	WP_053969121_1	60.606	396	144	3	1	391	1	389	1.4e-165	472		arCOG01067	C	Ndh	NADH dehydrogenase, FAD-containing subunit
CFNIDHKE_00383	WP_008322942_1	53.333	90	42	0	7	96	2	91	1.37e-24	92.4		arCOG00394	K	ArsR	Transcriptional regulator containing HTH domain, ArsR family
CFNIDHKE_00384	WP_005554625_1	37.5	72	31	4	28	96	5	65	1.4	32.7		arCOG11487	S	-	Uncharacterized protein
CFNIDHKE_00385	AOV94550_1	61.614	409	151	4	1	406	4	409	9.22e-170	486		arCOG00403	J	SerS	Seryl-tRNA synthetase
CFNIDHKE_00386	WP_015789818_1	34.539	304	135	11	7	296	50	303	6.25e-32	131		arCOG10954	S	-	Uncharacterized membrane protein
CFNIDHKE_00387	WP_014052441_1	80	50	10	0	1	50	1	50	1.31e-21	81.3		arCOG04177	J	RPL39	Ribosomal protein L39E
CFNIDHKE_00388	WP_077207509_1	43.627	204	110	4	1	200	225	427	3.24e-49	169		arCOG00337	C	GlcD	FAD/FMN-containing dehydrogenase
CFNIDHKE_00389	WP_077206680_1	53.237	139	62	2	1	138	1	137	1.81e-41	138		arCOG00777	Q	PaaI	HGG motif-containing thioesterase, possibly involved in aromatic compounds catabolism
CFNIDHKE_00390	WP_007143334_1	60.853	258	97	2	1	254	1	258	1.72e-109	319		arCOG01259	I	FabG	Short-chain alcohol dehydrogenase
CFNIDHKE_00391	WP_007141806_1	58.273	556	223	4	3	549	6	561	0	612		arCOG03656	E	-	Thiamine pyrophosphate-requiring enzyme, carboxylase
CFNIDHKE_00392	WP_006087979_1	62.826	460	169	2	3	460	4	463	0	584		arCOG00337	C	GlcD	FAD/FMN-containing dehydrogenase
CFNIDHKE_00393	WP_068578207_1	32.203	118	65	5	31	137	256	369	0.078	37.4		arCOG01647	E	-	Serine protease of the peptidase family S9A
CFNIDHKE_00394	KKK41397_1	25.362	138	97	2	3	134	13	150	0.002	41.2
CFNIDHKE_00395	WP_049902764_1	59.091	154	61	2	18	171	5	156	9.67e-54	171		arCOG00315	O	Bcp	Peroxiredoxin
CFNIDHKE_00396	WP_006077308_1	71.429	77	22	0	1	77	3	79	1.56e-36	120		arCOG02609	O	GrxC	Glutaredoxin
CFNIDHKE_00397	WP_075936459_1	68.182	132	42	0	1	132	1	132	2.74e-58	180		arCOG02998	S	-	Cupin domain containing protein
CFNIDHKE_00398	WP_006884400_1	49.136	810	386	8	1	793	1	801	0	746		arCOG04520	C	MpsB	Na+-translocating membrane potential-generating system subunit B, UPF0753/DUF2309 family
CFNIDHKE_00399	WP_006884401_1	58.475	472	193	3	22	492	24	493	1.17e-173	501		arCOG01542	C	NuoL	NADH dehydrogenase subunit L
CFNIDHKE_00400	WP_059057322_1	79.47	151	31	0	1	151	1	151	6.69e-81	239		arCOG01582	K	-	DNA-binding transcriptional regulator, Lrp family
CFNIDHKE_00401	WP_076579856_1	57.5	40	17	0	1	40	95	134	1.76e-06	44.7		arCOG01946	J	RPS6A	Ribosomal protein S6E/S10
CFNIDHKE_00402	WP_006078999_1	38.562	153	80	5	2	154	3	141	5.41e-19	82		arCOG04418	R	-	Predicted HTH domain, homologous to N-terminal domain of RPA1 protein family
CFNIDHKE_00403	WP_015320656_1	61.789	123	47	0	1	123	1	123	1.68e-45	147		arCOG04154	J	RPS8A	Ribosomal protein S8E
CFNIDHKE_00404	WP_014052839_1	45.188	239	116	4	1	224	1	239	4.89e-59	189		arCOG04536	H	ArfB	Creatinine amidohydrolase/Fe(II)-dependent formamide hydrolase involved in riboflavin and F420 biosynthesis
CFNIDHKE_00405	WP_007976843_1	49.123	114	53	1	1	109	1	114	7.46e-30	107		arCOG04781	S	-	Uncharacterized protein
CFNIDHKE_00406	KYK38705_1	24.348	230	129	8	1	207	2	209	0.018	40
CFNIDHKE_00407	WP_048089476_1	58.687	259	106	1	2	260	3	260	9.63e-109	318		arCOG00589	N	FlhG	FleN family ATPase involved in pili biosynthesis
CFNIDHKE_00408	WP_083524868_1	41.935	62	36	0	1	62	1	62	3.32e-10	53.9		arCOG07447	S	-	Uncharacterized secreted or membrane coiled-coil protein
CFNIDHKE_00409	WP_048189557_1	62.02	495	187	1	456	949	213	707	0	680		arCOG01817	N	FlaI	ATPase involved in archaellum/pili biosynthesis
CFNIDHKE_00410	WP_081810140_1	44.175	661	343	10	37	694	19	656	1.86e-177	524		arCOG01808	N	TadC	Pilus assembly protein TadC
CFNIDHKE_00411	WP_049987654_1	38.318	214	119	5	82	290	3	208	1.34e-36	133		arCOG01175	T	KaiC	KaiC family ATPase implicated in signal transduction, inactivated
CFNIDHKE_00412	WP_007140793_1	68.657	335	104	1	2	335	7	341	2.4e-157	447		arCOG01296	O	TrxB	Thioredoxin reductase
CFNIDHKE_00413	WP_014053410_1	53.306	242	107	2	1	242	92	327	2.44e-84	258		arCOG02333	T	-	Signal transduction histidine kinase, contains REC and PAS domains
CFNIDHKE_00414	WP_049937159_1	46.863	271	142	2	17	286	14	283	6.45e-67	214
CFNIDHKE_00415	WP_006108922_1	43.233	266	122	15	1	245	1	258	1.9e-44	154		arCOG07784	S	-	Uncharacterized protein
CFNIDHKE_00416	WP_071932579_1	63.029	449	164	1	5	451	1	449	0	551		arCOG04466	R	-	Na+-dependent transporter of the SNF family
CFNIDHKE_00417	WP_050049342_1	65.089	169	59	0	2	170	3	171	1.95e-78	234		arCOG04702	R	-	Phospholipid-binding protein
CFNIDHKE_00418	WP_066380971_1	56.886	334	142	2	1	333	1	333	2.07e-120	353		arCOG02881	P	ECM27	Ca2+/Na+ antiporter
CFNIDHKE_00419	KKK41397_1	25.85	147	105	3	9	153	3	147	1.33e-06	50.4
CFNIDHKE_00420	WP_039402052_1	24.843	318	216	8	40	348	22	325	3.02e-11	67.8
CFNIDHKE_00421	PKL64244_1	35.849	53	30	2	12	61	297	348	0.43	32		arCOG04386	C	LldP	L-lactate permease
CFNIDHKE_00422	WP_008894362_1	52.083	48	22	1	1	48	162	208	1.01e-05	43.9		arCOG06200	Q	-	Lignostilbene-alpha,beta-dioxygenase or related enzyme
CFNIDHKE_00423	WP_049997164_1	44.136	324	167	9	1	312	139	460	4.32e-74	241		arCOG06200	Q	-	Lignostilbene-alpha,beta-dioxygenase or related enzyme
CFNIDHKE_00424	WP_007978727_1	42.523	214	111	4	10	221	5	208	1.04e-45	154		arCOG04583	Q	-	SAM-dependent methyltransferase
CFNIDHKE_00425	WP_049939737_1	40.506	79	44	1	43	121	54	129	1.77e-08	53.5		arCOG03232	S	-	VanZ like family protein
CFNIDHKE_00426	WP_096393501_1	51.927	441	195	5	1	425	1	440	4.9e-139	408		arCOG01523	Q	-	Phytoene dehydrogenase or related enzyme
CFNIDHKE_00427	WP_098726648_1	25.568	176	112	6	193	356	383	551	0.13	39.7		arCOG00121	E	AsnB	Asparagine synthase (glutamine-hydrolyzing)
CFNIDHKE_00428	WP_050553562_1	25.352	71	51	2	110	178	157	227	0.017	40.8		arCOG01385	M	-	Glycosyl transferase family 2
CFNIDHKE_00429	WP_012943483_1	30.208	96	46	4	253	329	10	103	0.23	36.2		arCOG00776	I	MaoC	Acyl dehydratase
CFNIDHKE_00430	WP_042700711_1	31.343	67	41	1	2	63	256	322	0.09	34.3		arCOG01539	C	NuoL	NADH dehydrogenase subunit L
CFNIDHKE_00431	ABK77449_1	43.59	39	22	0	26	64	832	870	0.64	32		arCOG02507	R	-	Beta-propeller repeat protein
CFNIDHKE_00432	WP_105460012_1	38.095	42	23	1	66	107	49	87	0.23	33.9		arCOG00355	R	EngB	GTP-binding protein EngB required for normal cell division in bacteria
CFNIDHKE_00433	OIR21368_1	41.304	46	26	1	25	69	156	201	0.47	36.6		arCOG00570	I	-	Geranylgeranyl reductase, flavoprotein
CFNIDHKE_00434	WP_012942126_1	77.083	384	87	1	1	384	1	383	0	616		arCOG01707	I	CaiA	Acyl-CoA dehydrogenase
CFNIDHKE_00435	WP_006055071_1	58.397	262	109	0	1	262	1	262	9.43e-108	316		arCOG02041	V	-	Protein containing Fe-S cluster, metallopeptidase and nuclease domain of phospholipase D family
CFNIDHKE_00436	WP_103286824_1	30.233	43	30	0	29	71	52	94	0.66	32		arCOG00938	R	-	Radical SAM superfamily enzyme, possible viperin homolog
CFNIDHKE_00438	WP_008010250_1	56.923	65	27	1	1	64	1	65	5.34e-18	75.9		arCOG02694	U	TatA	Sec-independent protein secretion pathway component
CFNIDHKE_00439	WP_011322959_1	39.936	313	158	8	4	308	2	292	1.44e-50	172		arCOG01743	J	eRF1	Peptide chain release factor eRF1
CFNIDHKE_00440	WP_011323053_1	52.745	419	195	2	1	418	1	417	2.26e-139	408		arCOG02264	S	-	Uncharacterized membrane protein
CFNIDHKE_00441	WP_101295409_1	72.503	731	197	3	1	730	1	728	0	1086		arCOG01559	J	FusA	Translation elongation factor G, EF-G (GTPase)
CFNIDHKE_00442	WP_007314471_1	31.111	135	81	4	1	129	2	130	4.92e-17	75.5		arCOG02172	H	QueD	6-pyruvoyl-tetrahydropterin synthase
CFNIDHKE_00443	WP_007978415_1	43.717	382	204	4	1	372	2	382	4.19e-101	307		arCOG00696	Q	HutI	Imidazolonepropionase or related amidohydrolase
CFNIDHKE_00444	WP_015283717_1	41.079	241	139	3	1	240	1	239	1.19e-54	179		arCOG01259	I	FabG	Short-chain alcohol dehydrogenase
CFNIDHKE_00445	WP_011170170_1	28.39	236	145	7	1	215	1	233	5.91e-19	85.5		arCOG00039	J	QueC	7-cyano-7-deazaguanine synthase (queuosine biosynthesis)
CFNIDHKE_00446	WP_021072660_1	56.604	106	43	1	1	106	1	103	2.26e-35	120		arCOG02021	P	PspE	Rhodanese-related sulfurtransferase
CFNIDHKE_00447	PIX50336_1	20.851	235	181	2	37	271	81	310	3.22e-14	75.1
CFNIDHKE_00448	WP_005558400_1	55.952	84	37	0	1	84	1	84	2.63e-29	104		arCOG02749	K	-	Transcriptional regulator, TrmB family
CFNIDHKE_00449	WP_008010647_1	45.353	269	99	2	1	269	199	419	1.6e-55	187		arCOG04203	P	MgtC	Mg2+ transport system protein
CFNIDHKE_00450	WP_004970098_1	82.156	269	45	2	1	267	112	379	3.8e-140	402		arCOG02201	D	FtsZ1_2	Cell division GTPase
CFNIDHKE_00451	WP_076583188_1	41.495	535	282	12	18	540	12	527	3.65e-122	377		arCOG06405	F	-	HTTM domain containing membrane enzyme
CFNIDHKE_00452	WP_066378158_1	61.224	49	19	0	8	56	6	54	1.98e-16	68.6		arCOG02204	U	Sss1	Preprotein translocase subunit Sss1
CFNIDHKE_00453	WP_070365257_1	66.207	145	49	0	1	145	1	145	1.78e-66	201		arCOG01920	K	NusG	Transcription termination/antitermination protein NusG
CFNIDHKE_00454	WP_101295656_1	68.627	255	80	0	14	268	1	255	8.11e-124	356		arCOG01792	Q	-	SAM-dependent methyltransferase
CFNIDHKE_00455	WP_101295653_1	65.385	260	89	1	8	266	15	274	1.56e-123	356		arCOG02808	K	-	Transcriptional regulator, implicated in bacteriocin system regulation, contains HTH domain
CFNIDHKE_00456	WP_005554366_1	67.843	255	82	0	1	255	1	255	1.13e-123	355		arCOG01792	Q	-	SAM-dependent methyltransferase
CFNIDHKE_00457	OBZ35248_1	33.258	442	279	5	1	430	1	438	1.22e-83	266		arCOG04469	R	-	Tripartite tricarboxylate transporter (TTT) class transporter
CFNIDHKE_00458	WP_096393719_1	55.708	219	90	2	3	214	1	219	3.11e-65	204		arCOG01484	H	RibD	Pyrimidine reductase, riboflavin biosynthesis
CFNIDHKE_00459	WP_050459370_1	59.524	126	50	1	1	125	1	126	7.49e-47	150		arCOG01630	V	RidA	YjgF family enzyme shown to be reactive intermediate/imine deaminase
CFNIDHKE_00460	WP_006092609_1	55.242	248	108	2	1	246	1	247	1.73e-95	283		arCOG00488	L	DnaN	DNA polymerase sliding clamp subunit (PCNA homolog)
CFNIDHKE_00461	WP_005555042_1	48.066	362	176	2	10	369	6	357	9.06e-113	337		arCOG03013	L	PRI2	Eukaryotic-type DNA primase, large subunit
CFNIDHKE_00462	WP_006430312_1	30.556	72	38	2	61	132	545	604	8.1	30.4		arCOG02169	E	-	Transglutaminase-like cysteine protease
CFNIDHKE_00463	WP_049890997_1	70	260	78	0	1	260	42	301	4.49e-122	359		arCOG03060	O	DnaK	Chaperone DnaK (HSP70)
CFNIDHKE_00464	WP_007704583_1	47.826	391	182	4	1	371	1	389	2.47e-108	326		arCOG06880	O	DnaJ	DnaJ type Zn finger domain
CFNIDHKE_00465	WP_049923955_1	49.259	270	134	2	8	274	3	272	6.28e-69	218		arCOG00476	H	UbiA	4-hydroxybenzoate polyprenyltransferase or related prenyltransferase
CFNIDHKE_00466	WP_076580626_1	65.484	310	105	2	1	309	1	309	9.54e-151	428		arCOG02297	E	IlvE	Branched-chain amino acid aminotransferase/4-amino-4-deoxychorismate lyase
CFNIDHKE_00467	WP_058582115_1	38.938	113	66	2	13	122	28	140	3e-15	71.6		arCOG07569	S	-	Uncharacterized protein
CFNIDHKE_00468	WP_049992899_1	51.256	199	94	1	4	199	7	205	4.04e-57	182		arCOG00078	J	NOP1	Fibrillarin-like rRNA methylase
CFNIDHKE_00469	WP_086888860_1	47.253	273	119	4	3	250	8	280	8.08e-71	222		arCOG01923	J	SIK1	Box C/D ribonucleoprotein Nop56/Prp31/SIK1 subunit
CFNIDHKE_00470	WP_014406582_1	45.497	433	224	6	1	421	3	435	3.53e-119	357		arCOG00767	G	{ManB}	Phosphomannomutase
CFNIDHKE_00472	ERH08432_1	64.912	171	60	0	20	190	22	192	5.48e-79	237		arCOG04574	S	LemA	Uncharacterized protein
CFNIDHKE_00473	WP_049970359_1	51.832	546	252	7	1	537	1	544	5.48e-177	513		arCOG01347	L	CDC9	ATP-dependent DNA ligase
CFNIDHKE_00474	WP_010903834_1	45.802	131	61	3	5	132	2	125	7.87e-23	90.5		arCOG01043	R	-	Predicted RNA binding protein with dsRBD fold
CFNIDHKE_00475	WP_014555799_1	58.594	128	52	1	4	130	3	130	1.65e-45	147		arCOG01075	F	-	NUDIX family hydrolase
CFNIDHKE_00476	WP_015589701_1	42.742	124	70	1	7	130	2	124	6.21e-30	108		arCOG04385	S	-	Predicted small methyltransferase
CFNIDHKE_00477	PKL61848_1	35.593	59	30	2	56	106	137	195	1.3	32.7		arCOG06193	T	-	Signal transduction histidine kinase and PAS domains
CFNIDHKE_00478	WP_071403285_1	27.607	326	170	11	19	324	31	310	5.54e-25	106		arCOG11831	S	-	Uncharacterized protein
CFNIDHKE_00479	WP_049893955_1	34.015	391	235	7	2309	2695	1278	1649	4.8e-40	169		arCOG02501	O	-	Cysteine protease, C1A family
CFNIDHKE_00480	ARM75324_1	27.5	80	57	1	107	185	838	917	0.071	38.1		arCOG01495	C	MopB	Molybdopterin oxidoreductase
CFNIDHKE_00481	WP_008309338_1	73.846	130	34	0	24	153	12	141	6.93e-63	193		arCOG00450	T	UspA	Nucleotide-binding protein, UspA family
CFNIDHKE_00483	WP_086887123_1	51.334	637	277	8	6	619	3	629	0	601		arCOG00009	E	PotE	Amino acid transporter
CFNIDHKE_00484	WP_021072689_1	69.565	345	104	1	1	344	1	345	3.01e-167	473		arCOG01458	C	Qor	NADPH:quinone reductase or related Zn-dependent oxidoreductase
CFNIDHKE_00485	GBC70766_1	36.578	339	196	8	3	327	6	339	9.44e-59	197		arCOG00243	E	LYS9	Saccharopine dehydrogenase or related enzyme
CFNIDHKE_00486	AGB15786_1	52.632	38	18	0	7	44	5	42	7.83e-07	43.9		arCOG09225	S	-	Uncharacterized protein
CFNIDHKE_00487	WP_059056787_1	39.583	864	472	19	1	846	1	832	3.1e-173	525		arCOG02352	T	-	Signal transduction histidine kinase with PAS and PocR sensory domains
CFNIDHKE_00488	WP_007142994_1	66.921	393	130	0	1	393	8	400	0	566		arCOG00082	EF	PucG	Serine-pyruvate aminotransferase/archaeal aspartate aminotransferase
CFNIDHKE_00489	ERH07110_1	35.084	533	316	13	1	532	41	544	2.8e-86	281		arCOG02327	T	-	Signal transduction histidine kinase, contains PAS domain
CFNIDHKE_00490	WP_006055465_1	65.997	697	223	2	27	721	10	694	0	954		arCOG00332	C	GlpC	Membrane associated Fe-S oxidoreductase subunit
CFNIDHKE_00491	PNV78193_1	26.056	142	83	5	63	204	26	145	0.53	34.7		arCOG01091	P	CCC1	Predicted Fe2+/Mn2+ transporter, VIT1/CCC1 family
CFNIDHKE_00492	WP_066385731_1	44.681	141	78	0	1	141	1	141	1.46e-36	125		arCOG04502	V	-	PIN domain containing protein
CFNIDHKE_00493	WP_101298361_1	49.367	79	34	3	8	81	5	82	2.76e-14	65.5		arCOG04501	K	-	AbrB family transcriptional regulator
CFNIDHKE_00494	WP_006056304_1	51.282	390	184	2	9	392	6	395	5.84e-130	383		arCOG01963	R	-	PhoU-like domain fused to TrkA-C domain
CFNIDHKE_00495	WP_098724796_1	67.742	186	60	0	7	192	5	190	6.23e-88	259		arCOG00624	P	MgtE2	Permease, similar to cation transporter
CFNIDHKE_00496	WP_008456614_1	63.819	199	65	1	1	199	1	192	5.31e-80	240		arCOG00624	P	MgtE2	Permease, similar to cation transporter
CFNIDHKE_00497	WP_066379825_1	67.532	385	122	2	3	384	2	386	0	554		arCOG01707	I	CaiA	Acyl-CoA dehydrogenase
CFNIDHKE_00498	WP_007315338_1	38.587	184	88	6	2	160	1	184	4.64e-34	121		arCOG04490	E	PdaD	Pyruvoyl-dependent arginine decarboxylase (PvlArgDC)
CFNIDHKE_00499	WP_059055751_1	44.253	174	90	3	14	182	12	183	1.54e-41	142		arCOG01072	L	-	NUDIX family hydrolase
CFNIDHKE_00500	WP_011449245_1	55.411	231	100	2	1	228	1	231	9.07e-84	253		arCOG00971	O	PRE1	20S proteasome, alpha subunit
CFNIDHKE_00501	WP_058581108_1	48.485	33	17	0	19	51	85	117	10	28.1		arCOG00895	M	-	Glycosyl transferase family 2
CFNIDHKE_00502	WP_049970397_1	50.867	173	81	1	4	172	3	175	2.36e-47	156		arCOG01723	F	CyaB	Adenylate cyclase, class 2 (thermophilic)
CFNIDHKE_00503	WP_013195186_1	44.211	285	150	6	2	280	3	284	3.7e-84	257		arCOG00067	F	PrsA	Phosphoribosylpyrophosphate synthetase
CFNIDHKE_00504	WP_048128100_1	41.379	261	141	4	1	249	1	261	2.61e-59	192		arCOG04309	H	-	S-adenosyl-l-methionine hydroxide adenosyltransferase
CFNIDHKE_00505	WP_100908847_1	39.286	56	32	1	138	191	275	330	0.027	39.3		arCOG00656	H	CofG	FO synthase or thiamine biosynthesis enzyme ThiH
CFNIDHKE_00506	ODS41803_1	33.813	278	168	6	1	270	1	270	7.38e-50	169		arCOG00655	H	MqnA	Chorismate dehydratase (menaquinone biosynthesis, futalosine pathway)
CFNIDHKE_00507	WP_013682895_1	51.429	350	166	4	22	369	11	358	8.36e-127	372		arCOG00656	H	CofG	FO synthase or thiamine biosynthesis enzyme ThiH
CFNIDHKE_00508	WP_077205962_1	42.708	96	55	0	12	107	7	102	1.29e-17	77		arCOG08181	S	-	Uncharacterized membrane protein
CFNIDHKE_00509	WP_006665196_1	36.364	132	81	1	2	133	6	134	2.48e-16	73.6		arCOG08181	S	-	Uncharacterized membrane protein
CFNIDHKE_00510	WP_049955084_1	75	60	15	0	1	60	1	60	2.91e-26	94.4		arCOG01864	K	-	Transcriptional regulator, xre family
CFNIDHKE_00511	WP_049970522_1	60.267	375	145	2	1	371	1	375	1.64e-151	437		arCOG04430	R	-	HD superfamily phosphohydrolase
CFNIDHKE_00512	WP_004517946_1	56.164	73	27	3	1	70	1	71	4.6e-19	76.3		arCOG04610	V	-	CopG-family DNA-binding protein
CFNIDHKE_00513	WP_066378986_1	49.458	277	137	2	1	274	2	278	1.26e-83	255		arCOG01589	H	RimK	Glutathione synthase/glutaminyl transferase/alpha-L-glutamate ligase
CFNIDHKE_00514	WP_009487418_1	59.42	69	28	0	2	70	16	84	7.22e-27	96.7		arCOG02866	K	-	Winged helix DNA-binding domain, putative transcriptional regulator
CFNIDHKE_00515	WP_011277349_1	34.328	67	31	2	14	71	349	411	2.9	29.6		arCOG00283	L	-	HerA helicase
CFNIDHKE_00516	WP_006182442_1	84.649	228	35	0	1	228	662	889	9.7e-134	400		arCOG01697	C	AcnA	Aconitase A
CFNIDHKE_00517	WP_050047401_1	74.497	149	38	0	17	165	1	149	7.45e-80	236		arCOG06189	S	-	Uncharacterized protein, DUF2267 family
CFNIDHKE_00518	WP_066139472_1	58.537	205	85	0	12	216	1	205	7.59e-73	223		arCOG00041	R	-	Predicted phosphoribosyltransferase
CFNIDHKE_00519	WP_008163154_1	56.954	151	61	3	1	149	1	149	3.39e-45	148		arCOG02053	T	UspA	Nucleotide-binding protein, UspA family
CFNIDHKE_00520	WP_006066824_1	65.702	242	83	0	1	242	1	242	1.76e-117	338		arCOG01259	I	FabG	Short-chain alcohol dehydrogenase
CFNIDHKE_00521	WP_101294268_1	60.556	360	141	1	7	365	2	361	1.38e-149	432		arCOG01282	I	PaaJ	Acetyl-CoA acetyltransferase
CFNIDHKE_00522	WP_005580815_1	57.143	140	59	1	1	139	1	140	1.01e-52	166		arCOG00606	R	-	CBS domain
CFNIDHKE_00523	WP_006088413_1	71.784	925	237	2	13	913	18	942	0	1337		arCOG01578	P	MgtA	Cation transport ATPase
CFNIDHKE_00524	WP_049981646_1	62.092	306	115	1	24	328	11	316	9.47e-133	384		arCOG01981	K	SUA7	Transcription initiation factor TFIIB, Brf1 subunit/Transcription initiation factor TFIIB
CFNIDHKE_00525	WP_049925241_1	58.594	256	106	0	55	310	3	258	1.44e-103	306		arCOG01259	I	FabG	Short-chain alcohol dehydrogenase
CFNIDHKE_00526	WP_086886690_1	59.111	225	88	2	1	222	251	474	8.95e-88	270		arCOG02840	L	PhrB	Deoxyribodipyrimidine photolyase
CFNIDHKE_00527	WP_012035607_1	62.712	59	22	0	1	59	1	59	4.22e-23	85.9		arCOG04124	J	-	Trm112 RNA methyltransferase activating protein
CFNIDHKE_00528	WP_089670889_1	58.969	446	170	5	1	433	1	446	0	523		arCOG04387	F	PurA	Adenylosuccinate synthase
CFNIDHKE_00529	WP_096390200_1	49.28	347	162	9	14	349	12	355	2.09e-91	281		arCOG01107	E	ArgE	Acetylornithine deacetylase/Succinyl-diaminopimelate desuccinylase or related deacylase
CFNIDHKE_00530	WP_059055352_1	35.294	51	33	0	11	61	5	55	0.027	37.7		arCOG02416	N	-	Major pilin/Flagellin, FlaG/FlaF family
CFNIDHKE_00531	WP_008526739_1	62.766	188	60	4	3	184	1	184	2.92e-72	219		arCOG00030	F	Apt	Adenine/guanine phosphoribosyltransferase or related PRPP-binding protein
CFNIDHKE_00532	WP_101296588_1	59.58	381	140	5	3	382	2	369	2.4e-143	416		arCOG01704	H	Dfp	Phosphopantothenoylcysteine synthetase/decarboxylase
CFNIDHKE_00533	WP_006077408_1	36.905	168	87	6	11	167	11	170	1.2e-26	103		arCOG02899	R	-	Polyketide cyclase/dehydrase family protein involved in binding/transport of lipids
CFNIDHKE_00534	WP_007697383_1	37.968	187	98	8	5	184	51	226	9.17e-21	92.4		arCOG00478	H	UbiA	4-hydroxybenzoate polyprenyltransferase or related prenyltransferase
CFNIDHKE_00535	WP_011011187_1	36.294	394	225	8	11	391	10	390	1.08e-62	209		arCOG00984	C	EutG	Alcohol dehydrogenase, class IV
CFNIDHKE_00537	WP_077204741_1	31.858	113	72	3	67	178	172	280	0.004	41.2
CFNIDHKE_00538	OLD05211_1	23.985	271	177	11	87	351	860	1107	4.15e-08	60.5		arCOG02487	M	-	Cell surface protein, a component of a putative secretion system
CFNIDHKE_00539	WP_103427898_1	28.099	121	81	2	3	122	22	137	2.79e-07	50.1		arCOG10821	S	-	Uncharacterized membrane protein
CFNIDHKE_00540	WP_059058547_1	29.748	595	320	24	26	581	4	539	3.66e-44	169		arCOG06162	R	-	Cell surface protein
CFNIDHKE_00541	WP_004594537_1	30.915	317	194	6	2	309	34	334	1.35e-42	158		arCOG07767	U	-	TrbL-like conjugative transfer membrane protein, implicated in secretion of polymorphic toxins
CFNIDHKE_00542	WP_004594535_1	49.847	652	305	14	370	1009	10	651	0	602		arCOG00285	L	-	HerA helicase
CFNIDHKE_00543	WP_053949098_1	30.337	89	54	2	276	362	424	506	0.2	38.1		arCOG01541	C	HyfB	Multisubunit Na+/H+ antiporter, MnhD subunit
CFNIDHKE_00544	WP_066379848_1	75.862	29	7	0	1	29	296	324	1.48e-07	48.1		arCOG00469	L	RFCS	Clamp loader ATPase, small subunit
CFNIDHKE_00545	WP_077206371_1	55.34	206	90	1	1	204	1	206	1.02e-80	242		arCOG04347	Q	-	SAM-dependent methyltransferase
CFNIDHKE_00546	WP_049969402_1	24.528	318	211	9	4	302	3	310	2.38e-16	81.6		arCOG10971	S	-	Uncharacterized protein
CFNIDHKE_00547	WP_053967179_1	51.562	128	55	2	1	121	1	128	7.22e-36	124		arCOG04048	F	Dcd	Deoxycytidine deaminase
CFNIDHKE_00548	WP_059057020_1	45.775	284	141	2	5	275	8	291	1.08e-75	236		arCOG00464	L	AlkA	3-methyladenine DNA glycosylase/8-oxoguanine DNA glycosylase
CFNIDHKE_00549	WP_049992564_1	46.698	212	105	4	7	211	3	213	3.7e-54	176		arCOG02292	R	Gph	HAD superfamily hydrolase
CFNIDHKE_00550	WP_014404662_1	51.331	526	251	3	3	524	2	526	0	548		arCOG01754	H	SerA	Phosphoglycerate dehydrogenase or related dehydrogenase
CFNIDHKE_00551	WP_053946850_1	57.252	131	52	3	1	129	1	129	5.78e-44	143		arCOG02219	V	VapC	PIN domain containing protein
CFNIDHKE_00552	WP_049900721_1	58.929	56	23	0	3	58	2	57	4.16e-16	69.3		arCOG08146	V	VapB3	RHH/copG family antitoxin
CFNIDHKE_00553	WP_058981481_1	56.716	67	29	0	1	67	61	127	5.53e-17	72.8		arCOG02219	V	VapC	PIN domain containing protein
CFNIDHKE_00554	WP_058981479_1	52.308	65	30	1	2	65	5	69	1.03e-11	57.4		arCOG08550	V	VapB3	RHH/copG family antitoxin
CFNIDHKE_00555	WP_049909282_1	54.054	37	17	0	5	41	12	48	6.3e-06	42		arCOG08146	V	VapB3	RHH/copG family antitoxin
CFNIDHKE_00556	AGB16822_1	45.07	71	39	0	1	71	5	75	3.03e-17	72.4		arCOG08146	V	VapB3	RHH/copG family antitoxin
CFNIDHKE_00557	WP_076145839_1	40	130	77	1	1	129	1	130	1.57e-24	94.7		arCOG02219	V	VapC	PIN domain containing protein
CFNIDHKE_00558	WP_021075151_1	69.231	78	24	0	1	78	1	78	4.81e-31	107		arCOG10377	S	-	Uncharacterized protein
CFNIDHKE_00559	WP_008159055_1	75.214	117	29	0	1	117	1	117	5.16e-62	188		arCOG03943	V	MazF	Toxin-antitoxin addiction module toxin component MazF (an endoRNAse)
CFNIDHKE_00560	WP_005535461_1	53.465	101	40	3	14	109	319	417	1.17e-25	102		arCOG04512	C	IcdM	Monomeric isocitrate dehydrogenase
CFNIDHKE_00561	WP_009378121_1	37.413	286	170	5	1	278	1	285	1.25e-56	187		arCOG06363	T	FhlA	Signal transduction protein, GAF and REC domains
CFNIDHKE_00562	WP_076148240_1	52.727	275	119	4	5	278	47	311	1.22e-87	267		arCOG01259	I	FabG	Short-chain alcohol dehydrogenase
CFNIDHKE_00563	WP_077205353_1	50	278	129	2	1	278	1	268	1.08e-86	263		arCOG01259	I	FabG	Short-chain alcohol dehydrogenase
CFNIDHKE_00564	WP_015321954_1	67.073	410	125	3	4	411	1	402	0	568		arCOG01708	I	CaiA	Acyl-CoA dehydrogenase
CFNIDHKE_00565	WP_077206420_1	69.034	352	109	0	1	352	1	352	9.62e-180	505		arCOG04682	R	-	Predicted aminoglycoside phosphotransferase
CFNIDHKE_00566	PDH21379_1	50	28	14	0	108	135	1809	1836	0.074	36.6		arCOG03730	S	-	Uncharacterized protein
CFNIDHKE_00567	WP_097381143_1	44	500	272	5	18	515	14	507	1.74e-130	392		arCOG00266	C	YedY	Periplasmic DMSO/TMAO reductase YedYZ, molybdopterin-dependent catalytic subunit; Sulfite oxidase
CFNIDHKE_00568	WP_007140053_1	70.93	86	25	0	1	86	1	86	2.59e-44	142		arCOG00731	K	ArsR	Transcriptional regulator containing HTH domain, ArsR family
CFNIDHKE_00569	WP_020446896_1	51.579	95	45	1	1	95	1	94	1.21e-25	94.7		arCOG08175	S	-	Uncharacterized membrane protein
CFNIDHKE_00570	WP_077206421_1	49.537	216	107	2	4	217	3	218	1.13e-60	192		arCOG04871	H	ComB	Phosphosulfolactate phosphohydrolase or related enzyme
CFNIDHKE_00571	WP_048816679_1	23.423	111	75	3	142	242	271	381	0.12	38.9		arCOG02216	R	-	MATE family membrane protein, flippase
CFNIDHKE_00572	WP_004598786_1	69.231	52	16	0	3	54	2	53	1.3e-20	79		arCOG02957	U	SBH1	Preprotein translocase subunit Sec61beta
CFNIDHKE_00573	WP_006091636_1	30	210	94	8	4	207	8	170	0.002	42		arCOG11365	S	-	Uncharacterized protein
CFNIDHKE_00574	WP_008163918_1	58.63	365	131	4	13	357	4	368	1.72e-135	394		arCOG01006	P	ZnuB	ABC-type Mn2+/Zn2+ transport system, permease component
CFNIDHKE_00575	WP_080505237_1	72.727	242	66	0	10	251	35	276	1.65e-125	360		arCOG00201	P	ZnuC	ABC-type Mn/Zn transport system, ATPase component
CFNIDHKE_00576	WP_086886720_1	54.545	462	202	6	1	456	1	460	1.57e-165	478		arCOG01005	P	LraI	ABC-type metal ion transport system, periplasmic component/surface adhesin
CFNIDHKE_00577	WP_071401104_1	55.556	126	39	4	65	183	72	187	2.9e-28	109		arCOG11365	S	-	Uncharacterized protein
CFNIDHKE_00578	WP_049971291_1	71.111	315	91	0	1	315	1	315	1.93e-167	471		arCOG00434	N	-	AAA+ ATPase of MoxR-like family, a component of a putative secretion system
CFNIDHKE_00579	WP_049990907_1	41.026	117	65	3	117	231	60	174	2.02e-13	69.7		arCOG09144	S	-	Uncharacterized membrane protein
CFNIDHKE_00580	WP_007981262_1	52.228	404	192	1	13	416	4	406	6.14e-140	409		arCOG02742	R	-	Uncharacterized membrane anchored protein with extracellular vWF domain and Ig-like domain
CFNIDHKE_00581	WP_066139122_1	34.752	141	85	4	27	163	15	152	5.5e-16	76.6		arCOG06437	S	-	Uncharacterized membrane protein
CFNIDHKE_00582	WP_013878285_1	42.857	105	49	2	85	178	219	323	3.52e-17	81.6		arCOG02170	S	-	Uncharacterized protein
CFNIDHKE_00583	WP_049903239_1	55.556	81	36	0	24	104	9	89	3.94e-27	99
CFNIDHKE_00584	WP_006431672_1	44.444	207	107	2	1	199	1	207	3.82e-49	163		arCOG04605	R	-	Membrane associated metal-dependent hydrolase
CFNIDHKE_00585	WP_011832762_1	29.808	104	62	5	6	100	165	266	0.64	33.9		arCOG00359	P	FeoB	Fe2+ transport system protein B
CFNIDHKE_00586	WP_004060842_1	64.346	474	163	4	3	472	4	475	0	572		arCOG01069	P	-	CoA-dependent NAD(P)H Sulfur Oxidoreductase
CFNIDHKE_00587	WP_006056027_1	48.182	110	57	0	10	119	11	120	9.59e-27	100		arCOG03067	K	ArsR	Transcriptional regulator containing HTH domain, ArsR family
CFNIDHKE_00588	WP_006056026_1	52.607	211	100	0	1	211	1	211	5.94e-77	233		arCOG02280	K	-	Transcriptional regulator, contains HTH domain
CFNIDHKE_00589	WP_066140406_1	62.838	148	55	0	1	148	1	148	3e-67	204		arCOG00512	V	NimA	Nitroimidazol reductase NimA or a related FMN-containing flavoprotein, pyridoxamine 5'-phosphate oxidase superfamily
CFNIDHKE_00590	EMA38572_1	56.25	48	21	0	8	55	7	54	8.03e-12	57		arCOG06412	S	-	Zn ribbon containing protein
CFNIDHKE_00591	WP_082663041_1	41.304	46	23	1	17	62	25	66	0.000473	40		arCOG03911	S	-	Uncharacterized membrane protein
CFNIDHKE_00592	WP_066382744_1	33.92	398	219	12	3	386	4	371	3.53e-47	168		arCOG02796	G	-	Glucose/sorbosone dehydrogenase
CFNIDHKE_00593	WP_079977703_1	51.948	308	136	4	2	298	3	309	7.5e-105	311		arCOG02638	R	Aes	Alpha/beta superfamily hydrolase
CFNIDHKE_00594	WP_070365810_1	70.175	57	15	1	1	57	1	55	7.14e-19	74.7		arCOG02989	L	HHT1	Histones H3 and H4
CFNIDHKE_00595	WP_077207572_1	58.967	329	130	3	1	327	117	442	1.62e-138	403		arCOG00915	E	GabT	4-aminobutyrate aminotransferase or related aminotransferase
CFNIDHKE_00596	WP_006651539_1	61.667	180	63	2	1	174	1	180	2.67e-72	219		arCOG04088	J	RplR	Ribosomal protein L18
CFNIDHKE_00597	WP_008414540_1	61.379	145	56	0	1	145	1	145	8.88e-65	197		arCOG04089	J	RPL19A	Ribosomal protein L19E
CFNIDHKE_00598	WP_010903251_1	57.143	224	89	3	7	225	10	231	6.4e-76	233		arCOG00781	J	RPL32	Ribosomal protein L32E
CFNIDHKE_00599	WP_009376120_1	57.647	170	72	0	8	177	6	175	7.99e-67	205		arCOG04090	J	RplF	Ribosomal protein L6P
CFNIDHKE_00600	WP_006078143_1	67.692	130	42	0	1	130	1	130	7.56e-64	194		arCOG04091	J	RpsH	Ribosomal protein S8
CFNIDHKE_00601	WP_010903248_1	69.565	46	14	0	4	49	7	52	6.31e-19	74.7		arCOG00782	J	RpsN	Ribosomal protein S14
CFNIDHKE_00602	WP_059057529_1	63.743	171	61	1	2	172	4	173	7.09e-73	220		arCOG04092	J	RplE	Ribosomal protein L5
CFNIDHKE_00603	WP_049930192_1	59.009	222	89	2	3	223	4	224	1.11e-85	257		arCOG04093	J	RPS4A	Ribosomal protein S4E
CFNIDHKE_00604	WP_008441102_1	63.158	114	42	0	6	119	2	115	1.21e-45	147		arCOG04094	J	RplX	Ribosomal protein L24
CFNIDHKE_00605	WP_005559258_1	67.939	131	42	0	1	131	1	131	4.01e-62	189		arCOG04095	J	RplN	Ribosomal protein L14
CFNIDHKE_00606	WP_007983493_1	69.725	109	32	1	4	112	3	110	8.58e-49	154		arCOG04096	J	RpsQ	Ribosomal protein S17
CFNIDHKE_00607	WP_066380867_1	65.079	63	22	0	1	63	1	63	1.64e-21	82.8		arCOG00785	J	RpmC	Ribosomal protein L29
CFNIDHKE_00608	WP_066380865_1	63.158	266	86	3	1	266	1	254	6.17e-108	322		arCOG04097	J	RpsC	Ribosomal protein S3
CFNIDHKE_00609	EMA35782_1	55.921	152	66	1	1	151	1	152	1e-52	170		arCOG04098	J	RplV	Ribosomal protein L22
CFNIDHKE_00610	WP_049998043_1	68.939	132	35	1	8	133	9	140	4.99e-60	184		arCOG04099	J	RpsS	Ribosomal protein S19
CFNIDHKE_00611	WP_015322639_1	72.996	237	63	1	1	237	1	236	1.65e-124	356		arCOG04067	J	RplB	Ribosomal protein L2
CFNIDHKE_00612	WP_077207046_1	56.098	82	36	0	2	83	3	84	2.33e-26	95.9		arCOG04072	J	RplW	Ribosomal protein L23
CFNIDHKE_00613	WP_066380012_1	32.039	515	263	9	4	507	73	511	8.06e-56	198		arCOG04389	S	-	Uncharacterized membrane protein
CFNIDHKE_00614	WP_008310451_1	42.683	82	47	0	1	82	1	82	1.53e-17	74.3		arCOG03021	S	-	Uncharacterized protein
CFNIDHKE_00615	WP_082678917_1	33.24	713	407	18	55	746	225	889	5.19e-89	306		arCOG06273	M	-	S-layer protein
CFNIDHKE_00616	WP_008418544_1	36.774	155	75	7	1	135	1	152	1.03e-22	90.9		arCOG01643	O	-	Cold shock responsive RNA-binding protein, contains TRAM domain
CFNIDHKE_00617	WP_004044545_1	36.279	215	114	2	1	213	1	194	5.02e-39	137		arCOG02282	X	XerC	XerD/XerC family integrase
CFNIDHKE_00619	WP_076146264_1	40.116	172	86	5	4	158	2	173	1.79e-29	109		arCOG04546	R	-	Acetyltransferase (GNAT) family
CFNIDHKE_00620	WP_007141948_1	58.541	521	170	9	1	499	1	497	0	569		arCOG04169	U	SecY	Preprotein translocase subunit SecY
CFNIDHKE_00621	WP_004957363_1	57.764	161	58	2	6	156	5	165	2.08e-38	132		arCOG00779	J	RplO	Ribosomal protein L15
CFNIDHKE_00622	WP_023393888_1	66.055	109	35	2	1	108	44	151	1.08e-41	137		arCOG04086	J	RpmD	Ribosomal protein L30
CFNIDHKE_00623	WP_023844007_1	29.825	114	50	4	101	202	41	136	0.008	39.7		arCOG03332	S	-	Uncharacterized protein
CFNIDHKE_00624	WP_020446662_1	39.37	254	139	4	1	253	1	240	2.15e-52	173		arCOG02784	L	SRAP	ssDNA abasic site-binding protein YedK/HMCES, SRAP family
CFNIDHKE_00625	WP_084802694_1	54.286	210	96	0	173	382	1	210	7.39e-78	243
CFNIDHKE_00626	WP_077206676_1	54.61	423	191	1	52	473	14	436	0	529		arCOG13409	S	-	Uncharacterized membrane protein
CFNIDHKE_00627	WP_049982235_1	53.548	155	68	1	6	156	12	166	5.99e-48	156		arCOG04589	R	CinA	Uncharacterized protein (competence- and mitomycin-induced)
CFNIDHKE_00628	WP_077206011_1	53.763	279	125	4	10	284	10	288	2.1e-95	286		arCOG01648	HR	MenH	2-succinyl-6-hydroxy-2,4-cyclohexadiene-1-carboxylate synthase MenH and related esterases, alpha/beta hydrolase fold
CFNIDHKE_00629	WP_077204675_1	59.375	544	204	5	4	531	2	544	0	648		arCOG00337	C	GlcD	FAD/FMN-containing dehydrogenase
CFNIDHKE_00630	WP_013879967_1	35.714	42	27	0	33	74	206	247	3	30		arCOG04469	R	-	Tripartite tricarboxylate transporter (TTT) class transporter
CFNIDHKE_00631	ERH08489_1	33.594	256	159	7	1	249	112	363	9.36e-34	129		arCOG01369	M	WcaG	Nucleoside-diphosphate-sugar epimerase
CFNIDHKE_00632	WP_006076791_1	55.462	119	52	1	9	127	8	125	1.46e-36	124		arCOG01285	R	-	OB-fold domain and Zn-ribbon containing protein, possible acyl-CoA-binding protein
CFNIDHKE_00633	WP_075936069_1	78.093	388	85	0	1	388	1	388	0	626		arCOG01278	I	PaaJ	Acetyl-CoA acetyltransferase
CFNIDHKE_00634	WP_053967034_1	45.498	211	71	3	25	196	38	243	1.46e-47	160		arCOG06011	S	-	Uncharacterized protein, DUF4382 family
CFNIDHKE_00635	WP_049806292_1	52.133	211	88	3	1	199	10	219	6.76e-66	205		arCOG00905	L	-	Uracil-DNA glycosylase
CFNIDHKE_00636	WP_005580673_1	64.414	222	79	0	1	222	6	227	1.68e-99	291		arCOG01907	S	AIM24	Uncharacterized protein, AIM24 family
CFNIDHKE_00637	WP_015410225_1	67.47	332	107	1	1	331	1	332	1.36e-155	442		arCOG14727	S	-	Uncharacterized protein
CFNIDHKE_00638	WP_011324385_1	69.444	396	114	2	17	412	12	400	0	549		arCOG01107	E	ArgE	Acetylornithine deacetylase/Succinyl-diaminopimelate desuccinylase or related deacylase
CFNIDHKE_00639	WP_011324384_1	63.366	202	74	0	1	202	6	207	3.94e-93	274		arCOG02017	C	RutF	NADH-FMN oxidoreductase RutF, flavin reductase (DIM6/NTAB) family
CFNIDHKE_00640	ESS03614_1	43.75	80	45	0	1	80	1	80	2.99e-12	59.7		arCOG10814	S	-	Uncharacterized membrane protein
CFNIDHKE_00641	WP_011278149_1	31.818	110	54	6	28	128	237	334	0.086	36.6		arCOG01015	J	Pus10	tRNA U54 and U55 pseudouridine synthase Pus10
CFNIDHKE_00642	KYK34377_1	30.405	148	87	4	2	148	1	133	7.21e-11	62.4		arCOG01792	Q	-	SAM-dependent methyltransferase
CFNIDHKE_00643	WP_004060402_1	65.478	617	211	1	2	616	7	623	0	781		arCOG01719	J	GatE	Archaeal Glu-tRNAGln amidotransferase subunit E (contains GAD domain)
CFNIDHKE_00644	WP_018257685_1	38.952	439	250	5	5	443	3	423	6.91e-97	309		arCOG01189	R	AarF	Predicted unusual protein kinase
CFNIDHKE_00645	BAA81337_1	41.667	48	21	1	233	280	26	66	0.37	35.8		arCOG05924	L	PriX	Eukaryotic-type DNA primase, large subunit homolog
CFNIDHKE_00646	PDM26900_1	35.185	270	153	4	1	251	1	267	1e-34	129		arCOG02050	P	TauE	Sulfite exporter TauE/SafE/YfcA and related permeases, UPF0721 family
CFNIDHKE_00647	WP_103425806_1	51.759	199	87	3	3	193	2	199	1.55e-59	188		arCOG00504	R	-	Metal-dependent hydrolase of the beta-lactamase superfamily II
CFNIDHKE_00648	WP_007143406_1	52.809	89	39	1	1	89	1	86	2.18e-25	93.6		arCOG00536	H	MoaD	Molybdopterin converting factor, small subunit
CFNIDHKE_00649	WP_004045726_1	53.906	128	53	3	1	124	1	126	1.23e-41	138		arCOG01138	O	Rri1	Proteasome lid subunit RPN8/RPN11, contains Jab1/MPN domain metalloenzyme (JAMM) motif
CFNIDHKE_00650	MBJ52581_1	39.583	48	28	1	10	56	20	67	0.28	32.3
CFNIDHKE_00651	WP_089672723_1	36.774	155	79	3	17	164	80	222	7.79e-25	99.4		arCOG03962	S	-	Uncharacterized protein with SCP/PR1 domains
CFNIDHKE_00652	WP_013880466_1	64.844	128	44	1	4	130	5	132	1.95e-53	167		arCOG04214	H	0	Thiamine monophosphate synthetase YjbQ, ThiE analog
CFNIDHKE_00653	WP_066140520_1	53.647	425	194	2	3	424	4	428	1.37e-145	424		arCOG00695	F	SsnA	Cytosine deaminase or related metal-dependent hydrolase
CFNIDHKE_00654	EMA39547_1	39.583	336	172	7	4	327	3	319	4.37e-49	170		arCOG01026	H	bRFAP	Beta-ribofuranosylaminobenzene 5'-phosphate synthase (methanopterin biosynthesis)
CFNIDHKE_00655	WP_049927017_1	45.946	148	80	0	6	153	10	157	2.4e-49	159		arCOG00848	R	RimI	Acetyltransferase (GNAT) family
CFNIDHKE_00656	WP_049984903_1	51.2	250	115	2	3	246	5	253	6.47e-83	252		arCOG04202	F	Gch31	Archaeal GTP cyclohydrolase III
CFNIDHKE_00657	KPN31504_1	37.778	90	36	5	16	102	187	259	0.035	36.6		arCOG08140	S	-	Uncharacterized protein
CFNIDHKE_00658	WP_005554607_1	32.919	161	87	9	2	156	8	153	2.07e-05	46.2		arCOG06357	S	-	Uncharacterized membrane protein
CFNIDHKE_00659	WP_048116434_1	31.081	74	51	0	1	74	1	74	6.85e-11	55.8		arCOG01117	K	-	Lrp/AsnC family C-terminal domain
CFNIDHKE_00660	WP_004061059_1	56.25	368	158	2	4	370	543	908	2.45e-147	444		arCOG06128	S	-	Uncharacterized membrane associated protein
CFNIDHKE_00661	WP_077207177_1	57.143	56	21	1	1	53	1	56	8.18e-16	67.8		arCOG06397	S	-	Uncharacterized protein
CFNIDHKE_00662	WP_077207178_1	61.735	196	75	0	1	196	1	196	8.31e-83	247		arCOG05472	R	-	Predicted nucleotidyltransferase
CFNIDHKE_00663	WP_007345842_1	31.494	308	119	14	111	391	27	269	2.45e-14	76.6		arCOG06218	O	-	E3 Ubiquitin ligase family protein
CFNIDHKE_00664	WP_009487680_1	45.912	318	167	1	1	318	1	313	7.95e-82	253
[truncated: 7,506 more rows]

## Sheet: Table S5b eggNOG
## Table S5b Output of functional assignment of the encoding genes of five Ca. Ordosarchaeia genomes using eggNOG
# emapper version: emapper-2.0.0 emapper DB: 2.0
# command: ./emapper.py -i 03.annotation_new6/PROKKA_DKSF_metawrap_50_10_bin.31/DKSF_metawrap_50_10_bin.31.faa -m diamond -o 03.annotation_new6/PROKKA_DKSF_metawrap_50_10_bin.31/DKSF_metawrap_50_10_bin.31_diamond --cpu 40 --data_dir /share/data1/xianghua/DB/eggnog_5.0/
# time: Mon Sep 5 01:07:18 2022
#query_name	seed_eggNOG_ortholog	seed_ortholog_evalue	seed_ortholog_score	best_tax_level	Preferred_name	GOs	EC	KEGG_ko	KEGG_Pathway	KEGG_Module	KEGG_Reaction	KEGG_rclass	BRITE	KEGG_TC	CAZy	BiGG_Reaction
BABGKMDJ_00001	348780.NP_4218A	4.4e-41	174.5	Halobacteria	hyrA2		1.11.1.15	ko:K03564					ko00000,ko01000				Archaea	2416U@183963,2Y897@28890,COG1225@1,arCOG00310@2157	NA|NA|NA	O	alkyl hydroperoxide reductase Thiol specific antioxidant Mal allergen
BABGKMDJ_00002	1227495.C487_18531	1.3e-24	118.6	Halobacteria													Archaea	241BR@183963,2Y8J2@28890,COG0695@1,arCOG02609@2157	NA|NA|NA	O	COG0695 Glutaredoxin and related proteins
BABGKMDJ_00003	1227499.C493_06252	7.3e-47	193.4	Halobacteria													Archaea	23VKZ@183963,2XXA0@28890,arCOG02998@1,arCOG02998@2157	NA|NA|NA	S	conserved protein, contains double-stranded beta-helix domain
BABGKMDJ_00004	29540.C481_17487	3.4e-221	775	Halobacteria				ko:K09822					ko00000				Archaea	23TJ8@183963,2XTEF@28890,COG3002@1,arCOG04520@2157	NA|NA|NA	S	Belongs to the UPF0753 family
BABGKMDJ_00005	1293048.CBMB010000009_gene3156	8.1e-125	454.1	Halobacteria	phaD4		1.6.5.3	ko:K05577	ko00190,ko01100,map00190,map01100	M00145	R11945	RC00061	ko00000,ko00001,ko00002,ko01000				Archaea	23SAE@183963,2XTGK@28890,COG1009@1,arCOG01542@2157	NA|NA|NA	C	NADH ubiquinone oxidoreductase subunit 5 (Chain L) Multisubunit Na H antiporter, MnhA subunit
BABGKMDJ_00006	268739.Nmlp_3651	8.1e-55	219.9	Halobacteria													Archaea	23V6A@183963,2XWK2@28890,COG1522@1,arCOG01582@2157	NA|NA|NA	K	COG1522 Transcriptional regulators
BABGKMDJ_00007	756883.Halar_1716	1.5e-15	87.8	Archaea													Archaea	arCOG06410@1,arCOG06410@2157	NA|NA|NA
BABGKMDJ_00008	931277.C448_03271	3e-110	405.2	Halobacteria			2.6.1.97	ko:K06936,ko:K07557					ko00000,ko01000				Archaea	23T9T@183963,2XT5Q@28890,COG1244@1,arCOG01360@2157	NA|NA|NA	S	Elongator protein 3 MiaB NifB
BABGKMDJ_00010	1071085.KK033114_gene1266	5.3e-17	94	Archaea													Archaea	arCOG07569@1,arCOG07569@2157	NA|NA|NA	K	bacterial-type RNA polymerase transcriptional repressor activity, sequence-specific DNA binding
BABGKMDJ_00013	348780.NP_4588A	4.4e-48	198	Halobacteria				ko:K17247					ko00000				Archaea	23TWB@183963,2XTVA@28890,arCOG09751@1,arCOG09751@2157	NA|NA|NA
BABGKMDJ_00014	1197130.BAFM01000009_gene1679	7e-191	674.1	Halobacteria	rad3b		3.6.4.12	ko:K03722,ko:K10844	ko03022,ko03420,map03022,map03420	M00290			ko00000,ko00001,ko00002,ko01000,ko03021,ko03400				Archaea	23SI2@183963,2XTH2@28890,COG1199@1,arCOG00770@2157	NA|NA|NA	L	COG1199 Rad3-related DNA helicases
BABGKMDJ_00015	1210908.HSB1_08210	1.2e-111	410.6	Halobacteria				ko:K08981					ko00000				Archaea	23T8S@183963,2XU23@28890,COG3428@1,arCOG04619@2157	NA|NA|NA	S	membrane
BABGKMDJ_00016	795797.C497_12701	1e-36	159.8	Halobacteria				ko:K09167					ko00000				Archaea	23W3G@183963,2XXVX@28890,COG3402@1,arCOG04622@2157	NA|NA|NA	S	Membrane-flanked domain
BABGKMDJ_00018	485914.Hmuk_1668	2.7e-218	765.4	Halobacteria				ko:K07003					ko00000				Archaea	23SV0@183963,2XT5A@28890,COG1033@1,arCOG02174@2157	NA|NA|NA	L	exporters of the RND superfamily
BABGKMDJ_00019	1210908.HSB1_05470	1.3e-77	297.4	Halobacteria													Archaea	23S3Q@183963,2XTCZ@28890,COG1361@1,arCOG02079@2157	NA|NA|NA	M	COG1361 S-layer domain
BABGKMDJ_00020	1227500.C494_14688	9.2e-203	713.8	Halobacteria				ko:K07003					ko00000				Archaea	23SV0@183963,2XT5A@28890,COG1033@1,arCOG02174@2157	NA|NA|NA	L	exporters of the RND superfamily
BABGKMDJ_00021	1457250.BBMO01000002_gene2914	3.4e-14	85.1	Halobacteria													Archaea	23Y3M@183963,2DZ80@1,2N5H8@2157,2Y0JA@28890	NA|NA|NA
BABGKMDJ_00022	1227500.C494_02551	7.8e-30	137.1	Halobacteria			3.6.1.15	ko:K06928	ko00230,ko00730,ko01100,map00230,map00730,map01100		R00086,R00615	RC00002	ko00000,ko00001,ko01000				Archaea	23W8C@183963,2XX6U@28890,COG1618@1,arCOG01034@2157	NA|NA|NA	F	nucleotide
BABGKMDJ_00023	1121406.JAEX01000022_gene1415	2.6e-37	161.8	Desulfovibrionales			3.2.2.10	ko:K06966	ko00230,ko00240,map00230,map00240		R00182,R00510	RC00063,RC00318	ko00000,ko00001,ko01000				Bacteria	1RJ91@1224,2MC13@213115,2WQUE@28221,42TR7@68525,COG1611@1,COG1611@2	NA|NA|NA	S	Possible lysine decarboxylase
BABGKMDJ_00024	391625.PPSIR1_18847	4.8e-15	87.8	Myxococcales													Bacteria	1PYMG@1224,2AH2G@1,2WZTG@28221,2Z2Q9@29,317BP@2,435FZ@68525	NA|NA|NA
BABGKMDJ_00025	1455608.JDTH01000001_gene3296	6.2e-63	247.3	Halobacteria	fprA		3.1.2.6	ko:K01069	ko00620,map00620		R01736	RC00004,RC00137	ko00000,ko00001,ko01000				Archaea	23T9B@183963,2XSTI@28890,COG0491@1,arCOG00504@2157	NA|NA|NA	S	COG0491 Zn-dependent hydrolases, including glyoxylases
BABGKMDJ_00026	1455608.JDTH01000002_gene2058	2.6e-07	61.2	Halobacteria													Archaea	23W0I@183963,2XT4K@28890,COG2340@1,arCOG03962@2157	NA|NA|NA	S	Cysteine-rich secretory protein family
BABGKMDJ_00027	268739.Nmlp_2831	7.9e-131	474.2	Halobacteria				ko:K06888					ko00000				Archaea	23SA2@183963,2XU5Q@28890,COG1331@1,arCOG02007@2157	NA|NA|NA	O	COG1331 Highly conserved protein containing a thioredoxin domain
BABGKMDJ_00028	1227499.C493_13383	1e-14	87	Halobacteria													Archaea	23X0S@183963,2XYT7@28890,COG0694@1,arCOG03026@2157	NA|NA|NA	O	Nitrogen-fixing NifU domain-containing protein
BABGKMDJ_00030	457570.Nther_2188	5.4e-31	142.5	Bacteria													Bacteria	COG4805@1,COG4805@2	NA|NA|NA	S	Bacterial protein of unknown function (DUF885)
BABGKMDJ_00031	1202768.JROF01000032_gene1984	1.4e-39	169.1	Halobacteria													Archaea	23W89@183963,2XXSW@28890,COG0432@1,arCOG04214@2157	NA|NA|NA	S	Uncharacterised protein family UPF0047
BABGKMDJ_00032	1071085.KK033114_gene128	1.1e-114	420.2	Halobacteria	mtaD	GO:0003674,GO:0003824,GO:0016787,GO:0016810,GO:0016814,GO:0019239,GO:0050270	3.5.4.28,3.5.4.31	ko:K12960	ko00270,ko01100,map00270,map01100		R09660	RC00477	ko00000,ko00001,ko01000				Archaea	23TT8@183963,2XTJS@28890,COG0402@1,arCOG00695@2157	NA|NA|NA	F	Catalyzes the deamination of 5-methylthioadenosine and S-adenosyl-L-homocysteine into 5-methylthioinosine and S-inosyl-L- homocysteine, respectively. Is also able to deaminate adenosine
BABGKMDJ_00033	469382.Hbor_09470	3.3e-41	175.6	Halobacteria	ghmP		2.4.2.54	ko:K06984	ko00790,map00790		R10337,R11102		ko00000,ko00001,ko01000				Archaea	23U6B@183963,2XUFK@28890,COG1907@1,arCOG01026@2157	NA|NA|NA	P	Catalyzes the condensation of 4-aminobenzoate (pABA) with 5-phospho-alpha-D-ribose 1-diphosphate (PRPP) to produce beta-ribofuranosylaminobenzene 5'-phosphate (beta-RFA-P)
BABGKMDJ_00034	694430.Natoc_1827	3.6e-34	151.4	Halobacteria													Archaea	23VSH@183963,2XXG7@28890,COG0456@1,arCOG00848@2157	NA|NA|NA	K	COG0456 Acetyltransferases
BABGKMDJ_00035	751944.HALDL1_11210	1.8e-64	252.7	Halobacteria	gch3		3.5.4.29	ko:K08096	ko00740,ko01100,map00740,map01100		R07306	RC01790	ko00000,ko00001,ko01000				Archaea	23T17@183963,2XSWH@28890,COG2429@1,arCOG04202@2157	NA|NA|NA	F	Catalyzes the formation of 2-amino-5-formylamino-6- ribofuranosylamino-4(3H)-pyrimidinone ribonucleotide monophosphate and inorganic phosphate from GTP. Also has an independent pyrophosphate phosphohydrolase activity
BABGKMDJ_00043	469382.Hbor_20880	2.1e-23	116.3	Halobacteria													Archaea	23VFV@183963,2XWVT@28890,arCOG02911@1,arCOG02911@2157	NA|NA|NA	M	toxin activity
BABGKMDJ_00044	1227453.C444_06576	7.4e-40	172.2	Halobacteria													Archaea	241G3@183963,2XSWW@28890,arCOG02911@1,arCOG02911@2157	NA|NA|NA	M	toxin activity
BABGKMDJ_00047	406552.NJ7G_2028	1.9e-14	85.9	Halobacteria			4.2.1.24	ko:K01698	ko00860,ko01100,ko01110,ko01120,map00860,map01100,map01110,map01120	M00121	R00036	RC00918,RC01781	ko00000,ko00001,ko00002,ko01000,ko04147				Archaea	23XC8@183963,2XYYF@28890,arCOG02416@1,arCOG02416@2157	NA|NA|NA	N	Archaeal Type IV pilin, N-terminal
BABGKMDJ_00048	358396.C445_15696	1.9e-07	62.8	Halobacteria													Archaea	23XK6@183963,2Y0JC@28890,arCOG02425@1,arCOG02425@2157	NA|NA|NA	S	Archaeal Type IV pilin, N-terminal
BABGKMDJ_00049	483219.LILAB_06340	9.3e-38	164.5	Myxococcales	estX												Bacteria	1RJ4X@1224,2WRZ1@28221,2YWGU@29,42WRI@68525,COG2267@1,COG2267@2	NA|NA|NA	I	Serine aminopeptidase, S33
BABGKMDJ_00050	1132509.C447_06506	1.7e-94	352.8	Halobacteria	guaD3		3.5.4.1,3.5.4.3	ko:K01485,ko:K01487	ko00230,ko00240,ko00330,ko01100,map00230,map00240,map00330,map01100		R00974,R01411,R01676,R02922	RC00074,RC00204,RC00514,RC00809	ko00000,ko00001,ko01000				Archaea	23SA9@183963,2XSYB@28890,COG0402@1,arCOG00692@2157	NA|NA|NA	F	COG0402 Cytosine deaminase and related metal-dependent hydrolases
BABGKMDJ_00052	1202768.JROF01000012_gene945	5.9e-105	387.5	Halobacteria	rpa3			ko:K07466	ko03030,ko03420,ko03430,ko03440,ko03460,map03030,map03420,map03430,map03440,map03460	M00288			ko00000,ko00001,ko00002,ko03000,ko03032,ko03400				Archaea	23SYW@183963,2XTYM@28890,COG1599@1,arCOG01510@2157	NA|NA|NA	L	DNA recombination
BABGKMDJ_00053	756883.Halar_3463	2.1e-62	245.4	Archaea	rpap3			ko:K09746					ko00000				Archaea	COG3390@1,arCOG02257@2157	NA|NA|NA	L	protein conserved in archaea
BABGKMDJ_00054	519442.Huta_2385	2.7e-59	235	Halobacteria	rpl15e	GO:0002181,GO:0003674,GO:0003676,GO:0003723,GO:0003735,GO:0005198,GO:0005488,GO:0005575,GO:0005622,GO:0005623,GO:0005737,GO:0005829,GO:0005840,GO:0006412,GO:0006518,GO:0006807,GO:0008150,GO:0008152,GO:0009058,GO:0009059,GO:0009987,GO:0010467,GO:0015934,GO:0019538,GO:0022625,GO:0022626,GO:0032991,GO:0034641,GO:0034645,GO:0043043,GO:0043170,GO:0043226,GO:0043228,GO:0043229,GO:0043232,GO:0043603,GO:…		ko:K02877	ko03010,map03010	M00177,M00179			br01610,ko00000,ko00001,ko00002,ko03011				Archaea	23T4H@183963,2XTJJ@28890,COG1632@1,arCOG04209@2157	NA|NA|NA	J	Belongs to the eukaryotic ribosomal protein eL15 family
BABGKMDJ_00055	1455608.JDTH01000001_gene3552	2.3e-13	82.4	Halobacteria	flaK		3.4.23.52	ko:K07991					ko00000,ko01000,ko01002,ko02035,ko02044				Archaea	23VRK@183963,2XU92@28890,COG1989@1,arCOG02298@2157	NA|NA|NA	N	ATPase involved in replication control, Cdc46 Mcm family
BABGKMDJ_00056	751944.HALDL1_06055	1.2e-82	313.2	Halobacteria	aroE	GO:0003674,GO:0003824,GO:0004764,GO:0006082,GO:0008150,GO:0008152,GO:0009058,GO:0009423,GO:0009987,GO:0016053,GO:0016491,GO:0016614,GO:0016616,GO:0019632,GO:0019752,GO:0032787,GO:0043436,GO:0043648,GO:0043650,GO:0044237,GO:0044249,GO:0044281,GO:0044283,GO:0046394,GO:0046417,GO:0055114,GO:0071704,GO:1901576,GO:1901615	1.1.1.25,2.7.1.71,4.2.1.10	ko:K00014,ko:K00891,ko:K03785,ko:K13832	ko00400,ko01100,ko01110,ko01130,ko01230,map00400,map01100,map01110,map01130,map01230	M00022	R02412,R02413,R03084	RC00002,RC00078,RC00206,RC00848	ko00000,ko00001,ko00002,ko01000			iAF692.Mbar_A0923	Archaea	23SSE@183963,2XV7K@28890,COG0169@1,arCOG01033@2157	NA|NA|NA	E	Involved in the biosynthesis of the chorismate, which leads to the biosynthesis of aromatic amino acids. Catalyzes the reversible NADPH linked reduction of 3-dehydroshikimate (DHSA) to yield shikimate (SA)
BABGKMDJ_00058	1070774.J07HN4v3_01414	3.1e-71	275.4	Halobacteria	cna	GO:0000049,GO:0001510,GO:0003674,GO:0003676,GO:0003723,GO:0003824,GO:0005488,GO:0006139,GO:0006396,GO:0006399,GO:0006400,GO:0006725,GO:0006807,GO:0008033,GO:0008150,GO:0008152,GO:0008168,GO:0008173,GO:0008175,GO:0008757,GO:0009451,GO:0009987,GO:0010467,GO:0016070,GO:0016427,GO:0016428,GO:0016740,GO:0016741,GO:0030488,GO:0032259,GO:0034470,GO:0034641,GO:0034660,GO:0043170,GO:0043412,GO:0043414,GO:…		ko:K22446					ko00000,ko01000,ko03016				Archaea	23SM5@183963,2XUFZ@28890,COG0144@1,arCOG00973@2157	NA|NA|NA	J	Belongs to the class I-like SAM-binding methyltransferase superfamily. RsmB NOP family
BABGKMDJ_00059	797209.ZOD2009_05197	6.1e-65	254.2	Halobacteria			3.1.26.11	ko:K00784	ko03013,map03013				ko00000,ko00001,ko01000,ko03016				Archaea	23STE@183963,2XTUD@28890,COG1234@1,arCOG00500@2157	NA|NA|NA	S	COG1234 Metal-dependent hydrolases of the beta-lactamase superfamily III
BABGKMDJ_00060	604354.TSIB_1768	1.8e-29	136.3	Thermococci													Archaea	245A8@183968,2XUWH@28890,COG0467@1,arCOG01171@2157	NA|NA|NA	T	GvpD gas vesicle protein
BABGKMDJ_00061	469382.Hbor_12270	1.3e-79	303.5	Halobacteria	celM		3.2.1.4	ko:K01179,ko:K20608	ko00500,ko01100,map00500,map01100		R06200,R11307,R11308		ko00000,ko00001,ko01000,ko01002		GH5,GH9		Archaea	23S48@183963,2XT3M@28890,COG1363@1,arCOG01518@2157	NA|NA|NA	G	COG1363 Cellulase M and related proteins
BABGKMDJ_00064	579137.Metvu_0912	8.2e-48	196.8	Methanococci	thrC	GO:0003674,GO:0003824,GO:0004795,GO:0005488,GO:0005575,GO:0005622,GO:0005623,GO:0005737,GO:0008144,GO:0016829,GO:0016835,GO:0016838,GO:0019842,GO:0030170,GO:0036094,GO:0043167,GO:0043168,GO:0044424,GO:0044464,GO:0048037,GO:0050662,GO:0070279,GO:0097159,GO:1901363	4.2.3.1	ko:K01733	ko00260,ko00750,ko01100,ko01110,ko01120,ko01230,map00260,map00750,map01100,map01110,map01120,map01230	M00018	R01466,R05086	RC00017,RC00526	ko00000,ko00001,ko00002,ko01000				Archaea	23QKS@183939,2XT84@28890,COG0498@1,arCOG01434@2157	NA|NA|NA	E	Catalyzes the gamma-elimination of phosphate from L- phosphohomoserine and the beta-addition of water to produce L- threonine
BABGKMDJ_00065	1448860.BBJO01000055_gene82	7.5e-185	653.7	Halobacteria			1.2.1.88	ko:K00294,ko:K22187	ko00040,ko00250,ko00330,ko01100,map00040,map00250,map00330,map01100		R00245,R00707,R00708,R04444,R04445,R05051,R11768	RC00080,RC00216,RC00242,RC00255	ko00000,ko00001,ko01000				Archaea	23U7E@183963,2XVV5@28890,COG1012@1,arCOG01252@2157	NA|NA|NA	C	Aldehyde dehydrogenase family
BABGKMDJ_00066	1230460.C495_16445	1.8e-35	156.4	Halobacteria													Archaea	23V8S@183963,2Y7KS@28890,COG3413@1,arCOG02280@2157	NA|NA|NA	S	HTH DNA binding domain
BABGKMDJ_00067	926690.KE386573_gene3150	2e-12	78.6	Halobacteria													Archaea	23W8W@183963,2XXSX@28890,arCOG04743@1,arCOG04743@2157	NA|NA|NA	S	PFAM Non-histone chromosomal
BABGKMDJ_00068	1070774.J07HN4v3_01285	1.5e-08	65.9	Halobacteria													Archaea	23WS2@183963,2XYQQ@28890,COG0640@1,arCOG03067@2157	NA|NA|NA	K	transcriptional regulators
BABGKMDJ_00069	1227484.C471_03323	8.1e-111	407.1	Halobacteria				ko:K06955					ko00000				Archaea	23RZA@183963,2XUDY@28890,COG3380@1,arCOG04623@2157	NA|NA|NA	S	NAD FAD-dependent oxidoreductase
BABGKMDJ_00070	348780.NP_0540A	3.2e-252	878.2	Halobacteria													Archaea	23U7P@183963,2XTB3@28890,COG4666@1,arCOG01906@2157	NA|NA|NA	S	transport system, fused permease components
BABGKMDJ_00071	348780.NP_0542A	7.3e-24	117.1	Halobacteria													Archaea	23WDH@183963,2XY6Q@28890,COG4729@1,arCOG02990@2157	NA|NA|NA	S	Domain of unknown function (DUF1850)
BABGKMDJ_00072	358396.C445_08894	3e-112	411.8	Halobacteria	imp			ko:K07080					ko00000				Archaea	23S9X@183963,2XTR3@28890,COG2358@1,arCOG01801@2157	NA|NA|NA	S	TRAP transporter solute receptor, TAXI family
BABGKMDJ_00073	931277.C448_12401	6.1e-14	83.6	Halobacteria													Archaea	23W48@183963,2XXZQ@28890,arCOG06248@1,arCOG06248@2157	NA|NA|NA
BABGKMDJ_00075	1132509.C447_01655	4.1e-52	211.8	Halobacteria				ko:K21159	ko01059,map01059				ko00000,ko00001				Archaea	23T2R@183963,2XSWV@28890,COG0596@1,arCOG01648@2157	NA|NA|NA	S	hydrolases or acyltransferases (alpha beta hydrolase superfamily)
BABGKMDJ_00076	1210908.HSB1_12110	7e-33	147.1	Halobacteria	cinA		3.5.1.42	ko:K03743	ko00760,map00760		R02322	RC00100	ko00000,ko00001,ko01000				Archaea	23UF0@183963,2XUK6@28890,COG1546@1,arCOG04589@2157	NA|NA|NA	S	protein (competence- and mitomycin-induced)
BABGKMDJ_00078	29540.C481_18345	1.5e-51	209.5	Halobacteria				ko:K06999					ko00000				Archaea	23TAD@183963,2XUA8@28890,arCOG06256@1,arCOG06256@2157	NA|NA|NA	S	phospholipase Carboxylesterase
BABGKMDJ_00079	1448860.BBJO01000005_gene2326	7.6e-77	293.5	Halobacteria	glo1		4.4.1.5	ko:K01759	ko00620,map00620		R02530	RC00004,RC00740	ko00000,ko00001,ko01000				Archaea	23S9K@183963,2XTMI@28890,COG0346@1,arCOG03101@2157	NA|NA|NA	E	Glyoxalase bleomycin resistance protein dioxygenase
BABGKMDJ_00080	1227453.C444_11947	3.8e-78	298.5	Halobacteria	ssrA			ko:K04763					ko00000,ko03036				Archaea	23T2C@183963,2XUBA@28890,COG0582@1,arCOG01241@2157	NA|NA|NA	L	integrase family
BABGKMDJ_00081	1121945.ATXS01000001_gene2156	9.1e-08	63.5	Halobacteria													Archaea	23WWR@183963,2XYXQ@28890,arCOG06216@1,arCOG06216@2157	NA|NA|NA
BABGKMDJ_00082	935863.AWZR01000001_gene2024	7.5e-17	93.6	Proteobacteria													Bacteria	1NIAM@1224,COG2105@1,COG2105@2	NA|NA|NA	S	PFAM AIG2 family protein
BABGKMDJ_00083	547559.Nmag_4208	3.3e-09	70.1	Halobacteria													Archaea	23UGM@183963,2XVKF@28890,arCOG03606@1,arCOG03606@2157,arCOG07560@1,arCOG07560@2157	NA|NA|NA	S	CARDB
BABGKMDJ_00084	268739.Nmlp_3405	1e-44	187.6	Halobacteria													Archaea	23UUA@183963,2XV8G@28890,arCOG04474@1,arCOG04474@2157	NA|NA|NA	S	Family of unknown function (DUF5305)
BABGKMDJ_00086	272569.rrnAC2979	6.3e-25	120.2	Archaea													Archaea	arCOG03828@1,arCOG03828@2157	NA|NA|NA	K	IMG reference gene
BABGKMDJ_00088	1227487.C474_20491	1.6e-108	399.8	Halobacteria	rpa1			ko:K07466	ko03030,ko03420,ko03430,ko03440,ko03460,map03030,map03420,map03430,map03440,map03460	M00288			ko00000,ko00001,ko00002,ko03000,ko03032,ko03400				Archaea	23RXQ@183963,2XTGJ@28890,COG1599@1,arCOG01510@2157	NA|NA|NA	L	DNA recombination
BABGKMDJ_00089	797209.ZOD2009_19338	2e-50	207.2	Halobacteria	rpap1			ko:K09746					ko00000				Archaea	23SDC@183963,2XT3R@28890,COG3390@1,arCOG02258@2157	NA|NA|NA	S	protein conserved in archaea
BABGKMDJ_00090	351160.RRC26	5.1e-09	67.4	Methanomicrobia													Archaea	2NBF9@224756,2Y5FM@28890,arCOG07449@1,arCOG07449@2157	NA|NA|NA
BABGKMDJ_00092	1227457.C451_12065	2.1e-86	326.2	Halobacteria	priL			ko:K18882	ko03030,map03030				ko00000,ko00001,ko01000,ko03032				Archaea	23SIZ@183963,2XTDT@28890,COG2219@1,arCOG03013@2157	NA|NA|NA	L	DNA primase activity
BABGKMDJ_00093	1114856.C496_21694	6.6e-75	287.3	Halobacteria	pcn			ko:K04802	ko03030,ko03410,ko03420,ko03430,ko04110,ko04530,ko05161,ko05166,map03030,map03410,map03420,map03430,map04110,map04530,map05161,map05166	M00295			ko00000,ko00001,ko00002,ko03032,ko03400				Archaea	23TG8@183963,2XT8B@28890,COG0592@1,arCOG00488@2157	NA|NA|NA	L	Sliding clamp subunit that acts as a moving platform for DNA processing. Responsible for tethering the catalytic subunit of DNA polymerase and other proteins to DNA during high-speed replication
BABGKMDJ_00094	1227487.C474_11745	2.6e-35	154.8	Halobacteria													Archaea	23X7B@183963,2XY4I@28890,COG0251@1,arCOG01630@2157	NA|NA|NA	J	translation initiation inhibitor, yjgF family
BABGKMDJ_00095	268739.Nmlp_2212	2e-51	209.1	Halobacteria	ribG		1.1.1.302	ko:K14654	ko00740,ko01100,map00740,map01100		R09375,R09376	RC00933	ko00000,ko00001,ko01000				Archaea	23S8U@183963,2XU47@28890,COG1985@1,arCOG01484@2157	NA|NA|NA	H	COG1985 Pyrimidine reductase, riboflavin biosynthesis
BABGKMDJ_00096	1071085.KK033115_gene2389	1.5e-28	133.3	Halobacteria				ko:K08971					ko00000				Archaea	23SUU@183963,2XSZ3@28890,COG1784@1,arCOG04469@2157	NA|NA|NA	S	membrane
BABGKMDJ_00099	358396.C445_12016	1.5e-50	206.5	Halobacteria													Archaea	23S92@183963,2XW7R@28890,arCOG01506@1,arCOG01506@2157	NA|NA|NA	S	component of anaerobic
BABGKMDJ_00100	1227454.C446_00829	4.6e-179	634	Halobacteria			1.7.5.1	ko:K00371	ko00910,ko01120,ko02020,map00910,map01120,map02020	M00529,M00530,M00804	R00798,R01106,R09497	RC02812	ko00000,ko00001,ko00002,ko01000	5.A.3.1			Archaea	23S7Y@183963,2XVCI@28890,COG1140@1,arCOG01501@2157	NA|NA|NA	C	COG1140 Nitrate reductase beta subunit
BABGKMDJ_00101	1227454.C446_01773	0	1914.4	Halobacteria			1.7.5.1	ko:K00370	ko00910,ko01120,ko02020,map00910,map01120,map02020	M00529,M00530,M00804	R00798,R01106,R09497	RC02812	ko00000,ko00001,ko00002,ko01000	5.A.3.1			Archaea	23UWV@183963,2XUSJ@28890,COG5013@1,arCOG01497@2157	NA|NA|NA	C	Molybdopterin oxidoreductase
BABGKMDJ_00102	797210.Halxa_3207	2.4e-42	179.9	Halobacteria	parA			ko:K03593					ko00000,ko03029,ko03036				Archaea	23TKT@183963,2XTS1@28890,COG0489@1,arCOG00585@2157	NA|NA|NA	D	Binds and transfers iron-sulfur (Fe-S) clusters to target apoproteins. Can hydrolyze ATP
BABGKMDJ_00103	222984.JNCS01000006_gene3324	4.8e-42	177.9	Halobacteria				ko:K06930					ko00000				Archaea	23U9I@183963,2XVJ8@28890,COG3413@1,arCOG02280@2157	NA|NA|NA	S	HTH DNA binding domain
BABGKMDJ_00105	1227453.C444_18732	3.8e-29	136	Halobacteria													Archaea	23U6A@183963,2XVX9@28890,arCOG07767@1,arCOG07767@2157	NA|NA|NA
BABGKMDJ_00106	797114.C475_19708	2.1e-31	144.1	Halobacteria													Archaea	23U12@183963,2XU9T@28890,arCOG06162@1,arCOG06162@2157	NA|NA|NA
BABGKMDJ_00111	416348.Hlac_0868	3.3e-47	194.9	Halobacteria	cbs8											iAF692.Mbar_A2079	Archaea	23SMY@183963,2XTDG@28890,COG3620@1,arCOG00608@2157	NA|NA|NA	K	transcriptional regulator with C-terminal CBS domains
BABGKMDJ_00112	1455608.JDTH01000001_gene3460	1.6e-42	180.3	Halobacteria													Archaea	23SQJ@183963,2XTQQ@28890,COG4885@1,arCOG04478@2157	NA|NA|NA	S	protein conserved in archaea
BABGKMDJ_00114	1293048.CBMB010000003_gene1226	1.5e-24	119	Halobacteria	nac			ko:K03626					ko00000				Archaea	23W5Q@183963,2XXYV@28890,COG1308@1,arCOG04061@2157	NA|NA|NA	K	Contacts the emerging nascent chain on the ribosome
BABGKMDJ_00115	797114.C475_13802	3.4e-44	184.9	Halobacteria	trm56	GO:0001510,GO:0002128,GO:0003674,GO:0003824,GO:0005575,GO:0005622,GO:0005623,GO:0005737,GO:0006139,GO:0006396,GO:0006399,GO:0006400,GO:0006725,GO:0006807,GO:0008033,GO:0008150,GO:0008152,GO:0008168,GO:0008173,GO:0008175,GO:0009451,GO:0009987,GO:0010467,GO:0016070,GO:0016740,GO:0016741,GO:0030488,GO:0032259,GO:0034470,GO:0034641,GO:0034660,GO:0043170,GO:0043412,GO:0043414,GO:0044237,GO:0044238,GO:…	2.1.1.206	ko:K07254					ko00000,ko01000,ko03016				Archaea	23TU8@183963,2XV35@28890,COG1303@1,arCOG01857@2157	NA|NA|NA	J	Specifically catalyzes the AdoMet-dependent 2'-O-ribose methylation of cytidine at position 56 in tRNAs
BABGKMDJ_00116	797114.C475_19203	6.2e-16	91.3	Halobacteria													Archaea	23WXF@183963,2XYP4@28890,arCOG09101@1,arCOG09101@2157	NA|NA|NA
BABGKMDJ_00117	1122613.ATUP01000001_gene426	5.8e-12	77.8	Bacteria													Bacteria	2DPZB@1,3341V@2	NA|NA|NA
BABGKMDJ_00119	1227497.C491_04590	8.1e-25	120.2	Halobacteria													Archaea	23WM9@183963,2XYHF@28890,COG0589@1,arCOG00449@2157	NA|NA|NA	T	Universal stress protein UspA
BABGKMDJ_00123	1333523.L593_05765	2.4e-185	654.8	Halobacteria	glnA		6.3.1.2	ko:K01915	ko00220,ko00250,ko00630,ko00910,ko01100,ko01120,ko01230,ko02020,ko04217,ko04724,ko04727,map00220,map00250,map00630,map00910,map01100,map01120,map01230,map02020,map04217,map04724,map04727		R00253	RC00010,RC02798	ko00000,ko00001,ko01000,ko04147				Archaea	23SVV@183963,2XSYS@28890,COG0174@1,arCOG01909@2157	NA|NA|NA	E	glutamine synthetase
BABGKMDJ_00124	1293048.CBMB010000004_gene2101	2e-208	732.3	Halobacteria	fdhC			ko:K21990,ko:K21993					ko00000,ko02000	1.A.16.2,1.A.16.4			Archaea	23SVE@183963,2XU8B@28890,COG0589@1,COG2116@1,arCOG00449@2157,arCOG03454@2157	NA|NA|NA	PT	COG2116 Formate nitrite family of transporters
BABGKMDJ_00125	797303.Natpe_0084	9.5e-17	94.7	Halobacteria													Archaea	23SEG@183963,2XTMR@28890,arCOG04719@1,arCOG04719@2157	NA|NA|NA	P	Cytochrome C and Quinol oxidase polypeptide I
BABGKMDJ_00126	1324957.K933_13993	4.6e-59	235	Halobacteria													Archaea	23U5C@183963,2XSZT@28890,COG3389@1,arCOG04463@2157	NA|NA|NA	S	protein conserved in archaea
BABGKMDJ_00127	634497.HAH_0910	9.9e-132	476.9	Halobacteria													Archaea	23T9U@183963,2XUKY@28890,arCOG04512@1,arCOG04512@2157	NA|NA|NA
BABGKMDJ_00128	1261545.MBE-HAL_0268	4.4e-89	335.1	Halobacteria													Archaea	23T9U@183963,2XUKY@28890,arCOG04512@1,arCOG04512@2157	NA|NA|NA
BABGKMDJ_00130	411459.RUMOBE_00037	4e-19	102.8	Blautia			2.7.8.12	ko:K09809					ko00000,ko01000				Bacteria	1V2N4@1239,24FU6@186801,3Y1R0@572511,COG1887@1,COG1887@2	NA|NA|NA	M	CDP-Glycerol:Poly(glycerophosphate) glycerophosphotransferase
BABGKMDJ_00131	1227499.C493_05775	6.8e-26	124.4	Halobacteria													Archaea	23TDM@183963,2XT4G@28890,COG0299@1,arCOG02825@2157	NA|NA|NA	F	Methionyl-tRNA formyltransferase-like protein
BABGKMDJ_00133	1227500.C494_12881	3.4e-36	159.1	Archaea													Archaea	COG0500@1,arCOG01402@2157	NA|NA|NA	Q	TIGRFAM methyltransferase FkbM
BABGKMDJ_00134	756883.Halar_1615	4.4e-108	397.9	Archaea			5.1.3.2	ko:K01784	ko00052,ko00520,ko01100,map00052,map00520,map01100	M00361,M00362,M00632	R00291,R02984	RC00289	ko00000,ko00001,ko00002,ko01000				Archaea	COG0451@1,arCOG01376@2157	NA|NA|NA	M	NAD-dependent epimerase dehydratase
BABGKMDJ_00135	756883.Halar_1616	5.1e-76	291.2	Archaea			5.1.3.2	ko:K01784	ko00052,ko00520,ko01100,map00052,map00520,map01100	M00361,M00362,M00632	R00291,R02984	RC00289	ko00000,ko00001,ko00002,ko01000				Archaea	COG0451@1,arCOG01376@2157	NA|NA|NA	M	NAD-dependent epimerase dehydratase
BABGKMDJ_00136	416348.Hlac_1075	1.2e-152	546.2	Halobacteria	sqdB												Archaea	23TJQ@183963,2XU8F@28890,COG0451@1,arCOG04762@2157	NA|NA|NA	M	COG0451 Nucleoside-diphosphate-sugar epimerases
BABGKMDJ_00139	751944.HALDL1_13645	3.6e-40	170.6	Halobacteria	eif1a			ko:K03236	ko03013,map03013				ko00000,ko00001,ko03012				Archaea	23W4S@183963,2XXTH@28890,COG0361@1,arCOG01179@2157	NA|NA|NA	J	Seems to be required for maximal rate of protein biosynthesis. Enhances ribosome dissociation into subunits and stabilizes the binding of the initiator Met-tRNA(I) to 40 S ribosomal subunits
BABGKMDJ_00140	797302.Halru_2856	1.4e-38	167.2	Halobacteria				ko:K03547					ko00000,ko03400				Archaea	23WCM@183963,2XY1K@28890,COG0420@1,arCOG00397@2157	NA|NA|NA	L	DNA repair exonuclease
BABGKMDJ_00141	797114.C475_04576	6.1e-19	102.8	Halobacteria				ko:K03546					ko00000,ko03400				Archaea	23VY1@183963,2XXF9@28890,COG0419@1,arCOG00368@2157	NA|NA|NA	L	AAA domain
BABGKMDJ_00142	485914.Hmuk_0996	1.1e-20	105.1	Halobacteria													Archaea	23XET@183963,2XZTA@28890,COG3609@1,arCOG04735@2157	NA|NA|NA	K	transcriptional regulators containing the CopG Arc MetJ DNA-binding domain
BABGKMDJ_00143	797210.Halxa_1809	1.1e-64	253.4	Halobacteria				ko:K09125					ko00000				Archaea	23S9T@183963,2XTIG@28890,COG1738@1,arCOG04284@2157	NA|NA|NA	U	Involved in the import of queuosine (Q) precursors, required for Q precursor salvage
BABGKMDJ_00144	519442.Huta_2196	1.7e-08	66.2	Archaea													Archaea	arCOG09374@1,arCOG09374@2157	NA|NA|NA
BABGKMDJ_00145	519442.Huta_2196	3.8e-09	68.2	Archaea													Archaea	arCOG09374@1,arCOG09374@2157	NA|NA|NA
BABGKMDJ_00146	1333523.L593_06720	9.6e-36	156.4	Halobacteria													Archaea	23XUM@183963,2Y0FR@28890,COG1714@1,arCOG03633@2157	NA|NA|NA	S	membrane protein domain
BABGKMDJ_00149	1457250.BBMO01000003_gene3262	5.5e-88	330.9	Halobacteria													Archaea	23T9H@183963,2XT7V@28890,COG0702@1,arCOG03015@2157	NA|NA|NA	M	Nucleoside-diphosphate-sugar epimerases
BABGKMDJ_00151	797209.ZOD2009_12942	1.1e-43	184.1	Halobacteria													Archaea	23U84@183963,2XTFE@28890,arCOG07550@1,arCOG07550@2157	NA|NA|NA	S	Alpha beta hydrolase
BABGKMDJ_00152	1230460.C495_06943	8.6e-09	70.1	Halobacteria	cbp			ko:K07114					ko00000,ko02000	1.A.13.2.2,1.A.13.2.3			Archaea	23SGN@183963,2XVVH@28890,COG2304@1,arCOG02902@2157,arCOG07561@1,arCOG07561@2157	NA|NA|NA	K	protein containing a von Willebrand factor type A (vWA) domain
BABGKMDJ_00153	1227453.C444_07351	2.2e-24	119.4	Halobacteria													Archaea	23VHW@183963,2XWYU@28890,arCOG03927@1,arCOG03927@2157	NA|NA|NA
BABGKMDJ_00154	1132509.C447_15621	1.2e-20	105.1	Halobacteria				ko:K03704					ko00000,ko03000				Archaea	241AC@183963,2Y8FJ@28890,COG1278@1,arCOG02983@2157	NA|NA|NA	K	Cold shock
BABGKMDJ_00156	795797.C497_08744	6.8e-43	181.4	Halobacteria													Archaea	23TFP@183963,2XSXV@28890,COG2339@1,arCOG02985@2157	NA|NA|NA	S	membrane
BABGKMDJ_00157	519442.Huta_2080	2.9e-27	129.8	Halobacteria													Archaea	23TP6@183963,2XV12@28890,arCOG10954@1,arCOG10954@2157	NA|NA|NA	L	Releases the supercoiling and torsional tension of DNA, which is introduced during the DNA replication and transcription, by transiently cleaving and rejoining one strand of the DNA duplex. Introduces a single-strand break via transesterification at a target site in duplex DNA. The scissile phosphodiester is attacked by the catalytic tyrosine of the enzyme, resulting in the formation of a DNA-(5'…
BABGKMDJ_00162	406552.NJ7G_3109	3.3e-15	87.4	Halobacteria				ko:K07574					ko00000,ko03009				Archaea	23XQI@183963,2XZWJ@28890,COG1534@1,arCOG01346@2157	NA|NA|NA	J	RNA-binding protein containing KH domain, possibly ribosomal protein
BABGKMDJ_00163	1123508.JH636445_gene6754	2.1e-13	82.4	Planctomycetes			3.5.1.124	ko:K05520					ko00000,ko01000,ko01002				Bacteria	2IYYE@203682,COG0693@1,COG0693@2	NA|NA|NA	S	intracellular protease
BABGKMDJ_00164	797299.HALLA_16440	3.5e-55	221.9	Halobacteria	nif3	GO:0005575,GO:0005622,GO:0005623,GO:0005737,GO:0044424,GO:0044464											Archaea	23RZ9@183963,2XT5G@28890,COG0327@1,arCOG04454@2157	NA|NA|NA	S	NGG1p interacting factor 3
BABGKMDJ_00165	751944.HALDL1_13835	5.7e-74	285.4	Halobacteria	ubiB			ko:K03688					ko00000				Archaea	23S8M@183963,2XT2I@28890,COG0661@1,arCOG01189@2157	NA|NA|NA	S	unusual protein kinase
BABGKMDJ_00166	1121945.ATXS01000002_gene643	6.1e-79	302	Halobacteria	ubiB			ko:K03688					ko00000				Archaea	23S8M@183963,2XT2I@28890,COG0661@1,arCOG01189@2157	NA|NA|NA	S	unusual protein kinase
BABGKMDJ_00167	1227499.C493_01836	3.9e-175	621.3	Halobacteria	pckA		4.1.1.49	ko:K01610	ko00010,ko00020,ko00620,ko00710,ko01100,ko01110,ko01120,ko01130,ko01200,map00010,map00020,map00620,map00710,map01100,map01110,map01120,map01130,map01200	M00003,M00170	R00341	RC00002,RC02741	ko00000,ko00001,ko00002,ko01000				Archaea	23TRR@183963,2XTPZ@28890,COG1866@1,arCOG06073@2157	NA|NA|NA	C	Phosphoenolpyruvate carboxykinase
BABGKMDJ_00172	1227454.C446_02270	6.8e-241	840.5	Halobacteria				ko:K07003					ko00000				Archaea	23SV0@183963,2XT5A@28890,COG1033@1,arCOG02174@2157	NA|NA|NA	L	exporters of the RND superfamily
BABGKMDJ_00173	1230457.C476_13782	7e-85	321.6	Halobacteria													Archaea	23S3Q@183963,2XTCZ@28890,COG1361@1,arCOG02079@2157	NA|NA|NA	M	COG1361 S-layer domain
BABGKMDJ_00174	1202768.JROF01000017_gene1260	1.4e-40	172.6	Halobacteria	pyrI			ko:K00610	ko00240,ko00250,ko01100,map00240,map00250,map01100	M00051	R01397	RC00064,RC02850	ko00000,ko00001,ko00002				Archaea	23VBF@183963,2XWP4@28890,COG1781@1,arCOG04229@2157	NA|NA|NA	F	Involved in allosteric regulation of aspartate carbamoyltransferase
BABGKMDJ_00175	1457250.BBMO01000001_gene212	2e-102	379	Halobacteria	pyrB	GO:0003674,GO:0003824,GO:0004070,GO:0005575,GO:0005622,GO:0005623,GO:0005737,GO:0006139,GO:0006220,GO:0006221,GO:0006725,GO:0006753,GO:0006793,GO:0006796,GO:0006807,GO:0008150,GO:0008152,GO:0009058,GO:0009117,GO:0009165,GO:0009218,GO:0009220,GO:0009259,GO:0009260,GO:0009987,GO:0016740,GO:0016741,GO:0016743,GO:0018130,GO:0019438,GO:0019637,GO:0019693,GO:0034641,GO:0034654,GO:0044237,GO:0044238,GO:…	2.1.3.2	ko:K00609	ko00240,ko00250,ko01100,map00240,map00250,map01100	M00051	R01397	RC00064,RC02850	ko00000,ko00001,ko00002,ko01000			iAF692.Mbar_A1168	Archaea	23S27@183963,2XSZ7@28890,COG0540@1,arCOG00911@2157	NA|NA|NA	F	COG0540 Aspartate carbamoyltransferase, catalytic chain
BABGKMDJ_00176	358396.C445_10187	3.3e-31	141.4	Halobacteria	tpiA	GO:0003674,GO:0003824,GO:0004807,GO:0005575,GO:0005622,GO:0005623,GO:0005737,GO:0005829,GO:0005975,GO:0005996,GO:0006006,GO:0006066,GO:0006071,GO:0006081,GO:0006082,GO:0006090,GO:0006091,GO:0006094,GO:0006096,GO:0006139,GO:0006163,GO:0006164,GO:0006165,GO:0006725,GO:0006732,GO:0006733,GO:0006753,GO:0006754,GO:0006757,GO:0006793,GO:0006796,GO:0006807,GO:0008150,GO:0008152,GO:0009056,GO:0009058,GO:…	5.3.1.1	ko:K01803	ko00010,ko00051,ko00562,ko00710,ko01100,ko01110,ko01120,ko01130,ko01200,ko01230,map00010,map00051,map00562,map00710,map01100,map01110,map01120,map01130,map01200,map01230	M00001,M00002,M00003	R01015	RC00423	ko00000,ko00001,ko00002,ko01000,ko04147				Archaea	23T8B@183963,2XTY3@28890,COG0149@1,arCOG01087@2157	NA|NA|NA	G	Involved in the gluconeogenesis. Catalyzes stereospecifically the conversion of dihydroxyacetone phosphate (DHAP) to D-glyceraldehyde-3-phosphate (G3P)
BABGKMDJ_00177	797304.Natgr_0206	1.8e-16	92.4	Halobacteria													Archaea	23T9U@183963,2XUKY@28890,arCOG04512@1,arCOG04512@2157	NA|NA|NA
BABGKMDJ_00178	1132509.C447_14109	2.5e-19	101.3	Archaea													Archaea	arCOG09407@1,arCOG09407@2157	NA|NA|NA	S	Protein of unknown function (DUF433)
BABGKMDJ_00179	1132509.C447_14104	1.9e-18	98.6	Halobacteria													Archaea	23X83@183963,2XZQB@28890,arCOG07904@1,arCOG07904@2157	NA|NA|NA
BABGKMDJ_00181	1227484.C471_05576	1e-10	72.4	Halobacteria													Archaea	23X1D@183963,2XZE1@28890,arCOG08146@1,arCOG08146@2157	NA|NA|NA	K	Putative antitoxin
BABGKMDJ_00182	519442.Huta_1340	6.6e-26	123.6	Halobacteria													Archaea	23VMN@183963,2XX7I@28890,COG1487@1,arCOG02219@2157	NA|NA|NA	V	Toxic component of a toxin-antitoxin (TA) module. An RNase
BABGKMDJ_00183	662479.C440_09662	2.5e-148	532.3	Halobacteria	serA		1.1.1.399,1.1.1.95	ko:K00058	ko00260,ko00680,ko01100,ko01120,ko01130,ko01200,ko01230,map00260,map00680,map01100,map01120,map01130,map01200,map01230	M00020	R01513	RC00031	ko00000,ko00001,ko00002,ko01000,ko04147				Archaea	23S5I@183963,2XU9V@28890,COG0111@1,arCOG01754@2157	NA|NA|NA	E	Belongs to the D-isomer specific 2-hydroxyacid dehydrogenase family
BABGKMDJ_00184	1197130.BAFM01000002_gene542	1.5e-43	183	Halobacteria	pgp		3.1.3.18	ko:K01091	ko00630,ko01100,ko01110,ko01130,map00630,map01100,map01110,map01130		R01334	RC00017	ko00000,ko00001,ko01000				Archaea	23TV6@183963,2XUTY@28890,COG0546@1,arCOG02292@2157	NA|NA|NA	S	phosphatases
BABGKMDJ_00185	797210.Halxa_2747	6.1e-64	251.1	Halobacteria	ogg		3.2.2.21,4.2.99.18	ko:K01247,ko:K03660	ko03410,map03410				ko00000,ko00001,ko01000,ko03400				Archaea	23S1T@183963,2XU5Y@28890,COG0122@1,arCOG00464@2157	NA|NA|NA	L	COG0122 3-methyladenine DNA glycosylase 8-oxoguanine DNA glycosylase
BABGKMDJ_00186	1227454.C446_07589	1.1e-36	159.5	Halobacteria	dut		3.6.1.23	ko:K01520	ko00240,ko00983,ko01100,map00240,map00983,map01100	M00053	R02100,R11896	RC00002	ko00000,ko00001,ko00002,ko01000,ko03400				Archaea	23VB6@183963,2XWQS@28890,COG0717@1,arCOG04048@2157	NA|NA|NA	F	COG0717 Deoxycytidine deaminase
BABGKMDJ_00187	926690.KE386573_gene76	8.6e-16	91.3	Halobacteria													Archaea	23XVC@183963,2Y0YD@28890,arCOG10971@1,arCOG10971@2157	NA|NA|NA
BABGKMDJ_00188	485914.Hmuk_1274	1.2e-64	253.1	Halobacteria	ubiE1		2.1.1.163,2.1.1.201	ko:K03183	ko00130,ko01100,ko01110,map00130,map01100,map01110	M00116,M00117	R04990,R04993,R06859,R08774,R09736	RC00003,RC01253,RC01662	ko00000,ko00001,ko00002,ko01000				Archaea	23SUV@183963,2XUBX@28890,COG0500@1,arCOG04347@2157	NA|NA|NA	Q	COG0500 SAM-dependent methyltransferases
BABGKMDJ_00189	1210908.HSB1_31450	3.6e-13	80.5	Halobacteria	rpl29	GO:0005575,GO:0005622,GO:0005623,GO:0005737,GO:0005829,GO:0005840,GO:0015934,GO:0022625,GO:0022626,GO:0032991,GO:0043226,GO:0043228,GO:0043229,GO:0043232,GO:0044391,GO:0044422,GO:0044424,GO:0044444,GO:0044445,GO:0044446,GO:0044464,GO:1990904		ko:K02904	ko03010,map03010	M00178,M00179			br01610,ko00000,ko00001,ko00002,ko03011				Archaea	23WY2@183963,2XZUQ@28890,COG0255@1,arCOG00785@2157	NA|NA|NA	J	Belongs to the universal ribosomal protein uL29 family
BABGKMDJ_00190	1227457.C451_10067	6.5e-07	60.1	Halobacteria	rnp1	GO:0000172,GO:0000966,GO:0001682,GO:0003674,GO:0003676,GO:0003723,GO:0003824,GO:0004518,GO:0004519,GO:0004521,GO:0004526,GO:0004540,GO:0004549,GO:0005488,GO:0005575,GO:0005622,GO:0005623,GO:0005732,GO:0005737,GO:0006139,GO:0006364,GO:0006396,GO:0006399,GO:0006725,GO:0006807,GO:0008033,GO:0008150,GO:0008152,GO:0009987,GO:0010467,GO:0016070,GO:0016072,GO:0016787,GO:0016788,GO:0016891,GO:0016893,GO:…	3.1.26.5	ko:K03538	ko03008,ko03013,map03008,map03013				ko00000,ko00001,ko01000,ko03009,ko03016,ko03029				Archaea	23Y0J@183963,2Y00M@28890,COG1588@1,arCOG00784@2157	NA|NA|NA	J	Part of ribonuclease P, a protein complex that generates mature tRNA molecules by cleaving their 5'-ends
BABGKMDJ_00191	751944.HALDL1_13315	3e-35	154.5	Halobacteria	rps17	GO:0003674,GO:0003735,GO:0005198,GO:0005575,GO:0005622,GO:0005623,GO:0005737,GO:0005829,GO:0005840,GO:0006412,GO:0006518,GO:0006807,GO:0008150,GO:0008152,GO:0009058,GO:0009059,GO:0009987,GO:0010467,GO:0015935,GO:0019538,GO:0022626,GO:0022627,GO:0032991,GO:0034641,GO:0034645,GO:0043043,GO:0043170,GO:0043226,GO:0043228,GO:0043229,GO:0043232,GO:0043603,GO:0043604,GO:0044237,GO:0044238,GO:0044249,GO:…		ko:K02961	ko03010,map03010	M00178,M00179			br01610,ko00000,ko00001,ko00002,ko03011				Archaea	23WBV@183963,2XYPE@28890,COG0186@1,arCOG04096@2157	NA|NA|NA	J	One of the primary rRNA binding proteins, it binds specifically to the 5'-end of 16S ribosomal RNA
BABGKMDJ_00192	1227497.C491_19344	3.2e-44	184.5	Halobacteria	rpl14	GO:0003674,GO:0003676,GO:0003723,GO:0003735,GO:0005198,GO:0005488,GO:0005575,GO:0005622,GO:0005623,GO:0005737,GO:0005829,GO:0005840,GO:0015934,GO:0019843,GO:0022625,GO:0022626,GO:0032991,GO:0043226,GO:0043228,GO:0043229,GO:0043232,GO:0044391,GO:0044422,GO:0044424,GO:0044444,GO:0044445,GO:0044446,GO:0044464,GO:0070180,GO:0097159,GO:1901363,GO:1990904		ko:K02874	ko03010,map03010	M00178,M00179			br01610,ko00000,ko00001,ko00002,ko03011				Archaea	23V7E@183963,2XWM6@28890,COG0093@1,arCOG04095@2157	NA|NA|NA	J	Binds to 23S rRNA. Forms part of two intersubunit bridges in the 70S ribosome
BABGKMDJ_00193	1121945.ATXS01000002_gene605	1.5e-30	139	Halobacteria	rpl24	GO:0002181,GO:0003674,GO:0003676,GO:0003723,GO:0003735,GO:0005198,GO:0005488,GO:0005575,GO:0005622,GO:0005623,GO:0005737,GO:0005829,GO:0005840,GO:0006412,GO:0006518,GO:0006807,GO:0008150,GO:0008152,GO:0009058,GO:0009059,GO:0009987,GO:0010467,GO:0015934,GO:0019538,GO:0022613,GO:0022625,GO:0022626,GO:0032991,GO:0034641,GO:0034645,GO:0042254,GO:0042273,GO:0043043,GO:0043170,GO:0043226,GO:0043228,GO:…		ko:K02895	ko03010,map03010	M00178,M00179			br01610,ko00000,ko00001,ko00002,ko03011				Archaea	23W80@183963,2XXV4@28890,COG0198@1,arCOG04094@2157	NA|NA|NA	J	Located at the polypeptide exit tunnel on the outside of the subunit
BABGKMDJ_00194	1121945.ATXS01000002_gene606	5.4e-66	257.7	Halobacteria	rps4e	GO:0003674,GO:0003676,GO:0003723,GO:0003735,GO:0005198,GO:0005488,GO:0005575,GO:0005622,GO:0005623,GO:0005737,GO:0005829,GO:0005840,GO:0006412,GO:0006518,GO:0006807,GO:0008150,GO:0008152,GO:0009058,GO:0009059,GO:0009987,GO:0010467,GO:0015935,GO:0019538,GO:0022626,GO:0022627,GO:0032991,GO:0034641,GO:0034645,GO:0043043,GO:0043170,GO:0043226,GO:0043228,GO:0043229,GO:0043232,GO:0043603,GO:0043604,GO:…		ko:K02987	ko03010,map03010	M00177,M00179			br01610,ko00000,ko00001,ko00002,ko03011				Archaea	23S1X@183963,2XT03@28890,COG1471@1,arCOG04093@2157	NA|NA|NA	J	Belongs to the eukaryotic ribosomal protein eS4 family
BABGKMDJ_00195	1227454.C446_00694	2.1e-51	208.8	Halobacteria	rpl5	GO:0000027,GO:0003674,GO:0003676,GO:0003723,GO:0003735,GO:0005198,GO:0005488,GO:0005575,GO:0005622,GO:0005623,GO:0005737,GO:0005829,GO:0005840,GO:0006412,GO:0006518,GO:0006807,GO:0006996,GO:0008150,GO:0008152,GO:0009058,GO:0009059,GO:0009987,GO:0010467,GO:0015934,GO:0016043,GO:0019538,GO:0022607,GO:0022613,GO:0022618,GO:0022625,GO:0022626,GO:0032991,GO:0034622,GO:0034641,GO:0034645,GO:0042254,GO:…		ko:K02931	ko03010,map03010	M00178,M00179			br01610,ko00000,ko00001,ko00002,ko03011				Archaea	23U7C@183963,2XTRN@28890,COG0094@1,arCOG04092@2157	NA|NA|NA	J	This is 1 of the proteins that binds and probably mediates the attachment of the 5S RNA into the large ribosomal subunit, where it forms part of the central protuberance. In the 70S ribosome it contacts protein S13 of the 30S subunit (bridge B1b), connecting the 2 subunits
BABGKMDJ_00196	1227487.C474_05470	4.6e-12	76.3	Halobacteria	rps14	GO:0003674,GO:0003735,GO:0005198,GO:0005488,GO:0005575,GO:0005622,GO:0005623,GO:0005737,GO:0005829,GO:0005840,GO:0008270,GO:0015935,GO:0022626,GO:0022627,GO:0032991,GO:0043167,GO:0043169,GO:0043226,GO:0043228,GO:0043229,GO:0043232,GO:0044391,GO:0044422,GO:0044424,GO:0044444,GO:0044445,GO:0044446,GO:0044464,GO:0046872,GO:0046914,GO:1990904		ko:K02954	ko03010,map03010	M00178,M00179			br01610,ko00000,ko00001,ko00002,ko03011				Archaea	23XEA@183963,2Y04R@28890,COG0199@1,arCOG00782@2157	NA|NA|NA	J	Binds 16S rRNA, required for the assembly of 30S particles
BABGKMDJ_00197	1227457.C451_10102	6.8e-47	193.4	Halobacteria	rps8	GO:0003674,GO:0003735,GO:0005198,GO:0005575,GO:0005622,GO:0005623,GO:0005737,GO:0005829,GO:0005840,GO:0015935,GO:0022626,GO:0022627,GO:0032991,GO:0043226,GO:0043228,GO:0043229,GO:0043232,GO:0044391,GO:0044422,GO:0044424,GO:0044444,GO:0044445,GO:0044446,GO:0044464,GO:1990904		ko:K02994	ko03010,map03010	M00178,M00179			br01610,ko00000,ko00001,ko00002,ko03011				Archaea	23V8V@183963,2XWMU@28890,COG0096@1,arCOG04091@2157	NA|NA|NA	J	One of the primary rRNA binding proteins, it binds directly to 16S rRNA central domain where it helps coordinate assembly of the platform of the 30S subunit
BABGKMDJ_00198	1210908.HSB1_31540	4.3e-52	211.1	Halobacteria	rpl6	GO:0002181,GO:0003674,GO:0003676,GO:0003723,GO:0003735,GO:0005198,GO:0005488,GO:0005575,GO:0005622,GO:0005623,GO:0005737,GO:0005829,GO:0005840,GO:0006412,GO:0006518,GO:0006807,GO:0008150,GO:0008152,GO:0009058,GO:0009059,GO:0009987,GO:0010467,GO:0015934,GO:0019538,GO:0022625,GO:0022626,GO:0032991,GO:0034641,GO:0034645,GO:0043043,GO:0043170,GO:0043226,GO:0043228,GO:0043229,GO:0043232,GO:0043603,GO:…		ko:K02933	ko03010,map03010	M00178,M00179			br01610,ko00000,ko00001,ko00002,ko03011				Archaea	23STZ@183963,2XTIS@28890,COG0097@1,arCOG04090@2157	NA|NA|NA	J	This protein binds to the 23S rRNA, and is important in its secondary structure. It is located near the subunit interface in the base of the L7 L12 stalk, and near the tRNA binding site of the peptidyltransferase center
BABGKMDJ_00199	926690.KE386573_gene1288	1.6e-54	219.5	Halobacteria	rpl32e	GO:0005575,GO:0005622,GO:0005623,GO:0005737,GO:0005829,GO:0005840,GO:0015934,GO:0022625,GO:0022626,GO:0032991,GO:0043226,GO:0043228,GO:0043229,GO:0043232,GO:0044391,GO:0044422,GO:0044424,GO:0044444,GO:0044445,GO:0044446,GO:0044464,GO:1990904		ko:K02912	ko03010,map03010	M00177,M00179			br01610,ko00000,ko00001,ko00002,ko03011				Archaea	23SSD@183963,2XSZ4@28890,COG1717@1,arCOG00781@2157	NA|NA|NA	J	Belongs to the eukaryotic ribosomal protein eL32 family
BABGKMDJ_00200	1261545.MBE-HAL_1891	1.2e-42	179.5	Halobacteria	rpl19e	GO:0003674,GO:0003676,GO:0003723,GO:0003735,GO:0005198,GO:0005488,GO:0005575,GO:0005622,GO:0005623,GO:0005737,GO:0005829,GO:0005840,GO:0006412,GO:0006518,GO:0006807,GO:0008150,GO:0008152,GO:0009058,GO:0009059,GO:0009987,GO:0010467,GO:0015934,GO:0019538,GO:0022625,GO:0022626,GO:0032991,GO:0034641,GO:0034645,GO:0043043,GO:0043170,GO:0043226,GO:0043228,GO:0043229,GO:0043232,GO:0043603,GO:0043604,GO:…		ko:K02885	ko03010,map03010	M00177,M00179			br01610,ko00000,ko00001,ko00002,ko03011				Archaea	23VUR@183963,2XWU1@28890,COG2147@1,arCOG04089@2157	NA|NA|NA	J	Binds to the 23S rRNA
BABGKMDJ_00201	1227488.C477_12940	3.3e-52	211.5	Halobacteria	rpl18	GO:0000027,GO:0003674,GO:0003676,GO:0003723,GO:0003735,GO:0005198,GO:0005488,GO:0005575,GO:0005622,GO:0005623,GO:0005737,GO:0005829,GO:0005840,GO:0006412,GO:0006518,GO:0006807,GO:0006996,GO:0008097,GO:0008150,GO:0008152,GO:0009058,GO:0009059,GO:0009987,GO:0010467,GO:0015934,GO:0016043,GO:0019538,GO:0019843,GO:0022607,GO:0022613,GO:0022618,GO:0022625,GO:0022626,GO:0032991,GO:0034622,GO:0034641,GO:…		ko:K02881	ko03010,map03010	M00178,M00179			br01610,ko00000,ko00001,ko00002,ko03011				Archaea	23T81@183963,2XTWT@28890,COG0256@1,arCOG04088@2157	NA|NA|NA	J	This is one of the proteins that binds and probably mediates the attachment of the 5S RNA into the large ribosomal subunit, where it forms part of the central protuberance
BABGKMDJ_00202	1261545.MBE-HAL_1893	1.5e-78	299.3	Halobacteria	rps5	GO:0003674,GO:0003735,GO:0005198,GO:0005575,GO:0005622,GO:0005623,GO:0005737,GO:0005829,GO:0005840,GO:0006412,GO:0006518,GO:0006807,GO:0008150,GO:0008152,GO:0009058,GO:0009059,GO:0009987,GO:0010467,GO:0015935,GO:0019538,GO:0022626,GO:0022627,GO:0032991,GO:0034641,GO:0034645,GO:0043043,GO:0043170,GO:0043226,GO:0043228,GO:0043229,GO:0043232,GO:0043603,GO:0043604,GO:0044237,GO:0044238,GO:0044249,GO:…		ko:K02988	ko03010,map03010	M00178,M00179			br01610,ko00000,ko00001,ko00002,ko03011				Archaea	23S75@183963,2XUQU@28890,COG0098@1,arCOG04087@2157	NA|NA|NA	J	With S4 and S12 plays an important role in translational accuracy
BABGKMDJ_00203	1324957.K933_06503	1.2e-45	189.5	Halobacteria	rpl30	GO:0000463,GO:0000470,GO:0002181,GO:0003674,GO:0003676,GO:0003723,GO:0003735,GO:0005198,GO:0005488,GO:0005575,GO:0005622,GO:0005623,GO:0005737,GO:0005829,GO:0005840,GO:0006139,GO:0006364,GO:0006396,GO:0006412,GO:0006518,GO:0006725,GO:0006807,GO:0008150,GO:0008152,GO:0009058,GO:0009059,GO:0009987,GO:0010467,GO:0015934,GO:0016070,GO:0016072,GO:0019538,GO:0022613,GO:0022625,GO:0022626,GO:0032991,GO:…		ko:K02907	ko03010,map03010	M00178,M00179			br01610,ko00000,ko00001,ko00002,ko03011				Archaea	23VEZ@183963,2XWGP@28890,COG1841@1,arCOG04086@2157	NA|NA|NA	J	COG1841 Ribosomal protein L30 L7E
BABGKMDJ_00204	1033806.HTIA_1930	3.9e-20	104.8	Halobacteria	rpl15	GO:0002181,GO:0003674,GO:0003676,GO:0003723,GO:0003735,GO:0005198,GO:0005488,GO:0005575,GO:0005622,GO:0005623,GO:0005737,GO:0005829,GO:0005840,GO:0006412,GO:0006518,GO:0006807,GO:0008150,GO:0008152,GO:0009058,GO:0009059,GO:0009987,GO:0010467,GO:0015934,GO:0019538,GO:0022625,GO:0022626,GO:0032991,GO:0034641,GO:0034645,GO:0043043,GO:0043170,GO:0043226,GO:0043228,GO:0043229,GO:0043232,GO:0043603,GO:…		ko:K02876	ko03010,map03010	M00178,M00179			br01610,ko00000,ko00001,ko00002,ko03011				Archaea	23V9C@183963,2XWM3@28890,COG0200@1,arCOG00779@2157	NA|NA|NA	J	binds to the 23S rRNA
BABGKMDJ_00205	797302.Halru_0420	3.5e-58	231.9	Halobacteria	phnP		3.1.4.55	ko:K06167	ko00440,map00440		R10205	RC00296	ko00000,ko00001,ko01000				Archaea	23SCG@183963,2XTWY@28890,COG1235@1,arCOG00499@2157	NA|NA|NA	S	COG1235 Metal-dependent hydrolases of the beta-lactamase superfamily I
BABGKMDJ_00206	268739.Nmlp_3809	1.1e-144	520	Halobacteria	ftsH												Archaea	23SBR@183963,2XT63@28890,COG0464@1,arCOG04368@2157	NA|NA|NA	O	COG0464 ATPases of the AAA class
BABGKMDJ_00207	1227500.C494_04030	4.8e-101	374.4	Halobacteria	map		3.4.11.18	ko:K01265					ko00000,ko01000,ko01002				Archaea	23SHW@183963,2XT8G@28890,COG0024@1,arCOG01001@2157	NA|NA|NA	E	Removes the N-terminal methionine from nascent proteins. The N-terminal methionine is often cleaved when the second residue in the primary sequence is small and uncharged (Met-Ala-, Cys, Gly, Pro, Ser, Thr, or Val)
BABGKMDJ_00209	391612.CY0110_08431	1.7e-25	122.1	Cyanothece	grxD	GO:0003674,GO:0005488,GO:0005575,GO:0005622,GO:0005623,GO:0005737,GO:0005829,GO:0044424,GO:0044444,GO:0044464,GO:0048037,GO:0051536,GO:0051537,GO:0051540		ko:K07390					ko00000,ko03029,ko03110			iPC815.YPO2383,iYL1228.KPN_01992	Bacteria	1G6JA@1117,3KI4T@43988,COG0278@1,COG0278@2	NA|NA|NA	C	Belongs to the glutaredoxin family. Monothiol subfamily
BABGKMDJ_00210	1227487.C474_01687	6.5e-42	177.6	Halobacteria	mptE		2.7.6.3	ko:K07142	ko00790,map00790		R03503	RC00002,RC00017	ko00000,ko00001,ko01000				Archaea	23SDN@183963,2XT8R@28890,COG1634@1,arCOG04303@2157	NA|NA|NA	H	Catalyzes the transfer of diphosphate from ATP to 6- hydroxymethyl-7,8-dihydropterin (6-HMD), leading to 6- hydroxymethyl-7,8-dihydropterin diphosphate (6-HMDP)
BABGKMDJ_00211	1293048.CBMB010000004_gene1599	1.2e-42	180.6	Halobacteria													Archaea	240UP@183963,2XV0K@28890,arCOG00381@1,arCOG00381@2157	NA|NA|NA	K	membrane-associated protein domain
BABGKMDJ_00212	1210908.HSB1_02670	2.9e-140	505.4	Halobacteria	ileS		6.1.1.5	ko:K01870	ko00970,map00970	M00359,M00360	R03656	RC00055,RC00523	ko00000,ko00001,ko00002,ko01000,ko01007,ko03016				Archaea	23TDA@183963,2XTIX@28890,COG0060@1,arCOG00807@2157	NA|NA|NA	J	amino acids such as valine, to avoid such errors it has two additional distinct tRNA(Ile)-dependent editing activities. One activity is designated as 'pretransfer' editing and involves the hydrolysis of activated Val-AMP. The other activity is designated 'posttransfer' editing and involves deacylation of mischarged Val-tRNA(Ile)
BABGKMDJ_00213	1034809.SLUG_03560	7.7e-43	180.3	Staphylococcaceae	sat		2.7.7.4	ko:K00958	ko00230,ko00261,ko00450,ko00920,ko01100,ko01120,ko01130,map00230,map00261,map00450,map00920,map01100,map01120,map01130	M00176,M00596	R00529,R04929	RC02809,RC02889	ko00000,ko00001,ko00002,ko01000				Bacteria	1TR4C@1239,4GWZ3@90964,4HC20@91061,COG2046@1,COG2046@2	NA|NA|NA	H	Belongs to the sulfate adenylyltransferase family
BABGKMDJ_00214	373994.Riv7116_6049	9.1e-55	220.3	Nostocales	cysH		1.8.4.10,1.8.4.8	ko:K00390	ko00920,ko01100,ko01120,map00920,map01100,map01120	M00176	R02021	RC00007,RC02862	ko00000,ko00001,ko00002,ko01000				Bacteria	1G1RY@1117,1HJT2@1161,COG0175@1,COG0175@2	NA|NA|NA	EH	PFAM Phosphoadenosine phosphosulfate reductase
BABGKMDJ_00215	1455608.JDTH01000002_gene1030	1.3e-33	150.2	Halobacteria	cbiX2	GO:0003674,GO:0003824,GO:0005488,GO:0006725,GO:0006766,GO:0006767,GO:0006807,GO:0008150,GO:0008152,GO:0009058,GO:0009110,GO:0009235,GO:0009236,GO:0009987,GO:0016829,GO:0016852,GO:0017144,GO:0018130,GO:0019251,GO:0019438,GO:0033013,GO:0033014,GO:0034641,GO:0042364,GO:0043167,GO:0043169,GO:0044237,GO:0044249,GO:0044271,GO:0044281,GO:0044283,GO:0046483,GO:0046872,GO:0046906,GO:0046914,GO:0050897,GO:…	2.1.1.289,4.99.1.11,4.99.1.3,5.4.99.60,5.4.99.61	ko:K03399,ko:K03795,ko:K06042,ko:K22011	ko00860,ko01100,ko01120,map00860,map01100,map01120	M00836	R05177,R05807,R05813,R05814,R07775,R11626	RC00003,RC01012,RC01292,RC01980,RC02052,RC02053	ko00000,ko00001,ko00002,ko01000				Archaea	23SJ9@183963,2XTSY@28890,COG2138@1,arCOG02246@2157,arCOG04644@1,arCOG04644@2157	NA|NA|NA	P	PFAM cobalamin (vitamin B12) biosynthesis CbiX
BABGKMDJ_00216	1033806.HTIA_1348	1.4e-86	326.2	Halobacteria	cobA	GO:0003674,GO:0003824,GO:0004851,GO:0006725,GO:0006778,GO:0006779,GO:0006783,GO:0006807,GO:0008150,GO:0008152,GO:0008168,GO:0008169,GO:0008757,GO:0009058,GO:0009987,GO:0016740,GO:0016741,GO:0018130,GO:0019354,GO:0019438,GO:0032259,GO:0033013,GO:0033014,GO:0034641,GO:0042168,GO:0042440,GO:0044237,GO:0044249,GO:0044271,GO:0046148,GO:0046156,GO:0046483,GO:0051186,GO:0051188,GO:0071704,GO:1901360,GO:…	2.1.1.107	ko:K02303	ko00860,ko01100,ko01110,ko01120,map00860,map01100,map01110,map01120	M00121	R03194	RC00003,RC00871	ko00000,ko00001,ko00002,ko01000				Archaea	23SAB@183963,2XTE1@28890,COG0007@1,arCOG00644@2157	NA|NA|NA	H	Belongs to the precorrin methyltransferase family
BABGKMDJ_00217	795797.C497_15693	1.4e-113	416.4	Halobacteria	trpD2		2.4.2.18	ko:K00766	ko00400,ko01100,ko01110,ko01130,ko01230,map00400,map01100,map01110,map01130,map01230	M00023	R01073	RC00440	ko00000,ko00001,ko00002,ko01000				Archaea	23TCP@183963,2XU35@28890,COG0547@1,arCOG02012@2157	NA|NA|NA	E	anthranilate phosphoribosyltransferase
BABGKMDJ_00218	926690.KE386573_gene3011	3.1e-21	107.8	Halobacteria													Archaea	23WC5@183963,2XXXW@28890,arCOG04765@1,arCOG04765@2157	NA|NA|NA
BABGKMDJ_00219	634497.HAH_0243	1.6e-56	226.9	Halobacteria			3.4.21.89	ko:K13280	ko03060,map03060				ko00000,ko00001,ko01000,ko01002				Archaea	23RXS@183963,2XTAK@28890,COG0681@1,arCOG01740@2157	NA|NA|NA	U	Signal peptidase I
BABGKMDJ_00220	485914.Hmuk_1384	1.9e-16	93.6	Halobacteria													Archaea	23XSC@183963,2Y0TP@28890,arCOG02696@1,arCOG02696@2157,arCOG03256@1,arCOG03256@2157	NA|NA|NA	P	C-terminal binding-module, SLH-like, of glucodextranase
BABGKMDJ_00221	1227500.C494_10480	1.2e-13	83.2	Halobacteria													Archaea	23XT9@183963,2Y0W1@28890,arCOG02696@1,arCOG02696@2157	NA|NA|NA
BABGKMDJ_00222	272569.rrnAC0359	2.6e-122	445.7	Halobacteria			1.5.5.1	ko:K00311					ko00000,ko01000				Archaea	23S4K@183963,2XUC9@28890,COG0644@1,arCOG00570@2157	NA|NA|NA	C	COG0644 Dehydrogenases (flavoproteins)
BABGKMDJ_00223	1227457.C451_01683	6.2e-29	133.3	Halobacteria													Archaea	23SNJ@183963,2XU3E@28890,COG0477@1,arCOG00130@2157	NA|NA|NA	G	COG0477 Permeases of the major facilitator superfamily
BABGKMDJ_00224	348780.NP_0530A	1.3e-105	389.8	Halobacteria													Archaea	23SNJ@183963,2XU3E@28890,COG0477@1,arCOG00130@2157	NA|NA|NA	G	COG0477 Permeases of the major facilitator superfamily
BABGKMDJ_00225	1261545.MBE-HAL_0126	4.3e-159	567.8	Halobacteria	purD		6.3.4.13	ko:K01945	ko00230,ko01100,ko01110,ko01130,map00230,map01100,map01110,map01130	M00048	R04144	RC00090,RC00166	ko00000,ko00001,ko00002,ko01000			iAF692.Mbar_A3513	Archaea	23TRH@183963,2XTRV@28890,COG0151@1,arCOG04415@2157	NA|NA|NA	F	Belongs to the GARS family
BABGKMDJ_00226	797114.C475_06760	5.5e-90	337.8	Halobacteria	graD		2.7.7.13,2.7.7.24	ko:K00966,ko:K00973	ko00051,ko00520,ko00521,ko00523,ko00525,ko01100,ko01110,ko01130,map00051,map00520,map00521,map00523,map00525,map01100,map01110,map01130	M00114,M00361,M00362,M00793	R00885,R02328	RC00002	ko00000,ko00001,ko00002,ko01000				Archaea	23SNR@183963,2XUA6@28890,COG1208@1,arCOG00666@2157	NA|NA|NA	M	COG1208 Nucleoside-diphosphate-sugar pyrophosphorylase involved in lipopolysaccharide biosynthesis translation initiation factor 2B, gamma epsilon subunits (eIF-2Bgamma eIF-2Bepsilon)
BABGKMDJ_00227	1230460.C495_12879	6.7e-47	194.1	Halobacteria	dph6		6.3.1.14	ko:K06927			R03613	RC00358	ko00000,ko01000,ko03012				Archaea	23RZ3@183963,2XTNJ@28890,COG2102@1,arCOG00035@2157	NA|NA|NA	S	ATPases of PP-loop superfamily
BABGKMDJ_00228	1457250.BBMO01000001_gene230	1.4e-21	108.6	Halobacteria			2.1.1.98,2.7.7.2	ko:K09728,ko:K14656,ko:K20215	ko00740,ko01100,ko01110,map00740,map01100,map01110		R00161,R04481,R08468,R08469,R10306	RC00002,RC00003,RC00190,RC01155,RC02136,RC02308	ko00000,ko00001,ko01000				Archaea	23WSP@183963,2XYS0@28890,COG1849@1,arCOG01224@2157	NA|NA|NA	S	protein conserved in archaea
BABGKMDJ_00229	1457250.BBMO01000002_gene2937	6.1e-21	107.5	Halobacteria	hsp20b			ko:K13993	ko04141,map04141				ko00000,ko00001,ko03110				Archaea	23WAJ@183963,2XY1D@28890,COG0071@1,arCOG01833@2157	NA|NA|NA	O	Belongs to the small heat shock protein (HSP20) family
BABGKMDJ_00231	1210908.HSB1_31190	6.7e-101	374	Halobacteria	hmgA	GO:0003674,GO:0003824,GO:0004420,GO:0006629,GO:0006694,GO:0006720,GO:0008150,GO:0008152,GO:0008202,GO:0008299,GO:0008610,GO:0009058,GO:0009987,GO:0016125,GO:0016126,GO:0016491,GO:0016614,GO:0016616,GO:0044237,GO:0044238,GO:0044249,GO:0044255,GO:0055114,GO:0071704,GO:1901360,GO:1901362,GO:1901576,GO:1901615,GO:1901617	1.1.1.34	ko:K00021	ko00900,ko01100,ko01110,ko01130,ko04152,ko04976,map00900,map01100,map01110,map01130,map04152,map04976	M00095	R02082	RC00004,RC00644	ko00000,ko00001,ko00002,ko01000			iAF692.Mbar_A1972	Archaea	23S4F@183963,2XTV9@28890,COG1257@1,arCOG04260@2157	NA|NA|NA	I	Belongs to the HMG-CoA reductase family
BABGKMDJ_00233	1333523.L593_08995	1.2e-29	136.3	Halobacteria													Archaea	23V9K@183963,2XVQC@28890,arCOG02286@1,arCOG02286@2157	NA|NA|NA	S	Pfam:Nol1_Nop2_Fmu_2
BABGKMDJ_00235	1455608.JDTH01000002_gene2058	1.1e-18	100.1	Halobacteria													Archaea	23W0I@183963,2XT4K@28890,COG2340@1,arCOG03962@2157	NA|NA|NA	S	Cysteine-rich secretory protein family
BABGKMDJ_00236	797210.Halxa_1979	8.7e-31	139.8	Halobacteria	ridA1												Archaea	23W3Q@183963,2XXUZ@28890,COG0251@1,arCOG01630@2157	NA|NA|NA	J	translation initiation inhibitor, yjgF family
BABGKMDJ_00237	931277.C448_05583	1.1e-74	287	Halobacteria	nrdB2		1.17.4.1	ko:K00526	ko00230,ko00240,ko01100,map00230,map00240,map01100	M00053	R02017,R02018,R02019,R02024	RC00613	ko00000,ko00001,ko00002,ko01000,ko03400				Archaea	23U06@183963,2XTN3@28890,COG0208@1,arCOG03658@2157	NA|NA|NA	F	COG0208 Ribonucleotide reductase, beta subunit
BABGKMDJ_00238	413816.BBJP01000005_gene315	6.8e-122	444.1	Halobacteria	ilvA1		4.3.1.19	ko:K01754	ko00260,ko00290,ko01100,ko01110,ko01130,ko01200,ko01230,map00260,map00290,map01100,map01110,map01130,map01200,map01230	M00570	R00220,R00996	RC00418,RC02600	ko00000,ko00001,ko00002,ko01000				Archaea	23SNZ@183963,2XT4W@28890,COG1171@1,arCOG01431@2157	NA|NA|NA	E	Threonine dehydratase
BABGKMDJ_00239	1324957.K933_00247	1.1e-59	237.3	Halobacteria			2.7.1.15	ko:K00852	ko00030,map00030		R01051,R02750	RC00002,RC00017	ko00000,ko00001,ko01000				Archaea	23VE1@183963,2XWRD@28890,COG0524@1,arCOG00014@2157	NA|NA|NA	G	COG0524 Sugar kinases, ribokinase family
BABGKMDJ_00242	1238425.J07HQW2_00780	1.2e-148	533.1	Archaea				ko:K02051		M00188			ko00000,ko00002,ko02000	3.A.1.16,3.A.1.17			Archaea	COG0715@1,arCOG01803@2157	NA|NA|NA	P	COG0715 ABC-type nitrate sulfonate bicarbonate transport systems periplasmic components
BABGKMDJ_00243	1238425.J07HQW2_00779	4.3e-80	304.7	Halobacteria				ko:K02050		M00188			ko00000,ko00002,ko02000	3.A.1.16,3.A.1.17			Archaea	23TPH@183963,2XVA2@28890,COG0600@1,arCOG00169@2157	NA|NA|NA	P	COG0600 ABC-type nitrate sulfonate bicarbonate transport system permease component
BABGKMDJ_00244	1448860.BBJO01000013_gene986	1.4e-70	274.2	Halobacteria													Archaea	23U1Y@183963,2XT8K@28890,COG0642@1,arCOG02327@2157	NA|NA|NA	T	COG0642 Signal transduction histidine kinase
BABGKMDJ_00245	797299.HALLA_19070	2.8e-42	178.3	Halobacteria	bcp2		1.11.1.15	ko:K03564					ko00000,ko01000				Archaea	23VTK@183963,2XX1M@28890,COG1225@1,arCOG00310@2157	NA|NA|NA	O	alkyl hydroperoxide reductase Thiol specific antioxidant Mal allergen
BABGKMDJ_00246	795797.C497_03112	7.8e-18	96.3	Halobacteria													Archaea	2411N@183963,2Y7ZC@28890,COG1777@1,arCOG01684@2157	NA|NA|NA	K	helix_turn_helix, Arsenical Resistance Operon Repressor
BABGKMDJ_00247	1227484.C471_12481	6.5e-18	96.7	Halobacteria													Archaea	23X0Y@183963,2XZ3I@28890,arCOG08917@1,arCOG08917@2157	NA|NA|NA
BABGKMDJ_00249	751944.HALDL1_01520	2.9e-114	419.1	Halobacteria	polB	GO:0005575,GO:0005622,GO:0005623,GO:0006139,GO:0006259,GO:0006260,GO:0006261,GO:0006271,GO:0006725,GO:0006807,GO:0006950,GO:0006974,GO:0008150,GO:0008152,GO:0009058,GO:0009059,GO:0009987,GO:0022616,GO:0032991,GO:0033554,GO:0034641,GO:0034645,GO:0042575,GO:0043170,GO:0044237,GO:0044238,GO:0044249,GO:0044260,GO:0044424,GO:0044464,GO:0046483,GO:0050896,GO:0051716,GO:0061695,GO:0071704,GO:0090304,GO:…	2.7.7.7	ko:K02323	ko00230,ko00240,ko01100,ko03030,map00230,map00240,map01100,map03030	M00264	R00375,R00376,R00377,R00378	RC02795	ko00000,ko00001,ko00002,ko01000,ko03032				Archaea	23U2P@183963,2XSUG@28890,COG1311@1,arCOG04455@2157	NA|NA|NA	L	DNA-directed DNA polymerase activity
BABGKMDJ_00251	313589.JNB_03820	2.6e-21	109.4	Actinobacteria													Bacteria	28PWR@1,2H37T@201174,2ZCGZ@2	NA|NA|NA
BABGKMDJ_00253	1227497.C491_04325	2.9e-27	129	Halobacteria				ko:K07052					ko00000				Archaea	24149@183963,2Y83A@28890,COG1266@1,arCOG02767@2157	NA|NA|NA	S	metal-dependent membrane protease
BABGKMDJ_00255	751944.HALDL1_07770	5.8e-132	477.6	Halobacteria	gdhA	GO:0000166,GO:0003674,GO:0003824,GO:0004352,GO:0004353,GO:0004354,GO:0005488,GO:0006082,GO:0006103,GO:0006520,GO:0006536,GO:0006807,GO:0008150,GO:0008152,GO:0009064,GO:0009987,GO:0016043,GO:0016491,GO:0016638,GO:0016639,GO:0019752,GO:0022607,GO:0034214,GO:0036094,GO:0043167,GO:0043168,GO:0043436,GO:0043648,GO:0043933,GO:0044085,GO:0044237,GO:0044238,GO:0044281,GO:0048037,GO:0050661,GO:0050662,GO:…	1.4.1.2,1.4.1.3,1.4.1.4	ko:K00260,ko:K00261,ko:K00262	ko00220,ko00250,ko00430,ko00471,ko00910,ko01100,ko01200,ko04217,ko04964,map00220,map00250,map00430,map00471,map00910,map01100,map01200,map04217,map04964	M00740	R00243,R00248	RC00006,RC02799	ko00000,ko00001,ko00002,ko01000,ko04147				Archaea	23S08@183963,2XU0F@28890,COG0334@1,arCOG01352@2157	NA|NA|NA	E	Belongs to the Glu Leu Phe Val dehydrogenases family
BABGKMDJ_00256	1227497.C491_01362	4e-25	121.3	Halobacteria													Archaea	23VI3@183963,2XWM1@28890,arCOG04581@1,arCOG04581@2157	NA|NA|NA
BABGKMDJ_00257	1227454.C446_04093	1e-21	109.4	Halobacteria													Archaea	23X8B@183963,2XZ8S@28890,COG0589@1,arCOG02053@2157	NA|NA|NA	T	COG0589 Universal stress protein UspA and related nucleotide-binding proteins
BABGKMDJ_00258	926690.KE386573_gene1546	1.1e-98	366.7	Halobacteria	tfb5			ko:K03124	ko03022,ko05169,ko05203,map03022,map05169,map05203				ko00000,ko00001,ko03021				Archaea	23S2M@183963,2XT0Z@28890,COG1405@1,arCOG01981@2157	NA|NA|NA	K	DNA-templated transcriptional preinitiation complex assembly
BABGKMDJ_00259	1227484.C471_10045	1.1e-09	69.7	Halobacteria													Archaea	23XTF@183963,2Y0EV@28890,COG0640@1,arCOG03065@2157	NA|NA|NA	K	transcriptional regulators
BABGKMDJ_00260	1197130.BAFM01000001_gene89	6.9e-12	79.3	Halobacteria	cpdB2		3.1.3.5,3.1.3.6,3.1.4.16,3.6.1.45	ko:K01119,ko:K11751	ko00230,ko00240,ko00760,ko01100,ko01110,map00230,map00240,map00760,map01100,map01110		R00183,R00511,R00963,R01126,R01227,R01562,R01569,R01664,R01877,R01968,R02088,R02102,R02148,R02323,R02370,R02719,R03346,R03537,R03538,R03929,R05135	RC00017,RC00078,RC00296	ko00000,ko00001,ko01000				Archaea	23TVH@183963,2XTTH@28890,COG0737@1,arCOG02545@1,arCOG02545@2157,arCOG02832@2157,arCOG07560@1,arCOG07560@2157	NA|NA|NA	F	COG0737 5'-nucleotidase 2',3'-cyclic phosphodiesterase and related esterases
BABGKMDJ_00261	1121945.ATXS01000005_gene1163	1.9e-115	422.9	Halobacteria													Archaea	240VT@183963,2Y5ZU@28890,arCOG02329@1,arCOG02329@2157	NA|NA|NA	T	HTR-like protein
BABGKMDJ_00263	1457250.BBMO01000002_gene2708	1.9e-139	502.3	Halobacteria	aspS		6.1.1.12,6.1.1.23	ko:K09759,ko:K22503	ko00970,map00970	M00359,M00360	R03647,R05577	RC00055,RC00523	ko00000,ko00001,ko00002,ko01000,ko01007,ko03016				Archaea	23SN9@183963,2XTRE@28890,COG0017@1,arCOG00406@2157	NA|NA|NA	J	Aspartyl-tRNA synthetase with relaxed tRNA specificity since it is able to aspartylate not only its cognate tRNA(Asp) but also tRNA(Asn). Reaction proceeds in two steps L-aspartate is first activated by ATP to form Asp-AMP and then transferred to the acceptor end of tRNA(Asp Asn)
BABGKMDJ_00264	1227497.C491_13057	3.7e-47	195.3	Halobacteria	coaA		2.7.1.169	ko:K06982	ko00770,ko01100,map00770,map01100		R09378	RC00002,RC00017	ko00000,ko00001,ko01000			iAF692.Mbar_A3255	Archaea	23SPN@183963,2XST6@28890,COG1829@1,arCOG04263@2157	NA|NA|NA	S	kinase activity
BABGKMDJ_00265	268739.Nmlp_1307	4.3e-73	281.2	Halobacteria	atpD			ko:K02120	ko00190,ko01100,map00190,map01100	M00159			ko00000,ko00001,ko00002	3.A.2.2,3.A.2.3		iAF692.Mbar_A0384	Archaea	23S2S@183963,2XTQ5@28890,COG1394@1,arCOG04101@2157	NA|NA|NA	C	Produces ATP from ADP in the presence of a proton gradient across the membrane
BABGKMDJ_00266	1033806.HTIA_2046	1.2e-95	356.3	Halobacteria				ko:K03521					ko00000				Archaea	23TTZ@183963,2XTB8@28890,COG2086@1,arCOG00446@2157	NA|NA|NA	C	Electron transfer flavoprotein, beta subunit
BABGKMDJ_00267	358396.C445_10512	7.9e-132	476.9	Halobacteria			1.3.1.108	ko:K03522,ko:K22432					ko00000,ko01000,ko04147				Archaea	2418Q@183963,2Y8CB@28890,COG2025@1,arCOG00448@2157	NA|NA|NA	C	Electron transfer flavoprotein alpha subunit
BABGKMDJ_00268	358396.C445_10507	4.8e-156	557.8	Halobacteria				ko:K00313					ko00000,ko01000				Archaea	23UIF@183963,2XV3Q@28890,COG0644@1,arCOG00570@2157	NA|NA|NA	C	COG0644 Dehydrogenases (flavoproteins)
BABGKMDJ_00269	519442.Huta_2197	9.8e-36	156.4	Halobacteria				ko:K03855					ko00000				Archaea	23WQC@183963,2XYN9@28890,COG2440@1,arCOG01984@2157	NA|NA|NA	C	Electron transfer flavoprotein-ubiquinone oxidoreductase, 4Fe-4S
BABGKMDJ_00270	348780.NP_1032A	7.5e-67	260	Halobacteria	atpB			ko:K02118	ko00190,ko01100,map00190,map01100	M00159			ko00000,ko00001,ko00002	3.A.2.2,3.A.2.3			Archaea	23SAK@183963,2XSYQ@28890,COG1156@1,arCOG00865@2157	NA|NA|NA	C	Produces ATP from ADP in the presence of a proton gradient across the membrane. The archaeal beta chain is a regulatory subunit
BABGKMDJ_00271	1227487.C474_16054	2.6e-90	339	Halobacteria													Archaea	23TGG@183963,2XTY5@28890,COG0618@1,arCOG01566@2157	NA|NA|NA	S	COG0618 Exopolyphosphatase-related proteins
BABGKMDJ_00273	351160.RCIX2278	1.7e-13	82.8	Methanomicrobia				ko:K07095,ko:K07096					ko00000				Archaea	2N9SN@224756,2XWQ0@28890,COG0622@1,arCOG01141@2157	NA|NA|NA	S	Calcineurin-like phosphoesterase superfamily domain
BABGKMDJ_00274	1227499.C493_02221	1.1e-130	473.4	Halobacteria	aroA	GO:0003674,GO:0003824,GO:0003866,GO:0006082,GO:0008150,GO:0008152,GO:0009058,GO:0009423,GO:0009987,GO:0016053,GO:0016740,GO:0016765,GO:0019752,GO:0043436,GO:0043648,GO:0043650,GO:0044237,GO:0044249,GO:0044281,GO:0044283,GO:0046394,GO:0046417,GO:0071704,GO:1901576	2.5.1.19	ko:K00800	ko00400,ko01100,ko01110,ko01130,ko01230,map00400,map01100,map01110,map01130,map01230	M00022	R03460	RC00350	ko00000,ko00001,ko00002,ko01000				Archaea	23S46@183963,2XTC3@28890,COG0128@1,arCOG04134@2157	NA|NA|NA	E	Catalyzes the transfer of the enolpyruvyl moiety of phosphoenolpyruvate (PEP) to the 5-hydroxyl of shikimate-3- phosphate (S3P) to produce enolpyruvyl shikimate-3-phosphate and inorganic phosphate
BABGKMDJ_00275	795797.C497_11862	7.4e-71	275	Halobacteria	pld												Archaea	23TAG@183963,2XTH3@28890,COG1502@1,arCOG02039@2157	NA|NA|NA	I	COG1502 Phosphatidylserine phosphatidylglycerophosphate cardiolipi n synthases and related enzymes
BABGKMDJ_00276	1227484.C471_13993	1.3e-29	136	Halobacteria				ko:K09731					ko00000				Archaea	23VMF@183963,2XX3M@28890,COG1885@1,arCOG02119@2157	NA|NA|NA	S	Belongs to the UPF0212 family
BABGKMDJ_00277	1333523.L593_08650	7.5e-54	217.2	Halobacteria	lysC		2.7.2.4	ko:K00928	ko00260,ko00261,ko00270,ko00300,ko01100,ko01110,ko01120,ko01130,ko01210,ko01230,map00260,map00261,map00270,map00300,map01100,map01110,map01120,map01130,map01210,map01230	M00016,M00017,M00018,M00033,M00525,M00526,M00527	R00480	RC00002,RC00043	ko00000,ko00001,ko00002,ko01000				Archaea	23SZ1@183963,2XTJ0@28890,COG0527@1,arCOG00861@2157	NA|NA|NA	E	Belongs to the aspartokinase family
BABGKMDJ_00279	1227454.C446_10465	5e-135	487.6	Halobacteria			1.7.2.1	ko:K00368	ko00910,ko01120,map00910,map01120	M00529	R00783,R00785	RC00086	ko00000,ko00001,ko00002,ko01000				Archaea	23T0H@183963,2XUYI@28890,COG2132@1,arCOG03914@2157	NA|NA|NA	Q	Nitrite reductase
BABGKMDJ_00280	413816.BBJP01000003_gene186	7.9e-26	124	Halobacteria													Archaea	23X33@183963,2XZAS@28890,COG3413@1,arCOG02281@2157	NA|NA|NA	S	HTH DNA binding domain
BABGKMDJ_00281	358396.C445_18963	7e-36	156.4	Halobacteria				ko:K04085	ko04122,map04122				ko00000,ko00001,ko01000,ko03016				Archaea	23XAW@183963,2XZ61@28890,COG0425@1,arCOG02062@2157	NA|NA|NA	O	redox protein, regulator of disulfide bond formation
BABGKMDJ_00282	358396.C445_18613	5e-154	550.8	Halobacteria				ko:K07112					ko00000				Archaea	23S2N@183963,2XW2J@28890,COG2391@1,arCOG05632@2157	NA|NA|NA	S	Sulphur transport
BABGKMDJ_00284	580340.Tlie_0183	1e-22	114	Synergistetes	yfiQ	GO:0003674,GO:0003824,GO:0006464,GO:0006473,GO:0006475,GO:0006807,GO:0006950,GO:0006979,GO:0008080,GO:0008150,GO:0008152,GO:0009266,GO:0009408,GO:0009628,GO:0009987,GO:0016043,GO:0016407,GO:0016410,GO:0016740,GO:0016746,GO:0016747,GO:0018193,GO:0018205,GO:0018393,GO:0018394,GO:0019538,GO:0022607,GO:0032459,GO:0032462,GO:0034212,GO:0036211,GO:0043170,GO:0043254,GO:0043412,GO:0043543,GO:0043933,GO:…	2.1.2.2,6.2.1.13	ko:K01905,ko:K09181,ko:K11175,ko:K22224	ko00010,ko00230,ko00620,ko00640,ko00670,ko01100,ko01110,ko01120,ko01130,map00010,map00230,map00620,map00640,map00670,map01100,map01110,map01120,map01130	M00048	R00229,R00920,R04325,R04326	RC00004,RC00012,RC00014,RC00026,RC00197,RC01128	ko00000,ko00001,ko00002,ko01000,ko01004				Bacteria	3T9TB@508458,COG0045@1,COG0045@2,COG0299@1,COG0299@2,COG1042@1,COG1042@2	NA|NA|NA	C	CoA binding domain
BABGKMDJ_00285	1227487.C474_17114	1.4e-06	60.5	Halobacteria													Archaea	23US0@183963,2XW4P@28890,arCOG06367@1,arCOG06367@2157	NA|NA|NA	S	zinc ion binding
BABGKMDJ_00286	751944.HALDL1_05465	1.1e-143	516.2	Halobacteria				ko:K03124	ko03022,ko05169,ko05203,map03022,map05169,map05203				ko00000,ko00001,ko03021				Archaea	23S2M@183963,2XT0Z@28890,COG1405@1,arCOG01981@2157	NA|NA|NA	K	DNA-templated transcriptional preinitiation complex assembly
BABGKMDJ_00287	413816.BBJP01000005_gene294	1e-38	166.8	Halobacteria	rnhA2		3.1.26.4	ko:K03469	ko03030,map03030				ko00000,ko00001,ko01000,ko03032				Archaea	23SG6@183963,2XT22@28890,COG0328@1,arCOG02942@2157	NA|NA|NA	L	COG0328 Ribonuclease HI
BABGKMDJ_00288	1210908.HSB1_12220	6.9e-16	90.9	Halobacteria													Archaea	23VPH@183963,2XX7D@28890,arCOG04769@1,arCOG04769@2157	NA|NA|NA
BABGKMDJ_00290	797209.ZOD2009_16493	9.1e-34	150.6	Halobacteria													Archaea	23UCP@183963,2XU65@28890,COG3332@1,arCOG06429@2157	NA|NA|NA	S	Transport and Golgi organisation 2
BABGKMDJ_00291	272569.rrnAC2248	2.6e-80	305.8	Halobacteria	sufS2												Archaea	23SK6@183963,2XU9W@28890,COG0520@1,arCOG00065@2157	NA|NA|NA	E	COG0520 Selenocysteine lyase
BABGKMDJ_00292	519442.Huta_0691	2.2e-62	245.4	Halobacteria	mvaD		4.1.1.33,4.1.1.99	ko:K01597,ko:K17942	ko00900,ko01100,ko01110,ko01130,map00900,map01100,map01110,map01130	M00095	R01121,R10561	RC00453	ko00000,ko00001,ko00002,ko01000				Archaea	23T1T@183963,2XUJ7@28890,COG3407@1,arCOG02937@2157	NA|NA|NA	I	COG3407 Mevalonate pyrophosphate decarboxylase
BABGKMDJ_00293	797209.ZOD2009_07729	2.9e-15	88.2	Halobacteria	dphB	GO:0003674,GO:0003824,GO:0004164,GO:0006417,GO:0006448,GO:0006464,GO:0006732,GO:0006790,GO:0006807,GO:0008150,GO:0008152,GO:0008168,GO:0008757,GO:0009056,GO:0009058,GO:0009109,GO:0009889,GO:0009987,GO:0010468,GO:0010556,GO:0010608,GO:0016740,GO:0016741,GO:0017144,GO:0017182,GO:0017183,GO:0018193,GO:0018202,GO:0019222,GO:0019538,GO:0031323,GO:0031326,GO:0032259,GO:0032268,GO:0034248,GO:0036211,GO:…	2.1.1.98	ko:K20215			R04481,R08468,R08469,R10306	RC00003,RC00190,RC01155,RC02136,RC02308	ko00000,ko01000			iAF692.Mbar_A2900	Archaea	23TI8@183963,2XV63@28890,COG1798@1,arCOG04161@2157	NA|NA|NA	J	diphthine synthase activity
BABGKMDJ_00294	523841.HFX_0394	6.5e-24	117.1	Halobacteria													Archaea	23X8B@183963,2XZ8S@28890,COG0589@1,arCOG02053@2157	NA|NA|NA	T	COG0589 Universal stress protein UspA and related nucleotide-binding proteins
BABGKMDJ_00295	1261545.MBE-HAL_0640	3.4e-31	141.4	Halobacteria	hstA												Archaea	23VNY@183963,2XZYK@28890,COG2036@1,arCOG02144@2157	NA|NA|NA	B	protein heterodimerization activity
BABGKMDJ_00297	519442.Huta_1413	2.4e-23	114.8	Halobacteria	hisE	GO:0000105,GO:0003674,GO:0003824,GO:0004399,GO:0005575,GO:0005622,GO:0005623,GO:0005737,GO:0006082,GO:0006520,GO:0006547,GO:0006725,GO:0006807,GO:0008150,GO:0008152,GO:0008652,GO:0009058,GO:0009987,GO:0016053,GO:0016491,GO:0016614,GO:0016616,GO:0018130,GO:0019438,GO:0019752,GO:0034641,GO:0043436,GO:0044237,GO:0044238,GO:0044249,GO:0044281,GO:0044283,GO:0044424,GO:0044464,GO:0046394,GO:0046483,GO:…	3.5.4.19,3.6.1.31	ko:K01523,ko:K11755	ko00340,ko01100,ko01110,ko01230,map00340,map01100,map01110,map01230	M00026	R04035,R04037	RC00002,RC01055	ko00000,ko00001,ko00002,ko01000				Archaea	23WR0@183963,2XYNB@28890,COG0140@1,arCOG02677@2157	NA|NA|NA	E	phosphoribosyl-ATP pyrophosphohydrolase
BABGKMDJ_00298	797114.C475_07906	1e-54	219.9	Halobacteria	pdxT	GO:0005575,GO:0005622,GO:0005623,GO:0005737,GO:0005829,GO:0006081,GO:0006725,GO:0006732,GO:0006766,GO:0006767,GO:0006793,GO:0006796,GO:0006807,GO:0008150,GO:0008152,GO:0008614,GO:0009058,GO:0009108,GO:0009110,GO:0009987,GO:0017144,GO:0018130,GO:0019438,GO:0019637,GO:0032991,GO:0034641,GO:0042364,GO:0042816,GO:0042819,GO:0042822,GO:0042823,GO:0044237,GO:0044249,GO:0044271,GO:0044281,GO:0044283,GO:…	4.3.3.6	ko:K08681	ko00750,map00750		R07456	RC00010,RC01783,RC03043	ko00000,ko00001,ko01000				Archaea	23RY6@183963,2XTZS@28890,COG0311@1,arCOG00034@2157	NA|NA|NA	H	Catalyzes the hydrolysis of glutamine to glutamate and ammonia as part of the biosynthesis of pyridoxal 5'-phosphate. The resulting ammonia molecule is channeled to the active site of PdxS
BABGKMDJ_00299	751944.HALDL1_13965	8.6e-125	453.4	Halobacteria	pdxS		4.3.3.6	ko:K06215	ko00750,map00750		R07456	RC00010,RC01783,RC03043	ko00000,ko00001,ko01000				Archaea	23SEK@183963,2XSYK@28890,COG0214@1,arCOG04075@2157	NA|NA|NA	H	Catalyzes the formation of pyridoxal 5'-phosphate from ribose 5-phosphate (RBP), glyceraldehyde 3-phosphate (G3P) and ammonia. The ammonia is provided by the PdxT subunit. Can also use ribulose 5-phosphate and dihydroxyacetone phosphate as substrates, resulting from enzyme-catalyzed isomerization of RBP and G3P, respectively
BABGKMDJ_00300	1455608.JDTH01000002_gene567	1.3e-65	256.9	Halobacteria													Archaea	23V5F@183963,2XWUW@28890,arCOG13694@1,arCOG13694@2157	NA|NA|NA
BABGKMDJ_00301	694430.Natoc_0365	9.9e-115	420.6	Halobacteria	nadB		1.4.3.16	ko:K00278	ko00250,ko00760,ko01100,map00250,map00760,map01100	M00115	R00357,R00481	RC00006,RC02566	ko00000,ko00001,ko00002,ko01000				Archaea	23TSY@183963,2Y854@28890,COG0029@1,arCOG00572@2157	NA|NA|NA	H	Fumarate reductase succinate dehydrogenase flavoprotein
BABGKMDJ_00302	1227454.C446_05205	9.4e-32	142.9	Halobacteria	nadA	GO:0003674,GO:0003824,GO:0005488,GO:0006082,GO:0006139,GO:0006520,GO:0006531,GO:0006725,GO:0006732,GO:0006733,GO:0006753,GO:0006793,GO:0006796,GO:0006807,GO:0008150,GO:0008152,GO:0008987,GO:0009058,GO:0009066,GO:0009108,GO:0009117,GO:0009165,GO:0009435,GO:0009987,GO:0016053,GO:0017144,GO:0018130,GO:0019355,GO:0019359,GO:0019362,GO:0019363,GO:0019438,GO:0019637,GO:0019674,GO:0019752,GO:0019805,GO:…	2.5.1.72	ko:K03517	ko00760,ko01100,map00760,map01100	M00115	R04292	RC01119	ko00000,ko00001,ko00002,ko01000				Archaea	23T8N@183963,2XUGT@28890,COG0379@1,arCOG04459@2157	NA|NA|NA	H	Catalyzes the condensation of iminoaspartate with dihydroxyacetone phosphate to form quinolinate
BABGKMDJ_00304	1261545.MBE-HAL_1066	3.3e-46	191.4	Halobacteria	rps13	GO:0003674,GO:0003735,GO:0005198,GO:0005575,GO:0005622,GO:0005623,GO:0005737,GO:0005829,GO:0005840,GO:0006412,GO:0006518,GO:0006807,GO:0008150,GO:0008152,GO:0009058,GO:0009059,GO:0009987,GO:0010467,GO:0015935,GO:0019538,GO:0022613,GO:0032991,GO:0034641,GO:0034645,GO:0042254,GO:0043043,GO:0043170,GO:0043226,GO:0043228,GO:0043229,GO:0043232,GO:0043603,GO:0043604,GO:0044085,GO:0044237,GO:0044238,GO:…		ko:K02952	ko03010,map03010	M00178,M00179			br01610,ko00000,ko00001,ko00002,ko03011				Archaea	23VB5@183963,2XWHE@28890,COG0099@1,arCOG01722@2157	NA|NA|NA	J	Located at the top of the head of the 30S subunit, it contacts several helices of the 16S rRNA. In the 70S ribosome it contacts the 23S rRNA (bridge B1a) and protein L5 of the 50S subunit (bridge B1b), connecting the 2 subunits
BABGKMDJ_00305	1033806.HTIA_2284	1.5e-57	229.2	Halobacteria	rps4	GO:0003674,GO:0003676,GO:0003723,GO:0003735,GO:0005198,GO:0005488,GO:0005575,GO:0005622,GO:0005623,GO:0005737,GO:0005840,GO:0006417,GO:0006450,GO:0008150,GO:0009889,GO:0009891,GO:0009893,GO:0010468,GO:0010556,GO:0010557,GO:0010604,GO:0010608,GO:0010628,GO:0015935,GO:0019222,GO:0019843,GO:0031323,GO:0031325,GO:0031326,GO:0031328,GO:0032268,GO:0032270,GO:0032991,GO:0034248,GO:0034250,GO:0043226,GO:…		ko:K02986	ko03010,map03010	M00178,M00179			br01610,ko00000,ko00001,ko00002,ko03011				Archaea	23SRX@183963,2XXYX@28890,COG0522@1,arCOG04239@2157	NA|NA|NA	J	One of the primary rRNA binding proteins, it binds directly to 16S rRNA where it nucleates assembly of the body of the 30S subunit
BABGKMDJ_00306	797114.C475_10258	1e-48	199.5	Halobacteria	rps11	GO:0000028,GO:0000462,GO:0003674,GO:0003676,GO:0003723,GO:0003729,GO:0003735,GO:0005198,GO:0005488,GO:0005575,GO:0005622,GO:0005623,GO:0005737,GO:0005829,GO:0005840,GO:0006139,GO:0006364,GO:0006396,GO:0006412,GO:0006518,GO:0006725,GO:0006807,GO:0006996,GO:0008150,GO:0008152,GO:0009058,GO:0009059,GO:0009987,GO:0010467,GO:0015935,GO:0016043,GO:0016070,GO:0016072,GO:0019538,GO:0019843,GO:0022607,GO:…		ko:K02948	ko03010,map03010	M00178,M00179			br01610,ko00000,ko00001,ko00002,ko03011				Archaea	23VIZ@183963,2XX1S@28890,COG0100@1,arCOG04240@2157	NA|NA|NA	J	Located on the platform of the 30S subunit
BABGKMDJ_00307	348780.NP_2834A	3.4e-50	205.3	Halobacteria	rpoD	GO:0000428,GO:0005575,GO:0005622,GO:0005623,GO:0030880,GO:0032991,GO:0044424,GO:0044464,GO:0061695,GO:1902494,GO:1990234	2.7.7.6	ko:K03047	ko00230,ko00240,ko01100,ko03020,map00230,map00240,map01100,map03020	M00184	R00435,R00441,R00442,R00443	RC02795	br01611,ko00000,ko00001,ko00002,ko01000,ko03021				Archaea	23U5A@183963,2XTQB@28890,COG0202@1,arCOG04241@2157	NA|NA|NA	K	DNA-dependent RNA polymerase catalyzes the transcription of DNA into RNA using the four ribonucleoside triphosphates as substrates
BABGKMDJ_00309	751944.HALDL1_11650	1.3e-33	149.1	Halobacteria	rpl18e	GO:0003674,GO:0003676,GO:0003723,GO:0003735,GO:0005198,GO:0005488,GO:0005575,GO:0005622,GO:0005623,GO:0005737,GO:0005829,GO:0005840,GO:0006412,GO:0006518,GO:0006807,GO:0008150,GO:0008152,GO:0009058,GO:0009059,GO:0009987,GO:0010467,GO:0015934,GO:0019538,GO:0022625,GO:0022626,GO:0032991,GO:0034641,GO:0034645,GO:0043043,GO:0043170,GO:0043226,GO:0043228,GO:0043229,GO:0043232,GO:0043603,GO:0043604,GO:…		ko:K02883	ko03010,map03010	M00177,M00179			br01610,ko00000,ko00001,ko00002,ko03011				Archaea	23VN3@183963,2XZ6R@28890,COG1727@1,arCOG00780@2157	NA|NA|NA	J	Belongs to the eukaryotic ribosomal protein eL18 family
BABGKMDJ_00310	485914.Hmuk_2594	1.2e-33	149.4	Halobacteria	rpl13	GO:0003674,GO:0003676,GO:0003723,GO:0003729,GO:0003735,GO:0005198,GO:0005488,GO:0005575,GO:0005622,GO:0005623,GO:0005737,GO:0005829,GO:0005840,GO:0006412,GO:0006518,GO:0006807,GO:0008150,GO:0008152,GO:0009058,GO:0009059,GO:0009987,GO:0010467,GO:0015934,GO:0019538,GO:0022625,GO:0022626,GO:0032991,GO:0034641,GO:0034645,GO:0043043,GO:0043170,GO:0043226,GO:0043228,GO:0043229,GO:0043232,GO:0043603,GO:…		ko:K02871	ko03010,map03010	M00178,M00179			br01610,ko00000,ko00001,ko00002,ko03011				Archaea	23VDS@183963,2XWN6@28890,COG0102@1,arCOG04242@2157	NA|NA|NA	J	This protein is one of the early assembly proteins of the 50S ribosomal subunit, although it is not seen to bind rRNA by itself. It is important during the early stages of 50S assembly
BABGKMDJ_00311	1333523.L593_05220	6.7e-50	203.4	Halobacteria	rps9	GO:0000462,GO:0003674,GO:0003676,GO:0003723,GO:0003735,GO:0005198,GO:0005488,GO:0005575,GO:0005622,GO:0005623,GO:0005737,GO:0005829,GO:0005840,GO:0006139,GO:0006364,GO:0006396,GO:0006412,GO:0006518,GO:0006725,GO:0006807,GO:0008150,GO:0008152,GO:0009058,GO:0009059,GO:0009987,GO:0010467,GO:0015935,GO:0016070,GO:0016072,GO:0019538,GO:0022613,GO:0022626,GO:0022627,GO:0030490,GO:0032991,GO:0034470,GO:…		ko:K02996	ko03010,map03010	M00178,M00179			br01610,ko00000,ko00001,ko00002,ko03011				Archaea	23VBN@183963,2XWK0@28890,COG0088@1,arCOG04243@2157	NA|NA|NA	J	Belongs to the universal ribosomal protein uS9 family
BABGKMDJ_00312	1227495.C487_05564	2e-20	104.4	Halobacteria	rpoN	GO:0000428,GO:0003674,GO:0005488,GO:0005575,GO:0005622,GO:0005623,GO:0008270,GO:0030880,GO:0032991,GO:0043167,GO:0043169,GO:0044424,GO:0044464,GO:0046872,GO:0046914,GO:0061695,GO:1902494,GO:1990234	2.7.7.6	ko:K03058	ko00230,ko00240,ko01100,ko03020,map00230,map00240,map01100,map03020	M00184	R00435,R00441,R00442,R00443	RC02795	br01611,ko00000,ko00001,ko00002,ko01000,ko03021				Archaea	23WQQ@183963,2Y03I@28890,COG1644@1,arCOG04244@2157	NA|NA|NA	K	DNA-dependent RNA polymerase catalyzes the transcription of DNA into RNA using the four ribonucleoside triphosphates as substrates
BABGKMDJ_00313	1227500.C494_00447	8.6e-13	79	Halobacteria	rpoK	GO:0000428,GO:0005575,GO:0005622,GO:0005623,GO:0030880,GO:0032991,GO:0044424,GO:0044464,GO:0061695,GO:1902494,GO:1990234	2.7.7.6	ko:K03014,ko:K03055	ko00230,ko00240,ko01100,ko03020,ko04623,ko05016,ko05169,map00230,map00240,map01100,map03020,map04623,map05016,map05169	M00180,M00181,M00182,M00184	R00435,R00441,R00442,R00443	RC02795	br01611,ko00000,ko00001,ko00002,ko01000,ko03021,ko03400				Archaea	23XP4@183963,2XZSW@28890,COG1758@1,arCOG01268@2157	NA|NA|NA	K	DNA-dependent RNA polymerase catalyzes the transcription of DNA into RNA using the four ribonucleoside triphosphates as substrates
BABGKMDJ_00314	1070774.J07HN4v3_01074	1.3e-122	446.4	Halobacteria	eno		4.2.1.11	ko:K01689	ko00010,ko00680,ko01100,ko01110,ko01120,ko01130,ko01200,ko01230,ko03018,ko04066,map00010,map00680,map01100,map01110,map01120,map01130,map01200,map01230,map03018,map04066	M00001,M00002,M00003,M00346,M00394	R00658	RC00349	ko00000,ko00001,ko00002,ko01000,ko03019,ko04147				Archaea	23S7E@183963,2XSXT@28890,COG0148@1,arCOG01169@2157	NA|NA|NA	G	Catalyzes the reversible conversion of 2- phosphoglycerate into phosphoenolpyruvate. It is essential for the degradation of carbohydrates via glycolysis
BABGKMDJ_00315	1238425.J07HQW2_01586	3.7e-81	308.1	Halobacteria	rps2	GO:0000028,GO:0000447,GO:0000460,GO:0000461,GO:0000462,GO:0000466,GO:0000469,GO:0000478,GO:0000479,GO:0003674,GO:0003735,GO:0005198,GO:0005575,GO:0005622,GO:0005623,GO:0005737,GO:0005829,GO:0005840,GO:0006139,GO:0006364,GO:0006396,GO:0006412,GO:0006518,GO:0006725,GO:0006807,GO:0006996,GO:0008150,GO:0008152,GO:0009058,GO:0009059,GO:0009987,GO:0010467,GO:0015935,GO:0016043,GO:0016070,GO:0016072,GO:…		ko:K02967	ko03010,map03010	M00178,M00179			br01610,ko00000,ko00001,ko00002,ko03011				Archaea	23S7A@183963,2XTHM@28890,COG0052@1,arCOG04245@2157	NA|NA|NA	J	Belongs to the universal ribosomal protein uS2 family
BABGKMDJ_00316	1033806.HTIA_1791	8.5e-24	116.3	Halobacteria	moxR			ko:K03924					ko00000,ko01000				Archaea	23ZGY@183963,2XSZU@28890,COG0714@1,arCOG00434@2157	NA|NA|NA	S	ATPase family associated with various cellular activities (AAA)
BABGKMDJ_00318	1227453.C444_14426	7e-53	214.9	Halobacteria													Archaea	23SZK@183963,2XWBZ@28890,COG1721@1,arCOG02742@2157	NA|NA|NA	S	conserved protein (some members contain a von Willebrand factor type A (vWA) domain)
BABGKMDJ_00320	634497.HAH_0311	1.2e-26	129	Halobacteria													Archaea	23UEP@183963,2XTBM@28890,COG1305@1,arCOG02169@2157	NA|NA|NA	E	Transglutaminase/protease-like homologues
BABGKMDJ_00321	1197130.BAFM01000024_gene2977	8.8e-21	106.7	Halobacteria													Archaea	23VJA@183963,2XX43@28890,arCOG03097@1,arCOG03097@2157	NA|NA|NA
BABGKMDJ_00322	1293047.CBMA010000010_gene415	2.7e-62	245.7	Halobacteria				ko:K07059					ko00000				Archaea	23SS3@183963,2XTJH@28890,COG0705@1,arCOG01768@2157	NA|NA|NA	E	nucleic acid binding protein containing the AN1-type Zn-finger
BABGKMDJ_00323	1123250.KB908379_gene930	4.7e-78	298.5	Negativicutes	xseA		3.1.11.6	ko:K03601	ko03430,map03430				ko00000,ko00001,ko01000,ko03400				Bacteria	1TP4E@1239,4H31X@909932,COG1570@1,COG1570@2	NA|NA|NA	L	Bidirectionally degrades single-stranded DNA into large acid-insoluble oligonucleotides, which are then degraded further into small acid-soluble oligonucleotides
BABGKMDJ_00325	756883.Halar_2712	9.8e-14	84	Archaea													Archaea	arCOG06323@1,arCOG06323@2157	NA|NA|NA
BABGKMDJ_00327	1227499.C493_07719	5e-87	327.8	Halobacteria	tatD			ko:K07049					ko00000				Archaea	23SCU@183963,2XTX7@28890,COG1831@1,arCOG00893@2157	NA|NA|NA	S	metal-dependent hydrolase (Urease superfamily)
BABGKMDJ_00328	268739.Nmlp_3765	1e-18	99.8	Halobacteria													Archaea	23W2H@183963,2XXUB@28890,arCOG04707@1,arCOG04707@2157	NA|NA|NA
BABGKMDJ_00329	358396.C445_06175	3.1e-19	101.3	Halobacteria	mptD		4.1.2.25	ko:K09739	ko00790,map00790		R03504	RC00721,RC00943	ko00000,ko00001,ko01000				Archaea	23W1S@183963,2XY43@28890,COG2098@1,arCOG04705@2157	NA|NA|NA	S	Catalyzes the conversion of 7,8-dihydroneopterin (H2Neo) to 6-hydroxymethyl-7,8-dihydropterin (6-HMD)
BABGKMDJ_00330	1455608.JDTH01000002_gene1074	2.1e-96	358.6	Halobacteria	porB		1.2.7.1	ko:K00170	ko00010,ko00020,ko00620,ko00633,ko00640,ko00650,ko00680,ko00720,ko01100,ko01120,ko01130,ko01200,map00010,map00020,map00620,map00633,map00640,map00650,map00680,map00720,map01100,map01120,map01130,map01200	M00173,M00307,M00374,M00620	R01196,R01199,R08034	RC00004,RC00250,RC02742,RC02833	br01601,ko00000,ko00001,ko00002,ko01000				Archaea	23RZR@183963,2XUSE@28890,COG1013@1,arCOG01599@2157	NA|NA|NA	C	COG1013 Pyruvate ferredoxin oxidoreductase and related 2-oxoacid ferredoxin oxidoreductases, beta subunit
BABGKMDJ_00331	662479.C440_16554	6.2e-33	147.9	Halobacteria													Archaea	23UYW@183963,2XWE8@28890,arCOG10638@1,arCOG10638@2157	NA|NA|NA
BABGKMDJ_00332	1230460.C495_14312	1.1e-93	349.7	Halobacteria			1.1.1.346	ko:K06222					ko00000,ko01000				Archaea	23SRB@183963,2XTR0@28890,COG0656@1,arCOG01619@2157	NA|NA|NA	S	COG0656 Aldo keto reductases, related to diketogulonate reductase
BABGKMDJ_00335	1261545.MBE-HAL_1735	2.1e-24	119	Halobacteria				ko:K07005					ko00000				Archaea	23XKZ@183963,2Y0ZP@28890,arCOG02452@1,arCOG02452@2157	NA|NA|NA	S	COG0467 RecA-superfamily ATPases implicated in signal transduction
BABGKMDJ_00336	797299.HALLA_08775	4.4e-32	144.1	Halobacteria				ko:K09143					ko00000				Archaea	23WEX@183963,2XXU6@28890,COG2164@1,arCOG04488@2157	NA|NA|NA	S	Cyclophilin-like
BABGKMDJ_00337	797114.C475_01586	1.2e-25	122.1	Halobacteria	trxA1		1.8.1.8	ko:K03671,ko:K03672	ko04621,ko05418,map04621,map05418				ko00000,ko00001,ko01000,ko03110				Archaea	23WWM@183963,2XZ0C@28890,COG0526@1,arCOG01972@2157	NA|NA|NA	O	COG0526 Thiol-disulfide isomerase and thioredoxins
BABGKMDJ_00338	1455608.JDTH01000002_gene214	3.6e-73	281.6	Halobacteria				ko:K06869					ko00000				Archaea	23SE4@183963,2XTYF@28890,COG1938@1,arCOG00347@2157	NA|NA|NA	S	COG1938 Archaeal enzymes of ATP-grasp superfamily
BABGKMDJ_00340	797209.ZOD2009_17815	3.7e-78	298.1	Halobacteria				ko:K07502					ko00000				Archaea	23SXR@183963,2XUES@28890,COG3359@1,arCOG03130@2157	NA|NA|NA	L	exonuclease
BABGKMDJ_00341	797304.Natgr_2468	1e-82	313.5	Halobacteria	proB		2.7.2.11	ko:K00931	ko00330,ko00332,ko01100,ko01130,ko01230,map00330,map00332,map01100,map01130,map01230	M00015	R00239	RC00002,RC00043	ko00000,ko00001,ko00002,ko01000				Archaea	23TC2@183963,2XV1I@28890,COG0263@1,arCOG00864@2157	NA|NA|NA	E	Catalyzes the transfer of a phosphate group to glutamate to form L-glutamate 5-phosphate
BABGKMDJ_00342	268739.Nmlp_3858	5.7e-69	267.7	Halobacteria	proC		1.5.1.2	ko:K00286	ko00330,ko01100,ko01110,ko01130,ko01230,map00330,map01100,map01110,map01130,map01230	M00015	R01248,R01251,R03291,R03293	RC00054,RC00083	ko00000,ko00001,ko00002,ko01000				Archaea	23S7N@183963,2XTJT@28890,COG0345@1,arCOG00455@2157	NA|NA|NA	E	Catalyzes the reduction of 1-pyrroline-5-carboxylate (PCA) to L-proline
BABGKMDJ_00343	1227457.C451_12722	3.8e-119	434.9	Halobacteria	aspC2		2.6.1.1	ko:K00812	ko00220,ko00250,ko00270,ko00330,ko00350,ko00360,ko00400,ko00401,ko00950,ko00960,ko01100,ko01110,ko01130,ko01210,ko01230,map00220,map00250,map00270,map00330,map00350,map00360,map00400,map00401,map00950,map00960,map01100,map01110,map01130,map01210,map01230		R00355,R00694,R00734,R00896,R02433,R02619,R05052	RC00006	ko00000,ko00001,ko01000,ko01007				Archaea	23SR2@183963,2XSVT@28890,COG0436@1,arCOG01130@2157	NA|NA|NA	E	COG0436 Aspartate tyrosine aromatic aminotransferase
BABGKMDJ_00344	1197130.BAFM01000017_gene2678	9.8e-39	166.4	Halobacteria			3.1.2.20	ko:K01073					ko00000,ko01000				Archaea	23VB7@183963,2XWJC@28890,COG1607@1,arCOG00773@2157	NA|NA|NA	I	Acyl-CoA hydrolase
BABGKMDJ_00347	373903.Hore_16280	5.7e-81	307.8	Halanaerobiales	gnd		1.1.1.343,1.1.1.44	ko:K00033	ko00030,ko00480,ko01100,ko01110,ko01120,ko01130,ko01200,map00030,map00480,map01100,map01110,map01120,map01130,map01200	M00004,M00006	R01528,R10221	RC00001,RC00539	ko00000,ko00001,ko00002,ko01000				Bacteria	1UHN4@1239,25E7N@186801,3WBIZ@53433,COG1023@1,COG1023@2	NA|NA|NA	G	6-phosphogluconate dehydrogenase, C-terminal domain
BABGKMDJ_00349	1227488.C477_19222	3.1e-41	175.3	Halobacteria	tgtA	GO:0005575,GO:0005622,GO:0005623,GO:0005737,GO:0006139,GO:0006725,GO:0006807,GO:0008150,GO:0008152,GO:0008616,GO:0009058,GO:0009116,GO:0009119,GO:0009163,GO:0009987,GO:0018130,GO:0019438,GO:0034404,GO:0034641,GO:0034654,GO:0042455,GO:0044237,GO:0044238,GO:0044249,GO:0044271,GO:0044281,GO:0044283,GO:0044424,GO:0044464,GO:0046116,GO:0046483,GO:0055086,GO:0071704,GO:1901135,GO:1901137,GO:1901360,GO:…	2.4.2.48	ko:K18779					ko00000,ko01000,ko03016				Archaea	23T45@183963,2XTFH@28890,COG0343@1,arCOG00989@2157	NA|NA|NA	J	Exchanges the guanine residue with 7-cyano-7- deazaguanine (preQ0) at position 15 in the dihydrouridine loop (D- loop) of archaeal tRNAs
BABGKMDJ_00350	1457250.BBMO01000001_gene1440	5.9e-143	514.6	Halobacteria	arcS		2.6.1.97	ko:K07557					ko00000,ko01000				Archaea	23SND@183963,2XT9W@28890,COG1549@1,arCOG00990@2157	NA|NA|NA	J	archaeosine synthase activity
BABGKMDJ_00351	1457250.BBMO01000002_gene2920	1.9e-12	80.1	Halobacteria													Archaea	23VFS@183963,2XWUN@28890,arCOG02170@1,arCOG02170@2157	NA|NA|NA	S	Domain of unknown function (DUF4129)
BABGKMDJ_00352	1210908.HSB1_46230	8.3e-15	87.4	Halobacteria													Archaea	23YVP@183963,2Y1CZ@28890,arCOG06437@1,arCOG06437@2157	NA|NA|NA	S	conserved protein (some members contain a von Willebrand factor type A (vWA) domain)
BABGKMDJ_00353	1455608.JDTH01000013_gene28	2e-111	409.5	Halobacteria													Archaea	23U66@183963,2XTP9@28890,COG1721@1,arCOG02742@2157	NA|NA|NA	S	Protein of unknown function DUF58
BABGKMDJ_00354	1202768.JROF01000020_gene3454	2.2e-08	66.2	Halobacteria													Archaea	23Y28@183963,2Y0BH@28890,arCOG09144@1,arCOG09144@2157	NA|NA|NA
BABGKMDJ_00355	1455608.JDTH01000002_gene1426	3.9e-30	137.5	Halobacteria	moxR2			ko:K03924					ko00000,ko01000				Archaea	23SGK@183963,2XSZU@28890,COG0714@1,arCOG00434@2157	NA|NA|NA	S	COG0714 MoxR-like ATPases
BABGKMDJ_00357	1457250.BBMO01000001_gene1337	3e-39	168.3	Halobacteria				ko:K09731					ko00000				Archaea	23VMY@183963,2XX1D@28890,COG1885@1,arCOG02119@2157	NA|NA|NA	S	Belongs to the UPF0212 family
BABGKMDJ_00358	797210.Halxa_2548	3.1e-55	221.5	Halobacteria	tfe			ko:K03136	ko03022,ko05169,ko05203,map03022,map05169,map05203				ko00000,ko00001,ko03021				Archaea	23SHC@183963,2XSWK@28890,COG1675@1,arCOG04270@2157	NA|NA|NA	K	Transcription factor that plays a role in the activation of archaeal genes transcribed by RNA polymerase. Facilitates transcription initiation by enhancing TATA-box recognition by TATA-box-binding protein (Tbp), and transcription factor B (Tfb) and RNA polymerase recruitment. Not absolutely required for transcription in vitro, but particularly important in cases where Tbp or Tfb function is not o…
BABGKMDJ_00359	1227499.C493_04468	4.3e-65	254.6	Halobacteria													Archaea	23SPX@183963,2XT7E@28890,COG4044@1,arCOG04612@2157	NA|NA|NA	S	protein conserved in archaea
BABGKMDJ_00360	1202768.JROF01000001_gene1558	3.2e-12	79	Halobacteria													Archaea	23TMR@183963,2XV8U@28890,arCOG02874@1,arCOG02874@2157	NA|NA|NA
BABGKMDJ_00361	797209.ZOD2009_10240	1.5e-101	376.3	Halobacteria	egsA		1.1.1.261	ko:K00096	ko00564,map00564		R05679,R05680	RC00029	ko00000,ko00001,ko01000				Archaea	23S5Y@183963,2XT0F@28890,COG0371@1,arCOG00982@2157	NA|NA|NA	C	Catalyzes the NAD(P)H-dependent reduction of dihydroxyacetonephosphate (DHAP or glycerone phosphate) to glycerol 1-phosphate (G1P). The G1P thus generated is used as the glycerophosphate backbone of phospholipids in the cellular membranes of Archaea
BABGKMDJ_00362	416348.Hlac_1615	5.2e-09	68.9	Halobacteria													Archaea	23VD5@183963,2XWRH@28890,COG0633@1,arCOG02845@2157	NA|NA|NA	C	COG2214 DnaJ-class molecular chaperone
BABGKMDJ_00363	1293048.CBMB010000010_gene3541	8.9e-66	256.9	Halobacteria	mcm	GO:0003674,GO:0005488,GO:0005515,GO:0042802		ko:K10726	ko03030,map03030				ko00000,ko00001,ko01000,ko03032				Archaea	23SII@183963,2XT5D@28890,COG1241@1,arCOG00439@2157	NA|NA|NA	L	DNA replication initiation
BABGKMDJ_00364	1114856.C496_20410	3e-18	97.4	Halobacteria	gatB	GO:0003674,GO:0003824,GO:0006082,GO:0006139,GO:0006399,GO:0006520,GO:0006725,GO:0006807,GO:0008150,GO:0008152,GO:0009987,GO:0016070,GO:0016874,GO:0016879,GO:0016884,GO:0019752,GO:0034641,GO:0034660,GO:0043038,GO:0043039,GO:0043170,GO:0043436,GO:0044237,GO:0044238,GO:0044281,GO:0046483,GO:0050567,GO:0070681,GO:0071704,GO:0090304,GO:0140098,GO:0140101,GO:1901360,GO:1901564	6.3.5.6,6.3.5.7	ko:K02434	ko00970,ko01100,map00970,map01100		R03905,R04212	RC00010	ko00000,ko00001,ko01000,ko03029				Archaea	23TUX@183963,2XSV3@28890,COG0064@1,arCOG01718@2157	NA|NA|NA	J	Allows the formation of correctly charged Asn-tRNA(Asn) or Gln-tRNA(Gln) through the transamidation of misacylated Asp- tRNA(Asn) or Glu-tRNA(Gln) in organisms which lack either or both of asparaginyl-tRNA or glutaminyl-tRNA synthetases. The reaction takes place in the presence of glutamine and ATP through an activated phospho-Asp-tRNA(Asn) or phospho-Glu-tRNA(Gln)
BABGKMDJ_00365	1261545.MBE-HAL_1367	4.5e-34	151	Halobacteria													Archaea	23VE3@183963,2XX03@28890,COG0589@1,arCOG02053@2157	NA|NA|NA	T	COG0589 Universal stress protein UspA and related nucleotide-binding proteins
BABGKMDJ_00366	1071085.KK033114_gene1072	1.5e-57	230.3	Halobacteria													Archaea	23T3N@183963,2XUVV@28890,arCOG06550@1,arCOG06550@2157	NA|NA|NA	S	Domain of unknown function (DUF1508)
BABGKMDJ_00367	1132509.C447_12000	2.1e-10	71.2	Halobacteria				ko:K03704					ko00000,ko03000				Archaea	23WPA@183963,2XZ1I@28890,COG1278@1,arCOG02984@2157	NA|NA|NA	K	COG1278 Cold shock proteins
BABGKMDJ_00368	797114.C475_16516	1.1e-84	320.1	Halobacteria	dapA		4.3.3.7	ko:K01714	ko00261,ko00300,ko01100,ko01110,ko01120,ko01130,ko01230,map00261,map00300,map01100,map01110,map01120,map01130,map01230	M00016,M00525,M00526,M00527	R10147	RC03062,RC03063	ko00000,ko00001,ko00002,ko01000				Archaea	23THA@183963,2XSZX@28890,COG0329@1,arCOG04172@2157	NA|NA|NA	E	Catalyzes the condensation of (S)-aspartate-beta- semialdehyde (S)-ASA and pyruvate to 4-hydroxy- tetrahydrodipicolinate (HTPA)
BABGKMDJ_00369	410358.Mlab_0529	1.2e-41	176.8	Methanomicrobia	dapB	GO:0003674,GO:0003824,GO:0006082,GO:0006520,GO:0006807,GO:0008150,GO:0008152,GO:0008652,GO:0008839,GO:0009058,GO:0009987,GO:0016053,GO:0016491,GO:0016627,GO:0016628,GO:0019752,GO:0019877,GO:0043436,GO:0043648,GO:0043650,GO:0044237,GO:0044238,GO:0044249,GO:0044281,GO:0044283,GO:0046394,GO:0046451,GO:0055114,GO:0071704,GO:1901564,GO:1901566,GO:1901576	1.17.1.8	ko:K00215	ko00261,ko00300,ko01100,ko01110,ko01120,ko01130,ko01230,map00261,map00300,map01100,map01110,map01120,map01130,map01230	M00016,M00525,M00526,M00527	R04198,R04199	RC00478	ko00000,ko00001,ko00002,ko01000				Archaea	2N9BV@224756,2XTJU@28890,COG0289@1,arCOG04393@2157	NA|NA|NA	E	Catalyzes the conversion of 4-hydroxy- tetrahydrodipicolinate (HTPA) to tetrahydrodipicolinate
BABGKMDJ_00370	1041930.Mtc_1408	2e-56	226.1	Methanomicrobia	dapF	GO:0003674,GO:0003824,GO:0005575,GO:0005622,GO:0005623,GO:0005737,GO:0005829,GO:0006082,GO:0006520,GO:0006553,GO:0006807,GO:0008150,GO:0008152,GO:0008652,GO:0008837,GO:0009058,GO:0009066,GO:0009067,GO:0009085,GO:0009089,GO:0009987,GO:0016053,GO:0016853,GO:0016854,GO:0016855,GO:0019752,GO:0036361,GO:0043436,GO:0043648,GO:0044237,GO:0044238,GO:0044249,GO:0044281,GO:0044283,GO:0044424,GO:0044444,GO:…	5.1.1.7	ko:K01778	ko00300,ko01100,ko01110,ko01120,ko01130,ko01230,map00300,map01100,map01110,map01120,map01130,map01230	M00016,M00525,M00527	R02735	RC00302	ko00000,ko00001,ko00002,ko01000				Archaea	2NAG6@224756,2XUYX@28890,COG0253@1,arCOG02255@2157	NA|NA|NA	E	Catalyzes the stereoinversion of LL-2,6- diaminoheptanedioate (L,L-DAP) to meso-diaminoheptanedioate (meso- DAP), a precursor of L-lysine
BABGKMDJ_00371	485914.Hmuk_1735	1.1e-53	217.2	Halobacteria	htlB												Archaea	23T99@183963,2XSX8@28890,COG1422@1,arCOG02673@2157	NA|NA|NA	U	membrane
BABGKMDJ_00372	579137.Metvu_0207	1.9e-39	168.7	Methanococci	adkA	GO:0005575,GO:0005622,GO:0005623,GO:0005737,GO:0044424,GO:0044464	2.7.4.3	ko:K00939	ko00230,ko00730,ko01100,ko01110,ko01130,map00230,map00730,map01100,map01110,map01130	M00049	R00127,R01547,R11319	RC00002	ko00000,ko00001,ko00002,ko01000,ko04147				Archaea	23Q7F@183939,2XVK7@28890,COG2019@1,arCOG01039@2157	NA|NA|NA	F	ATP-AMP transphosphorylase
BABGKMDJ_00375	1128427.KB904821_gene3070	2e-22	111.7	Oscillatoriales	petF1			ko:K02639	ko00195,map00195				ko00000,ko00001,ko00194				Bacteria	1G6QX@1117,1HBH3@1150,COG1018@1,COG1018@2	NA|NA|NA	C	PFAM 2Fe-2S iron-sulfur cluster binding domain
BABGKMDJ_00379	348780.NP_0254A	8.2e-89	334	Halobacteria				ko:K21430					ko00000,ko01000				Archaea	23SYK@183963,2XV9N@28890,COG2133@1,arCOG02796@2157	NA|NA|NA	G	COG2133 Glucose sorbosone dehydrogenases
BABGKMDJ_00380	1227497.C491_00802	2.4e-26	124.4	Halobacteria				ko:K21430					ko00000,ko01000				Archaea	23SYK@183963,2XV9N@28890,COG2133@1,arCOG02796@2157	NA|NA|NA	G	COG2133 Glucose sorbosone dehydrogenases
BABGKMDJ_00382	797210.Halxa_1155	8.2e-25	119.8	Halobacteria													Archaea	23W8W@183963,2XXSX@28890,arCOG04743@1,arCOG04743@2157	NA|NA|NA	S	PFAM Non-histone chromosomal
BABGKMDJ_00383	268739.Nmlp_1143	7.8e-08	61.6	Halobacteria													Archaea	23XDJ@183963,2XYYZ@28890,arCOG03087@1,arCOG03087@2157	NA|NA|NA	S	HicA toxin of bacterial toxin-antitoxin,
BABGKMDJ_00384	1293048.CBMB010000010_gene3377	0	1127.1	Halobacteria	alaS	GO:0000049,GO:0002161,GO:0003674,GO:0003676,GO:0003723,GO:0003824,GO:0004812,GO:0004813,GO:0005488,GO:0005515,GO:0005575,GO:0005622,GO:0005623,GO:0005737,GO:0006082,GO:0006139,GO:0006396,GO:0006399,GO:0006400,GO:0006412,GO:0006418,GO:0006419,GO:0006450,GO:0006518,GO:0006520,GO:0006725,GO:0006807,GO:0008033,GO:0008150,GO:0008152,GO:0009058,GO:0009059,GO:0009451,GO:0009987,GO:0010467,GO:0016070,GO:…	6.1.1.7	ko:K01872,ko:K07050	ko00970,map00970	M00359,M00360	R03038	RC00055,RC00523	ko00000,ko00001,ko00002,ko01000,ko01007,ko03016				Archaea	23SUZ@183963,2XSXB@28890,COG0013@1,arCOG01255@2157	NA|NA|NA	J	Catalyzes the attachment of alanine to tRNA(Ala) in a two-step reaction alanine is first activated by ATP to form Ala- AMP and then transferred to the acceptor end of tRNA(Ala). Also edits incorrectly charged Ser-tRNA(Ala) and Gly-tRNA(Ala) via its editing domain
BABGKMDJ_00386	797114.C475_16771	1e-17	97.1	Halobacteria													Archaea	23W4H@183963,2XXV7@28890,arCOG04652@1,arCOG04652@2157	NA|NA|NA
BABGKMDJ_00387	348780.NP_0580A	3.9e-27	128.6	Halobacteria				ko:K09807					ko00000				Archaea	23WM4@183963,2XZAZ@28890,COG2968@1,arCOG04715@2157	NA|NA|NA	S	Protein of unknown function (DUF541)
BABGKMDJ_00388	1227499.C493_01255	8.3e-100	370.5	Halobacteria	mrp1			ko:K03593					ko00000,ko03029,ko03036				Archaea	2415P@183963,2Y86N@28890,arCOG01846@1,arCOG01846@2157	NA|NA|NA	D	Binds and transfers iron-sulfur (Fe-S) clusters to target apoproteins. Can hydrolyze ATP
BABGKMDJ_00389	1227453.C444_11215	1.1e-161	576.6	Halobacteria	guaB	GO:0003674,GO:0003824,GO:0003938,GO:0005575,GO:0005622,GO:0005623,GO:0005737,GO:0006139,GO:0006163,GO:0006164,GO:0006183,GO:0006725,GO:0006753,GO:0006793,GO:0006796,GO:0006807,GO:0008150,GO:0008152,GO:0009058,GO:0009116,GO:0009117,GO:0009119,GO:0009141,GO:0009142,GO:0009144,GO:0009145,GO:0009150,GO:0009152,GO:0009163,GO:0009165,GO:0009199,GO:0009201,GO:0009205,GO:0009206,GO:0009259,GO:0009260,GO:…	1.1.1.205	ko:K00088	ko00230,ko00983,ko01100,ko01110,map00230,map00983,map01100,map01110	M00050	R01130,R08240	RC00143,RC02207	ko00000,ko00001,ko00002,ko01000,ko04147				Archaea	23TNA@183963,2XU40@28890,COG0516@1,arCOG00612@2157	NA|NA|NA	F	Catalyzes the conversion of inosine 5'-phosphate (IMP) to xanthosine 5'-phosphate (XMP), the first committed and rate- limiting step in the de novo synthesis of guanine nucleotides, and therefore plays an important role in the regulation of cell growth
BABGKMDJ_00390	348780.NP_1528A	2.3e-33	147.9	Halobacteria													Archaea	23W4Z@183963,2XXVY@28890,COG3388@1,arCOG01345@2157	NA|NA|NA	K	protein conserved in archaea
BABGKMDJ_00391	1227499.C493_05410	6.3e-142	511.1	Halobacteria			6.2.1.3	ko:K01897	ko00061,ko00071,ko01100,ko01212,ko02024,ko03320,ko04146,ko04216,ko04714,ko04920,map00061,map00071,map01100,map01212,map02024,map03320,map04146,map04216,map04714,map04920	M00086	R01280	RC00004,RC00014	ko00000,ko00001,ko00002,ko01000,ko01004,ko04147	4.C.1.1			Archaea	23U0A@183963,2XVZS@28890,COG0318@1,arCOG00856@2157	NA|NA|NA	I	COG0318 Acyl-CoA synthetases (AMP-forming) AMP-acid ligases II
BABGKMDJ_00392	1324957.K933_03090	3e-07	60.5	Halobacteria													Archaea	23SK2@183963,2XUD6@28890,arCOG04738@1,arCOG04738@2157	NA|NA|NA
BABGKMDJ_00393	797114.C475_19923	2.2e-26	125.6	Halobacteria													Archaea	23SXY@183963,2XUMZ@28890,COG4122@1,arCOG00979@2157	NA|NA|NA	S	O-methyltransferase, family
BABGKMDJ_00394	348780.NP_4152A	2.1e-07	61.2	Halobacteria													Archaea	23SXY@183963,2XUMZ@28890,COG4122@1,arCOG00979@2157	NA|NA|NA	S	O-methyltransferase, family
BABGKMDJ_00395	1293048.CBMB010000006_gene3022	5.2e-136	491.5	Halobacteria	pchA2			ko:K10716					ko00000,ko02000	1.A.1.1,1.A.1.13,1.A.1.17,1.A.1.24,1.A.1.25,1.A.1.6			Archaea	23SJZ@183963,2XTQV@28890,COG1226@1,arCOG01960@2157	NA|NA|NA	P	COG1226 Kef-type K transport systems
BABGKMDJ_00396	545276.KB898729_gene1683	1.2e-64	254.2	Gammaproteobacteria	cytC6												Bacteria	1MV89@1224,1RRR8@1236,COG0657@1,COG0657@2	NA|NA|NA	I	Ethylbenzene dehydrogenase
BABGKMDJ_00398	413816.BBJP01000013_gene1015	5.6e-82	311.6	Halobacteria				ko:K00184					ko00000	5.A.3			Archaea	23U4H@183963,2XTS6@28890,COG0437@1,arCOG01500@2157,arCOG06257@1,arCOG06257@2157	NA|NA|NA	C	COG0437 Fe-S-cluster-containing hydrogenase components 1
BABGKMDJ_00399	358396.C445_08407	8.4e-166	590.5	Halobacteria			1.3.8.7	ko:K00249	ko00071,ko00280,ko00410,ko00640,ko01100,ko01110,ko01130,ko01200,ko01212,ko03320,map00071,map00280,map00410,map00640,map01100,map01110,map01130,map01200,map01212,map03320	M00013,M00036,M00087	R00924,R01175,R01279,R02661,R03172,R03777,R03857,R03990,R04095,R04432,R04751,R04754	RC00052,RC00068,RC00076,RC00095,RC00148,RC00246	ko00000,ko00001,ko00002,ko01000				Archaea	23U9N@183963,2XTBC@28890,COG1960@1,arCOG04100@2157	NA|NA|NA	I	COG1960 Acyl-CoA dehydrogenases
BABGKMDJ_00400	797304.Natgr_0941	1.9e-12	78.2	Halobacteria		GO:0003674,GO:0003824,GO:0005575,GO:0005622,GO:0005623,GO:0005737,GO:0008080,GO:0016407,GO:0016410,GO:0016740,GO:0016746,GO:0016747,GO:0044424,GO:0044464											Archaea	23XGD@183963,2XZU0@28890,arCOG01354@1,arCOG01354@2157	NA|NA|NA
BABGKMDJ_00401	1094980.Mpsy_2686	6.8e-26	125.2	Methanomicrobia				ko:K07463					ko00000				Archaea	2N9D2@224756,2XW5A@28890,COG0608@1,arCOG00427@2157	NA|NA|NA	L	PFAM phosphoesterase, RecJ domain protein
BABGKMDJ_00402	1230460.C495_13089	7.7e-53	213.4	Halobacteria	rps15	GO:0003674,GO:0003676,GO:0003723,GO:0003735,GO:0005198,GO:0005488,GO:0005575,GO:0005622,GO:0005623,GO:0005737,GO:0005829,GO:0005840,GO:0006412,GO:0006518,GO:0006807,GO:0008150,GO:0008152,GO:0009058,GO:0009059,GO:0009987,GO:0010467,GO:0015935,GO:0019538,GO:0019843,GO:0022626,GO:0022627,GO:0032991,GO:0034641,GO:0034645,GO:0043043,GO:0043170,GO:0043226,GO:0043228,GO:0043229,GO:0043232,GO:0043603,GO:…		ko:K02956	ko03010,map03010	M00178,M00179			br01610,ko00000,ko00001,ko00002,ko03011				Archaea	23V84@183963,2XWKV@28890,COG0184@1,arCOG04185@2157	NA|NA|NA	J	COG0184 Ribosomal protein S15P S13E
BABGKMDJ_00403	797209.ZOD2009_02385	2.5e-44	185.3	Halobacteria	ham1	GO:0003674,GO:0003824,GO:0005575,GO:0005622,GO:0005623,GO:0005737,GO:0006139,GO:0006725,GO:0006753,GO:0006793,GO:0006796,GO:0006807,GO:0008150,GO:0008152,GO:0009056,GO:0009058,GO:0009141,GO:0009143,GO:0009144,GO:0009146,GO:0009987,GO:0016462,GO:0016787,GO:0016817,GO:0016818,GO:0018130,GO:0019438,GO:0019439,GO:0019637,GO:0034404,GO:0034641,GO:0034654,GO:0034655,GO:0035870,GO:0036220,GO:0036222,GO:…	3.6.1.66	ko:K02428	ko00230,map00230		R00426,R00720,R01855,R02100,R02720,R03531	RC00002	ko00000,ko00001,ko01000				Archaea	23UH5@183963,2XTS4@28890,COG0127@1,arCOG04184@2157	NA|NA|NA	F	Pyrophosphatase that catalyzes the hydrolysis of nucleoside triphosphates to their monophosphate derivatives, with a high preference for the non-canonical purine nucleotides XTP (xanthosine triphosphate), dITP (deoxyinosine triphosphate) and ITP. Seems to function as a house-cleaning enzyme that removes non-canonical purine nucleotides from the nucleotide pool, thus preventing their incorporation…
BABGKMDJ_00404	1132509.C447_08128	1.5e-15	89.7	Halobacteria													Archaea	23ZBD@183963,2C6RN@1,2N5NF@2157,2Y2AC@28890	NA|NA|NA	S	SCP-2 sterol transfer family
BABGKMDJ_00406	1448860.BBJO01000005_gene2413	9.6e-18	96.7	Halobacteria		GO:0003674,GO:0003824,GO:0005575,GO:0005622,GO:0005623,GO:0005737,GO:0016289,GO:0016787,GO:0016788,GO:0016790,GO:0044424,GO:0044464,GO:0047617		ko:K02614	ko00360,map00360		R09840	RC00004,RC00014	ko00000,ko00001,ko01000				Archaea	23WFX@183963,2XXW3@28890,COG2050@1,arCOG00777@2157	NA|NA|NA	Q	protein possibly involved in aromatic compounds catabolism
BABGKMDJ_00407	29540.C481_06477	2.6e-08	63.9	Halobacteria													Archaea	23ZZI@183963,2C6RM@1,2N5Z9@2157,2Y500@28890	NA|NA|NA
BABGKMDJ_00408	28583.AMAG_04963T0	6.8e-47	194.9	Fungi	TRP3	GO:0000162,GO:0003674,GO:0003824,GO:0004049,GO:0004425,GO:0004640,GO:0005575,GO:0005622,GO:0005623,GO:0005737,GO:0005950,GO:0006082,GO:0006520,GO:0006568,GO:0006576,GO:0006586,GO:0006725,GO:0006807,GO:0008150,GO:0008152,GO:0008652,GO:0009058,GO:0009072,GO:0009073,GO:0009308,GO:0009309,GO:0009987,GO:0016053,GO:0016829,GO:0016830,GO:0016831,GO:0016832,GO:0016833,GO:0016853,GO:0016860,GO:0016861,GO:…	4.1.1.48,4.1.3.27,5.3.1.24	ko:K01656,ko:K13501	ko00400,ko01100,ko01110,ko01130,ko01230,map00400,map01100,map01110,map01130,map01230	M00023	R00985,R00986,R03508,R03509	RC00010,RC00944,RC00945,RC02148,RC02414	ko00000,ko00001,ko00002,ko01000				Fungi	38FIR@33154,3NU49@4751,COG0134@1,COG0135@1,COG0147@1,COG0512@1,KOG0026@2759,KOG1223@2759,KOG4201@2759,KOG4202@2759	NA|NA|NA	E	Trifunctional enzyme bearing the Gln amidotransferase (GATase) domain of anthranilate synthase, indole-glycerolphosphate synthase, and phosphoribosylanthranilate isomerase activities
BABGKMDJ_00410	797304.Natgr_0922	4.6e-37	161.8	Halobacteria	pabC		2.6.1.42	ko:K00826	ko00270,ko00280,ko00290,ko00770,ko01100,ko01110,ko01130,ko01210,ko01230,map00270,map00280,map00290,map00770,map01100,map01110,map01130,map01210,map01230	M00019,M00036,M00119,M00570	R01090,R01214,R02199,R10991	RC00006,RC00036	ko00000,ko00001,ko00002,ko01000,ko01007				Archaea	23RWU@183963,2XSUC@28890,COG0115@1,arCOG02297@2157	NA|NA|NA	E	Belongs to the class-IV pyridoxal-phosphate-dependent aminotransferase family
BABGKMDJ_00411	1293048.CBMB010000004_gene2364	1.4e-114	419.5	Halobacteria	tyrS	GO:0003674,GO:0003824,GO:0004812,GO:0004831,GO:0004832,GO:0005575,GO:0005622,GO:0005623,GO:0005737,GO:0006082,GO:0006139,GO:0006399,GO:0006412,GO:0006418,GO:0006438,GO:0006518,GO:0006520,GO:0006725,GO:0006807,GO:0008150,GO:0008152,GO:0009058,GO:0009059,GO:0009987,GO:0010467,GO:0016070,GO:0016874,GO:0016875,GO:0019538,GO:0019752,GO:0034641,GO:0034645,GO:0034660,GO:0043038,GO:0043039,GO:0043043,GO:…	6.1.1.1	ko:K01866	ko00970,map00970	M00359,M00360	R02918	RC00055,RC00523	ko00000,ko00001,ko00002,ko01000,ko01007,ko03016,ko03029				Archaea	23RZH@183963,2XTA0@28890,COG0162@1,arCOG01886@2157	NA|NA|NA	J	Catalyzes the attachment of tyrosine to tRNA(Tyr) in a two-step reaction tyrosine is first activated by ATP to form Tyr- AMP and then transferred to the acceptor end of tRNA(Tyr)
BABGKMDJ_00412	768679.TTX_0153	8.6e-07	61.2	Archaea			2.3.1.82	ko:K18816					br01600,ko00000,ko01000,ko01504				Archaea	COG0454@1,arCOG00845@2157	NA|NA|NA	K	COG0454 Histone acetyltransferase HPA2 and related acetyltransferases
BABGKMDJ_00413	797209.ZOD2009_02880	1.8e-146	525.8	Halobacteria	gatD		6.3.5.7	ko:K09482	ko00970,ko01100,map00970,map01100		R03905	RC00010	ko00000,ko00001,ko01000				Archaea	23S3Z@183963,2XTN1@28890,COG0252@1,arCOG01924@2157	NA|NA|NA	E	Allows the formation of correctly charged Gln-tRNA(Gln) through the transamidation of misacylated Glu-tRNA(Gln) in organisms which lack glutaminyl-tRNA synthetase. The reaction takes place in the presence of glutamine and ATP through an activated gamma-phospho-Glu-tRNA(Gln). The GatDE system is specific for glutamate and does not act on aspartate
BABGKMDJ_00414	456442.Mboo_0739	4.3e-07	61.2	Methanomicrobia	argH	GO:0003674,GO:0003824,GO:0004056,GO:0005575,GO:0005622,GO:0005623,GO:0005737,GO:0006082,GO:0006520,GO:0006525,GO:0006526,GO:0006591,GO:0006807,GO:0008150,GO:0008152,GO:0008652,GO:0009058,GO:0009064,GO:0009084,GO:0009987,GO:0016053,GO:0016829,GO:0016840,GO:0016842,GO:0019752,GO:0042450,GO:0043436,GO:0044237,GO:0044238,GO:0044249,GO:0044281,GO:0044283,GO:0044424,GO:0044464,GO:0046394,GO:0071704,GO:…	4.3.2.1	ko:K01755	ko00220,ko00250,ko01100,ko01110,ko01130,ko01230,map00220,map00250,map01100,map01110,map01130,map01230	M00029,M00844,M00845	R01086	RC00445,RC00447	ko00000,ko00001,ko00002,ko01000,ko04147				Archaea	2N9AC@224756,2XUWS@28890,COG0165@1,arCOG01748@2157	NA|NA|NA	E	TIGRFAM argininosuccinate lyase
BABGKMDJ_00415	797114.C475_11750	3.2e-165	588.2	Halobacteria	gabT		2.6.1.19,2.6.1.36	ko:K00823,ko:K03918	ko00250,ko00410,ko00640,ko00650,ko01100,ko01120,map00250,map00410,map00640,map00650,map01100,map01120	M00027	R00457,R00908,R01648	RC00006,RC00062	ko00000,ko00001,ko00002,ko01000,ko01007				Archaea	23SHJ@183963,2XSYT@28890,COG0160@1,arCOG00915@2157	NA|NA|NA	E	Belongs to the class-III pyridoxal-phosphate-dependent aminotransferase family
BABGKMDJ_00416	1033806.HTIA_2480	2.5e-29	135.6	Halobacteria													Archaea	241B3@183963,2Y8HK@28890,arCOG03020@1,arCOG03020@2157	NA|NA|NA
BABGKMDJ_00417	662479.C440_13314	3.2e-07	60.8	Archaea													Archaea	2DZ7A@1,2N5C6@2157	NA|NA|NA
BABGKMDJ_00418	756883.Halar_3418	1.5e-113	416.8	Archaea	icd		1.1.1.42	ko:K00031	ko00020,ko00480,ko00720,ko01100,ko01110,ko01120,ko01130,ko01200,ko01210,ko01230,ko04146,map00020,map00480,map00720,map01100,map01110,map01120,map01130,map01200,map01210,map01230,map04146	M00009,M00010,M00173,M00740	R00267,R00268,R01899	RC00001,RC00084,RC00114,RC00626,RC02801	br01601,ko00000,ko00001,ko00002,ko01000				Archaea	COG0538@1,arCOG01164@2157	NA|NA|NA	C	Isocitrate
BABGKMDJ_00419	756883.Halar_3419	6.8e-187	660.2	Archaea			6.3.4.13	ko:K01945	ko00230,ko01100,ko01110,ko01130,map00230,map01100,map01110,map01130	M00048	R04144	RC00090,RC00166	ko00000,ko00001,ko00002,ko01000				Archaea	COG0151@1,arCOG04415@2157	NA|NA|NA	F	Belongs to the GARS family
BABGKMDJ_00421	797302.Halru_0612	6.8e-36	157.5	Halobacteria				ko:K01990,ko:K02003		M00254,M00258			ko00000,ko00002,ko02000	3.A.1			Archaea	23VIH@183963,2XXF8@28890,COG1131@1,arCOG00194@2157	NA|NA|NA	E	ABC-type multidrug transport system, ATPase component
BABGKMDJ_00422	1227500.C494_03410	3.3e-48	199.1	Halobacteria				ko:K01992		M00254			ko00000,ko00002,ko02000	3.A.1			Archaea	23UR7@183963,2XU3Z@28890,arCOG01464@1,arCOG01464@2157	NA|NA|NA	S	ABC-2 family transporter protein
BABGKMDJ_00423	1293047.CBMA010000052_gene3262	5.9e-32	145.2	Halobacteria													Archaea	23X63@183963,2XZ1G@28890,arCOG08205@1,arCOG08205@2157	NA|NA|NA	S	Archaeal Type IV pilin, N-terminal
BABGKMDJ_00424	1132509.C447_06346	6.4e-152	543.9	Halobacteria	ahcY	GO:0000096,GO:0003674,GO:0003824,GO:0004013,GO:0005575,GO:0005622,GO:0005623,GO:0005737,GO:0005829,GO:0006082,GO:0006139,GO:0006520,GO:0006534,GO:0006555,GO:0006575,GO:0006725,GO:0006732,GO:0006790,GO:0006807,GO:0008150,GO:0008152,GO:0009066,GO:0009069,GO:0009116,GO:0009119,GO:0009987,GO:0016787,GO:0016801,GO:0016802,GO:0017144,GO:0019752,GO:0033353,GO:0034641,GO:0042278,GO:0043436,GO:0044237,GO:…	3.3.1.1	ko:K01251	ko00270,ko01100,map00270,map01100	M00035	R00192,R04936	RC00056,RC00069,RC01161,RC01243	ko00000,ko00001,ko00002,ko01000,ko01009,ko04147				Archaea	23SXN@183963,2XT4S@28890,COG0499@1,arCOG04137@2157	NA|NA|NA	H	May play a key role in the regulation of the intracellular concentration of adenosylhomocysteine
BABGKMDJ_00427	348780.NP_1238A	2.4e-77	295.4	Halobacteria	rlmE	GO:0001510,GO:0003674,GO:0003824,GO:0006139,GO:0006725,GO:0006807,GO:0008150,GO:0008152,GO:0008168,GO:0008173,GO:0009451,GO:0009987,GO:0016070,GO:0016740,GO:0016741,GO:0032259,GO:0034641,GO:0043170,GO:0043412,GO:0043414,GO:0044237,GO:0044238,GO:0044260,GO:0046483,GO:0071704,GO:0090304,GO:0140098,GO:1901360	2.1.1.166	ko:K02427					ko00000,ko01000,ko03009				Archaea	23T6V@183963,2XT12@28890,COG0293@1,arCOG00079@2157	NA|NA|NA	J	Specifically methylates the uridine in position 2552 of 23S rRNA at the 2'-O position of the ribose in the fully assembled 50S ribosomal subunit
BABGKMDJ_00429	348780.NP_4566A	5.3e-145	521.2	Halobacteria			6.3.5.6,6.3.5.7	ko:K02433	ko00970,ko01100,map00970,map01100		R03905,R04212	RC00010	ko00000,ko00001,ko01000,ko03029				Archaea	23S2Y@183963,2XT5W@28890,COG0154@1,arCOG01717@2157	NA|NA|NA	J	COG0154 Asp-tRNAAsn Glu-tRNAGln amidotransferase A subunit and related amidases
BABGKMDJ_00430	439235.Dalk_3827	6.3e-36	158.3	Bacteria													Bacteria	COG0451@1,COG0451@2	NA|NA|NA	GM	ADP-glyceromanno-heptose 6-epimerase activity
BABGKMDJ_00431	1457250.BBMO01000001_gene58	2.3e-66	258.5	Halobacteria													Archaea	23V79@183963,2XWIQ@28890,COG0783@1,arCOG01101@2157	NA|NA|NA	P	Belongs to the Dps family
BABGKMDJ_00432	469382.Hbor_12390	9.2e-102	377.1	Halobacteria	dna2		3.6.4.12	ko:K07466,ko:K10742	ko03030,ko03420,ko03430,ko03440,ko03460,map03030,map03420,map03430,map03440,map03460	M00288			ko00000,ko00001,ko00002,ko01000,ko03000,ko03032,ko03400				Archaea	23RYW@183963,2XUGJ@28890,COG1112@1,arCOG00795@2157	NA|NA|NA	L	COG1112 Superfamily I DNA and RNA helicases and helicase subunits
BABGKMDJ_00434	1114856.C496_19100	5.3e-25	124.4	Euryarchaeota													Archaea	2Y7RN@28890,arCOG02497@1,arCOG02497@2157,arCOG02499@1,arCOG02499@2157,arCOG02545@1,arCOG02545@2157,arCOG07560@1,arCOG07560@2157	NA|NA|NA	P	Domain present in carbohydrate binding proteins and sugar hydrolses
BABGKMDJ_00436	1094980.Mpsy_2487	4.5e-62	245	Methanomicrobia	hemC	GO:0003674,GO:0003824,GO:0004418,GO:0005575,GO:0005622,GO:0005623,GO:0005737,GO:0006725,GO:0006778,GO:0006779,GO:0006783,GO:0006807,GO:0008150,GO:0008152,GO:0009058,GO:0009987,GO:0016740,GO:0016765,GO:0018130,GO:0019438,GO:0033013,GO:0033014,GO:0034641,GO:0042168,GO:0042440,GO:0044237,GO:0044249,GO:0044271,GO:0044424,GO:0044464,GO:0046148,GO:0046483,GO:0051186,GO:0051188,GO:0071704,GO:1901360,GO:…	2.1.1.107,2.5.1.61	ko:K01749,ko:K02303	ko00860,ko01100,ko01110,ko01120,map00860,map01100,map01110,map01120	M00121	R00084,R03194	RC00003,RC00871,RC02317	ko00000,ko00001,ko00002,ko01000			iAF692.Mbar_A1465	Archaea	2N97F@224756,2XTBP@28890,COG0181@1,arCOG04299@2157	NA|NA|NA	H	Tetrapolymerization of the monopyrrole PBG into the hydroxymethylbilane pre-uroporphyrinogen in several discrete steps
BABGKMDJ_00437	1114856.C496_22966	1.8e-61	242.7	Halobacteria	hemD	GO:0003674,GO:0003824,GO:0004852,GO:0006082,GO:0006725,GO:0006778,GO:0006779,GO:0006780,GO:0006783,GO:0006807,GO:0008150,GO:0008152,GO:0009058,GO:0009987,GO:0016053,GO:0016829,GO:0016835,GO:0016836,GO:0018130,GO:0019438,GO:0019752,GO:0033013,GO:0033014,GO:0034641,GO:0042168,GO:0042440,GO:0043436,GO:0044237,GO:0044249,GO:0044271,GO:0044281,GO:0044283,GO:0046148,GO:0046394,GO:0046483,GO:0046502,GO:…	4.2.1.75	ko:K01719	ko00860,ko01100,ko01110,ko01120,map00860,map01100,map01110,map01120	M00121	R03165	RC01861	ko00000,ko00001,ko00002,ko01000				Archaea	23T7Z@183963,2XTA1@28890,COG1587@1,arCOG02048@2157	NA|NA|NA	H	COG1587 Uroporphyrinogen-III synthase
BABGKMDJ_00442	797302.Halru_2382	1.1e-69	270	Halobacteria	tuc1		2.8.1.15	ko:K21947					ko00000,ko01000,ko03016				Archaea	23TKD@183963,2XTEZ@28890,COG0037@1,arCOG00042@2157	NA|NA|NA	D	ATPase of the PP-loop superfamily implicated in cell cycle control
BABGKMDJ_00443	693661.Arcve_0786	4e-112	411.8	Archaeoglobi	rbcL		4.1.1.39	ko:K01601	ko00630,ko00710,ko01100,ko01120,ko01200,map00630,map00710,map01100,map01120,map01200	M00165,M00166,M00532	R00024,R03140	RC00172,RC00859	ko00000,ko00001,ko00002,ko01000			iAF692.Mbar_A0902	Archaea	245T4@183980,2XVBP@28890,COG1850@1,arCOG04443@2157	NA|NA|NA	G	Catalyzes the addition of molecular CO(2) and H(2)O to ribulose 1,5-bisphosphate (RuBP), generating two molecules of 3- phosphoglycerate (3-PGA). Functions in an archaeal AMP degradation pathway, together with AMP phosphorylase and R15P isomerase
BABGKMDJ_00444	1210908.HSB1_08020	1.3e-159	569.7	Halobacteria	deoA	GO:0000166,GO:0003674,GO:0003824,GO:0004645,GO:0005488,GO:0005575,GO:0005622,GO:0005623,GO:0005737,GO:0005829,GO:0006139,GO:0006163,GO:0006195,GO:0006196,GO:0006725,GO:0006753,GO:0006793,GO:0006796,GO:0006807,GO:0008144,GO:0008150,GO:0008152,GO:0009056,GO:0009058,GO:0009117,GO:0009123,GO:0009125,GO:0009126,GO:0009128,GO:0009150,GO:0009154,GO:0009158,GO:0009161,GO:0009166,GO:0009167,GO:0009169,GO:…	1.8.5.5,2.4.2.57	ko:K08352,ko:K18931	ko00920,ko01120,map00920,map01120		R10149,R10836,R10837,R10838	RC00063,RC02823	ko00000,ko00001,ko01000,ko02000	5.A.3.5			Archaea	23UA1@183963,2XT19@28890,COG0213@1,arCOG02013@2157	NA|NA|NA	F	thymidine phosphorylase
BABGKMDJ_00445	1343739.PAP_04815	7.9e-35	154.5	Thermococci		GO:0000096,GO:0000097,GO:0003674,GO:0003824,GO:0006082,GO:0006520,GO:0006555,GO:0006790,GO:0006807,GO:0008150,GO:0008152,GO:0008652,GO:0009058,GO:0009066,GO:0009067,GO:0009086,GO:0009987,GO:0016053,GO:0016853,GO:0016860,GO:0016861,GO:0017144,GO:0019509,GO:0019752,GO:0043094,GO:0043102,GO:0043436,GO:0044237,GO:0044238,GO:0044249,GO:0044272,GO:0044281,GO:0044283,GO:0046394,GO:0046523,GO:0071265,GO:…	5.3.1.29	ko:K18237					ko00000,ko01000				Archaea	2434J@183968,2XUFM@28890,COG1184@1,arCOG01124@2157	NA|NA|NA	J	Belongs to the eIF-2B alpha beta delta subunits family
BABGKMDJ_00446	1261545.MBE-HAL_0857	1e-122	446.4	Halobacteria	ftsZ2	GO:0000166,GO:0001882,GO:0001883,GO:0003674,GO:0003824,GO:0003924,GO:0005488,GO:0005525,GO:0005575,GO:0005622,GO:0005623,GO:0005737,GO:0008150,GO:0009987,GO:0016462,GO:0016787,GO:0016817,GO:0016818,GO:0017076,GO:0017111,GO:0019001,GO:0032153,GO:0032549,GO:0032550,GO:0032553,GO:0032555,GO:0032561,GO:0035639,GO:0036094,GO:0043167,GO:0043168,GO:0044424,GO:0044464,GO:0051301,GO:0097159,GO:0097367,GO:…		ko:K03531	ko04112,map04112				ko00000,ko00001,ko02048,ko03036,ko04812				Archaea	23TS5@183963,2XSV8@28890,COG0206@1,arCOG02201@2157	NA|NA|NA	D	Essential cell division protein that forms a contractile ring structure (Z ring) at the future cell division site. The regulation of the ring assembly controls the timing and the location of cell division. One of the functions of the FtsZ ring is to recruit other cell division proteins to the septum to produce a new cell wall between the dividing cells. Binds GTP and shows GTPase activity
BABGKMDJ_00447	543526.Htur_3515	1.2e-90	340.1	Halobacteria			3.5.1.16	ko:K01438	ko00220,ko01100,ko01110,ko01130,ko01210,ko01230,map00220,map01100,map01110,map01130,map01210,map01230	M00028,M00845	R00669,R09107	RC00064,RC00300	ko00000,ko00001,ko00002,ko01000				Archaea	23T1R@183963,2XTW1@28890,COG0624@1,arCOG01107@2157	NA|NA|NA	E	COG0624 Acetylornithine deacetylase Succinyl-diaminopimelate desuccinylase and related deacylases
BABGKMDJ_00448	1333523.L593_03405	4.9e-32	143.7	Halobacteria													Archaea	23UEU@183963,2XVTU@28890,COG0463@1,arCOG01385@2157	NA|NA|NA	M	glycosyl transferase family 2
BABGKMDJ_00449	1227497.C491_11768	1.5e-25	122.5	Halobacteria													Archaea	23UEU@183963,2XVTU@28890,COG0463@1,arCOG01385@2157	NA|NA|NA	M	glycosyl transferase family 2
BABGKMDJ_00450	797304.Natgr_2200	1.9e-190	672.2	Halobacteria	crtI		1.3.99.26,1.3.99.28,1.3.99.29,1.3.99.31,1.3.99.37	ko:K10027,ko:K20611	ko00906,ko01100,ko01110,map00906,map01100,map01110		R04787,R04798,R04800,R09691,R09692	RC01214,RC02088,RC02605	ko00000,ko00001,ko01000				Archaea	23S0Q@183963,2XSVN@28890,COG1233@1,arCOG01521@2157	NA|NA|NA	Q	COG1233 Phytoene dehydrogenase and related proteins
BABGKMDJ_00451	797114.C475_08501	1e-90	340.1	Halobacteria	lye			ko:K20616					ko00000				Archaea	23S8A@183963,2XTA4@28890,COG0382@1,arCOG00478@2157	NA|NA|NA	H	COG0382 4-hydroxybenzoate polyprenyltransferase and related prenyltransferases
BABGKMDJ_00452	795797.C497_04307	6.5e-55	221.1	Halobacteria	cruF		4.2.1.161	ko:K08977					ko00000,ko01000				Archaea	23SJ5@183963,2XTQ8@28890,COG2324@1,arCOG02835@2157	NA|NA|NA	S	Carotene biosynthesis associated membrane protein
BABGKMDJ_00453	756883.Halar_2215	2.6e-32	147.5	Archaea													Archaea	arCOG03256@1,arCOG03256@2157,arCOG07560@1,arCOG07560@2157	NA|NA|NA	P	C-terminal binding-module, SLH-like, of glucodextranase
BABGKMDJ_00454	519442.Huta_0986	2e-103	382.9	Halobacteria	pus10	GO:0001522,GO:0003674,GO:0003824,GO:0006139,GO:0006396,GO:0006399,GO:0006400,GO:0006725,GO:0006807,GO:0008033,GO:0008150,GO:0008152,GO:0009451,GO:0009982,GO:0009987,GO:0010467,GO:0016070,GO:0016853,GO:0016866,GO:0031119,GO:0034470,GO:0034641,GO:0034660,GO:0043170,GO:0043412,GO:0044237,GO:0044238,GO:0046483,GO:0071704,GO:0090304,GO:1901360	5.4.99.25	ko:K07583					ko00000,ko01000,ko03016				Archaea	23SS9@183963,2XTTX@28890,COG1258@1,arCOG01015@2157	NA|NA|NA	J	Responsible for synthesis of pseudouridine from uracil- 54 and uracil-55 in the psi GC loop of transfer RNAs
BABGKMDJ_00455	931277.C448_00807	1.6e-20	105.1	Halobacteria													Archaea	23WXN@183963,2XYMS@28890,COG4746@1,arCOG02797@2157	NA|NA|NA	S	MTH865-like family
BABGKMDJ_00456	1227499.C493_05405	3.9e-138	498	Halobacteria			1.3.8.7	ko:K00249	ko00071,ko00280,ko00410,ko00640,ko01100,ko01110,ko01130,ko01200,ko01212,ko03320,map00071,map00280,map00410,map00640,map01100,map01110,map01130,map01200,map01212,map03320	M00013,M00036,M00087	R00924,R01175,R01279,R02661,R03172,R03777,R03857,R03990,R04095,R04432,R04751,R04754	RC00052,RC00068,RC00076,RC00095,RC00148,RC00246	ko00000,ko00001,ko00002,ko01000				Archaea	23T2P@183963,2XU5F@28890,COG1960@1,arCOG04350@2157	NA|NA|NA	I	COG1960 Acyl-CoA dehydrogenases
BABGKMDJ_00458	1457250.BBMO01000001_gene1488	1.1e-37	164.1	Halobacteria													Archaea	23T0B@183963,2XV5B@28890,arCOG00381@1,arCOG00381@2157	NA|NA|NA	K	membrane-associated protein domain
BABGKMDJ_00459	797209.ZOD2009_02335	1e-170	606.3	Halobacteria	eif2g			ko:K03242	ko03013,map03013				ko00000,ko00001,ko03012				Archaea	23SWR@183963,2XUKU@28890,COG3276@1,arCOG01563@2157	NA|NA|NA	J	eIF-2 functions in the early steps of protein synthesis by forming a ternary complex with GTP and initiator tRNA
BABGKMDJ_00460	348780.NP_5082A	1.3e-20	105.9	Halobacteria		GO:0006139,GO:0006364,GO:0006396,GO:0006725,GO:0006807,GO:0008150,GO:0008152,GO:0009987,GO:0010467,GO:0016070,GO:0016072,GO:0022613,GO:0034470,GO:0034641,GO:0034660,GO:0042254,GO:0043170,GO:0044085,GO:0044237,GO:0044238,GO:0046483,GO:0071704,GO:0071840,GO:0090304,GO:1901360		ko:K07158					ko00000				Archaea	23WQ8@183963,2XX55@28890,COG1412@1,arCOG04312@2157	NA|NA|NA	S	maturation of SSU-rRNA from tricistronic rRNA transcript (SSU-rRNA, 5.8S rRNA, LSU-rRNA)
BABGKMDJ_00461	543526.Htur_3454	2.4e-64	251.9	Halobacteria	rpoE1	GO:0000428,GO:0005575,GO:0005622,GO:0005623,GO:0030880,GO:0032991,GO:0044424,GO:0044464,GO:0061695,GO:1902494,GO:1990234	2.7.7.6	ko:K03049	ko00230,ko00240,ko01100,ko03020,map00230,map00240,map01100,map03020	M00184	R00435,R00441,R00442,R00443	RC02795	br01611,ko00000,ko00001,ko00002,ko01000,ko03021				Archaea	23S3P@183963,2XT6U@28890,COG1095@1,arCOG00675@2157	NA|NA|NA	K	COG1095 DNA-directed RNA polymerase, subunit E'
BABGKMDJ_00462	1261545.MBE-HAL_2414	6.2e-14	82.8	Halobacteria	spt4		2.7.7.6	ko:K03050	ko00230,ko00240,ko01100,ko03020,map00230,map00240,map01100,map03020	M00184	R00435,R00441,R00442,R00443	RC02795	br01611,ko00000,ko00001,ko00002,ko01000,ko03021				Archaea	23XKI@183963,2Y0D6@28890,COG2093@1,arCOG04077@2157	NA|NA|NA	K	Spt4/RpoE2 zinc finger
BABGKMDJ_00463	694430.Natoc_2359	1e-31	143.3	Halobacteria				ko:K09735					ko00000				Archaea	23W2W@183963,2XXSG@28890,COG1909@1,arCOG04076@2157	NA|NA|NA	S	Belongs to the UPF0218 family
BABGKMDJ_00465	694430.Natoc_0302	6.9e-205	720.3	Halobacteria	soxB	GO:0003674,GO:0003824,GO:0005575,GO:0005623,GO:0005886,GO:0006091,GO:0006119,GO:0006139,GO:0006163,GO:0006725,GO:0006753,GO:0006793,GO:0006796,GO:0006807,GO:0008150,GO:0008152,GO:0009117,GO:0009123,GO:0009126,GO:0009141,GO:0009144,GO:0009150,GO:0009161,GO:0009167,GO:0009199,GO:0009205,GO:0009259,GO:0009987,GO:0015980,GO:0016020,GO:0016310,GO:0016491,GO:0016679,GO:0016682,GO:0017144,GO:0019637,GO:…	1.10.3.12,1.9.3.1	ko:K02274,ko:K02827,ko:K16933	ko00190,ko01100,map00190,map01100	M00155,M00416	R00081,R09492	RC00016,RC00819	ko00000,ko00001,ko00002,ko01000	3.D.4.1,3.D.4.2,3.D.4.3,3.D.4.4,3.D.4.6			Archaea	23S9U@183963,2XUBC@28890,COG0843@1,arCOG01238@2157	NA|NA|NA	C	COG0843 Heme copper-type cytochrome quinol oxidases, subunit 1
BABGKMDJ_00466	1114856.C496_00735	4.5e-56	224.2	Halobacteria	cbaB	GO:0003674,GO:0003824,GO:0005575,GO:0005623,GO:0005886,GO:0006091,GO:0006119,GO:0006139,GO:0006163,GO:0006725,GO:0006753,GO:0006793,GO:0006796,GO:0006807,GO:0008150,GO:0008152,GO:0009117,GO:0009123,GO:0009126,GO:0009141,GO:0009144,GO:0009150,GO:0009161,GO:0009167,GO:0009199,GO:0009205,GO:0009259,GO:0009987,GO:0015980,GO:0016020,GO:0016310,GO:0016491,GO:0016679,GO:0016682,GO:0017144,GO:0019637,GO:…	1.10.3.12,1.9.3.1	ko:K02275,ko:K02826	ko00190,ko01100,map00190,map01100	M00155,M00416	R00081,R09492	RC00016,RC00819	ko00000,ko00001,ko00002,ko01000	3.D.4.1,3.D.4.2,3.D.4.4,3.D.4.6			Archaea	23SRD@183963,2XVT4@28890,COG1622@1,arCOG01236@2157	NA|NA|NA	C	Heme copper-type cytochrome quinol oxidases, subunit 2
BABGKMDJ_00467	543526.Htur_0465	1.1e-10	72.8	Halobacteria	cbaD												Archaea	23YPM@183963,2Y1VG@28890,arCOG08132@1,arCOG08132@2157	NA|NA|NA	C	copper ion binding
BABGKMDJ_00469	797302.Halru_0615	1.6e-69	269.6	Halobacteria				ko:K09792					ko00000				Archaea	23U78@183963,2XUQM@28890,COG2836@1,arCOG04638@2157	NA|NA|NA	S	Cytochrome C biogenesis protein transmembrane region
BABGKMDJ_00470	797209.ZOD2009_19323	1.1e-61	243	Halobacteria	asd		1.2.1.11	ko:K00133	ko00260,ko00261,ko00270,ko00300,ko01100,ko01110,ko01120,ko01130,ko01210,ko01230,map00260,map00261,map00270,map00300,map01100,map01110,map01120,map01130,map01210,map01230	M00016,M00017,M00018,M00033,M00525,M00526,M00527	R02291	RC00684	ko00000,ko00001,ko00002,ko01000				Archaea	23T8E@183963,2XTKH@28890,COG0136@1,arCOG00494@2157	NA|NA|NA	E	aspartate-semialdehyde dehydrogenase
BABGKMDJ_00471	1132509.C447_10730	2.2e-36	159.1	Archaea				ko:K07025					ko00000				Archaea	COG1011@1,arCOG02291@2157	NA|NA|NA	S	hydrolase (HAD superfamily)
BABGKMDJ_00472	485914.Hmuk_2884	7.8e-36	157.9	Halobacteria	thrC3		4.2.3.1	ko:K01733	ko00260,ko00750,ko01100,ko01110,ko01120,ko01230,map00260,map00750,map01100,map01110,map01120,map01230	M00018	R01466,R05086	RC00017,RC00526	ko00000,ko00001,ko00002,ko01000				Archaea	23S37@183963,2XTNY@28890,COG0498@1,arCOG01434@2157	NA|NA|NA	E	Threonine synthase
BABGKMDJ_00473	358396.C445_13350	2.3e-13	81.3	Halobacteria													Archaea	23WQZ@183963,2XYZ2@28890,COG1873@1,arCOG02155@2157	NA|NA|NA	S	PRC-barrel domain
BABGKMDJ_00474	29540.C481_15555	2.8e-44	184.9	Halobacteria	nob1	GO:0000469,GO:0003674,GO:0003824,GO:0004518,GO:0004519,GO:0004521,GO:0004540,GO:0005575,GO:0006139,GO:0006364,GO:0006396,GO:0006725,GO:0006807,GO:0008150,GO:0008152,GO:0009987,GO:0010467,GO:0016070,GO:0016072,GO:0016787,GO:0016788,GO:0022613,GO:0030490,GO:0030684,GO:0030688,GO:0032991,GO:0034470,GO:0034641,GO:0034660,GO:0042254,GO:0042274,GO:0043170,GO:0044085,GO:0044237,GO:0044238,GO:0046483,GO:…		ko:K07060					ko00000,ko01000,ko02048				Archaea	23VAE@183963,2XWH2@28890,COG1439@1,arCOG00721@2157	NA|NA|NA	G	lipopolysaccharide metabolic process
BABGKMDJ_00475	797209.ZOD2009_11165	3.6e-86	325.1	Halobacteria	mer		1.5.98.2	ko:K00320	ko00680,ko01100,ko01120,ko01200,map00680,map01100,map01120,map01200	M00567	R04464	RC01607	ko00000,ko00001,ko00002,ko01000			iAF692.Mbar_A0254	Archaea	23T1C@183963,2XTN9@28890,COG2141@1,arCOG02410@2157	NA|NA|NA	C	Catalyzes the oxidation of methyl-H(4)MPT to methylene- H(4)MPT
BABGKMDJ_00476	797114.C475_13917	2.6e-18	97.8	Halobacteria													Archaea	23WNY@183963,2XZ09@28890,COG1745@1,arCOG02254@2157	NA|NA|NA	S	metal-binding protein
BABGKMDJ_00478	756883.Halar_1701	5.5e-09	66.6	Archaea													Archaea	arCOG04616@1,arCOG04616@2157	NA|NA|NA
BABGKMDJ_00480	751944.HALDL1_00925	6.4e-101	374	Halobacteria	minD			ko:K03496					ko00000,ko03036,ko04812				Archaea	23TAW@183963,2XUX6@28890,COG1192@1,arCOG00586@2157	NA|NA|NA	D	COG1192 ATPases involved in chromosome partitioning
BABGKMDJ_00481	1227457.C451_13651	4.4e-106	391.7	Halobacteria	thiD		2.5.1.3,2.7.1.49,2.7.4.7	ko:K00941,ko:K21219,ko:K21220	ko00730,ko01100,map00730,map01100	M00127	R03223,R03471,R04509,R10712	RC00002,RC00017,RC00224,RC03255,RC03397	ko00000,ko00001,ko00002,ko01000				Archaea	23S8Z@183963,2XSW8@28890,COG0351@1,arCOG00020@2157	NA|NA|NA	H	COG0351 Hydroxymethylpyrimidine phosphomethylpyrimidine kinase
BABGKMDJ_00482	1094980.Mpsy_1422	1.9e-77	296.6	Methanomicrobia	tyrA	GO:0000166,GO:0003674,GO:0003824,GO:0005488,GO:0006082,GO:0006520,GO:0006570,GO:0006571,GO:0006725,GO:0006807,GO:0008150,GO:0008152,GO:0008652,GO:0008977,GO:0009058,GO:0009072,GO:0009073,GO:0009095,GO:0009987,GO:0016053,GO:0016491,GO:0016627,GO:0016628,GO:0019438,GO:0019752,GO:0036094,GO:0043167,GO:0043168,GO:0043436,GO:0044237,GO:0044238,GO:0044249,GO:0044281,GO:0044283,GO:0046394,GO:0048037,GO:…	1.3.1.12	ko:K04517	ko00400,ko00401,ko01100,ko01110,ko01130,ko01230,map00400,map00401,map01100,map01110,map01130,map01230	M00025	R01728	RC00125	ko00000,ko00001,ko00002,ko01000				Archaea	2N9HG@224756,2XU8C@28890,COG0722@1,arCOG00245@2157	NA|NA|NA	C	PFAM Prephenate dehydrogenase
BABGKMDJ_00483	469382.Hbor_20450	5.7e-39	167.5	Halobacteria													Archaea	23S68@183963,2XV67@28890,arCOG01190@1,arCOG01190@2157	NA|NA|NA	T	Serine threonine protein kinase
BABGKMDJ_00484	1293047.CBMA010000050_gene2975	1.7e-23	115.9	Halobacteria													Archaea	23VKE@183963,2XX7S@28890,arCOG04546@1,arCOG04546@2157	NA|NA|NA	G	COG0454 Histone acetyltransferase HPA2 and related acetyltransferases
BABGKMDJ_00489	1324957.K933_00120	6.1e-34	151.8	Halobacteria													Archaea	23WYD@183963,2XYYX@28890,arCOG02782@1,arCOG02782@2157	NA|NA|NA	V	endonuclease distantly related to archaeal Holliday junction resolvase and Mrr-like restriction enzymes
BABGKMDJ_00491	797299.HALLA_18750	1.6e-57	229.2	Halobacteria													Archaea	23SQI@183963,2XSTP@28890,COG0477@1,arCOG00130@2157	NA|NA|NA	G	COG0477 Permeases of the major facilitator superfamily
BABGKMDJ_00492	1227453.C444_18722	4.2e-94	351.7	Halobacteria				ko:K06915					ko00000				Archaea	240VZ@183963,2Y7S0@28890,COG0433@1,arCOG00285@2157	NA|NA|NA	L	COG3451 Type IV secretory pathway, VirB4 components
BABGKMDJ_00494	795797.C497_18182	1.2e-102	379.8	Halobacteria	rfcS	GO:0005575,GO:0005622,GO:0005623,GO:0005657,GO:0005663,GO:0005694,GO:0006139,GO:0006259,GO:0006260,GO:0006261,GO:0006281,GO:0006725,GO:0006807,GO:0006950,GO:0006974,GO:0008150,GO:0008152,GO:0009058,GO:0009059,GO:0009987,GO:0032991,GO:0033554,GO:0034641,GO:0034645,GO:0043170,GO:0043226,GO:0043228,GO:0043229,GO:0043232,GO:0044237,GO:0044238,GO:0044249,GO:0044260,GO:0044422,GO:0044424,GO:0044427,GO:…		ko:K04801	ko03030,map03030				ko00000,ko00001,ko03032				Archaea	23SFU@183963,2XTC8@28890,COG0470@1,arCOG00469@2157	NA|NA|NA	L	Part of the RFC clamp loader complex which loads the PCNA sliding clamp onto DNA
BABGKMDJ_00498	222984.JNCS01000002_gene1187	6.2e-89	334.3	Halobacteria	sdhA		1.3.5.1,1.3.5.4	ko:K00239	ko00020,ko00190,ko00650,ko00720,ko01100,ko01110,ko01120,ko01130,ko01200,ko05134,map00020,map00190,map00650,map00720,map01100,map01110,map01120,map01130,map01200,map05134	M00009,M00011,M00149,M00173,M00374,M00376	R02164	RC00045	ko00000,ko00001,ko00002,ko01000				Archaea	23TAU@183963,2XTK0@28890,COG1053@1,arCOG00571@2157	NA|NA|NA	C	COG1053 Succinate dehydrogenase fumarate reductase, flavoprotein subunit
BABGKMDJ_00502	797114.C475_09174	2.3e-193	681.8	Halobacteria	gcvPB		1.4.4.2	ko:K00283	ko00260,ko00630,ko01100,ko01110,ko01130,ko01200,map00260,map00630,map01100,map01110,map01130,map01200		R01221,R03425	RC00022,RC00929,RC02834,RC02880	ko00000,ko00001,ko01000				Archaea	23SIK@183963,2XT3V@28890,COG1003@1,arCOG00076@2157	NA|NA|NA	E	COG1003 Glycine cleavage system protein P (pyridoxal-binding), C-terminal domain
BABGKMDJ_00503	1457250.BBMO01000001_gene387	3.3e-91	342.8	Halobacteria	ubiB			ko:K03688					ko00000				Archaea	23S8M@183963,2XT2I@28890,COG0661@1,arCOG01189@2157	NA|NA|NA	S	unusual protein kinase
BABGKMDJ_00504	1197130.BAFM01000006_gene1261	1.3e-84	320.1	Halobacteria													Archaea	23TMU@183963,2XSZQ@28890,COG3268@1,arCOG00244@2157	NA|NA|NA	S	Saccharopine dehydrogenase
BABGKMDJ_00505	795797.C497_02727	8.9e-62	243.8	Halobacteria	nadE	GO:0005575,GO:0005622,GO:0005623,GO:0005737,GO:0006139,GO:0006725,GO:0006732,GO:0006733,GO:0006753,GO:0006793,GO:0006796,GO:0006807,GO:0008150,GO:0008152,GO:0009058,GO:0009108,GO:0009117,GO:0009165,GO:0009435,GO:0009987,GO:0018130,GO:0019359,GO:0019362,GO:0019363,GO:0019438,GO:0019637,GO:0019674,GO:0034641,GO:0034654,GO:0044237,GO:0044238,GO:0044249,GO:0044271,GO:0044281,GO:0044424,GO:0044464,GO:…	6.3.1.5	ko:K01916	ko00760,ko01100,map00760,map01100	M00115	R00189	RC00100	ko00000,ko00001,ko00002,ko01000			iAF692.Mbar_A0269	Archaea	23S3I@183963,2XT7M@28890,COG0171@1,arCOG00069@2157	NA|NA|NA	H	Catalyzes the ATP-dependent amidation of deamido-NAD to form NAD. Uses ammonia as a nitrogen source
BABGKMDJ_00506	1227488.C477_05992	5.3e-19	99.8	Halobacteria	cspD3			ko:K03704					ko00000,ko03000				Archaea	23WP3@183963,2XYRC@28890,COG1278@1,arCOG02984@2157	NA|NA|NA	K	COG1278 Cold shock proteins
BABGKMDJ_00507	1227457.C451_17760	2.3e-29	134.8	Halobacteria	tfs1			ko:K03057	ko01100,map01100				br01611,ko00000,ko03021				Archaea	23X7E@183963,2XYWJ@28890,COG1594@1,arCOG00579@2157	NA|NA|NA	K	Belongs to the archaeal rpoM eukaryotic RPA12 RPB9 RPC11 RNA polymerase family
BABGKMDJ_00508	1210908.HSB1_18680	5.4e-47	194.1	Halobacteria	ashA	GO:0003674,GO:0003724,GO:0003824,GO:0004004,GO:0004386,GO:0005575,GO:0005622,GO:0005623,GO:0005737,GO:0006139,GO:0006725,GO:0006807,GO:0008026,GO:0008150,GO:0008152,GO:0008186,GO:0009987,GO:0010501,GO:0016070,GO:0016462,GO:0016787,GO:0016817,GO:0016818,GO:0016887,GO:0017111,GO:0034641,GO:0042623,GO:0043170,GO:0044237,GO:0044238,GO:0044424,GO:0044464,GO:0046483,GO:0070035,GO:0071704,GO:0090304,GO:…		ko:K03725					ko00000,ko01000				Archaea	23SJE@183963,2XUCK@28890,COG1202@1,arCOG00554@2157	NA|NA|NA	L	DEAD DEAH box helicase
BABGKMDJ_00509	224325.AF_1784	2.4e-07	61.2	Archaeoglobi	prmC	GO:0003674,GO:0003824,GO:0005575,GO:0005622,GO:0005623,GO:0005737,GO:0008150,GO:0008152,GO:0008168,GO:0008757,GO:0016740,GO:0016741,GO:0032259,GO:0044424,GO:0044464	2.1.1.297	ko:K02493			R10806	RC00003,RC03279	ko00000,ko01000,ko03012				Archaea	246BN@183980,2XWJZ@28890,COG2890@1,arCOG00109@2157	NA|NA|NA	J	PFAM methyltransferase small
BABGKMDJ_00510	1202768.JROF01000008_gene2829	2.5e-137	495.7	Halobacteria	purH		2.1.2.2,2.1.2.3,3.5.4.10	ko:K00602,ko:K01492	ko00230,ko00670,ko01100,ko01110,ko01130,ko01523,map00230,map00670,map01100,map01110,map01130,map01523	M00048	R01127,R04325,R04326,R04560	RC00026,RC00197,RC00263,RC00456,RC01128	ko00000,ko00001,ko00002,ko01000,ko04147			iAF692.Mbar_A0571	Archaea	23SVD@183963,2XT5P@28890,COG0138@1,arCOG02824@2157	NA|NA|NA	F	COG0299 Folate-dependent phosphoribosylglycinamide formyltransferase PurN
BABGKMDJ_00511	358396.C445_05368	1.4e-144	520.4	Halobacteria	folCP		2.5.1.15	ko:K00796	ko00790,ko01100,map00790,map01100	M00126,M00841	R03066,R03067	RC00121,RC00842	ko00000,ko00001,ko00002,ko01000				Archaea	23S24@183963,2XTGI@28890,COG0294@1,arCOG02817@2157	NA|NA|NA	H	COG0285 Folylpolyglutamate synthase
BABGKMDJ_00512	797209.ZOD2009_19783	2.1e-111	408.7	Halobacteria	pan			ko:K03420	ko03050,map03050	M00343			ko00000,ko00001,ko00002,ko03051				Archaea	23SAA@183963,2XTB6@28890,COG1222@1,arCOG01306@2157	NA|NA|NA	O	ATPase which is responsible for recognizing, binding, unfolding and translocation of substrate proteins into the archaeal 20S proteasome core particle. Is essential for opening the gate of the 20S proteasome via an interaction with its C- terminus, thereby allowing substrate entry and access to the site of proteolysis. Thus, the C-termini of the proteasomal ATPase function like a 'key in a lock' …
BABGKMDJ_00513	1114856.C496_22804	2.3e-101	375.9	Halobacteria													Archaea	23T26@183963,2XT62@28890,arCOG06405@1,arCOG06405@2157	NA|NA|NA	F	HTTM domain protein
BABGKMDJ_00514	1227499.C493_16160	4.9e-27	127.5	Halobacteria													Archaea	241DP@183963,2XX2D@28890,COG0589@1,arCOG02053@2157	NA|NA|NA	T	COG0589 Universal stress protein UspA and related nucleotide-binding proteins
BABGKMDJ_00515	926690.KE386573_gene2109	1.9e-204	719.2	Halobacteria	ligA		6.5.1.2	ko:K01972,ko:K10896	ko03030,ko03410,ko03420,ko03430,ko03460,map03030,map03410,map03420,map03430,map03460	M00413	R00382	RC00005	ko00000,ko00001,ko00002,ko01000,ko03032,ko03400				Archaea	23S29@183963,2XTQT@28890,COG0272@1,arCOG04754@2157	NA|NA|NA	L	DNA ligase that catalyzes the formation of phosphodiester linkages between 5'-phosphoryl and 3'-hydroxyl groups in double-stranded DNA using NAD as a coenzyme and as the energy source for the reaction. It is essential for DNA replication and repair of damaged DNA
BABGKMDJ_00516	457429.ABJI02000189_gene5987	3.4e-13	82.8	Bacteria													Bacteria	COG1520@1,COG1520@2	NA|NA|NA	S	amino acid activation for nonribosomal peptide biosynthetic process
BABGKMDJ_00517	868131.MSWAN_0600	2e-97	363.2	Methanobacteria													Archaea	23NQQ@183925,2XUVX@28890,COG1112@1,arCOG00803@2157	NA|NA|NA	L	Protein of unknown function (DUF4011)
BABGKMDJ_00518	797114.C475_21147	1.2e-68	266.2	Halobacteria													Archaea	23RYD@183963,2XT43@28890,arCOG04666@1,arCOG04666@2157	NA|NA|NA
BABGKMDJ_00519	797303.Natpe_3537	2.1e-71	275.8	Halobacteria													Archaea	23TM4@183963,2XUS6@28890,COG1250@1,arCOG00249@2157	NA|NA|NA	I	Belongs to the enoyl-CoA hydratase isomerase family
[truncated: 7,104 more rows]

## Sheet: Table S5c VirSorter2
Table S5c Provirus predicted from five Ca. Ordosarchaeia genomes
[truncated: 7 more rows]

[truncated: 1 more sheets: Table S5d DefenseFinder]
