# Supplementary material for: Members of the class Candidatus Ordosarchaeia imply an alternative evolutionary scenario from methanogens to haloarchaea
Source: ISME J. 2024 Jan 10;18(1):wrad033. doi: 10.1093/ismejo/wrad033 (PMC10873845; doi:10.1093/ismejo/wrad033)
Supplement: Table_S6_wrad033 [file table_s6_wrad033.xlsx]

## Sheet: Table S6a
	Table S6a Functional genes in the genomes of Ca. Ordosarchaeia and reference lineages as well as ancestral inference
								Frequencies in main common ancestors																	Ordosarchaeia						Hikarchaeia					Halobacteria
	Pathway	arCOG	Catalog	Protein_ arCOG	Name_ changed	Description		ApHlb (N149)	(N148)	AcsHHOM (N147)	AcMna (N124)	(N113)	AcsHHO (N146)	AcOds (N129)	(N121)	AcsHH (N145)	AcHik (N119)	AcHlb (N144)	(N141)	(N126)	AcMmb (N137)	(N133)	(N127)		Ods01	Ods02	Ods05	Ods03	Ods04		BinSanityLC-kmean-bin_57-bin_0-refined_5	UBA24	HikBin5	HikBin4		CSSed162cmA_517	CSSed162cmA_432R1	B3	ATCC 43099	AArc-S	DL-M4	Harcht-Bsk1	ZS-3	JI20-1	CGMCC 1.2049	Gabara	ZJ1	DS2	ATCC 49239
	Central carbohydrate (-related) metabolism
	Glycolysis (Embden-Meyerhof pathway), glucose => pyruvate
		arCOG04280	K	NagC	GlcK	Transcriptional regulator/sugar kinase		0.49	0.01	0.02	0.03	0.04	0.11	0.03	0.01	0.18	0.02	0.54	0.04	0.02	0.34	0.36	0.63														GDKDNAOF_00164|GDKDNAOF_02436|GDKDNAOF_01078	MBIKJAFF_03064	PFGHHLPM_03901|PFGHHLPM_02554	EDPDOCCL_02369	JNLIIJEK_00372	EFNLCPFP_02439|EFNLCPFP_02937	LDLJBNGG_02974	DOKFBJFB_00279	FAHHOCIA_01266		IFHIANLL_00694	BEGLHMHL_00410	EFPKCLME_00047
		arCOG00052	G	Pgi	Pgi	Glucose-6-phosphate isomerase		0	0.03	0.79	1.01	1.02	1	1	1.01	1.02	1	1.04	0	0	0	0	0		OOCGLFCG_00768	GGMCKAFB_00128	BABGKMDJ_00688	CFNIDHKE_01263|CFNIDHKE_01339			BFNIKKKM_00724	PDMCKIGD_00434	GAHKNJLD_01085	KIFLFCMF_00565		NKOJNBKP_01858	GDKDNAOF_00193	MBIKJAFF_00930	PFGHHLPM_02757	EDPDOCCL_00751	JNLIIJEK_02604	EFNLCPFP_02738	LDLJBNGG_00477	DOKFBJFB_02277	FAHHOCIA_00463	BLKHGAFO_02529	IFHIANLL_03040	BEGLHMHL_01966	EFPKCLME_02335
		arCOG02602	G	OxdD	OxdD	Oxalate decarboxylase/archaeal phosphoglucose isomerase, cupin superfamily		0	0.01	0	0	0	0	0	0	0	0	0	0.38	0.99	0.57	1	1.01
		arCOG03640	G	PfkA	PfkA1	6-phosphofructokinase		0	0	0	0	0	0	0	0	0	0	0	0.01	0.01	0.02	0.06	0.14
		arCOG03641	G	PfkA	PfkA2	6-phosphofructokinase		0.01	0.04	0.01	0	0	0.01	0.01	0	0	0.01	0.01	0.1	0.53	0.04	0.05	0.12
		arCOG07500	G	Fba	Fba	Fructose/tagatose bisphosphate aldolase		0	0	0.01	0.01	0.01	0.01	0	0.01	0.04	0.01	0.12	0	0.03	0	0.01	0.01															MBIKJAFF_03196		EDPDOCCL_00060							IFHIANLL_01354	BEGLHMHL_01498
		arCOG01087	G	TpiA	TpiA	Triosephosphate isomerase		1.01	1.01	1.05	1.18	0.94	1.05	1.04	1.19	1.1	1.03	1.34	1	1.15	0.97	1.01	1.06		OOCGLFCG_00318|OOCGLFCG_01924	GGMCKAFB_00118	BABGKMDJ_00176	CFNIDHKE_01108	NCDDHKDC_01259|NCDDHKDC_00849		BFNIKKKM_00709	PDMCKIGD_00484	GAHKNJLD_00633			NKOJNBKP_01179	GDKDNAOF_00387|GDKDNAOF_02324	MBIKJAFF_01503	PFGHHLPM_00611|PFGHHLPM_01277	EDPDOCCL_01398	JNLIIJEK_01439	EFNLCPFP_00396	LDLJBNGG_01649|LDLJBNGG_03181	DOKFBJFB_01210	FAHHOCIA_01116	BLKHGAFO_01104|BLKHGAFO_01882	IFHIANLL_00493	BEGLHMHL_02107|BEGLHMHL_01303	EFPKCLME_00701
		arCOG00493	G	GapA	GapA	Glyceraldehyde-3-phosphate dehydrogenase/erythrose-4-phosphate dehydrogenase		1.09	1.14	1.11	1.09	1.06	1.09	1.05	1.05	1.11	1.07	0.76	1.14	1.11	1.31	1.59	1.4		OOCGLFCG_01302	GGMCKAFB_00931	BABGKMDJ_00568		NCDDHKDC_00911		BFNIKKKM_01309	PDMCKIGD_01023	GAHKNJLD_00183			NKOJNBKP_00023	GDKDNAOF_01636	MBIKJAFF_02948	PFGHHLPM_03854|PFGHHLPM_02176	EDPDOCCL_00757|EDPDOCCL_00756	JNLIIJEK_00301	EFNLCPFP_00439|EFNLCPFP_00440	LDLJBNGG_00103	DOKFBJFB_00283	FAHHOCIA_02753|FAHHOCIA_02827	BLKHGAFO_00007	IFHIANLL_02132	BEGLHMHL_00489|BEGLHMHL_00485	EFPKCLME_01707|EFPKCLME_02423
		arCOG00496	G	Pgk	Pgk	3-phosphoglycerate kinase		0.9	1.2	1.15	0.79	1.01	1.11	1.04	1.05	1.18	1.05	1.29	1.23	1.34	1	1.07	1.27		OOCGLFCG_00988	GGMCKAFB_02183	BABGKMDJ_01315		NCDDHKDC_01090		BFNIKKKM_00146	PDMCKIGD_00529	GAHKNJLD_00589	KIFLFCMF_00643			GDKDNAOF_01637	MBIKJAFF_02946	PFGHHLPM_03855|PFGHHLPM_03383	EDPDOCCL_00758	JNLIIJEK_00303	EFNLCPFP_00441	LDLJBNGG_01477	DOKFBJFB_01508	FAHHOCIA_02828	BLKHGAFO_02094	IFHIANLL_00993	BEGLHMHL_00488	EFPKCLME_02424
		arCOG01696	G	ApgM	ApgM	2,3-bisphosphoglycerate-independent phosphoglycerate mutase		1.53	1.79	0.72	1.09	1.11	0.08	0.06	0.07	0.02	0.05	0.01	2.26	2.68	2.03	1.99	2.19
		arCOG01993	G	GpmA	GpmA	Phosphoglycerate mutase 1		0.01	0.01	0	0	0	0	0	0	0	0	0	0.04	0.01	0.21	0.97	1
		arCOG03068	G	GpmI	GpmI	Phosphoglyceromutase		0	0	0.08	0	0	0.92	1	1	0.94	1.02	0.9	0	0	0	0	0		OOCGLFCG_01685	GGMCKAFB_01464			NCDDHKDC_01157		BFNIKKKM_01131	PDMCKIGD_00342	GAHKNJLD_00026	KIFLFCMF_00686		NKOJNBKP_01262		MBIKJAFF_01338	PFGHHLPM_02308	EDPDOCCL_02863	JNLIIJEK_02568	EFNLCPFP_02409	LDLJBNGG_00676	DOKFBJFB_02202	FAHHOCIA_00635	BLKHGAFO_00996	IFHIANLL_02285	BEGLHMHL_02532	EFPKCLME_01892
		arCOG01169	G	Eno	Eno	Enolase		1.23	1.4	1.59	1.63	1.1	1.1	1.1	1.1	1.04	1.08	1.05	1.13	1.26	1.11	1.64	1.96		OOCGLFCG_01411	GGMCKAFB_00911	BABGKMDJ_00314	CFNIDHKE_01225	NCDDHKDC_00948		BFNIKKKM_01290	PDMCKIGD_00996	GAHKNJLD_00213	KIFLFCMF_00960		NKOJNBKP_00583	GDKDNAOF_00005	MBIKJAFF_01773	PFGHHLPM_00437	EDPDOCCL_00677	JNLIIJEK_01600	EFNLCPFP_01067	LDLJBNGG_02049	DOKFBJFB_01749	FAHHOCIA_00838	BLKHGAFO_01441	IFHIANLL_02948	BEGLHMHL_02796	EFPKCLME_01866
		arCOG04120	G	PykF	PykF	Pyruvate kinase		0.18	0.18	0.31	0.16	0.36	0.49	0.05	0.02	0.99	1	1.01	0.06	0.08	0.03	0.05	0.17									PDMCKIGD_01177	GAHKNJLD_00074	KIFLFCMF_00247		NKOJNBKP_00158	GDKDNAOF_02763	MBIKJAFF_02666	PFGHHLPM_02651	EDPDOCCL_02375	JNLIIJEK_00873	EFNLCPFP_01850	LDLJBNGG_02656	DOKFBJFB_00461	FAHHOCIA_01265	BLKHGAFO_00889	IFHIANLL_02595	BEGLHMHL_00813	EFPKCLME_00579
	Gluconeogenesis, oxaloacetate (or pyruvate) => fructose-6P
		arCOG06073	C	PckA	PckA	Phosphoenolpyruvate carboxykinase (ATP)		0.02	0.05	0.07	0.03	0.02	0.25	0.21	1.01	0.67	1.01	0.61	0	0.05	0.01	0	0		OOCGLFCG_00027	GGMCKAFB_01112	BABGKMDJ_00167	CFNIDHKE_00665	NCDDHKDC_00351			PDMCKIGD_01018	GAHKNJLD_00189			NKOJNBKP_00159		MBIKJAFF_01824	PFGHHLPM_03566		JNLIIJEK_03143		LDLJBNGG_00635	DOKFBJFB_02766					EFPKCLME_02284
		arCOG01111	G	PpsA	PpsA1	Phosphoenolpyruvate synthase/pyruvate phosphate dikinase		0.89	0.97	1.08	1.2	0.99	1	1	1.04	1.03	1.05	1.04	1.03	1.36	0.97	1.02	1.1		OOCGLFCG_00580	GGMCKAFB_01745	BABGKMDJ_00549	CFNIDHKE_01360	NCDDHKDC_00153		BFNIKKKM_01575	PDMCKIGD_01179	GAHKNJLD_00072			NKOJNBKP_01190		MBIKJAFF_02661	PFGHHLPM_03890|PFGHHLPM_02644	EDPDOCCL_02051	JNLIIJEK_00865	EFNLCPFP_00818	LDLJBNGG_02677|LDLJBNGG_03853	DOKFBJFB_00467	FAHHOCIA_02342	BLKHGAFO_00614	IFHIANLL_02918	BEGLHMHL_00819	EFPKCLME_00610
		arCOG01114	G	PpsA	PpsA2	Phosphoenolpyruvate synthase/pyruvate phosphate dikinase		0.01	0.01	0.01	0	0.04	0.04	0.03	0.06	0.06	0	0.07	0.04	0.12	0.05	0.13	0.46			GGMCKAFB_01809												MBIKJAFF_00633					LDLJBNGG_01978			BLKHGAFO_00990	IFHIANLL_01592		EFPKCLME_00525
		arCOG04603	G	Fbp	Fbp	Fructose-1,6-bisphosphatase		0	0.03	0.05	0.01	0.01	0.36	0.37	0.99	0.82	1.01	0.74	0.11	0	0.84	0.94	1.01		OOCGLFCG_01854	GGMCKAFB_00483	BABGKMDJ_00726	CFNIDHKE_01688	NCDDHKDC_00170			PDMCKIGD_00168	GAHKNJLD_00706	KIFLFCMF_00723		NKOJNBKP_01932		MBIKJAFF_02326	PFGHHLPM_03888|PFGHHLPM_02356	EDPDOCCL_00624|EDPDOCCL_00552	JNLIIJEK_01168	EFNLCPFP_02697	LDLJBNGG_01706	DOKFBJFB_00962	FAHHOCIA_01430|FAHHOCIA_01758	BLKHGAFO_00813	IFHIANLL_00529	BEGLHMHL_02132|BEGLHMHL_01448	EFPKCLME_02510
		arCOG04180	G	-	Fbp2	Bifunctional fructose-1,6-bisphosphate aldolase/phosphatase FBPA/FBPase		0.25	0.17	0.14	1	1	0.07	0.12	0	0.05	0.01	0.06	0.3	0.66	0.28	0.28	0.88								BFNIKKKM_00352						GDKDNAOF_01007
	Pyruvate oxidation, pyruvate => acetyl-CoA
		arCOG01054	C	AcoA	AcoA	Pyruvate/2-oxoglutarate/acetoin dehydrogenase complex, dehydrogenase (E1) component, eukaryotic type, alpha subunit		0	0.01	0.02	0.01	0.01	0.1	0.22	0.99	0.25	0.03	1.06	0.01	0.03	0.02	0	0		OOCGLFCG_01695	GGMCKAFB_00586	BABGKMDJ_00714									NKOJNBKP_01820|NKOJNBKP_00442	GDKDNAOF_03090	MBIKJAFF_01006|MBIKJAFF_00465|MBIKJAFF_00461|MBIKJAFF_00030	PFGHHLPM_03955|PFGHHLPM_01699|PFGHHLPM_04094	EDPDOCCL_00309|EDPDOCCL_00433	JNLIIJEK_00145|JNLIIJEK_02724|JNLIIJEK_02675|JNLIIJEK_03380	EFNLCPFP_00476|EFNLCPFP_01955	LDLJBNGG_00684|LDLJBNGG_03383|LDLJBNGG_02147	DOKFBJFB_02233|DOKFBJFB_00019	FAHHOCIA_00217|FAHHOCIA_00910|FAHHOCIA_03452	BLKHGAFO_00291|BLKHGAFO_01284	IFHIANLL_01881|IFHIANLL_03013|IFHIANLL_02446|IFHIANLL_03225	BEGLHMHL_02214|BEGLHMHL_02614|BEGLHMHL_00677|BEGLHMHL_02979	EFPKCLME_00749|EFPKCLME_00148
		arCOG01052	C	AcoB	AcoB	Pyruvate/2-oxoglutarate/acetoin dehydrogenase complex, dehydrogenase (E1) component		0.01	0.03	0.05	0.01	0.01	0.03	0.15	0.88	0.04	0.01	0.14	0.04	0.02	0	0	0.01		OOCGLFCG_01696	GGMCKAFB_00587		CFNIDHKE_01366									GDKDNAOF_03089	MBIKJAFF_00466|MBIKJAFF_00031	PFGHHLPM_03956|PFGHHLPM_01698|PFGHHLPM_04095	EDPDOCCL_00308	JNLIIJEK_00144|JNLIIJEK_02725|JNLIIJEK_03379	EFNLCPFP_01956	LDLJBNGG_03382	DOKFBJFB_00018	FAHHOCIA_03451|FAHHOCIA_00216	BLKHGAFO_00290	IFHIANLL_03014|IFHIANLL_02447|IFHIANLL_03224	BEGLHMHL_02615|BEGLHMHL_00676|BEGLHMHL_02980	EFPKCLME_00149
		arCOG01706	C	AceF	AceF1	Pyruvate/2-oxoglutarate dehydrogenase complex, dihydrolipoamide acyltransferase (E2) component or related enzyme		0	0	0	0.01	0.01	0.03	0.13	1	0.05	0.01	0.32	0	0.01	0	0.05	0		OOCGLFCG_01697	GGMCKAFB_00588	BABGKMDJ_00656		NCDDHKDC_01225								GDKDNAOF_03375|GDKDNAOF_03088	MBIKJAFF_00468|MBIKJAFF_00032	PFGHHLPM_04097|PFGHHLPM_01697	EDPDOCCL_01371|EDPDOCCL_00307	JNLIIJEK_00143	EFNLCPFP_01760|EFNLCPFP_01957	LDLJBNGG_00566|LDLJBNGG_03381	DOKFBJFB_00017	FAHHOCIA_03450|FAHHOCIA_00215	BLKHGAFO_00289	IFHIANLL_02448|IFHIANLL_03015|IFHIANLL_03222	BEGLHMHL_00674|BEGLHMHL_02981	EFPKCLME_00150
		arCOG02700	C	AceF	AceF2	Pyruvate/2-oxoglutarate dehydrogenase complex, dihydrolipoamide acyltransferase (E2) component (C-terminal fragment)		0	0.01	0	0.01	0.02	0	0	0	0	0	0	0.01	0.02	0.01	0	0																PFGHHLPM_04096									BEGLHMHL_02616
		arCOG01068	C	Lpd	Lpd	Pyruvate/2-oxoglutarate dehydrogenase complex, dihydrolipoamide dehydrogenase (E3) component or related enzyme		0.16	0.49	0.83	0.96	1.04	1.16	1.48	2.43	1.51	1.08	2.69	0.37	0.44	0.73	0.92	1.16		OOCGLFCG_00221|OOCGLFCG_01698	GGMCKAFB_00995|GGMCKAFB_00589	BABGKMDJ_00655|BABGKMDJ_01291	CFNIDHKE_00347|CFNIDHKE_01639	NCDDHKDC_00685		BFNIKKKM_00490|BFNIKKKM_01770|BFNIKKKM_01736|BFNIKKKM_01769	PDMCKIGD_00005	GAHKNJLD_00268	KIFLFCMF_00369		NKOJNBKP_00066|NKOJNBKP_00458|NKOJNBKP_00067	GDKDNAOF_01154|GDKDNAOF_03464|GDKDNAOF_03320|GDKDNAOF_00232	MBIKJAFF_02916|MBIKJAFF_00033	PFGHHLPM_01696|PFGHHLPM_01837|PFGHHLPM_03689	EDPDOCCL_02159|EDPDOCCL_00304|EDPDOCCL_01473	JNLIIJEK_00142|JNLIIJEK_00497	EFNLCPFP_01123|EFNLCPFP_01129|EFNLCPFP_01961	LDLJBNGG_03378|LDLJBNGG_02619|LDLJBNGG_00005	DOKFBJFB_00016|DOKFBJFB_00333	FAHHOCIA_03449|FAHHOCIA_00213|FAHHOCIA_00616	BLKHGAFO_00053	IFHIANLL_00336|IFHIANLL_02063|IFHIANLL_03016	BEGLHMHL_02982	EFPKCLME_02902|EFPKCLME_00151|EFPKCLME_03045|EFPKCLME_03043|EFPKCLME_01279
		arCOG01606	C	PorA	PorA1	Pyruvate:ferredoxin oxidoreductase or related 2-oxoacid:ferredoxin oxidoreductase, alpha subunit and gamma		0.42	0.48	0.61	0.63	1.01	1.13	1.04	1.04	1.63	2.04	1.67	0.38	0.12	0.42	1	1.18		OOCGLFCG_01840	GGMCKAFB_02379|GGMCKAFB_01378	BABGKMDJ_01342	CFNIDHKE_00320	NCDDHKDC_01163		BFNIKKKM_00343	PDMCKIGD_01138|PDMCKIGD_01012	GAHKNJLD_00196|GAHKNJLD_00111	KIFLFCMF_00127		NKOJNBKP_00826	GDKDNAOF_00596|GDKDNAOF_01038	MBIKJAFF_02918|MBIKJAFF_01645	PFGHHLPM_00559|PFGHHLPM_02424	EDPDOCCL_01993|EDPDOCCL_02304	JNLIIJEK_00585|JNLIIJEK_01256	EFNLCPFP_00538|EFNLCPFP_02751	LDLJBNGG_02032|LDLJBNGG_02629	DOKFBJFB_00521|DOKFBJFB_01732	FAHHOCIA_01377|FAHHOCIA_01876	BLKHGAFO_00632|BLKHGAFO_02052	IFHIANLL_00126|IFHIANLL_02563	BEGLHMHL_01308|BEGLHMHL_00891	EFPKCLME_00908|EFPKCLME_00947
		arCOG01607	C	PorA	PorA2	Pyruvate:ferredoxin oxidoreductase or related 2-oxoacid:ferredoxin oxidoreductase, alpha subunit		0.07	0.01	0.01	0	0	0.07	0.26	0.04	0	0.01	0	0.15	0	0.84	0.96	1.07								BFNIKKKM_02066
		arCOG01608	C	PorA	PorA3	Pyruvate:ferredoxin oxidoreductase or related 2-oxoacid:ferredoxin oxidoreductase, alpha subunit		1.94	1.65	1.01	1.05	1.24	0.07	0.07	0.05	0.02	0.04	0.01	1.77	2.02	1.72	2.07	2.21
		arCOG01599	C	PorB	PorB1	Pyruvate:ferredoxin oxidoreductase or related 2-oxoacid:ferredoxin oxidoreductase, beta subunit		0.95	0.86	0.8	0.53	1.02	1	1.05	1.03	1.57	2.01	1.71	0.76	0.35	1.22	1.98	2.04		OOCGLFCG_01839	GGMCKAFB_02380	BABGKMDJ_00330	CFNIDHKE_01819			BFNIKKKM_02067	PDMCKIGD_01011|PDMCKIGD_01137	GAHKNJLD_00197|GAHKNJLD_00112	KIFLFCMF_00128		NKOJNBKP_00827	GDKDNAOF_00595|GDKDNAOF_01037	MBIKJAFF_02919|MBIKJAFF_01646	PFGHHLPM_00558|PFGHHLPM_02423	EDPDOCCL_02303|EDPDOCCL_01994	JNLIIJEK_00584|JNLIIJEK_01255	EFNLCPFP_00537|EFNLCPFP_02750	LDLJBNGG_02031|LDLJBNGG_02628	DOKFBJFB_00522|DOKFBJFB_01731	FAHHOCIA_01378|FAHHOCIA_01877	BLKHGAFO_00633|BLKHGAFO_01524|BLKHGAFO_02051	IFHIANLL_00125|IFHIANLL_02562	BEGLHMHL_01307|BEGLHMHL_00890	EFPKCLME_00907|EFPKCLME_00946
		arCOG01601	C	PorB	PorB2	Pyruvate:ferredoxin oxidoreductase or related 2-oxoacid:ferredoxin oxidoreductase, beta subunit		1.2	1.51	0.61	1.01	1	0.05	0.02	0.04	0.01	0.01	0	2.22	2.1	2	2.01	2.17
		arCOG01605	C	PorD	PorD	Pyruvate:ferredoxin oxidoreductase or related 2-oxoacid:ferredoxin oxidoreductase, delta subunit		1.32	1.26	0.97	1.13	1.19	0.03	0.01	0.01	0.01	0	0	1.22	1.4	1.78	2.13	2.36
		arCOG01600	C	PorG	PorG1	Pyruvate:ferredoxin oxidoreductase or related 2-oxoacid:ferredoxin oxidoreductase, beta and gamma subunit		0	0	0	0	0	0	0	0	0	0	0	0	0	0	0	0
		arCOG01602	C	PorG	PorG2	Pyruvate:ferredoxin oxidoreductase or related 2-oxoacid:ferredoxin oxidoreductase, gamma subunit		0.66	0.13	0.06	0	0	0.06	0.29	0.07	0	0.01	0.02	0.36	0.19	1.95	2.01	2.16								BFNIKKKM_02068
		arCOG01603	C	PorG	PorG3	Pyruvate:ferredoxin oxidoreductase or related 2-oxoacid:ferredoxin oxidoreductase, gamma subunit		1.34	1.63	0.85	1.01	1	0.11	0.02	0.01	0.02	0.01	0	1.97	2.5	1.83	2.28	2.64
	Pyruvate metabolism
		arCOG00853	C	SfcA	SfcA	Malic enzyme		1.21	0.98	1.07	1.05	1.11	1.28	1.12	1.03	1.35	1.04	1.39	0.95	0.77	0.97	1.19	0.91		OOCGLFCG_00602	GGMCKAFB_01618	BABGKMDJ_00862	CFNIDHKE_00100	NCDDHKDC_00421		BFNIKKKM_01075	PDMCKIGD_00601	GAHKNJLD_00503	KIFLFCMF_00379		NKOJNBKP_01801	GDKDNAOF_00463	MBIKJAFF_01982	PFGHHLPM_00509	EDPDOCCL_02409	JNLIIJEK_02168	EFNLCPFP_01787	LDLJBNGG_00964	DOKFBJFB_01938	FAHHOCIA_02305	BLKHGAFO_00067|BLKHGAFO_00902	IFHIANLL_01943	BEGLHMHL_02446|BEGLHMHL_02162	EFPKCLME_01554
		arCOG01590	I	AccC	AccC	Biotin carboxylase		0.74	0.75	0.35	0.43	0.07	0.06	0.04	0	0.03	0.02	0.07	0.87	0.93	0.62	1.03	1.14
		arCOG02095	C	OadA1	OadA1	Pyruvate/oxaloacetate carboxyltransferase		0.89	0.88	0.75	0.78	0.02	0.01	0.01	0.02	0.01	0.02	0	1.01	1.01	1	1	1															MBIKJAFF_00445									IFHIANLL_02085
	Citrate cycle (TCA cycle, Krebs cycle)
		arCOG04237	C	GltA	GltA	Citrate synthase		0.9	0.9	1	0.06	0.02	1.69	1.89	2.05	1.07	1	1.04	0.04	0.02	0.03	0.01	0		OOCGLFCG_01077|OOCGLFCG_01855	GGMCKAFB_00486|GGMCKAFB_01634	BABGKMDJ_00785|BABGKMDJ_00723	CFNIDHKE_00084|CFNIDHKE_01030	NCDDHKDC_00171		BFNIKKKM_01229	PDMCKIGD_00769	GAHKNJLD_00654	KIFLFCMF_00706		NKOJNBKP_01239	GDKDNAOF_02781	MBIKJAFF_00311	PFGHHLPM_02465|PFGHHLPM_01499|PFGHHLPM_02462	EDPDOCCL_02941	JNLIIJEK_02504|JNLIIJEK_02816	EFNLCPFP_00604|EFNLCPFP_01834	LDLJBNGG_03357	DOKFBJFB_02374	FAHHOCIA_02969	BLKHGAFO_00673	IFHIANLL_02826|IFHIANLL_00299	BEGLHMHL_00473	EFPKCLME_00741
		arCOG01697	C	AcnA	AcnA	Aconitase A		0.01	0.02	0.13	0.04	0	0.64	0.85	1.04	1.02	1	1.93	0.03	0.34	0.01	0.01	0.01		OOCGLFCG_01224	GGMCKAFB_00741|GGMCKAFB_00853	BABGKMDJ_01226|BABGKMDJ_01068	CFNIDHKE_00516|CFNIDHKE_01066			BFNIKKKM_01332	PDMCKIGD_00129	GAHKNJLD_01049	KIFLFCMF_00915		NKOJNBKP_00268|NKOJNBKP_01331	GDKDNAOF_02741|GDKDNAOF_01696	MBIKJAFF_02683	PFGHHLPM_03036|PFGHHLPM_01355	EDPDOCCL_02663	JNLIIJEK_00445	EFNLCPFP_01985	LDLJBNGG_00044	DOKFBJFB_03258|DOKFBJFB_00102	FAHHOCIA_02662	BLKHGAFO_00209|BLKHGAFO_01010	IFHIANLL_00723|IFHIANLL_02423|IFHIANLL_01775	BEGLHMHL_01954|BEGLHMHL_00549	EFPKCLME_03089|EFPKCLME_00104
		arCOG01164	C	Icd	Icd	Isocitrate dehydrogenase		0.89	0.88	0.95	0.28	0.03	1.17	1.91	1.98	0.91	0.93	0.87	0.27	0.45	0.01	0	0		OOCGLFCG_00727	GGMCKAFB_00625	BABGKMDJ_00418	CFNIDHKE_01438	NCDDHKDC_00142		BFNIKKKM_01234|BFNIKKKM_00163	PDMCKIGD_00732	GAHKNJLD_00620	KIFLFCMF_00404		NKOJNBKP_01773		MBIKJAFF_01324	PFGHHLPM_02986	EDPDOCCL_02846	JNLIIJEK_02550	EFNLCPFP_00582	LDLJBNGG_00494	DOKFBJFB_02192	FAHHOCIA_00650	BLKHGAFO_01229	IFHIANLL_02831	BEGLHMHL_02608	EFPKCLME_02379
		arCOG01337	C	SucC	SucC	Succinyl-CoA synthetase, beta subunit		0.47	0.22	0.16	0.04	0.05	0.32	1.04	1.02	0.53	1.04	0.71	0.21	0.3	0.41	0.99	1.07		OOCGLFCG_01774	GGMCKAFB_01188		CFNIDHKE_01775			BFNIKKKM_02196	PDMCKIGD_00586	GAHKNJLD_00487	KIFLFCMF_00543		NKOJNBKP_00255	GDKDNAOF_02827	MBIKJAFF_01391	PFGHHLPM_00745	EDPDOCCL_00860	JNLIIJEK_01460	EFNLCPFP_02192	LDLJBNGG_01155	DOKFBJFB_01867	FAHHOCIA_01175	BLKHGAFO_02210	IFHIANLL_00765	BEGLHMHL_02479	EFPKCLME_02253
		arCOG01339	C	SucD	SucD	Succinyl-CoA synthetase, alpha subunit		0.95	0.81	0.78	0.1	0.07	1.03	1.02	1.02	1.05	1.24	1.1	0.49	0.38	0.83	0.84	0.97		OOCGLFCG_01775	GGMCKAFB_01187			NCDDHKDC_01646		BFNIKKKM_02197	PDMCKIGD_00585	GAHKNJLD_00486	KIFLFCMF_00544		NKOJNBKP_00256	GDKDNAOF_02828	MBIKJAFF_01390	PFGHHLPM_00744	EDPDOCCL_00861	JNLIIJEK_01461	EFNLCPFP_02191	LDLJBNGG_01154	DOKFBJFB_01868	FAHHOCIA_01174	BLKHGAFO_02209	IFHIANLL_00766	BEGLHMHL_02478	EFPKCLME_02254
		arCOG00571	C	SdhA	SdhA1	Succinate dehydrogenase/fumarate reductase, flavoprotein subunit		0.71	0.16	0.2	0.08	0.04	0.78	1.04	1.04	1.3	1.21	1.73	0.19	0.04	0.94	1.02	1.2		OOCGLFCG_00704	GGMCKAFB_00601	BABGKMDJ_00498		NCDDHKDC_00393		BFNIKKKM_01326	PDMCKIGD_00513	GAHKNJLD_00225	KIFLFCMF_00146		NKOJNBKP_02042	GDKDNAOF_02194|GDKDNAOF_00569	MBIKJAFF_01805|MBIKJAFF_03547	PFGHHLPM_03176	EDPDOCCL_01961|EDPDOCCL_02384	JNLIIJEK_01320	EFNLCPFP_00982	LDLJBNGG_01362	DOKFBJFB_01464	FAHHOCIA_00903|FAHHOCIA_01724	BLKHGAFO_02163	IFHIANLL_01050	BEGLHMHL_04021|BEGLHMHL_02830	EFPKCLME_01116|EFPKCLME_02033
		arCOG00573	C	SdhA	SdhA2	Succinate dehydrogenase/fumarate reductase, flavoprotein subunit		1	0	0	0	0	0	0	0	0	0	0	0	0	0	0	0
		arCOG00962	C	FrdB	FrdB	Succinate dehydrogenase/fumarate reductase, Fe-S protein subunit		0.53	0.41	0.82	0.63	0.08	1.32	1.05	1.01	1.65	0.97	1.67	0.06	0.02	0	0.01	0.01		OOCGLFCG_00705	GGMCKAFB_00602	BABGKMDJ_00824		NCDDHKDC_00392		BFNIKKKM_01327	PDMCKIGD_00512	GAHKNJLD_00226	KIFLFCMF_00147		NKOJNBKP_02043	GDKDNAOF_02193|GDKDNAOF_00570	MBIKJAFF_01806	PFGHHLPM_03175	EDPDOCCL_01960	JNLIIJEK_01321	EFNLCPFP_00983	LDLJBNGG_01361	DOKFBJFB_01463	FAHHOCIA_01722	BLKHGAFO_02164	IFHIANLL_00266	BEGLHMHL_02831	EFPKCLME_02032
		arCOG02244	C	SdhC	SdhC	Succinate dehydrogenase/fumarate reductase, cytochrome b subunit		0.58	0.43	0.59	0.07	0.01	0.98	0.99	1.01	0.97	0	1.01	0.02	0	0	0.01	0		OOCGLFCG_00707	GGMCKAFB_00604	BABGKMDJ_00822		NCDDHKDC_00390		BFNIKKKM_01329					NKOJNBKP_02045	GDKDNAOF_00572	MBIKJAFF_01808	PFGHHLPM_03173	EDPDOCCL_01958	JNLIIJEK_01323	EFNLCPFP_00985	LDLJBNGG_01359	DOKFBJFB_01461	FAHHOCIA_01720	BLKHGAFO_02166	IFHIANLL_00268	BEGLHMHL_02833	EFPKCLME_02030
		arCOG04162	C	SdhD	SdhD	Succinate dehydrogenase, hydrophobic anchor subunit		0.45	0.33	0.41	0.1	0.01	0.92	1	1	0.88	0.11	0.97	0.07	0	0	0	0		OOCGLFCG_00706	GGMCKAFB_00603	BABGKMDJ_00823		NCDDHKDC_00391		BFNIKKKM_01328					NKOJNBKP_02044	GDKDNAOF_00571	MBIKJAFF_01807	PFGHHLPM_03174	EDPDOCCL_01959	JNLIIJEK_01322	EFNLCPFP_00984	LDLJBNGG_01360	DOKFBJFB_01462	FAHHOCIA_01721	BLKHGAFO_02165	IFHIANLL_00267	BEGLHMHL_02832	EFPKCLME_02031
		arCOG04406	C	FumA	FumA	Tartrate dehydratase beta subunit/Fumarate hydratase class I, C-terminal domain		0.52	0.43	0.35	0.49	1.01	0.02	0.01	0.02	0.01	0.01	0.01	0.39	0.52	0.35	0.79	1.17
		arCOG04407	C	TtdA	TtdA	Tartrate dehydratase alpha subunit/Fumarate hydratase class I, N-terminal domain		0.28	0.35	0.14	0.37	0.98	0	0	0	0	0	0.01	0.63	0.63	0.98	0.97	0.98
		arCOG01749	C	FumC	FumC	Fumarase		0.12	0.32	0.85	0.83	0.01	1	1	1	0.99	1.06	0.93	0.16	0.28	0.08	0.27	0.03		OOCGLFCG_00060	GGMCKAFB_01072	BABGKMDJ_01193				BFNIKKKM_00034|BFNIKKKM_02039	PDMCKIGD_01105		KIFLFCMF_00802|KIFLFCMF_00213				MBIKJAFF_01532	PFGHHLPM_03655	EDPDOCCL_01428	JNLIIJEK_01673	EFNLCPFP_00041	LDLJBNGG_01963	DOKFBJFB_01331	FAHHOCIA_00796	BLKHGAFO_01914	IFHIANLL_00436	BEGLHMHL_02923	EFPKCLME_02251
		arCOG00246	C	Mdh	Mdh	Malate/lactate dehydrogenase		0.76	0.95	1.09	1.23	1.03	1.04	1.01	1.02	1.09	1.44	1.05	1.03	0.16	1.83	2.02	2.02		OOCGLFCG_01883	GGMCKAFB_00260		CFNIDHKE_00787	NCDDHKDC_01668|NCDDHKDC_00188		BFNIKKKM_01349	PDMCKIGD_01120|PDMCKIGD_00034	GAHKNJLD_00145	KIFLFCMF_00806|KIFLFCMF_00016		NKOJNBKP_00285	GDKDNAOF_02115	MBIKJAFF_03552|MBIKJAFF_00160	PFGHHLPM_02008	EDPDOCCL_00140	JNLIIJEK_03277	EFNLCPFP_01161	LDLJBNGG_03433	DOKFBJFB_02696	FAHHOCIA_03134	BLKHGAFO_00260	IFHIANLL_02161	BEGLHMHL_03030|BEGLHMHL_00216	EFPKCLME_02700
	Pentose phosphate pathway (Pentose phosphate cycle)
		arCOG04704	M	WcaG	WcaG	Nucleoside-diphosphate-sugar epimerase		0.02	0.03	0.06	0.02	0	0.22	0	0	1.36	1.07	2.99	0.01	0	0	0	0									PDMCKIGD_00155	GAHKNJLD_00719	KIFLFCMF_00881		NKOJNBKP_00059	GDKDNAOF_02308|GDKDNAOF_00770|GDKDNAOF_01939|GDKDNAOF_02256	MBIKJAFF_02976	PFGHHLPM_01186|PFGHHLPM_02290	EDPDOCCL_02753	JNLIIJEK_00246	EFNLCPFP_01053|EFNLCPFP_01932|EFNLCPFP_02393	LDLJBNGG_03697	DOKFBJFB_00310	FAHHOCIA_02782	BLKHGAFO_00158	IFHIANLL_00887|IFHIANLL_00366|IFHIANLL_02405	BEGLHMHL_03213|BEGLHMHL_03149|BEGLHMHL_00612|BEGLHMHL_00520	EFPKCLME_00126|EFPKCLME_02509
		arCOG00248	G	Gnd	Gnd	Predicted 6-phosphogluconate dehydrogenase		0.08	0.34	0.43	0.01	0	0.99	1.19	1.02	0.99	1	0.99	0.31	0.42	0.01	0.01	0		OOCGLFCG_01313	GGMCKAFB_01384	BABGKMDJ_00347	CFNIDHKE_00326	NCDDHKDC_01334		BFNIKKKM_02401	PDMCKIGD_00671	GAHKNJLD_00999	KIFLFCMF_00497		NKOJNBKP_00843	GDKDNAOF_02245	MBIKJAFF_02999	PFGHHLPM_01359	EDPDOCCL_02146	JNLIIJEK_00461	EFNLCPFP_00091	LDLJBNGG_03714	DOKFBJFB_00088	FAHHOCIA_02682	BLKHGAFO_00145	IFHIANLL_01351|IFHIANLL_02511	BEGLHMHL_01828	EFPKCLME_01638
		arCOG01122	G	RpiA	RpiA	Ribose 5-phosphate isomerase		0.86	0.95	1.03	1.12	1.02	1.01	1.01	1	1.05	1.01	1.41	0.98	1.01	0.62	0.73	1.07		OOCGLFCG_00733	GGMCKAFB_00191	BABGKMDJ_00832	CFNIDHKE_01452	NCDDHKDC_00708		BFNIKKKM_01146	PDMCKIGD_00907	GAHKNJLD_00766	KIFLFCMF_00492		NKOJNBKP_00175	GDKDNAOF_03534	MBIKJAFF_00225	PFGHHLPM_01978	EDPDOCCL_03108	JNLIIJEK_00027	EFNLCPFP_01786	LDLJBNGG_03596	DOKFBJFB_02647	FAHHOCIA_03025	BLKHGAFO_00407	IFHIANLL_02512	BEGLHMHL_00197	EFPKCLME_02683
		arCOG01051	G	TktA2	TktA2	Transketolase, C-terminal subunit		0	0	0	0	0	0	0	0	0	0	0	0	0	0.01	0.03	0
		arCOG01053	G	TktA1	TktA1	Transketolase, N-terminal subunit		0.02	0	0	0	0	0	0	0	0	0	0	0	0	0	0.17	0.03
		arCOG05061	G	TalA	TalA	Transaldolase		0	0	0	0	0	0	0	0	0	0	0	0	0	0	0	0
	Pentose phosphate pathway, archaea, fructose 6P => ribose 5P
		arCOG00068	G	GutQ	GutQ	D-arabinose 5-phosphate isomerase GutQ		0.3	0.79	0.77	1.05	1.02	0.01	0.01	0.01	0	0.01	0.01	1	1	1.11	1.6	1.66
		arCOG00053	G	SgbH	SgbH	3-hexulose-6-phosphate synthase or related protein		0.02	0	0	0.01	0.01	0	0	0.01	0	0	0	0.01	0.01	0	0.01	0.02
		arCOG00103	G	-	arCOG00103	D-arabino 3-hexulose 6-phosphate formaldehyde lyase		0.95	0.96	0.9	1	1	0.1	0.01	0	0.02	0	0	0.98	1.01	1	1	1
	PRPP biosynthesis, ribose 5P => PRPP
		arCOG00067	F	PrsA	PrsA	Phosphoribosylpyrophosphate synthetase		1.04	1	1.12	1.07	1.08	1.05	1.04	1.05	1.4	1.07	1.5	0.99	1.02	1.03	1.08	1.27		OOCGLFCG_00500	GGMCKAFB_01721		CFNIDHKE_00503			BFNIKKKM_01077	PDMCKIGD_00902	GAHKNJLD_01139	KIFLFCMF_00993		NKOJNBKP_02025	GDKDNAOF_03038	MBIKJAFF_00059	PFGHHLPM_01776	EDPDOCCL_03145	JNLIIJEK_03039	EFNLCPFP_01503	LDLJBNGG_03080	DOKFBJFB_02469	FAHHOCIA_03079	BLKHGAFO_00317	IFHIANLL_01854	BEGLHMHL_00235	EFPKCLME_02222
	Semi-phosphorylative Entner-Doudoroff pathway, gluconate => glycerate-3P + pyruvate
		arCOG01459	E	Tdh	Tdh	Threonine dehydrogenase or related Zn-dependent dehydrogenase		0.35	0.2	0.09	0	0.02	0.17	0.77	0.68	0.24	0.03	0.83	0.25	0.68	0.19	0.05	0.02						NCDDHKDC_00017		BFNIKKKM_00246						GDKDNAOF_01504|GDKDNAOF_00071|GDKDNAOF_01770|GDKDNAOF_03278|GDKDNAOF_01376|GDKDNAOF_00055	MBIKJAFF_01482|MBIKJAFF_02840|MBIKJAFF_01706|MBIKJAFF_00473|MBIKJAFF_03658|MBIKJAFF_03691	PFGHHLPM_01164|PFGHHLPM_00557	EDPDOCCL_02217|EDPDOCCL_01782|EDPDOCCL_02338	JNLIIJEK_02940|JNLIIJEK_02732|JNLIIJEK_00574	EFNLCPFP_00136|EFNLCPFP_01666|EFNLCPFP_02423|EFNLCPFP_02705|EFNLCPFP_02967	LDLJBNGG_02736|LDLJBNGG_01757|LDLJBNGG_02466|LDLJBNGG_04453|LDLJBNGG_03924	DOKFBJFB_00143|DOKFBJFB_00536|DOKFBJFB_03217	FAHHOCIA_03469|FAHHOCIA_03736|FAHHOCIA_03745|FAHHOCIA_03879|FAHHOCIA_01563		IFHIANLL_02897|IFHIANLL_01066|IFHIANLL_01162|IFHIANLL_00255	BEGLHMHL_03227|BEGLHMHL_03188|BEGLHMHL_03142|BEGLHMHL_03355|BEGLHMHL_01084|BEGLHMHL_00616	EFPKCLME_00224|EFPKCLME_00814|EFPKCLME_01878
		arCOG01168	M	RspA	RspA	L-alanine-DL-glutamate epimerase or related enzyme of enolase superfamily		0.01	0.02	0.06	0.01	0.04	0.37	0.69	1.27	0.86	1.52	1.82	0.04	0.03	0.01	0	0.07		OOCGLFCG_01814	GGMCKAFB_00777		CFNIDHKE_00936	NCDDHKDC_00219		BFNIKKKM_00926	PDMCKIGD_00225	GAHKNJLD_00841	KIFLFCMF_00468		NKOJNBKP_01119|NKOJNBKP_01531	GDKDNAOF_01207|GDKDNAOF_01389|GDKDNAOF_01390|GDKDNAOF_00915|GDKDNAOF_01546|GDKDNAOF_02337|GDKDNAOF_00251|GDKDNAOF_01360|GDKDNAOF_03042|GDKDNAOF_03246|GDKDNAOF_02343|GDKDNAOF_03051|GDKDNAOF_02548|GDKDNAOF_03114|GDKDNAOF_01352|GDKDNAOF_02219|GDKDNAOF_03488|GDKDNAOF_02557|GDKDNAOF_01679|GDKDNAOF_00637|GDKDNAOF_02133|GDKDNAOF_02056|GDKDNAOF_02624|GDKDNAOF_01991|GDKDNAOF_02442|GDKDNAOF_01409|GDKDNAOF_…	MBIKJAFF_03254|MBIKJAFF_03410|MBIKJAFF_03430|MBIKJAFF_01291|MBIKJAFF_02832|MBIKJAFF_01970|MBIKJAFF_01687|MBIKJAFF_01593|MBIKJAFF_00537|MBIKJAFF_00469|MBIKJAFF_00185|MBIKJAFF_03431|MBIKJAFF_03582	PFGHHLPM_03716|PFGHHLPM_03986|PFGHHLPM_03997|PFGHHLPM_02333|PFGHHLPM_00835|PFGHHLPM_00836|PFGHHLPM_01163|PFGHHLPM_01173|PFGHHLPM_03615|PFGHHLPM_03987	EDPDOCCL_02804|EDPDOCCL_01046|EDPDOCCL_02098|EDPDOCCL_02297	JNLIIJEK_03467|JNLIIJEK_00572|JNLIIJEK_02727|JNLIIJEK_03871|JNLIIJEK_02521|JNLIIJEK_01379	EFNLCPFP_00723|EFNLCPFP_01351|EFNLCPFP_01435|EFNLCPFP_01515|EFNLCPFP_02920|EFNLCPFP_03102|EFNLCPFP_02049|EFNLCPFP_00239	LDLJBNGG_04393|LDLJBNGG_03833|LDLJBNGG_02419|LDLJBNGG_00657|LDLJBNGG_04458|LDLJBNGG_01844|LDLJBNGG_03884|LDLJBNGG_04392|LDLJBNGG_04414	DOKFBJFB_00540|DOKFBJFB_01261|DOKFBJFB_01708|DOKFBJFB_01985|DOKFBJFB_02758|DOKFBJFB_02770	FAHHOCIA_03471|FAHHOCIA_03737|FAHHOCIA_03818|FAHHOCIA_00288|FAHHOCIA_00684|FAHHOCIA_00989|FAHHOCIA_01286|FAHHOCIA_01497|FAHHOCIA_00323	BLKHGAFO_00512|BLKHGAFO_01254|BLKHGAFO_01384	IFHIANLL_03331|IFHIANLL_01380|IFHIANLL_02589|IFHIANLL_02627|IFHIANLL_02521|IFHIANLL_02522|IFHIANLL_02269|IFHIANLL_03220|IFHIANLL_02588	BEGLHMHL_03228|BEGLHMHL_03204|BEGLHMHL_03155|BEGLHMHL_03453|BEGLHMHL_03452|BEGLHMHL_03880|BEGLHMHL_02659|BEGLHMHL_03728|BEGLHMHL_03750|BEGLHMHL_01492|BEGLHMHL_03792|BEGLHMHL_01464	EFPKCLME_02920|EFPKCLME_01195|EFPKCLME_01323|EFPKCLME_01655|EFPKCLME_02290|EFPKCLME_02630|EFPKCLME_02631
		arCOG00014	G	RbsK	RbsK	Sugar kinase, ribokinase family		1.56	1.95	1.76	2.07	2.52	0.11	0.22	0.62	0.12	0.07	0.37	2.1	2.29	1.17	1.4	1.11		OOCGLFCG_00973		BABGKMDJ_00239										GDKDNAOF_00502|GDKDNAOF_03298|GDKDNAOF_01155	MBIKJAFF_02915|MBIKJAFF_01943|MBIKJAFF_01758	PFGHHLPM_01310|PFGHHLPM_03544|PFGHHLPM_03011	EDPDOCCL_02160|EDPDOCCL_00056|EDPDOCCL_01091	JNLIIJEK_03469|JNLIIJEK_01509|JNLIIJEK_00498	EFNLCPFP_00517|EFNLCPFP_00778|EFNLCPFP_00800|EFNLCPFP_00912|EFNLCPFP_02646|EFNLCPFP_02925	LDLJBNGG_00178|LDLJBNGG_00525|LDLJBNGG_01766|LDLJBNGG_00007	DOKFBJFB_00337|DOKFBJFB_00349|DOKFBJFB_00925|DOKFBJFB_02178|DOKFBJFB_02818	FAHHOCIA_01088|FAHHOCIA_01264|FAHHOCIA_03005|FAHHOCIA_01002	BLKHGAFO_01612	IFHIANLL_02809|IFHIANLL_02810|IFHIANLL_02064|IFHIANLL_03504	BEGLHMHL_01810|BEGLHMHL_02631|BEGLHMHL_03789|BEGLHMHL_00557	EFPKCLME_02924|EFPKCLME_00479|EFPKCLME_02161|EFPKCLME_02206|EFPKCLME_03338|EFPKCLME_02318
		arCOG01090	G	Eda	Eda	2-keto-3-deoxy-6-phosphogluconate aldolase		0	0	0	0	0	0	0	0.01	0.02	0	0.07	0	0	0	0	0.01														GDKDNAOF_03337		PFGHHLPM_01165	EDPDOCCL_02224	JNLIIJEK_02360	EFNLCPFP_00726			FAHHOCIA_00388		IFHIANLL_00646	BEGLHMHL_03753|BEGLHMHL_03790|BEGLHMHL_00950	EFPKCLME_02914|EFPKCLME_00160
	AMP salvage pathway
		arCOG02013	F	DeoA	DeoA	Thymidine phosphorylase/AMP phosphorylase		1.04	1.18	1.14	1.15	1.16	0.2	0.38	1	0.1	0.02	0.08	1.18	1.48	1.03	1.01	1		OOCGLFCG_01285	GGMCKAFB_01004	BABGKMDJ_00444		NCDDHKDC_01728										PFGHHLPM_04080	EDPDOCCL_01369			LDLJBNGG_04107			BLKHGAFO_02007		BEGLHMHL_00965
		arCOG01123	E	MtnA	MtnA	Methylthioribose-1-phosphate isomerase (methionine salvage pathway), a paralog of eIF-2B alpha subunit		0	0	0.01	0.16	1	0	0	0	0	0	0	0.09	0.99	0.98	0.98	0.98
		arCOG04443	G	RbcL	RbcL	Ribulose 1,5-bisphosphate carboxylase, large subunit		0.69	0.65	0.6	0.97	1.31	0.27	0.26	1	0.14	0.02	0.17	0.86	1.07	1.05	1	1.03		OOCGLFCG_01286	GGMCKAFB_01003	BABGKMDJ_00443	CFNIDHKE_00972	NCDDHKDC_01485								GDKDNAOF_00954		PFGHHLPM_00740	EDPDOCCL_01536			LDLJBNGG_01494			BLKHGAFO_01401		BEGLHMHL_00970
	Carbon fixation metabolism
	Reductive acetyl-CoA pathway (Wood-Ljungdahl pathway)
		arCOG04461	C	FwdA	FwdA	Formylmethanofuran dehydrogenase subunit A		1.57	1.88	0.85	0.89	0.01	0.06	0.03	0.01	0.03	0.01	0.01	2.74	2.84	2.3	2.86	4.25
		arCOG01498	C	FwdB	FwdB1	Formylmethanofuran dehydrogenase subunit B
		arCOG01499	C	FwdB	FwdB2	Formylmethanofuran dehydrogenase subunit B		0.82	0.91	0.8	0.86	0.09	0.09	0.01	0.01	0.02	0.03	0	1.12	1.17	1.9	2.94	2.58
		arCOG00097	C	FwdC	FwdC1	Formylmethanofuran dehydrogenase subunit C		0.42	0.67	0.41	0.5	0.05	0.04	0.01	0.01	0	0	0.01	1.21	1.64	1.96	2.38	2.67
		arCOG00098	C	FwdC	FwdC2	Formylmethanofuran dehydrogenase subunit C		0	0	0	0	0	0	0	0	0	0	0	0	0	0	0	0
		arCOG02674	C	FwdD	FwdD	Formylmethanofuran dehydrogenase subunit D		1.35	1.4	0.62	0.76	0.09	0.06	0.04	0.04	0.02	0.04	0.01	1.87	2.56	1.59	2.71	3.37
		arCOG10996	C	FwdE	FwdE1	Formylmethanofuran dehydrogenase subunit E		0	0.01	0.03	0.23	0.04	0.03	0.21	0.03	0.01	0.01	0	0.03	0	0.02	0.27	0.02								BFNIKKKM_00660										JNLIIJEK_03627			DOKFBJFB_03233|DOKFBJFB_00717|DOKFBJFB_01832			IFHIANLL_01780
		arCOG00762	C	-	FwdE2	Formylmethanofuran dehydrogenase subunit E		0.96	0.87	0.65	0.76	1.01	0.15	0.13	0.08	0.04	0.03	0.01	1.01	1.04	1.11	1.58	1.44
		arCOG00763	C	-	FwdE3	Formylmethanofuran dehydrogenase subunit E		0	0	0	0	0	0	0	0	0	0	0	0	0	0	0	0.1
		arCOG00764	C	FwdE	FwdE4	Formylmethanofuran dehydrogenase subunit E		0.04	0.06	0	0	0	0	0	0	0	0	0	0.32	0.02	0.96	1.01	1.03
		arCOG02695	C	Ftr	Ftr	Formylmethanofuran:tetrahydromethanopterin formyltransferase		1.32	1.4	1.2	1.42	1	0.03	0.01	0.01	0.01	0.03	0	1.43	1.76	0.83	1.01	1.04
		arCOG02675	H	Mch	Mch	Methenyltetrahydromethanopterin cyclohydrolase		0.44	0.55	0.73	0.92	1.01	0.69	0.08	0.05	0.75	0.01	0.97	0.68	0.94	0.86	1.22	2.01													NKOJNBKP_01070		MBIKJAFF_00912	PFGHHLPM_00209	EDPDOCCL_01108	JNLIIJEK_02399	EFNLCPFP_02520	LDLJBNGG_00905	DOKFBJFB_02154	FAHHOCIA_02177	BLKHGAFO_01331	IFHIANLL_02483	BEGLHMHL_02592	EFPKCLME_01728
		arCOG04382	C	Mtd	Mtd	Coenzyme F420-dependent N(5),N(10)-methenyltetrahydromethanopterin dehydrogenase		0.58	0.76	0.5	0.97	1	0.03	0.04	0.02	0.02	0	0	0.81	1.12	0.31	0.44	0.93
		arCOG02410	C	Mer	Mer	Coenzyme F420-dependent N5,N10-methylene tetrahydromethanopterin reductase or related flavin-dependent oxidoreductase		0.98	1.17	2.92	2.14	1.22	4.23	3.73	2.57	7.48	9.08	8.67	0.71	0.7	0.6	1.82	2.54		OOCGLFCG_01758	GGMCKAFB_01496|GGMCKAFB_00017|GGMCKAFB_00478	BABGKMDJ_00475|BABGKMDJ_01264	CFNIDHKE_00005|CFNIDHKE_01164|CFNIDHKE_00947	NCDDHKDC_00410|NCDDHKDC_01818|NCDDHKDC_01493		BFNIKKKM_01514|BFNIKKKM_00821|BFNIKKKM_01633|BFNIKKKM_00159|BFNIKKKM_00512|BFNIKKKM_02351	PDMCKIGD_00839|PDMCKIGD_00446|PDMCKIGD_00733|PDMCKIGD_00885|PDMCKIGD_00488|PDMCKIGD_00097|PDMCKIGD_00578|PDMCKIGD_00663|PDMCKIGD_00795	GAHKNJLD_00139|GAHKNJLD_00619|GAHKNJLD_00458|GAHKNJLD_00752|GAHKNJLD_00565	KIFLFCMF_00086|KIFLFCMF_00884|KIFLFCMF_00899|KIFLFCMF_00087|KIFLFCMF_00883|KIFLFCMF_00729|KIFLFCMF_00956|KIFLFCMF_00403|KIFLFCMF_00587|KIFLFCMF_00056|KIFLFCMF_00506|KIFLFCMF_00851		NKOJNBKP_00005|NKOJNBKP_01927|NKOJNBKP_00105|NKOJNBKP_01151|NKOJNBKP_01922	GDKDNAOF_03248|GDKDNAOF_01206|GDKDNAOF_00359|GDKDNAOF_02335|GDKDNAOF_01308|GDKDNAOF_03524|GDKDNAOF_01309|GDKDNAOF_01622|GDKDNAOF_03546|GDKDNAOF_00871|GDKDNAOF_01853|GDKDNAOF_00291|GDKDNAOF_00050|GDKDNAOF_02850|GDKDNAOF_03006|GDKDNAOF_02666	MBIKJAFF_03251|MBIKJAFF_00996|MBIKJAFF_01544|MBIKJAFF_03528|MBIKJAFF_02696|MBIKJAFF_00666|MBIKJAFF_00459|MBIKJAFF_02491	PFGHHLPM_00550|PFGHHLPM_03961|PFGHHLPM_02736|PFGHHLPM_03356|PFGHHLPM_01074|PFGHHLPM_01160|PFGHHLPM_01606|PFGHHLPM_02970|PFGHHLPM_02271|PFGHHLPM_01353	EDPDOCCL_01527|EDPDOCCL_02349	JNLIIJEK_03837|JNLIIJEK_01831|JNLIIJEK_03858|JNLIIJEK_01457|JNLIIJEK_01658|JNLIIJEK_00431|JNLIIJEK_02895|JNLIIJEK_03509	EFNLCPFP_03052|EFNLCPFP_03051|EFNLCPFP_00507|EFNLCPFP_02028|EFNLCPFP_02521|EFNLCPFP_00027|EFNLCPFP_02404|EFNLCPFP_02475	LDLJBNGG_01925|LDLJBNGG_03823|LDLJBNGG_00069|LDLJBNGG_01656|LDLJBNGG_00021	DOKFBJFB_00112|DOKFBJFB_00289|DOKFBJFB_00805|DOKFBJFB_01344|DOKFBJFB_02345	FAHHOCIA_00994|FAHHOCIA_03735|FAHHOCIA_03462|FAHHOCIA_03861|FAHHOCIA_03898|FAHHOCIA_00862|FAHHOCIA_02897	BLKHGAFO_00541|BLKHGAFO_00969|BLKHGAFO_01418|BLKHGAFO_02219	IFHIANLL_00032|IFHIANLL_00726|IFHIANLL_02007|IFHIANLL_02263|IFHIANLL_02585|IFHIANLL_01695|IFHIANLL_02581|IFHIANLL_00398	BEGLHMHL_03967|BEGLHMHL_04019|BEGLHMHL_03243|BEGLHMHL_03229|BEGLHMHL_03449|BEGLHMHL_03380|BEGLHMHL_01935|BEGLHMHL_03759	EFPKCLME_00102|EFPKCLME_01067|EFPKCLME_01118|EFPKCLME_01715|EFPKCLME_02088|EFPKCLME_02330|EFPKCLME_03290
		arCOG01549	C	FrhA	FrhA	Coenzyme F420-reducing hydrogenase, alpha subunit		0.48	0.45	0.21	0.17	0.2	0.03	0	0	0	0	0	1.14	1.2	1.57	2.38	2.61
		arCOG02650	C	FrhB	FrhB1	Coenzyme F420-reducing hydrogenase, beta subunit		0.21	0.62	0.7	0.77	1.01	0.78	1.33	0.31	0.14	0.03	0.06	0.68	2.18	0.16	0.24	0.69								BFNIKKKM_01622|BFNIKKKM_02264|BFNIKKKM_01945							MBIKJAFF_02063		EDPDOCCL_02114	JNLIIJEK_02977	EFNLCPFP_01279				BLKHGAFO_02032	IFHIANLL_01879
		arCOG02651	C	FrhB	FrhB2	Coenzyme F420-reducing hydrogenase, beta subunit		0.24	0.31	0.01	0	0	0	0	0	0	0	0	0.76	0.7	1.04	1.07	1.37
		arCOG02652	C	FrhB	FrhB3	Coenzyme F420-reducing hydrogenase, beta subunit		0	0.02	0.02	0.01	0	0.01	0.01	0	0	0	0	0.01	0	0	0	0
		arCOG02653	C	FrhB	FrhB4	Coenzyme F420-reducing hydrogenase, beta subunit (with C-terminal ferredoxin domain)		0.01	0.09	0	0	0.01	0.01	0	0.01	0	0.01	0	0.99	1.11	1.04	1.02	1.14
		arCOG02475	C	FrhD	FrhD	Coenzyme F420-reducing hydrogenase, delta subunit		0.42	0.28	0.04	0.01	0.03	0.01	0	0	0.01	0.01	0.01	0.64	1.52	0.52	0.88	1.07
		arCOG02472	C	FrhG	FrhG1	Coenzyme F420-reducing hydrogenase, gamma subunit		0.46	0.38	0.16	0.14	0.17	0.03	0.02	0.03	0.01	0	0	0.36	0.41	0.25	0.67	0.89
		arCOG02473	C	FrhG	FrhG2	Coenzyme F420-reducing hydrogenase, gamma subunit		0	0.02	0	0	0	0	0	0	0	0	0	0.06	0.19	0.12	0.98	1.1
		arCOG02428	C	CdhA	CdhA	CO dehydrogenase/acetyl-CoA synthase alpha subunit		1.18	1.24	0.67	0.74	0.04	0.05	0.01	0	0.02	0.01	0.01	1.35	1.61	0.37	0.38	0.53
		arCOG04408	C	CdhB	CdhB	CO dehydrogenase/acetyl-CoA synthase epsilon subunit		1.38	0.85	0.03	0	0	0.01	0.01	0.01	0.02	0.02	0.01	0.96	1.43	0.09	0.1	0.2
		arCOG04360	C	CdhC	CdhC	CO dehydrogenase/acetyl-CoA synthase beta subunit		0.61	0.89	0.81	1.16	0.08	0.12	0.02	0.01	0.03	0.02	0.01	1.08	1.81	0.43	0.47	0.66
		arCOG01980	C	CdhD	CdhD	CO dehydrogenase/acetyl-CoA synthase delta subunit (corrinoid Fe-S protein)		0.75	1.05	0.59	0.67	0.04	0.12	0.02	0.03	0.04	0	0.04	1.3	1.98	0.57	0.59	0.81
		arCOG01979	C	CdhE	CdhE1	CO dehydrogenase/acetyl-CoA synthase gamma subunit (corrinoid Fe-S protein)		0.78	1.07	0.7	0.77	0.06	0.13	0.05	0.01	0.05	0.02	0.03	1.26	1.9	0.64	0.65	0.84
		arCOG06909	C	CdhE	CdhE2	CO dehydrogenase/acetyl-CoA synthase gamma subunit (corrinoid Fe-S protein) related protein		0	0	0	0.01	0	0	0	0.01	0.01	0.01	0	0.01	0.01	0.02	0.08	0.91
	Energy (-related) metabolism
	Methanogenesis (marker proteins)
		arCOG04857	H	McrA	McrA	Methyl coenzyme M reductase, alpha subunit		0.05	0.19	0.22	0.51	1.02	0.03	0	0	0.01	0.01	0	0.35	1.06	0.27	0.61	1.56
		arCOG04860	H	McrB	McrB	Methyl coenzyme M reductase, beta subunit		0.08	0.4	0.35	0.55	1.02	0.02	0.01	0.01	0.02	0.02	0.01	0.52	1.34	0.23	0.96	1.77
		arCOG04858	H	McrG	McrG	Methyl coenzyme M reductase, gamma subunit		0	0.01	0.06	0.33	0.97	0	0	0	0	0.01	0	0.04	1.05	0.19	1.99	1.97
		arCOG04859	H	McrD	McrD	Methyl coenzyme M reductase, subunit D		0.31	0.56	0.41	0.55	0.99	0	0.01	0.02	0	0	0	1.07	1.3	0.97	1.77	2.18
		arCOG03225	H	McrC	McrC	Methyl coenzyme M reductase, subunit C		0.15	0.49	0.46	0.56	1.01	0.04	0.02	0.01	0.02	0	0	1.03	1.13	1.05	1.67	1.72
		arCOG02234	C	HdrA	HdrA1	Heterodisulfide reductase, subunit A, polyferredoxin		0.81	0.8	0.03	0	0	0	0	0	0	0	0	0.83	0.08	1.03	1.18	1.03
		arCOG02235	C	HdrA	HdrA2	Heterodisulfide reductase, subunit A or related polyferredoxin		1.39	0.57	0.14	0.03	0.02	0.12	0.24	0.02	0	0	0	0.73	2.13	0.74	0.99	1.19								BFNIKKKM_02069
		arCOG02236	C	HdrA	HdrA3	Heterodisulfide reductase, subunit A or related polyferredoxin		0	0.02	0	0	0	0	0	0	0	0	0	0.13	0.98	0	0	0
		arCOG00340	C	GlcD	GlcD	FAD/FMN-containing dehydrogenase fused to Heterodisulfide reductase, subunit B		0.25	0.23	0.22	0.11	0.18	0.26	0	0.01	0.41	0.05	1.27	0.13	0.15	0.03	0	0													NKOJNBKP_01842|NKOJNBKP_00998	GDKDNAOF_02543|GDKDNAOF_01492|GDKDNAOF_01496|GDKDNAOF_01118|GDKDNAOF_03105|GDKDNAOF_03106	MBIKJAFF_01900|MBIKJAFF_01885	PFGHHLPM_03971|PFGHHLPM_04203				LDLJBNGG_02723|LDLJBNGG_01204|LDLJBNGG_03797				IFHIANLL_00657|IFHIANLL_01563
		arCOG00342	C	HdrB	HdrB	Heterodisulfide reductase, subunit B		0	0.01	0	0	0	0	0	0	0	0	0	0.08	0.96	0	0	0
		arCOG00964	C	HdrC	HdrC1	Heterodisulfide reductase, subunit C		1.09	0.87	0.07	0.02	0.01	0.01	0.03	0.02	0.02	0.01	0.01	1.44	1.92	1.04	1.07	1.1
		arCOG00965	C	HdrC	HdrC2	Heterodisulfide reductase, subunit C		0	0	0	0	0	0	0	0	0	0	0	0.11	0.96	0	0	0
		arCOG00333	C	HdrD	HdrD	CoB--CoM heterodisulfide reductase subunit D, GlpC family		2.45	1.16	0.6	0.95	2.03	0.08	0.03	0.03	0.01	0.05	0.02	1.37	2.03	1.11	1.73	1.84
		arCOG05014	C	HdrE	HdrE	CoB--CoM heterodisulfide reductase subunit E		0.94	0.9	0.59	0.74	1.41	0.06	0.03	0	0.02	0	0.01	0.87	0.95	0.06	0.02	0.01
	Methanogenesis from CO2 (link to archaeal WL pathway)
		arCOG03220	H	MtrA	MtrA1	Tetrahydromethanopterin S-methyltransferase, subunit A		0	0.02	0	0	0.01	0	0.01	0.02	0	0	0	0.1	0.26	0	0.01	0.01
		arCOG03221	H	MtrA	MtrA2	Tetrahydromethanopterin S-methyltransferase, subunit A		0.01	0.01	0	0	0	0	0	0	0	0	0	0.05	1.03	0.1	1	1.01
		arCOG04867	H	MtrB	MtrB	Tetrahydromethanopterin S-methyltransferase, subunit B		0.1	0.19	0	0	0	0	0	0	0	0	0	0.96	0.97	1	1	1
		arCOG04868	H	MtrC	MtrC	Tetrahydromethanopterin S-methyltransferase, subunit C		0	0.02	0	0	0	0	0	0	0	0	0	0.13	0.13	0.88	0.96	0.99
		arCOG04869	H	MtrD	MtrD	Tetrahydromethanopterin S-methyltransferase, subunit D		0	0.01	0	0	0	0	0	0	0	0.01	0	0.21	0.26	0.41	0.96	1.01
		arCOG04870	H	MtrE	MtrE	Tetrahydromethanopterin S-methyltransferase, subunit E		0	0.01	0	0.01	0	0	0	0	0	0	0	0.08	0.08	0.97	1	1.01
		arCOG03381	H	MtrF	MtrF	Tetrahydromethanopterin S-methyltransferase, subunit F		0.05	0.09	0.01	0	0	0	0.01	0	0	0	0	0.46	0.49	0.82	0.98	1
		arCOG03380	H	MtrG	MtrG	Tetrahydromethanopterin S-methyltransferase, subunit G		0	0	0	0	0	0	0	0	0	0	0	0.02	0.08	0	0	0
		arCOG04336	H	MtrH	MtrH	Tetrahydromethanopterin S-methyltransferase, subunit H		0.63	0.44	0.02	0.01	0.01	0.01	0.02	0.02	0.01	0.01	0.03	0.73	0.34	1.48	1.73	1.36
	Methanogenesis from acetate (related with archaeal WL pathway)
		arCOG01529	I	Acs	Acs1	Acyl-coenzyme A synthetase/AMP-(fatty) acid ligase		1.07	0.41	0.96	1.33	2.01	0.98	0.5	1.73	1.23	1.09	1.52	0.15	0.05	0.28	1.5	2.08		OOCGLFCG_02050|OOCGLFCG_00088|OOCGLFCG_00968	GGMCKAFB_00667|GGMCKAFB_00711	BABGKMDJ_01164	CFNIDHKE_01296	NCDDHKDC_00560|NCDDHKDC_01568|NCDDHKDC_01054|NCDDHKDC_01744			PDMCKIGD_00183	GAHKNJLD_00691			NKOJNBKP_01311|NKOJNBKP_01444	GDKDNAOF_00568|GDKDNAOF_03096|GDKDNAOF_03097|GDKDNAOF_03098|GDKDNAOF_03095|GDKDNAOF_02893	MBIKJAFF_02546|MBIKJAFF_02289|MBIKJAFF_02291	PFGHHLPM_02628|PFGHHLPM_03219|PFGHHLPM_03217	EDPDOCCL_01052|EDPDOCCL_00924	JNLIIJEK_00593|JNLIIJEK_01198	EFNLCPFP_01103|EFNLCPFP_02153|EFNLCPFP_01339	LDLJBNGG_00159|LDLJBNGG_00157|LDLJBNGG_02068|LDLJBNGG_02477	DOKFBJFB_00511|DOKFBJFB_01435|DOKFBJFB_01437	FAHHOCIA_03464|FAHHOCIA_00480|FAHHOCIA_00482|FAHHOCIA_01316	BLKHGAFO_02151|BLKHGAFO_02595|BLKHGAFO_02597	IFHIANLL_02015|IFHIANLL_02013|IFHIANLL_03124	BEGLHMHL_01589|BEGLHMHL_03637|BEGLHMHL_00897|BEGLHMHL_03635	EFPKCLME_01011|EFPKCLME_01327|EFPKCLME_01329
		arCOG04201	I	Acs	Acs2	Acyl-coenzyme A synthetase/AMP-(fatty) acid ligase		0.27	0.18	0.17	0.03	0.01	0.26	0.41	0.09	0.27	0.07	0.43	0.43	1.06	1	1.62	1.75								BFNIKKKM_00262							MBIKJAFF_03155|MBIKJAFF_02360|MBIKJAFF_02170|MBIKJAFF_00163	PFGHHLPM_00851		JNLIIJEK_03232|JNLIIJEK_03414		LDLJBNGG_01788	DOKFBJFB_02774	FAHHOCIA_03512|FAHHOCIA_01944	BLKHGAFO_00083|BLKHGAFO_02152	IFHIANLL_00904|IFHIANLL_00492	BEGLHMHL_01236
		arCOG06112	I	Acs	Acs3	Acyl-coenzyme A synthetase/AMP-(fatty) acid ligase		0.51	0	0	0	0	0	0.01	0.02	0	0	0	0	0	0	0	0
		arCOG06122	I	Acs	Acs4	Acyl-coenzyme A synthetase/AMP-(fatty) acid ligase
	Methanogenesis from methanol/methylamine/dimethylamine/trimethylamine
		arCOG03323	H	MtbA	MtbA1	Methylcobalamin:coenzyme M methyltransferase		0.21	0.16	0.23	0.54	4.69	0.34	1.04	1.04	0.05	0.01	0.01	0.08	0	0.14	0.24	0.05		OOCGLFCG_00005	GGMCKAFB_02210	BABGKMDJ_01207	CFNIDHKE_00841	NCDDHKDC_01374		BFNIKKKM_01497												LDLJBNGG_03768
		arCOG03325	H	MtbA	MtbA2	Methylcobalamin:coenzyme M methyltransferase		0.05	0.15	0.18	0.37	2.12	0.01	0.01	0.01	0	0	0	0.33	1.64	0.04	0.01	0
		arCOG03330	C	-	MtaB	Methanol-cobalamin methyltransferase B subunit		0	0	0.08	0.28	1	0	0	0	0	0	0	0	0.02	0	0	0
		arCOG05143	C	MtmB	MtmB	Monomethylamine methyltransferase		0	0	0.03	0.21	1.79	0	0	0	0	0	0	0	0	0	0	0
		arCOG06710	H	MtbB	MtbB	Dimethylamine methyltransferase		0	0	0.01	0.34	1.99	0	0	0	0	0	0	0	0.01	0	0	0
		arCOG03405	H	MttB1	MttB1	Trimethylamine:corrinoid methyltransferase		0	0	0	0	0	0	0	0	0	0	0	0	0	0	0	0
		arCOG03406	H	MttB2	MttB2	Trimethylamine:corrinoid methyltransferase		0	0.01	0.03	0.28	1.1	0	0	0	0.03	0	0.25	0	0	0	0	0													NKOJNBKP_00052
		arCOG02028	H	MtbC1	MtbC1_1	Methanogenic corrinoid protein MtbC1		0.22	0.13	0.13	0.45	3.96	0.08	0.02	0.01	0.1	0	0.26	0.15	0.32	0.11	0.41	0.19													NKOJNBKP_00056
		arCOG02030	H	MtbC1	MtbC1_2	Methanogenic corrinoid protein MtbC1		0	0	0	0	0	0	0	0	0	0	0	0	0	0	0	0
		arCOG02031	H	MtbC1	MtbC1_3	Methanogenic corrinoid protein MtbC1
		arCOG02032	H	MtbC1	MtbC1_4	Methanogenic corrinoid protein MtbC1		0	0.02	0.05	0.26	1.05	0	0	0	0	0	0	0.02	0.01	0.01	0.01	0.01
	Formate dehydrogenase
		arCOG01491	C	FdhA	FdhA1	Anaerobic dehydrogenase		1.01	0.43	0.35	0.2	0.24	0.46	0.65	0.24	0.33	0.05	0.3	0.17	0.13	0.08	0.03	0.04								BFNIKKKM_01706							MBIKJAFF_00257		EDPDOCCL_01070|EDPDOCCL_00642|EDPDOCCL_00994				DOKFBJFB_01071	FAHHOCIA_01825|FAHHOCIA_03075	BLKHGAFO_02144|BLKHGAFO_00638	IFHIANLL_01127|IFHIANLL_01125	BEGLHMHL_03470|BEGLHMHL_01908	EFPKCLME_01429|EFPKCLME_01430
		arCOG01492	C	FdhA	FdhA2	Formate dehydrogenase subunit alpha		0.12	0.31	0.77	1.09	1.06	0.7	0.09	0.05	0.86	0.05	1.73	0.41	0.17	1.05	2.65	2.25													NKOJNBKP_00810	GDKDNAOF_00456	MBIKJAFF_03033|MBIKJAFF_01701|MBIKJAFF_00096		EDPDOCCL_01780	JNLIIJEK_01620|JNLIIJEK_03434		LDLJBNGG_03846|LDLJBNGG_00229	DOKFBJFB_00875|DOKFBJFB_01686	FAHHOCIA_03640|FAHHOCIA_01935|FAHHOCIA_03835	BLKHGAFO_02515|BLKHGAFO_01879|BLKHGAFO_01881	IFHIANLL_01363|IFHIANLL_01369	BEGLHMHL_00935|BEGLHMHL_03351	EFPKCLME_01260
		arCOG01500	C	FdhB	FdhB	Fe-S-cluster-containing formate dehydrogenase component		1.85	0.91	0.76	0.8	1.55	0.53	0.55	1.2	0.58	0.17	0.95	1.02	1.63	0.26	0.19	0.22		OOCGLFCG_00143|OOCGLFCG_00178	GGMCKAFB_01320|GGMCKAFB_02372	BABGKMDJ_00398	CFNIDHKE_00269|CFNIDHKE_00849	NCDDHKDC_00469							NKOJNBKP_00210	GDKDNAOF_01051	MBIKJAFF_03032	PFGHHLPM_00484|PFGHHLPM_03603	EDPDOCCL_00995|EDPDOCCL_00641|EDPDOCCL_02826	JNLIIJEK_01619			DOKFBJFB_00874|DOKFBJFB_02454	FAHHOCIA_01824|FAHHOCIA_01936	BLKHGAFO_02514|BLKHGAFO_02508		BEGLHMHL_03471
		arCOG02478	C	FdhI	FdhI	Cytochrome b subunit of formate dehydrogenase		1	1.03	1	1	1.01	0	0	0	0	0	0	1	1	0	0	0
	Hydrogenase
		arCOG02474	C	HyaA	HyaA	Ni,Fe-hydrogenase I small subunit		1	1	1	1	1	0	0	0	0	0	0	1	1.01	0	0	0
		arCOG01550	C	HyaB	HyaB	Ni,Fe-hydrogenase I large subunit		1	1.01	1	1	1.01	0	0	0	0	0	0	1.01	1.03	0	0	0
		arCOG04429	C	HyaD	HyaD	Ni,Fe-hydrogenase maturation factor		1.08	1.05	0.71	1.07	2.02	0.11	0.06	0.05	0.05	0.01	0.02	1.13	1.2	1.36	2.01	2.29
	Coenzyme M biosynthesis
		arCOG04896	H	-	ComA	(2R)-phospho-3-sulfolactate synthase (PSL synthase, CoM biosynthesis)		0.01	0.04	0.05	0	0	0.07	0.29	0.05	0	0	0	0.09	0.28	0	0	0								BFNIKKKM_01477											EFNLCPFP_01728	LDLJBNGG_04172
		arCOG04871	H	ComB	ComB	Phosphosulfolactate phosphohydrolase or related enzyme		0.04	0.05	0.07	0.01	0	0.12	0.35	1.01	0.05	0	0.05	0.15	0.65	0.01	0.01	0		OOCGLFCG_01219	GGMCKAFB_00842		CFNIDHKE_00570	NCDDHKDC_00326															DOKFBJFB_02922	FAHHOCIA_03560		IFHIANLL_01518	BEGLHMHL_03297
		arCOG01613	H	-	ComC	Sulfopyruvate decarboxylase, TPP-binding subunit (coenzyme M biosynthesis)		0	0	0	0	0	0	0	0	0	0	0	0	0	0	0	0
		arCOG01614	H	ComD	ComD	Sulfopyruvate decarboxylase alpha chain		0.05	0.3	0.13	0.16	0.25	0.02	0	0	0.01	0	0	0.95	1.07	0.99	0.99	1
	F430 biosynthesis (from Sirohydrochlorin)
		arCOG02246	H	CfbA	CfbA	Sirohydrochlorin ferrochelatase, coenzyme F430 biosynthesis enzyme		0.26	0.78	0.76	1.44	1.66	0.12	0.06	0.03	0.06	0.04	0.1	1.29	1.58	1.55	1.93	1.87															MBIKJAFF_01712	PFGHHLPM_03266	EDPDOCCL_00657|EDPDOCCL_01198	JNLIIJEK_01967|JNLIIJEK_01819|JNLIIJEK_00496|JNLIIJEK_00481	EFNLCPFP_00004	LDLJBNGG_03940	DOKFBJFB_01282|DOKFBJFB_01892|DOKFBJFB_01884	FAHHOCIA_00277|FAHHOCIA_01896|FAHHOCIA_00266	BLKHGAFO_00381|BLKHGAFO_00811|BLKHGAFO_00569	IFHIANLL_02822	BEGLHMHL_01129|BEGLHMHL_03172	EFPKCLME_00271|EFPKCLME_03493|EFPKCLME_03504
		arCOG00106	H	CfbB	CfbB	Cobyrinic acid a,c-diamide synthase, coenzyme F430 biosynthesis enzyme		0.51	0.53	0.55	1.39	2.19	0.03	0	0.01	0.07	0	0.24	1.3	1.81	1.3	1.86	1.87														GDKDNAOF_00801	MBIKJAFF_02618	PFGHHLPM_03225	EDPDOCCL_02293	JNLIIJEK_00667			DOKFBJFB_01894	FAHHOCIA_01728	BLKHGAFO_00383		BEGLHMHL_03938	EFPKCLME_00240
		arCOG00590	HP	CfbC	CfbC	Nitrogenase ATPase subunit NifH/coenzyme F430 biosynthesis subunit CfbC		0.07	0.47	0.17	0.29	0.98	0.03	0.01	0.02	0.03	0.02	0	1.41	1.45	1.57	1.38	1.24
		arCOG00598	H	CfbD	CfbD	Nitrogenase-like molybdenum-iron protein, alpha or beta chains, coenzyme F430 biosynthesis subunit		0.06	0.24	0.06	0.03	0.03	0.02	0.02	0.04	0.02	0.01	0.01	0.8	0.57	1.58	2.1	1.47
		arCOG02822	H	CfbE	CfbE	UDP-N-acetylmuramyl pentapeptide synthase, coenzyme F430 biosynthesis enzyme		0	0	0.02	0.17	0.98	0	0	0.01	0.02	0	0	0.35	0.94	0.87	0.92	0.99
	F420 biosynthesis, archaea
		arCOG00657	H	CofG	CofG1	FO synthase or thiamine biosynthesis enzyme ThiH		0.89	0.93	1.45	1.55	1.01	0.81	0.99	1	0.6	0.98	0.66	0.94	1.05	0.99	0.99	0.98		OOCGLFCG_00781	GGMCKAFB_00141		CFNIDHKE_01199			BFNIKKKM_01078	PDMCKIGD_00413	GAHKNJLD_01064			NKOJNBKP_01874	GDKDNAOF_01608	MBIKJAFF_01000	PFGHHLPM_02679	EDPDOCCL_02545	JNLIIJEK_02666	EFNLCPFP_00019	LDLJBNGG_00314	DOKFBJFB_02242	FAHHOCIA_00521	BLKHGAFO_01213	IFHIANLL_03062	BEGLHMHL_02206	EFPKCLME_01937
		arCOG00656	H	CofG	CofG2	FO synthase or thiamine biosynthesis enzyme ThiH		1.24	1.28	1.42	1.12	1.08	1.95	2.41	3.16	1.43	1.18	1.32	1.57	2.24	1.47	1.99	2.02		OOCGLFCG_00496|OOCGLFCG_01297|OOCGLFCG_01600	GGMCKAFB_01717|GGMCKAFB_00936|GGMCKAFB_01454	BABGKMDJ_01332	CFNIDHKE_00507|CFNIDHKE_01316	NCDDHKDC_00928		BFNIKKKM_00698	PDMCKIGD_00414	GAHKNJLD_01065			NKOJNBKP_01876	GDKDNAOF_01607	MBIKJAFF_00998	PFGHHLPM_02683	EDPDOCCL_02546	JNLIIJEK_02659|JNLIIJEK_03507	EFNLCPFP_02881	LDLJBNGG_00316	DOKFBJFB_02244	FAHHOCIA_00520	BLKHGAFO_01211	IFHIANLL_03061	BEGLHMHL_02203	EFPKCLME_02061
		arCOG04472	H	CofC	CofC	2-phospho-L-lactate guanylyltransferase, coenzyme F420 biosynthesis enzyme, CobY/MobA/RfbA family		0.98	1	1.16	0.99	1.01	1.01	1.01	1.01	1.02	1	1.17	0.99	1	1	1	0.99		OOCGLFCG_00774	GGMCKAFB_00138			NCDDHKDC_01571		BFNIKKKM_02246	PDMCKIGD_00412	GAHKNJLD_01063	KIFLFCMF_00449		NKOJNBKP_00011	GDKDNAOF_01609	MBIKJAFF_01001	PFGHHLPM_02677	EDPDOCCL_02560	JNLIIJEK_02668|JNLIIJEK_03535	EFNLCPFP_00020	LDLJBNGG_00313	DOKFBJFB_02240	FAHHOCIA_00522	BLKHGAFO_01214	IFHIANLL_03063	BEGLHMHL_02207	EFPKCLME_01936
		arCOG04395	H	CofD	CofD	LPPG:FO 2-phospho-L-lactate transferase, F420 biosynthesis enzyme		0.43	0.57	1	1	1	1	1.01	1.02	1.02	1.01	1.02	0.65	0.91	1.12	1.19	1.18		OOCGLFCG_00453	GGMCKAFB_00647	BABGKMDJ_01083	CFNIDHKE_00714	NCDDHKDC_00820		BFNIKKKM_00133	PDMCKIGD_00595	GAHKNJLD_00496			NKOJNBKP_00136	GDKDNAOF_02813	MBIKJAFF_01420	PFGHHLPM_00621	EDPDOCCL_01465	JNLIIJEK_01711	EFNLCPFP_00037	LDLJBNGG_01177	DOKFBJFB_01854	FAHHOCIA_00820	BLKHGAFO_01027	IFHIANLL_00608	BEGLHMHL_02494	EFPKCLME_02383
		arCOG02714	H	CofE	CofE	F(420)-0:gamma-glutamyl ligase, F420 coenzyme biosynthesis enzyme		0.91	0.97	1.04	1.09	1.03	1.05	1.02	1.03	1.02	1.01	1.01	1.14	1.35	1.99	2.1	2.17		OOCGLFCG_01963	GGMCKAFB_00346	BABGKMDJ_01093	CFNIDHKE_01272	NCDDHKDC_00794		BFNIKKKM_00816	PDMCKIGD_00098	GAHKNJLD_00459	KIFLFCMF_00586		NKOJNBKP_01633	GDKDNAOF_02478	MBIKJAFF_02697	PFGHHLPM_01605	EDPDOCCL_02350	JNLIIJEK_00430	EFNLCPFP_00026	LDLJBNGG_00020	DOKFBJFB_00113	FAHHOCIA_03408|FAHHOCIA_02896	BLKHGAFO_00540	IFHIANLL_00725	BEGLHMHL_01934	EFPKCLME_01714
	Methanofuran biosynthesis
		arCOG04482	H	MfnB	MfnB	4-(hydroxymethyl)-2-furancarboxaldehyde phosphate synthase MfnB		0.34	0.38	0.31	0.42	0.03	0.01	0	0	0.01	0	0.01	0.8	1	0.97	0.99	1.01
		arCOG01130	E	-	arCOG01130	Aspartate/tyrosine/aromatic aminotransferase		1.99	2.82	2.97	2.84	2.95	2.69	3.25	3.06	2.61	3.81	2.39	2.93	2.64	2.98	3.14	3.72		OOCGLFCG_01316|OOCGLFCG_01760|OOCGLFCG_00119	GGMCKAFB_01388|GGMCKAFB_01498|GGMCKAFB_01520	BABGKMDJ_01237|BABGKMDJ_00343	CFNIDHKE_00330|CFNIDHKE_00003|CFNIDHKE_01507	NCDDHKDC_00989		BFNIKKKM_00407|BFNIKKKM_00339|BFNIKKKM_01516|BFNIKKKM_00464	PDMCKIGD_00197|PDMCKIGD_00112|PDMCKIGD_01116|PDMCKIGD_01010	GAHKNJLD_00677|GAHKNJLD_00474|GAHKNJLD_00131|GAHKNJLD_00198	KIFLFCMF_00529|KIFLFCMF_00810		NKOJNBKP_00471|NKOJNBKP_00232	GDKDNAOF_01993|GDKDNAOF_00489|GDKDNAOF_00396|GDKDNAOF_02198|GDKDNAOF_01746	MBIKJAFF_01520|MBIKJAFF_02522|MBIKJAFF_02399|MBIKJAFF_00538	PFGHHLPM_00554|PFGHHLPM_03318|PFGHHLPM_01816|PFGHHLPM_03588	EDPDOCCL_01935|EDPDOCCL_00929|EDPDOCCL_02253	JNLIIJEK_02719|JNLIIJEK_01220|JNLIIJEK_03481|JNLIIJEK_00622|JNLIIJEK_03869|JNLIIJEK_01355	EFNLCPFP_02222|EFNLCPFP_02950|EFNLCPFP_02776	LDLJBNGG_02188|LDLJBNGG_02297|LDLJBNGG_02028|LDLJBNGG_01848	DOKFBJFB_00664|DOKFBJFB_00804|DOKFBJFB_01384|DOKFBJFB_01386	FAHHOCIA_03457|FAHHOCIA_00720|FAHHOCIA_01861|FAHHOCIA_02033	BLKHGAFO_00848|BLKHGAFO_02041|BLKHGAFO_02235	IFHIANLL_00667|IFHIANLL_02031|IFHIANLL_02267|IFHIANLL_00834	BEGLHMHL_01608|BEGLHMHL_01267|BEGLHMHL_00973|BEGLHMHL_03638	EFPKCLME_03566|EFPKCLME_00850|EFPKCLME_01342|EFPKCLME_01417
		arCOG00859	H	MfnE	MfnE	5-(aminomethyl)-3-furanmethanol-phosphate kinase MfnE (methanofuran biosynthesis)		0.24	0.25	0	0	0	0	0	0	0	0	0	0.38	1	1	1	0.99
		arCOG00027	E	MfnA	MfnA	L-tyrosine decarboxylase, PLP-dependent protein		2.01	2.02	1.06	1.07	0.08	0.83	0.05	0.08	0.82	0.07	0.85	2.74	2.85	2.38	1.95	1.04														GDKDNAOF_02765	MBIKJAFF_03209|MBIKJAFF_02662	PFGHHLPM_02645	EDPDOCCL_02654	JNLIIJEK_00867|JNLIIJEK_03708|JNLIIJEK_03317	EFNLCPFP_00822	LDLJBNGG_00049|LDLJBNGG_02644	DOKFBJFB_00465	FAHHOCIA_02344	BLKHGAFO_00613	IFHIANLL_01329|IFHIANLL_00338	BEGLHMHL_03162|BEGLHMHL_00818	EFPKCLME_00609
		arCOG01592	H	MfnD	MfnD	Tyramine-glutamate ligase MfnD (methanofuran biosynthesis), ATP-grasp superfamily		0.03	0	0	0.01	0	0	0	0	0	0.01	0	0.01	0.14	0.11	0.93	0.97
		arCOG04369	H	MfnF	MfnF	Methanofuran synthetase MfnF, hydantoinase/oxoprolinase family		0.97	0.97	0.18	0.3	0.01	0.01	0	0	0	0	0	0.99	1.01	0.86	1.01	1.02
	NADH:quinone oxidoreductase, prokaryotes
		arCOG01557	C	NuoA	NuoA	NADH dehydrogenase subunit A		0.49	0.77	0.72	0.93	0.75	0.72	1	1.01	0.66	1.05	0.54	0.77	1.08	0.04	0.01	0.02		OOCGLFCG_00094	GGMCKAFB_00655			NCDDHKDC_01926		BFNIKKKM_00041	PDMCKIGD_00194	GAHKNJLD_00680	KIFLFCMF_00357		NKOJNBKP_01160	GDKDNAOF_00485	MBIKJAFF_02376	PFGHHLPM_03310	EDPDOCCL_02011	JNLIIJEK_01214	EFNLCPFP_00789	LDLJBNGG_02183	DOKFBJFB_00659	FAHHOCIA_02043	BLKHGAFO_01158	IFHIANLL_00674	BEGLHMHL_00978	EFPKCLME_00722
		arCOG01554	C	NuoB	NuoB	F420H2 dehydrogenase subunit, related to NADH:ubiquinone oxidoreductase 20 kD subunit		0.09	0.04	0.28	0.73	0.65	0.34	1	1	0.74	1.02	0.76	0.01	0	0.01	0	0.01		OOCGLFCG_00095	GGMCKAFB_00654		CFNIDHKE_01343	NCDDHKDC_01925		BFNIKKKM_00486	PDMCKIGD_00193	GAHKNJLD_00681			NKOJNBKP_01161	GDKDNAOF_00484	MBIKJAFF_02375	PFGHHLPM_03309	EDPDOCCL_02012	JNLIIJEK_01213|JNLIIJEK_03956	EFNLCPFP_00788	LDLJBNGG_02182	DOKFBJFB_00658	FAHHOCIA_02044|FAHHOCIA_03960	BLKHGAFO_01159	IFHIANLL_00675	BEGLHMHL_00979	EFPKCLME_00723
		arCOG01555	C	NuoC	NuoC1	NADH dehydrogenase subunit C		0	0.02	0	0	0	0	0	0	0	0	0	0.18	0.01	0.93	0.99	1
		arCOG01551	C	NuoC	NuoC2	NADH dehydrogenase subunit C		0	0	0	0.01	0.02	0.01	0	0.01	0	0	0	0.06	0.74	0	0.01	0.02
		arCOG01548	C	NuoD	NuoD	NADH dehydrogenase subunit D		0.47	0.5	0.59	0.77	0.23	0.66	1.02	1.01	1.02	1.09	1.02	0.56	0.84	0.05	0	0		OOCGLFCG_00096	GGMCKAFB_01551		CFNIDHKE_01344			BFNIKKKM_00485	PDMCKIGD_00192	GAHKNJLD_00682	KIFLFCMF_00474		NKOJNBKP_01162	GDKDNAOF_00483	MBIKJAFF_03716|MBIKJAFF_02374	PFGHHLPM_03308	EDPDOCCL_02013	JNLIIJEK_01212|JNLIIJEK_03955	EFNLCPFP_00787|EFNLCPFP_00591	LDLJBNGG_02181	DOKFBJFB_00657	FAHHOCIA_02045|FAHHOCIA_02547	BLKHGAFO_01160	IFHIANLL_00676	BEGLHMHL_00980|BEGLHMHL_00968	EFPKCLME_00724
		arCOG04890	C	NuoE	NuoE	NADH:ubiquinone oxidoreductase 24 kD subunit		0.02	0.02	0.01	0.01	0	0.02	0	0	0.01	0.02	0.01	0.01	0	0	0.03	0.09
		arCOG04537	C	NuoF	NuoF	NADH:ubiquinone oxidoreductase, NADH-binding 51 kD subunit (chain F)		0.02	0.05	0.18	0.04	0.03	0.5	0.68	0.11	0.51	0.05	0.78	0.01	0	0	0.01	0.08								BFNIKKKM_01842|BFNIKKKM_00665|BFNIKKKM_00664|BFNIKKKM_01930|BFNIKKKM_00038|BFNIKKKM_00624					NKOJNBKP_01921		MBIKJAFF_00097			JNLIIJEK_00166|JNLIIJEK_03435		LDLJBNGG_00230		FAHHOCIA_03834		IFHIANLL_01361	BEGLHMHL_03352
		arCOG01546	C	NuoH	NuoH	NADH dehydrogenase subunit H		1.18	1.29	0.99	1	0.02	1	1	1	1.01	1.01	1.01	1.31	1.51	0.03	0.02	0.08		OOCGLFCG_00097	GGMCKAFB_01550					BFNIKKKM_00484	PDMCKIGD_00191	GAHKNJLD_00683	KIFLFCMF_00475		NKOJNBKP_01163	GDKDNAOF_00482	MBIKJAFF_02373	PFGHHLPM_03307	EDPDOCCL_02014	JNLIIJEK_01211|JNLIIJEK_02665	EFNLCPFP_00786	LDLJBNGG_04222|LDLJBNGG_02180	DOKFBJFB_00656	FAHHOCIA_02046	BLKHGAFO_01161	IFHIANLL_00677	BEGLHMHL_00981	EFPKCLME_00725
		arCOG01543	C	NuoI	NuoI	NADH dehydrogenase subunit I		1.19	1.18	0.97	1.39	1.33	0.93	1.08	1.08	0.87	1.07	0.86	1.91	2.07	1.95	1.9	1.53		OOCGLFCG_00098	GGMCKAFB_01548					BFNIKKKM_00483	PDMCKIGD_00190	GAHKNJLD_00684	KIFLFCMF_00476		NKOJNBKP_01164	GDKDNAOF_00481	MBIKJAFF_02372	PFGHHLPM_03306	EDPDOCCL_02015	JNLIIJEK_01210	EFNLCPFP_00785	LDLJBNGG_02179	DOKFBJFB_00655	FAHHOCIA_02047	BLKHGAFO_01162	IFHIANLL_01362|IFHIANLL_00678	BEGLHMHL_00982	EFPKCLME_00726
		arCOG04654	C	NuoJ	NuoJ1	NADH dehydrogenase subunit J		0.45	0.86	0.98	0.99	0.11	0.98	1.02	1.02	0.99	1.01	1.06	0.78	0.83	0.03	0.01	0.01		OOCGLFCG_00100	GGMCKAFB_01541					BFNIKKKM_00482	PDMCKIGD_00189	GAHKNJLD_00685	KIFLFCMF_00477		NKOJNBKP_01165	GDKDNAOF_00480	MBIKJAFF_02371	PFGHHLPM_03305	EDPDOCCL_02016	JNLIIJEK_01209	EFNLCPFP_00784	LDLJBNGG_02178	DOKFBJFB_00654	FAHHOCIA_02048	BLKHGAFO_01164	IFHIANLL_01912	BEGLHMHL_00983	EFPKCLME_00727
		arCOG05181	C	NuoJ	NuoJ2	NADH dehydrogenase subunit J		0.03	0.11	0.09	0	0	0.18	0.45	0.11	0.03	0.01	0.01	0.19	0.69	0.01	0	0								BFNIKKKM_00481
		arCOG07914	C	NuoJ	NuoJ3	NADH:ubiquinone oxidoreductase subunit 6		0	0	0	0	0	0.01	0	0	0.16	0	0.98	0	0	0	0	0													NKOJNBKP_01166	GDKDNAOF_00479	MBIKJAFF_02370	PFGHHLPM_03304	EDPDOCCL_02017	JNLIIJEK_01208	EFNLCPFP_00783	LDLJBNGG_02177	DOKFBJFB_00653	FAHHOCIA_02049	BLKHGAFO_01165	IFHIANLL_01911	BEGLHMHL_00984	EFPKCLME_00728
		arCOG08081	C	NuoJ	NuoJ4	Ferredoxin:quinone oxidoreductase, complex I, subunit J																																	PFGHHLPM_04191
		arCOG10166	C	NuoJ	NuoJ5	NADH-quinone oxidoreductase subunit J
		arCOG03073	C	NuoK	NuoK	NADH dehydrogenase subunit 4L (K,kappa)		0.66	0.91	0.98	1	0.13	1.01	1.01	1.02	1.01	1	1.04	0.9	1.32	0.18	0.05	0.04		OOCGLFCG_00102	GGMCKAFB_01539					BFNIKKKM_00480	PDMCKIGD_00188	GAHKNJLD_00686	KIFLFCMF_00478		NKOJNBKP_01167	GDKDNAOF_00478	MBIKJAFF_02369	PFGHHLPM_03303	EDPDOCCL_02018	JNLIIJEK_01207	EFNLCPFP_00782	LDLJBNGG_02176	DOKFBJFB_00652	FAHHOCIA_02050	BLKHGAFO_01166	IFHIANLL_01910	BEGLHMHL_00985	EFPKCLME_00729
		arCOG01542	C	NuoL	NuoL1	NADH dehydrogenase subunit L		0	0	0	0	0	0.01	0.2	0.93	0.01	0	0.02	0	0	0	0	0		OOCGLFCG_00785	GGMCKAFB_00364	BABGKMDJ_00005	CFNIDHKE_00399												EDPDOCCL_00272				DOKFBJFB_01904	FAHHOCIA_03733	BLKHGAFO_02559		BEGLHMHL_02420
		arCOG01539	C	NuoL	NuoL2	NADH dehydrogenase subunit L		0.25	0.27	0.41	0.21	0.24	0.98	1.07	1.03	1.52	1.98	1.46	0.3	0.6	1.02	0.95	0.95		OOCGLFCG_00103	GGMCKAFB_01538	BABGKMDJ_01163	CFNIDHKE_00801	NCDDHKDC_01354		BFNIKKKM_00479	PDMCKIGD_00187|PDMCKIGD_00247	GAHKNJLD_00687|GAHKNJLD_00819	KIFLFCMF_00479			GDKDNAOF_00477	MBIKJAFF_02368|MBIKJAFF_00893	PFGHHLPM_03302	EDPDOCCL_02019	JNLIIJEK_01206|JNLIIJEK_01026	EFNLCPFP_00781	LDLJBNGG_02175|LDLJBNGG_02091	DOKFBJFB_00651	FAHHOCIA_02051	BLKHGAFO_01167	IFHIANLL_01909|IFHIANLL_00449	BEGLHMHL_00986|BEGLHMHL_01070	EFPKCLME_00730|EFPKCLME_00500
		arCOG01537	C	NuoM	NuoM1	NADH:ubiquinone oxidoreductase subunit 4 (chain M)		0.3	0.46	0.96	1.45	2.45	1.04	0.67	1.03	1.34	1.14	1.27	0.41	0.09	0.93	1.11	0.31		OOCGLFCG_02034	GGMCKAFB_02294		CFNIDHKE_00350	NCDDHKDC_01279		BFNIKKKM_01884	PDMCKIGD_00244	GAHKNJLD_00822	KIFLFCMF_00278		NKOJNBKP_01220		MBIKJAFF_00890|MBIKJAFF_02431	PFGHHLPM_03505	EDPDOCCL_01899	JNLIIJEK_01029|JNLIIJEK_00992	EFNLCPFP_00140	LDLJBNGG_02088	DOKFBJFB_00750	FAHHOCIA_00751	BLKHGAFO_00426	IFHIANLL_00452	BEGLHMHL_01067	EFPKCLME_00503|EFPKCLME_00862
		arCOG01538	C	NuoM	NuoM2	NADH dehydrogenase subunit M		0.03	0.23	0.95	0.98	0.87	0.99	1	1.01	0.99	1	1.04	0.09	0.32	0	0	0		OOCGLFCG_00104	GGMCKAFB_01537	BABGKMDJ_01162	CFNIDHKE_00800	NCDDHKDC_01353		BFNIKKKM_00478	PDMCKIGD_00186	GAHKNJLD_00688	KIFLFCMF_00480		NKOJNBKP_00155	GDKDNAOF_00476	MBIKJAFF_02367	PFGHHLPM_03301	EDPDOCCL_02020	JNLIIJEK_01205	EFNLCPFP_00780	LDLJBNGG_02174	DOKFBJFB_00650	FAHHOCIA_02052	BLKHGAFO_01168	IFHIANLL_01908	BEGLHMHL_00987	EFPKCLME_00731
		arCOG01540	C	NuoN	NuoN	NADH dehydrogenase subunit N		0.34	0.43	0.91	0.94	0.11	0.98	1	1	1.4	0.98	1.45	0.41	0.92	0.01	0	0		OOCGLFCG_00105	GGMCKAFB_01536	BABGKMDJ_01277	CFNIDHKE_00799	NCDDHKDC_01352		BFNIKKKM_00477	PDMCKIGD_00185	GAHKNJLD_00689			NKOJNBKP_00154	GDKDNAOF_00475	MBIKJAFF_02366	PFGHHLPM_03300	EDPDOCCL_02021	JNLIIJEK_01204	EFNLCPFP_00779	LDLJBNGG_02173	DOKFBJFB_00649	FAHHOCIA_02053	BLKHGAFO_01169	IFHIANLL_01907	BEGLHMHL_00988	EFPKCLME_00732
	Cytochrome c reductase
		arCOG02720	C	CydA	CydA1	Cytochrome bd-type quinol oxidase, subunit I		0.32	0.02	0	0	0	0	0	0.01	0	0	0	0	0	0.01	0.01	0.01
		arCOG02721	C	CydA	CydA2	Cytochrome bd-type quinol oxidase, subunit I		0.21	0	0	0.01	0	0	0	0	0	0	0.05	0	0.02	0	0	0															MBIKJAFF_03800	PFGHHLPM_04103|PFGHHLPM_01055	EDPDOCCL_00549	JNLIIJEK_02810	EFNLCPFP_01799	LDLJBNGG_03305	DOKFBJFB_03166	FAHHOCIA_03570		IFHIANLL_00936|IFHIANLL_01587	BEGLHMHL_00469
		arCOG04791	C	AppB	AppB	Cytochrome bd-type quinol oxidase, subunit II		0	0	0.02	0	0	0.1	0	0	0.29	0.01	1.03	0.01	0.02	0	0	0													NKOJNBKP_00190	GDKDNAOF_01795	MBIKJAFF_03799	PFGHHLPM_04104|PFGHHLPM_01054	EDPDOCCL_00548	JNLIIJEK_02809	EFNLCPFP_01800	LDLJBNGG_03304	DOKFBJFB_03165	FAHHOCIA_03571		IFHIANLL_00937|IFHIANLL_01588	BEGLHMHL_00468
		arCOG01720	C	QcrA	QcrA1	Rieske Fe-S protein		0	0	0	0	0	0	0	0	0.02	0	0.07	0.01	0	0	0	0																		JNLIIJEK_02116				FAHHOCIA_01811		IFHIANLL_03293	BEGLHMHL_03278|BEGLHMHL_02676	EFPKCLME_01355
		arCOG01721	C	QcrB	QcrB1	Cytochrome b subunit of the bc complex		0.11	0.09	0.14	0.02	0.01	0.48	0.49	0.02	0.99	1	1.22	0.01	0.02	0	0	0.01								BFNIKKKM_01559	PDMCKIGD_01046	GAHKNJLD_00321			NKOJNBKP_01132		MBIKJAFF_02258		EDPDOCCL_01918	JNLIIJEK_02117|JNLIIJEK_01012	EFNLCPFP_00675	LDLJBNGG_02140	DOKFBJFB_00731	FAHHOCIA_01391|FAHHOCIA_01812		IFHIANLL_03292|IFHIANLL_00549	BEGLHMHL_03279|BEGLHMHL_02675|BEGLHMHL_00849	EFPKCLME_00665|EFPKCLME_01356
		arCOG04594	C	QcrB	QcrB2	Cytochrome b subunit of the bc complex		0	0.05	0.2	0	0	0.96	0.97	0.01	0.99	1	1	0	0	0	0	0								BFNIKKKM_01560	PDMCKIGD_01045	GAHKNJLD_00320	KIFLFCMF_00110		NKOJNBKP_01133		MBIKJAFF_02257		EDPDOCCL_01917	JNLIIJEK_01013	EFNLCPFP_00674	LDLJBNGG_02141	DOKFBJFB_00732	FAHHOCIA_01390		IFHIANLL_00548	BEGLHMHL_00848	EFPKCLME_00666
		arCOG04595	C	QcrA	QcrA2	Rieske Fe-S protein		0	0	0	0	0	0.02	0.27	0.06	0.17	1.01	0.18	0	0	0	0	0.01								BFNIKKKM_02173	PDMCKIGD_01047	GAHKNJLD_00322			NKOJNBKP_01131		MBIKJAFF_02259		EDPDOCCL_01919	JNLIIJEK_01011	EFNLCPFP_00676	LDLJBNGG_02139|LDLJBNGG_01420|LDLJBNGG_03972	DOKFBJFB_00730	FAHHOCIA_00655|FAHHOCIA_01392		IFHIANLL_00550	BEGLHMHL_02639	EFPKCLME_02358
	Cytochrome c oxidase
		arCOG00479	O	CyoE	CyoE	Polyprenyltransferase (cytochrome oxidase assembly factor)		0.11	0.02	0.11	0.01	0	0.76	0.99	1.02	0.94	1.19	1.01	0	0	0	0.01	0		OOCGLFCG_00899	GGMCKAFB_00059		CFNIDHKE_00154	NCDDHKDC_01465		BFNIKKKM_01418	PDMCKIGD_00175	GAHKNJLD_00699	KIFLFCMF_00133		NKOJNBKP_01333	GDKDNAOF_00450	MBIKJAFF_02348	PFGHHLPM_02345	EDPDOCCL_00788	JNLIIJEK_01181	EFNLCPFP_03142	LDLJBNGG_02151	DOKFBJFB_00635	FAHHOCIA_00813	BLKHGAFO_01237|BLKHGAFO_02175	IFHIANLL_00566	BEGLHMHL_01014	EFPKCLME_02907|EFPKCLME_02458
		arCOG03103	H	CtaA	CtaA	Heme A synthase		0	0	0	0	0	0.13	0.94	0.99	0.24	1	1.02	0.01	0	0	0	0.01		OOCGLFCG_00721	GGMCKAFB_00060		CFNIDHKE_00153			BFNIKKKM_00692	PDMCKIGD_00602	GAHKNJLD_00504	KIFLFCMF_00380		NKOJNBKP_01800	GDKDNAOF_01071	MBIKJAFF_01352	PFGHHLPM_00643	EDPDOCCL_02407	JNLIIJEK_02166	EFNLCPFP_01653	LDLJBNGG_00967	DOKFBJFB_01937|DOKFBJFB_03284	FAHHOCIA_02303	BLKHGAFO_00901	IFHIANLL_01894|IFHIANLL_01945	BEGLHMHL_02443
		arCOG01237	C	CyoB	CyoB1	Heme/copper-type cytochrome/quinol oxidase, subunit 1 and 3		0.01	0.02	0.1	0.04	0.04	0.28	0.52	0.42	0.57	1	1.08	0.02	0.02	0	0.02	0.02		OOCGLFCG_00893	GGMCKAFB_02180	BABGKMDJ_00643				BFNIKKKM_00428|BFNIKKKM_00427	PDMCKIGD_00178|PDMCKIGD_00177	GAHKNJLD_00696|GAHKNJLD_00697	KIFLFCMF_00136|KIFLFCMF_00135		NKOJNBKP_00274	GDKDNAOF_00578	MBIKJAFF_02450|MBIKJAFF_02354	PFGHHLPM_00268	EDPDOCCL_00922	JNLIIJEK_01195|JNLIIJEK_02194|JNLIIJEK_02082|JNLIIJEK_02320	EFNLCPFP_00077|EFNLCPFP_01711	LDLJBNGG_03918|LDLJBNGG_01945|LDLJBNGG_02159|LDLJBNGG_04012	DOKFBJFB_02445|DOKFBJFB_00643	FAHHOCIA_03859|FAHHOCIA_01885|FAHHOCIA_01530|FAHHOCIA_02789	BLKHGAFO_01242	IFHIANLL_01137|IFHIANLL_02023|IFHIANLL_02640	BEGLHMHL_00909|BEGLHMHL_01649	EFPKCLME_00803
		arCOG01235	C	CyoA	CyoA1	Heme/copper-type cytochrome/quinol oxidase, subunit 2		0.03	0.08	0.3	0.01	0.01	1.02	1.38	1.07	1.16	1.02	1.19	0.01	0.01	0	0	0		OOCGLFCG_00894	GGMCKAFB_02181	BABGKMDJ_01196				BFNIKKKM_00426|BFNIKKKM_00843	PDMCKIGD_00179	GAHKNJLD_00695	KIFLFCMF_00137		NKOJNBKP_00273		MBIKJAFF_02349	PFGHHLPM_00269	EDPDOCCL_00789	JNLIIJEK_02319|JNLIIJEK_01180	EFNLCPFP_01710	LDLJBNGG_04013|LDLJBNGG_02150	DOKFBJFB_00636	FAHHOCIA_00812|FAHHOCIA_01529|FAHHOCIA_02788	BLKHGAFO_01238	IFHIANLL_01133|IFHIANLL_00565	BEGLHMHL_01650|BEGLHMHL_01015	EFPKCLME_02909|EFPKCLME_00802
		arCOG04650	C	CyoC	CyoC	Heme/copper-type cytochrome/quinol oxidase, subunit 3		0	0	0	0.01	0	0	0	0	0	0.01	0.03	0.01	0	0	0	0.01															MBIKJAFF_02350		EDPDOCCL_00803	JNLIIJEK_01179		LDLJBNGG_02149	DOKFBJFB_00638	FAHHOCIA_01989|FAHHOCIA_01532	BLKHGAFO_01239	IFHIANLL_01132|IFHIANLL_02026	BEGLHMHL_01139	EFPKCLME_02908
		arCOG08921	C	-	CoxD	Caa(3)-type oxidase, subunit IV		0	0	0.06	0.01	0.01	0.28	0.78	1.03	0.73	1.01	1.23	0	0	0	0	0		OOCGLFCG_00892	GGMCKAFB_02179	BABGKMDJ_00644				BFNIKKKM_00429	PDMCKIGD_00176	GAHKNJLD_00698	KIFLFCMF_00134		NKOJNBKP_00275	GDKDNAOF_00576		PFGHHLPM_00267		JNLIIJEK_02321	EFNLCPFP_03115	LDLJBNGG_04011		FAHHOCIA_02790			BEGLHMHL_01648	EFPKCLME_00808
		arCOG10155	C	CbaE	CbaE	ba3-type terminal oxidase subunit CbaE		0	0	0	0	0	0.01	0.03	0.27	0.04	0	0.16	0	0	0	0	0		OOCGLFCG_01106				NCDDHKDC_01296								GDKDNAOF_01531		PFGHHLPM_03818|PFGHHLPM_03865	EDPDOCCL_00796		EFNLCPFP_00739				BLKHGAFO_01502		BEGLHMHL_00942	EFPKCLME_02461
		arCOG08132	C	CbaD	CbaD	ba3-type terminal oxidase subunit CbaD		0	0.02	0.11	0	0	0.3	0.97	1	0.34	0.03	0.43	0	0	0	0	0		OOCGLFCG_01105	GGMCKAFB_02051	BABGKMDJ_00467	CFNIDHKE_01012	NCDDHKDC_01297		BFNIKKKM_01359						GDKDNAOF_01302|GDKDNAOF_01530		PFGHHLPM_03817|PFGHHLPM_03861	EDPDOCCL_00797						BLKHGAFO_01501		BEGLHMHL_00943	EFPKCLME_02462
		arCOG01236	C	CyoA	CyoA2	Heme/copper-type cytochrome/quinol oxidase, subunit 2		0	0	0	0	0	0	1.93	2	0	0	0	0	0	0	0	0		OOCGLFCG_01027|OOCGLFCG_01104	GGMCKAFB_02050|GGMCKAFB_02065	BABGKMDJ_00466	CFNIDHKE_00876|CFNIDHKE_01011	NCDDHKDC_01298|NCDDHKDC_00884		BFNIKKKM_01358|BFNIKKKM_01493						GDKDNAOF_01529|GDKDNAOF_01301		PFGHHLPM_03816|PFGHHLPM_03862	EDPDOCCL_00798		EFNLCPFP_00737		DOKFBJFB_01074	FAHHOCIA_01770	BLKHGAFO_01500|BLKHGAFO_02178		BEGLHMHL_00944	EFPKCLME_02463
		arCOG01238	C	CyoB/DoxB	CyoB2	Heme/copper-type cytochrome/quinol oxidase, subunit 1		0	0	0	0	0	0	1.97	2	0	0	0	0	0	0	0	0		OOCGLFCG_01103|OOCGLFCG_01028	GGMCKAFB_02066|GGMCKAFB_02049	BABGKMDJ_00465|BABGKMDJ_01364|BABGKMDJ_01244	CFNIDHKE_00877|CFNIDHKE_01010	NCDDHKDC_01299|NCDDHKDC_00885		BFNIKKKM_01357|BFNIKKKM_01492						GDKDNAOF_02929|GDKDNAOF_01528		PFGHHLPM_03815|PFGHHLPM_03863	EDPDOCCL_00799		EFNLCPFP_00736		DOKFBJFB_01075	FAHHOCIA_01771	BLKHGAFO_01499|BLKHGAFO_02179		BEGLHMHL_00945	EFPKCLME_02464
		arCOG10192	S	-	CbaC	Uncharacterized membrane protein		0	0	0	0	0	0	0	0.01	0.05	0.02	0.21	0	0	0	0	0														GDKDNAOF_01527|GDKDNAOF_02928		PFGHHLPM_03814|PFGHHLPM_03864	EDPDOCCL_00800						BLKHGAFO_01498		BEGLHMHL_00946	EFPKCLME_02465
	V/A-type ATPase, prokaryotes
		arCOG00868	C	NtpA	NtpA	Archaeal/vacuolar-type H+-ATPase subunit A		0.98	1.04	1.07	1.23	0.93	1.03	1	1.01	1.01	1.01	1.01	1.11	1.93	0.98	1.16	1.9		OOCGLFCG_01712	GGMCKAFB_00269	BABGKMDJ_00536	CFNIDHKE_01576	NCDDHKDC_00197		BFNIKKKM_00996	PDMCKIGD_00762	GAHKNJLD_00341	KIFLFCMF_00260|KIFLFCMF_00261		NKOJNBKP_00241	GDKDNAOF_03440	MBIKJAFF_00389	PFGHHLPM_01392	EDPDOCCL_02794	JNLIIJEK_02859	EFNLCPFP_00370	LDLJBNGG_03570	DOKFBJFB_02417	FAHHOCIA_00423	BLKHGAFO_00528	IFHIANLL_00042	BEGLHMHL_00320	EFPKCLME_00290
		arCOG00865	C	NtpB	NtpB	Archaeal/vacuolar-type H+-ATPase subunit B		0.9	1.01	1.04	1.17	0.97	1.02	1	1.01	1.05	1.01	1.13	1.06	1.14	1.02	1.2	2.33		OOCGLFCG_01711	GGMCKAFB_00270	BABGKMDJ_00270		NCDDHKDC_00198		BFNIKKKM_00997	PDMCKIGD_00763	GAHKNJLD_00340	KIFLFCMF_00262		NKOJNBKP_00240	GDKDNAOF_03439	MBIKJAFF_00390	PFGHHLPM_01391	EDPDOCCL_02795	JNLIIJEK_02858	EFNLCPFP_00369	LDLJBNGG_03571	DOKFBJFB_02418	FAHHOCIA_00424	BLKHGAFO_00529	IFHIANLL_00043	BEGLHMHL_00321	EFPKCLME_00291
		arCOG02459	C	NtpC	NtpC	Archaeal/vacuolar-type H+-ATPase subunit C		0.45	0.71	0.99	1.13	0.77	0.92	1.05	1.05	0.91	0.89	1.02	0.8	0.82	0.96	1.26	2.25		OOCGLFCG_01714	GGMCKAFB_00267	BABGKMDJ_00538	CFNIDHKE_00794	NCDDHKDC_00195		BFNIKKKM_00994	PDMCKIGD_00760	GAHKNJLD_00343	KIFLFCMF_00258		NKOJNBKP_00243	GDKDNAOF_03442	MBIKJAFF_00387	PFGHHLPM_01394	EDPDOCCL_02792	JNLIIJEK_02861	EFNLCPFP_00372	LDLJBNGG_03568	DOKFBJFB_02415	FAHHOCIA_00421	BLKHGAFO_00526	IFHIANLL_00040	BEGLHMHL_00318	EFPKCLME_00288
		arCOG04101	C	NtpD	NtpD	Archaeal/vacuolar-type H+-ATPase subunit D		0.4	1.1	1.23	1.45	0.98	1.03	1.03	1.04	1.03	1.02	1.06	1.28	1.47	1.22	1.39	2.22		OOCGLFCG_01710	GGMCKAFB_00271	BABGKMDJ_00265		NCDDHKDC_00199		BFNIKKKM_00998	PDMCKIGD_00764	GAHKNJLD_00339	KIFLFCMF_00263		NKOJNBKP_00239	GDKDNAOF_03437	MBIKJAFF_00393	PFGHHLPM_01386	EDPDOCCL_00431	JNLIIJEK_02857	EFNLCPFP_00364	LDLJBNGG_03572	DOKFBJFB_02421	FAHHOCIA_00426	BLKHGAFO_00133	IFHIANLL_00044	BEGLHMHL_03655|BEGLHMHL_00323	EFPKCLME_00292
		arCOG00869	C	NtpE	NtpE	Archaeal/vacuolar-type H+-ATPase subunit E		0.76	0.88	1.01	1.22	1.16	1	1.02	1.02	1	1	1.01	1.02	1.14	1	1.07	1.34		OOCGLFCG_01877	GGMCKAFB_00266	BABGKMDJ_00539	CFNIDHKE_00793	NCDDHKDC_00194		BFNIKKKM_00993	PDMCKIGD_00759	GAHKNJLD_00344	KIFLFCMF_00257		NKOJNBKP_00244	GDKDNAOF_03443	MBIKJAFF_00386	PFGHHLPM_01395	EDPDOCCL_02791	JNLIIJEK_02862	EFNLCPFP_00373	LDLJBNGG_03567	DOKFBJFB_02414	FAHHOCIA_00420	BLKHGAFO_00525	IFHIANLL_00039	BEGLHMHL_00317	EFPKCLME_00287
		arCOG03363	C	NtpF	NtpF	Archaeal/vacuolar-type H+-ATPase subunit H		0.93	0.99	1.1	1.24	1.12	1.06	1.21	1.17	1.12	1.06	1.05	1.01	1.04	0.98	1.22	2.2		OOCGLFCG_01880	GGMCKAFB_00263	BABGKMDJ_00969	CFNIDHKE_00790	NCDDHKDC_00191		BFNIKKKM_01350	PDMCKIGD_00756	GAHKNJLD_00347	KIFLFCMF_00254		NKOJNBKP_00247	GDKDNAOF_03446	MBIKJAFF_00383	PFGHHLPM_01398	EDPDOCCL_02788	JNLIIJEK_02865	EFNLCPFP_00376	LDLJBNGG_03564	DOKFBJFB_02411	FAHHOCIA_00417	BLKHGAFO_00522	IFHIANLL_00036	BEGLHMHL_00314	EFPKCLME_00059|EFPKCLME_00284
		arCOG04102	C	NtpG	NtpG	Archaeal/vacuolar-type H+-ATPase subunit F		1.1	1.14	1.16	1.21	0.98	1.01	1	1	1	1	1.02	1.06	1.27	0.44	1.12	1.91		OOCGLFCG_01713	GGMCKAFB_00268	BABGKMDJ_00537	CFNIDHKE_00795	NCDDHKDC_00196		BFNIKKKM_00995	PDMCKIGD_00761	GAHKNJLD_00342	KIFLFCMF_00259		NKOJNBKP_00242	GDKDNAOF_03441	MBIKJAFF_00388	PFGHHLPM_01393	EDPDOCCL_02793	JNLIIJEK_02860	EFNLCPFP_00371	LDLJBNGG_03569	DOKFBJFB_02416	FAHHOCIA_00422	BLKHGAFO_00527	IFHIANLL_00041	BEGLHMHL_00319	EFPKCLME_00289
		arCOG04138	C	NtpI	NtpI	Archaeal/vacuolar-type H+-ATPase subunit I		0.94	1.13	1.31	1.77	1.13	1.16	1.37	1.03	1.18	1.04	1.21	1.15	1.38	1.1	1.24	2.23		OOCGLFCG_01879	GGMCKAFB_00264	BABGKMDJ_00970	CFNIDHKE_00791	NCDDHKDC_00192		BFNIKKKM_01351	PDMCKIGD_00757	GAHKNJLD_00346	KIFLFCMF_00255		NKOJNBKP_00246	GDKDNAOF_03445	MBIKJAFF_00384	PFGHHLPM_01397	EDPDOCCL_02789	JNLIIJEK_02864	EFNLCPFP_00375	LDLJBNGG_03565	DOKFBJFB_02412	FAHHOCIA_00418	BLKHGAFO_00523	IFHIANLL_00037	BEGLHMHL_00315	EFPKCLME_00285
		arCOG02455	C	AtpK	AtpK	Archaeal/vacuolar-type Na+/H+-ATPase, subunit K		0.86	1.33	1.03	1.21	1.12	1.07	1.33	1.2	1.06	1.3	1.14	1.41	1.16	1.13	1.3	1.46		OOCGLFCG_01878	GGMCKAFB_00265	BABGKMDJ_00540	CFNIDHKE_00792	NCDDHKDC_00193		BFNIKKKM_00992	PDMCKIGD_00758	GAHKNJLD_00345	KIFLFCMF_00256		NKOJNBKP_00245	GDKDNAOF_03444	MBIKJAFF_00385	PFGHHLPM_01396	EDPDOCCL_02790	JNLIIJEK_02863	EFNLCPFP_00374		DOKFBJFB_02413	FAHHOCIA_00419	BLKHGAFO_00524		BEGLHMHL_00316	EFPKCLME_00286
	Rhodopsin
		arCOG02810	P	-	Bop1	Bacteriorhodopsin, light-driven inward H+ pump		0	0	0	0	0	0	0	0	0	0	0	0	0	0	0	0																PFGHHLPM_02927|PFGHHLPM_02925|PFGHHLPM_01732					DOKFBJFB_02072	FAHHOCIA_00302|FAHHOCIA_00784	BLKHGAFO_00895|BLKHGAFO_01585|BLKHGAFO_02450|BLKHGAFO_02682|BLKHGAFO_02381			EFPKCLME_00091
		arCOG02811	P	-	Bop2	Bacteriorhodopsin, an ion pump		0	0	0	0	0	0	0.06	0.31	0	0	0	0	0	0	0.01	0.01		OOCGLFCG_01392				NCDDHKDC_00720										PFGHHLPM_02627	EDPDOCCL_02605		EFNLCPFP_00428			FAHHOCIA_02219	BLKHGAFO_00336			EFPKCLME_00591
		arCOG02812	P	-	Bop3	Bacteriorhodopsin, an ion pump																			OOCGLFCG_01040				NCDDHKDC_01533																FAHHOCIA_00425
		arCOG02946	R	-	arCOG02946	Bacteriorhodopsin related protein		0	0	0	0	0	0	0	0	0	0	0	0	0	0	0	0																	EDPDOCCL_02803		EFNLCPFP_01784			FAHHOCIA_02434	BLKHGAFO_00104
		arCOG02947	R	-	arCOG02947	Bacteriorhodopsin related protein		0	0	0	0	0	0.03	0.09	0.28	0	0	0	0	0	0	0	0		OOCGLFCG_01038				NCDDHKDC_01790											EDPDOCCL_02604				DOKFBJFB_02420	FAHHOCIA_02582	BLKHGAFO_00339			EFPKCLME_02785
	Terpenoid biosynthesis for cell membrane and carotenoid
	C5 isoprenoid biosynthesis of mevalonate pathway (archaea)
		arCOG01278	I	PaaJ	PaaJ1	Acetyl-CoA acetyltransferase		2.92	2.11	2.53	1.73	1.62	2.56	3.4	3.78	2.15	1.27	3.01	1.06	1.53	0.99	1.04	1.25		OOCGLFCG_00928|OOCGLFCG_01138	GGMCKAFB_00798|GGMCKAFB_01860		CFNIDHKE_00633	NCDDHKDC_00893|NCDDHKDC_00315|NCDDHKDC_01273		BFNIKKKM_01272|BFNIKKKM_01138|BFNIKKKM_00416	PDMCKIGD_00975	GAHKNJLD_00927			NKOJNBKP_01929|NKOJNBKP_01366	GDKDNAOF_00918|GDKDNAOF_01256|GDKDNAOF_01957	MBIKJAFF_03142|MBIKJAFF_02334|MBIKJAFF_01950	PFGHHLPM_03992|PFGHHLPM_02520|PFGHHLPM_03374|PFGHHLPM_00604|PFGHHLPM_04084	EDPDOCCL_01560|EDPDOCCL_00919	JNLIIJEK_01996|JNLIIJEK_03425|JNLIIJEK_02289|JNLIIJEK_01192	EFNLCPFP_00224|EFNLCPFP_00501|EFNLCPFP_02410|EFNLCPFP_01921	LDLJBNGG_00732|LDLJBNGG_01258|LDLJBNGG_01783	DOKFBJFB_00497|DOKFBJFB_01099|DOKFBJFB_02799	FAHHOCIA_03493|FAHHOCIA_03522|FAHHOCIA_01546|FAHHOCIA_01575	BLKHGAFO_01119|BLKHGAFO_01317|BLKHGAFO_01732|BLKHGAFO_01741|BLKHGAFO_01848	IFHIANLL_00706|IFHIANLL_03325|IFHIANLL_02043|IFHIANLL_03326	BEGLHMHL_03972|BEGLHMHL_01026|BEGLHMHL_00842	EFPKCLME_00646|EFPKCLME_03554|EFPKCLME_01026
		arCOG01279	I	PaaJ	PaaJ2	Acetyl-CoA acetyltransferase		1	0	0	0	0	0	0	0	0	0	0	0	0	0	0	0
		arCOG01280	I	PaaJ	PaaJ3	Acetyl-CoA acetyltransferase		1	0	0	0	0	0	0	0	0	0	0	0	0	0	0	0
		arCOG01282	I	PaaJ	PaaJ4	Acetyl-CoA acetyltransferase		0.85	0.54	0.17	0.02	0	0.46	0.66	2.09	0.8	1.03	0.9	0.48	0.55	0.02	0.03	0.03		OOCGLFCG_00360|OOCGLFCG_02064	GGMCKAFB_00550|GGMCKAFB_01636|GGMCKAFB_00746		CFNIDHKE_00991|CFNIDHKE_00038|CFNIDHKE_00521	NCDDHKDC_01490			PDMCKIGD_00864	GAHKNJLD_01103	KIFLFCMF_00698		NKOJNBKP_01172|NKOJNBKP_01902	GDKDNAOF_03086|GDKDNAOF_03087	MBIKJAFF_03275|MBIKJAFF_00809	PFGHHLPM_03467|PFGHHLPM_02946|PFGHHLPM_02150	EDPDOCCL_00621|EDPDOCCL_02521	JNLIIJEK_02697	EFNLCPFP_01398	LDLJBNGG_00216	DOKFBJFB_02337	FAHHOCIA_03491|FAHHOCIA_00722|FAHHOCIA_00094	BLKHGAFO_01142|BLKHGAFO_02323|BLKHGAFO_01320	IFHIANLL_03373	BEGLHMHL_01913	EFPKCLME_01891
		arCOG01767	I	PksG	PksG	3-hydroxy-3-methylglutaryl CoA synthase		1.46	1.29	1.41	1.06	1.02	1.94	1.9	1	1.01	0.99	1.08	1.05	1.03	0.56	0.72	0.99		OOCGLFCG_00927	GGMCKAFB_00799		CFNIDHKE_01745	NCDDHKDC_00314		BFNIKKKM_01285	PDMCKIGD_01153	GAHKNJLD_00096			NKOJNBKP_00982	GDKDNAOF_01649	MBIKJAFF_01364|MBIKJAFF_03141	PFGHHLPM_00408|PFGHHLPM_00605|PFGHHLPM_04085	EDPDOCCL_00743	JNLIIJEK_02148|JNLIIJEK_02297|JNLIIJEK_03426	EFNLCPFP_01394|EFNLCPFP_03072|EFNLCPFP_00502	LDLJBNGG_02618|LDLJBNGG_00994|LDLJBNGG_00731	DOKFBJFB_01922	FAHHOCIA_02291|FAHHOCIA_03492	BLKHGAFO_02451|BLKHGAFO_01318	IFHIANLL_00876|IFHIANLL_02044	BEGLHMHL_02429|BEGLHMHL_03973	EFPKCLME_02362
		arCOG04260	I	HMG1	HMG1	Hydroxymethylglutaryl-CoA reductase		0.43	0.87	1.03	1.03	1	1.04	1.03	1.08	1.01	1	1.04	1.17	1.85	1	1.15	1.93		OOCGLFCG_01686	GGMCKAFB_01463	BABGKMDJ_00231	CFNIDHKE_01262	NCDDHKDC_01159|NCDDHKDC_00805		BFNIKKKM_01140	PDMCKIGD_00618	GAHKNJLD_00521	KIFLFCMF_00717		NKOJNBKP_01776		MBIKJAFF_01336	PFGHHLPM_02976	EDPDOCCL_03028	JNLIIJEK_02555	EFNLCPFP_00729	LDLJBNGG_00488	DOKFBJFB_02199	FAHHOCIA_00643	BLKHGAFO_01225|BLKHGAFO_00190	IFHIANLL_02289	BEGLHMHL_02602	EFPKCLME_02062
		arCOG01028	I	ERG12	ERG12	Mevalonate kinase		0.91	1	0.99	1	1.01	1.01	1.01	1.02	1.02	1.01	1.04	1.03	1.01	1.02	1.02	1.02		OOCGLFCG_01413	GGMCKAFB_00909		CFNIDHKE_01821	NCDDHKDC_00946		BFNIKKKM_01288	PDMCKIGD_00994	GAHKNJLD_00215			NKOJNBKP_00585	GDKDNAOF_00003	MBIKJAFF_01771	PFGHHLPM_00447	EDPDOCCL_01356	JNLIIJEK_01596	EFNLCPFP_00390	LDLJBNGG_01254	DOKFBJFB_01752	FAHHOCIA_00844	BLKHGAFO_01443	IFHIANLL_02953	BEGLHMHL_02783	EFPKCLME_01870
		arCOG02937	I	MVD1	MVD1	Mevalonate pyrophosphate decarboxylase		0	0	0.07	0	0	0.89	0.98	1.04	0.95	1.02	0.97	0	0	0	0	0		OOCGLFCG_00212	GGMCKAFB_00985	BABGKMDJ_00292	CFNIDHKE_00338	NCDDHKDC_00446		BFNIKKKM_00894	PDMCKIGD_00132	GAHKNJLD_01046	KIFLFCMF_00918		NKOJNBKP_01125		MBIKJAFF_02267	PFGHHLPM_03290	EDPDOCCL_01928	JNLIIJEK_01005	EFNLCPFP_02560	LDLJBNGG_02130	DOKFBJFB_00722	FAHHOCIA_02077	BLKHGAFO_00807	IFHIANLL_00558	BEGLHMHL_01414	EFPKCLME_01458
		arCOG04278	I	-	AcnX1	Mevalonate 5-phosphate dehydratase, subunit 1		0.65	0.91	0.92	1	1	0.01	0	0	0.01	0	0.01	0.97	1	0.97	1	1
		arCOG04279	I	-	AcnX2	Mevalonate 5-phosphate dehydratase, subunit 2		0.7	0.69	0.08	0.41	0.97	0.01	0	0	0	0.01	0	0.92	1.02	1	1	1
		arCOG01703	H	UbiX	UbiX	Flavin prenyltransferase UbiX		0.97	0.96	0.84	1	1	0.05	0.14	0.84	0.11	0.44	0.01	1.1	1.01	0.91	0.95	1.01		OOCGLFCG_00780	GGMCKAFB_00140						PDMCKIGD_00841	GAHKNJLD_00404	KIFLFCMF_00887
		arCOG01671	H	UbiD	UbiD	3-polyprenyl-4-hydroxybenzoate decarboxylase or trans-anhydromevalonate decarboxylase		1.12	1.06	0.77	1.04	1.04	0.48	0.51	1.05	0.73	6.08	0.19	0.99	1.01	1	1.03	1.06		OOCGLFCG_01901	GGMCKAFB_00900	BABGKMDJ_00789	CFNIDHKE_01178				PDMCKIGD_00463|PDMCKIGD_00212|PDMCKIGD_00070|PDMCKIGD_01032|PDMCKIGD_01086|PDMCKIGD_01117|PDMCKIGD_00838	GAHKNJLD_00568|GAHKNJLD_00432|GAHKNJLD_00130|GAHKNJLD_01056	KIFLFCMF_00818|KIFLFCMF_00481|KIFLFCMF_00442|KIFLFCMF_00809|KIFLFCMF_00120|KIFLFCMF_00898				MBIKJAFF_03139|MBIKJAFF_03138	PFGHHLPM_02162|PFGHHLPM_02161		JNLIIJEK_03429|JNLIIJEK_03428				FAHHOCIA_03513|FAHHOCIA_03514	BLKHGAFO_01729|BLKHGAFO_01730
		arCOG00860	I	-	Ipk	Isopentenyl phosphate kinase, enzyme of modified mevalonate pathway		0.88	0.87	1	1	1	1	1	1	1	1	1.01	0.01	0.12	0.2	0.25	0.32		OOCGLFCG_01414	GGMCKAFB_00908		CFNIDHKE_01822	NCDDHKDC_00728		BFNIKKKM_01287	PDMCKIGD_00993	GAHKNJLD_00216	KIFLFCMF_00126		NKOJNBKP_00586	GDKDNAOF_00002	MBIKJAFF_01770	PFGHHLPM_00448	EDPDOCCL_01357	JNLIIJEK_01595	EFNLCPFP_00391	LDLJBNGG_01253	DOKFBJFB_01753	FAHHOCIA_00845	BLKHGAFO_01444	IFHIANLL_02954	BEGLHMHL_02784	EFPKCLME_01871
		arCOG00613	H	LldD/Idi	LldD/Idi	FMN-dependent dehydrogenase, includes L-lactate dehydrogenase and type II isopentenyl diphosphate isomerase		0.65	0.99	0.91	0.99	1.02	0.9	1.28	1.77	0.13	0.06	0.01	1	1	1	1	1		OOCGLFCG_01415	GGMCKAFB_00677|GGMCKAFB_00907		CFNIDHKE_01621	NCDDHKDC_01717|NCDDHKDC_00729		BFNIKKKM_01586|BFNIKKKM_01584								PFGHHLPM_01980	EDPDOCCL_02252	JNLIIJEK_03897	EFNLCPFP_00813				BLKHGAFO_00186|BLKHGAFO_02593
		arCOG01081	I	Idi	Idi	Isopentenyldiphosphate isomerase		0.02	0.02	0.16	0.02	0	0.73	0.81	0.16	0.87	1	1.52	0	0.01	0	0	0								BFNIKKKM_01217	PDMCKIGD_00335	GAHKNJLD_00033	KIFLFCMF_00682		NKOJNBKP_01978	GDKDNAOF_02995	MBIKJAFF_01272	PFGHHLPM_02772	EDPDOCCL_02986	JNLIIJEK_02495	EFNLCPFP_00937	LDLJBNGG_00543	DOKFBJFB_02006	FAHHOCIA_00710	BLKHGAFO_02446	IFHIANLL_01023	BEGLHMHL_02522	EFPKCLME_02002
	C10-C20 isoprenoid biosynthesis, archaea
		arCOG01726	H	IspA	IspA1	Geranylgeranyl pyrophosphate synthase		1.56	1.79	2.12	1.35	1.11	2.97	2.99	2.06	2.14	2.09	2.15	1.9	1.37	1.19	1.63	1.65		OOCGLFCG_01417|OOCGLFCG_00427	GGMCKAFB_02248|GGMCKAFB_00905	BABGKMDJ_00945	CFNIDHKE_00120	NCDDHKDC_00731		BFNIKKKM_00564|BFNIKKKM_01286	PDMCKIGD_00991|PDMCKIGD_00750	GAHKNJLD_00353|GAHKNJLD_00944	KIFLFCMF_00983		NKOJNBKP_00591|NKOJNBKP_01231		MBIKJAFF_02415|MBIKJAFF_01767|MBIKJAFF_00374	PFGHHLPM_00451|PFGHHLPM_03297|PFGHHLPM_01406	EDPDOCCL_03057|EDPDOCCL_01911|EDPDOCCL_01363	JNLIIJEK_02874|JNLIIJEK_01593|JNLIIJEK_03439	EFNLCPFP_00382|EFNLCPFP_00394|EFNLCPFP_00668	LDLJBNGG_03272|LDLJBNGG_01602	DOKFBJFB_01383|DOKFBJFB_01756|DOKFBJFB_02404	FAHHOCIA_00411|FAHHOCIA_00848	BLKHGAFO_00316|BLKHGAFO_01871|BLKHGAFO_02311	IFHIANLL_00045|IFHIANLL_02957|IFHIANLL_00309	BEGLHMHL_02747|BEGLHMHL_00307	EFPKCLME_00250|EFPKCLME_02092
		arCOG01727	H	IspA	IspA2	Geranylgeranyl pyrophosphate synthase		0.04	0.02	0	0	0	0	0	0.01	0	0	0	0.07	0.85	0	0	0
	Lipid and carotenoid biosynthesis
		arCOG00982	C	GldA	GldA	Glycerol dehydrogenase or related enzyme		0.55	0.81	1	1	1	1.03	1	1	1.03	1	1.06	0.94	1.02	0.9	1	1		OOCGLFCG_01910	GGMCKAFB_01485	BABGKMDJ_00361	CFNIDHKE_00015	NCDDHKDC_00993		BFNIKKKM_01513	PDMCKIGD_00643	GAHKNJLD_00545	KIFLFCMF_00295		NKOJNBKP_01523	GDKDNAOF_02664	MBIKJAFF_02779|MBIKJAFF_02137	PFGHHLPM_03874|PFGHHLPM_02579	EDPDOCCL_02480	JNLIIJEK_00723	EFNLCPFP_00261	LDLJBNGG_02596	DOKFBJFB_00562	FAHHOCIA_00934	BLKHGAFO_02279	IFHIANLL_01985|IFHIANLL_02772	BEGLHMHL_00829	EFPKCLME_00673|EFPKCLME_02153
		arCOG00456	C	GpsA	GpsA	NAD(P)H-dependent glycerol-3-phosphate dehydrogenase		0.47	0.14	0.07	0.02	0.01	0.05	0.01	0.01	0.01	0	0	0.05	0.02	0.02	0.01	0.03
		arCOG00753	C	GlpA	GlpA	Glycerol-3-phosphate dehydrogenase		0.02	0	0	0	0	0.03	0.03	0.03	0.4	0.51	0.54	0.04	0.13	0.02	0	0.02										GAHKNJLD_00738				GDKDNAOF_01550	MBIKJAFF_00151|MBIKJAFF_02165	PFGHHLPM_03124|PFGHHLPM_00950	EDPDOCCL_02779|EDPDOCCL_01843	JNLIIJEK_02873|JNLIIJEK_03215	EFNLCPFP_00425|EFNLCPFP_02186	LDLJBNGG_00752	DOKFBJFB_01964	FAHHOCIA_02487|FAHHOCIA_01271		IFHIANLL_00356|IFHIANLL_01271	BEGLHMHL_03730|BEGLHMHL_01541	EFPKCLME_01144
		arCOG04585	E	GlpB	GlpB	Anaerobic glycerol-3-phosphate dehydrogenase		0	0.01	0.01	0.01	0	0.01	0	0	0.03	0.01	0.22	0	0.02	0.01	0.01	0														GDKDNAOF_01549	MBIKJAFF_02164	PFGHHLPM_00949	EDPDOCCL_01844	JNLIIJEK_03216	EFNLCPFP_02187	LDLJBNGG_00751	DOKFBJFB_01963	FAHHOCIA_01272		IFHIANLL_01272	BEGLHMHL_03731|BEGLHMHL_01542	EFPKCLME_01145
		arCOG01085	I	PcrB	PcrB	(S)-3-O-geranylgeranylglyceryl phosphate synthase, TIM-barrel fold		0.7	0.79	0.56	1.03	1.03	0.96	1	1.03	1.08	1.06	1.12	1.07	1.17	1.01	1.01	1.01		OOCGLFCG_00805	GGMCKAFB_00970	BABGKMDJ_00530	CFNIDHKE_00975	NCDDHKDC_01689		BFNIKKKM_01587	PDMCKIGD_01171	GAHKNJLD_00080	KIFLFCMF_00288		NKOJNBKP_00705	GDKDNAOF_00074	MBIKJAFF_02643|MBIKJAFF_00506|MBIKJAFF_03788	PFGHHLPM_02815|PFGHHLPM_01088	EDPDOCCL_02648	JNLIIJEK_00139|JNLIIJEK_00846	EFNLCPFP_00843	LDLJBNGG_02107|LDLJBNGG_02696	DOKFBJFB_00404	FAHHOCIA_02210	BLKHGAFO_00628	IFHIANLL_02906	BEGLHMHL_01087|BEGLHMHL_00687	EFPKCLME_00208
		arCOG00476	H	UbiA	UbiA1	4-hydroxybenzoate polyprenyltransferase or related prenyltransferase		1.87	1.58	1.17	1.49	1.83	1.08	1.03	1.02	1.09	1.02	1.14	1.48	1.67	0.44	1.15	1.56		OOCGLFCG_01348	GGMCKAFB_01729	BABGKMDJ_01126	CFNIDHKE_00465	NCDDHKDC_00165		BFNIKKKM_01281	PDMCKIGD_00803	GAHKNJLD_00879			NKOJNBKP_01510	GDKDNAOF_00385	MBIKJAFF_02276|MBIKJAFF_00589	PFGHHLPM_03246|PFGHHLPM_00791	EDPDOCCL_01862	JNLIIJEK_01122	EFNLCPFP_03063		DOKFBJFB_00682		BLKHGAFO_02268	IFHIANLL_00223|IFHIANLL_01002|IFHIANLL_01054	BEGLHMHL_01438|BEGLHMHL_03325	EFPKCLME_02123
		arCOG00477	H	UbiA	UbiA2	4-hydroxybenzoate polyprenyltransferase or related prenyltransferase		0.62	0.31	0.24	0.04	0.02	0.24	0.44	0.93	0.04	0.02	0.01	0.02	0	0	0	0		OOCGLFCG_00342	GGMCKAFB_02071		CFNIDHKE_01535
		arCOG00481	H	UbiA	UbiA3	4-hydroxybenzoate polyprenyltransferase or related prenyltransferase		0.02	0.16	0.32	0.39	0.19	0.26	0.31	0.56	0.27	0.04	0.38	0.54	0.62	0.52	0.71	0.59		OOCGLFCG_00689				NCDDHKDC_00976								GDKDNAOF_01460	MBIKJAFF_01553	PFGHHLPM_00746					DOKFBJFB_01029	FAHHOCIA_03613	BLKHGAFO_00132		BEGLHMHL_02088|BEGLHMHL_00630	EFPKCLME_01021
		arCOG00482	H	UbiA	UbiA4	4-hydroxybenzoate polyprenyltransferase or related prenyltransferase
		arCOG00483	H	UbiA	UbiA5	4-hydroxybenzoate polyprenyltransferase or related prenyltransferase
		arCOG00478	H	UbiA	UbiA6	4-hydroxybenzoate polyprenyltransferase or related prenyltransferase		0	0	0.02	0	0	0.1	0.21	1.08	0.96	1	0.97	0	0	0	0.03	0.19		OOCGLFCG_00486	GGMCKAFB_01680	BABGKMDJ_00451	CFNIDHKE_00534	NCDDHKDC_01903			PDMCKIGD_00590	GAHKNJLD_00491			NKOJNBKP_00366		MBIKJAFF_01191	PFGHHLPM_01020	EDPDOCCL_02878	JNLIIJEK_02344	EFNLCPFP_00977	LDLJBNGG_02000	DOKFBJFB_02156	FAHHOCIA_01066	BLKHGAFO_02416	IFHIANLL_00019	BEGLHMHL_02544	EFPKCLME_01941
		arCOG04106	I	CdsA/CarS	CarS	CDP-archaeol synthetase		0.98	1	1.03	1.02	1.02	1.04	1.12	1.08	0.93	1.01	1.03	1.03	1.13	1	1.01	1.03		OOCGLFCG_01034	GGMCKAFB_00036		CFNIDHKE_01301	NCDDHKDC_01698		BFNIKKKM_00736		GAHKNJLD_00255	KIFLFCMF_00582		NKOJNBKP_00449	GDKDNAOF_03541	MBIKJAFF_00217	PFGHHLPM_00967	EDPDOCCL_00771	JNLIIJEK_02840	EFNLCPFP_01533	LDLJBNGG_03574	DOKFBJFB_02387	FAHHOCIA_00337	BLKHGAFO_00508	IFHIANLL_03171	BEGLHMHL_00336	EFPKCLME_00362
		arCOG00670	I	PgsA	PgsA1	Phosphatidylglycerophosphate synthase		0.72	1.04	1.09	1.39	2.02	1.13	2.01	2.03	1.05	1	1.1	1.98	2.81	1.98	2	2.16		OOCGLFCG_00673|OOCGLFCG_01188	GGMCKAFB_00074|GGMCKAFB_00507		CFNIDHKE_01829|CFNIDHKE_00139|CFNIDHKE_01321	NCDDHKDC_01290|NCDDHKDC_00277		BFNIKKKM_01086|BFNIKKKM_00053	PDMCKIGD_00482	GAHKNJLD_00635	KIFLFCMF_00080		NKOJNBKP_01182	GDKDNAOF_00389	MBIKJAFF_01505	PFGHHLPM_00613	EDPDOCCL_01395	JNLIIJEK_01441	EFNLCPFP_02256	LDLJBNGG_01653	DOKFBJFB_01212	FAHHOCIA_01120	BLKHGAFO_01085	IFHIANLL_00495	BEGLHMHL_01300	EFPKCLME_01365
		arCOG00672	I	PgsA	PgsA2	Phosphatidylglycerophosphate synthase		0	0	0	0.01	0.01	0.01	0.05	0.24	0.03	0	0.19	0	0	0	0	0		OOCGLFCG_00154				NCDDHKDC_00378								GDKDNAOF_02012	MBIKJAFF_03091	PFGHHLPM_03574	EDPDOCCL_00049						BLKHGAFO_00683	IFHIANLL_01431	BEGLHMHL_01137	EFPKCLME_00538
		arCOG00674	I	PgsA	PgsA3	Phosphatidylglycerophosphate synthase		0.62	0.45	0.08	0.01	0	0.04	0.03	0.01	0.02	0.03	0	0.49	0.62	0.04	0.01	0
		arCOG00671	I	PssA	PssA	Phosphatidylserine synthase		1	0.99	1	1.01	1	1	1	1	1	1.01	0.99	0.93	0.93	0	0	0		OOCGLFCG_01515	GGMCKAFB_00415			NCDDHKDC_01069		BFNIKKKM_00599	PDMCKIGD_00201	GAHKNJLD_00673	KIFLFCMF_00525		NKOJNBKP_01464	GDKDNAOF_00496	MBIKJAFF_02196	PFGHHLPM_02467	EDPDOCCL_02041	JNLIIJEK_01229	EFNLCPFP_02827	LDLJBNGG_02247	DOKFBJFB_00839	FAHHOCIA_01445	BLKHGAFO_01635	IFHIANLL_02372	BEGLHMHL_01970|BEGLHMHL_01144	EFPKCLME_00625
		arCOG00570	I	-	arCOG00570	Geranylgeranyl reductase, flavoprotein		3.87	3.76	2.95	2.82	4.63	3.01	5.06	4.8	3.86	5.46	5.72	3.11	3.87	2.18	2.21	2.79		OOCGLFCG_01599|OOCGLFCG_00028|OOCGLFCG_01459|OOCGLFCG_01875	GGMCKAFB_00558|GGMCKAFB_01440|GGMCKAFB_01455|GGMCKAFB_00179	BABGKMDJ_00268|BABGKMDJ_01284|BABGKMDJ_01141|BABGKMDJ_00222|BABGKMDJ_00976	CFNIDHKE_00848	NCDDHKDC_01587|NCDDHKDC_01211		BFNIKKKM_00675|BFNIKKKM_00676|BFNIKKKM_01284|BFNIKKKM_01283|BFNIKKKM_00887|BFNIKKKM_01209	PDMCKIGD_01123|PDMCKIGD_01136|PDMCKIGD_00251|PDMCKIGD_00082	GAHKNJLD_00815|GAHKNJLD_00126|GAHKNJLD_00113|GAHKNJLD_00444	KIFLFCMF_00751|KIFLFCMF_00227|KIFLFCMF_00602		NKOJNBKP_01889|NKOJNBKP_01013|NKOJNBKP_00950|NKOJNBKP_00342	GDKDNAOF_02629|GDKDNAOF_02643|GDKDNAOF_02641|GDKDNAOF_02602|GDKDNAOF_01473|GDKDNAOF_00866|GDKDNAOF_01035|GDKDNAOF_00949|GDKDNAOF_01668|GDKDNAOF_01672|GDKDNAOF_02642|GDKDNAOF_00867|GDKDNAOF_01893|GDKDNAOF_03345|GDKDNAOF_02506|GDKDNAOF_01291	MBIKJAFF_01430|MBIKJAFF_02751|MBIKJAFF_02232|MBIKJAFF_00180|MBIKJAFF_02824|MBIKJAFF_02920|MBIKJAFF_02488	PFGHHLPM_02822|PFGHHLPM_02550|PFGHHLPM_00675|PFGHHLPM_01520|PFGHHLPM_01547|PFGHHLPM_00032|PFGHHLPM_00494	EDPDOCCL_02839|EDPDOCCL_00442|EDPDOCCL_01476|EDPDOCCL_01798|EDPDOCCL_02173|EDPDOCCL_02440	JNLIIJEK_00365|JNLIIJEK_00582|JNLIIJEK_01720|JNLIIJEK_00683|JNLIIJEK_01584	EFNLCPFP_00336|EFNLCPFP_00715|EFNLCPFP_01232|EFNLCPFP_01280|EFNLCPFP_02245|EFNLCPFP_01588	LDLJBNGG_02739|LDLJBNGG_02624|LDLJBNGG_02979|LDLJBNGG_00671|LDLJBNGG_01191|LDLJBNGG_02434|LDLJBNGG_02315	DOKFBJFB_03253|DOKFBJFB_00269|DOKFBJFB_00524|DOKFBJFB_00601|DOKFBJFB_00938|DOKFBJFB_01426	FAHHOCIA_03553|FAHHOCIA_01102|FAHHOCIA_01322|FAHHOCIA_01384|FAHHOCIA_02632|FAHHOCIA_00859	BLKHGAFO_00267|BLKHGAFO_01530|BLKHGAFO_02113|BLKHGAFO_02315	IFHIANLL_00234|IFHIANLL_01855|IFHIANLL_01044|IFHIANLL_00617|IFHIANLL_00572|IFHIANLL_01625	BEGLHMHL_01798|BEGLHMHL_02671|BEGLHMHL_01399|BEGLHMHL_00403|BEGLHMHL_02754	EFPKCLME_00945|EFPKCLME_01321|EFPKCLME_01438|EFPKCLME_01671|EFPKCLME_01783
		arCOG02936	I	ERG9	CrtB	Phytoene/squalene synthetase		0	0	0.07	0.03	0.02	0.21	0.1	0.26	0.88	1.01	0.96	0	0	0.02	0.06	0.32		OOCGLFCG_00488				NCDDHKDC_01020			PDMCKIGD_00588	GAHKNJLD_00489			NKOJNBKP_00368	GDKDNAOF_03120	MBIKJAFF_01201|MBIKJAFF_02330	PFGHHLPM_02352|PFGHHLPM_01022|PFGHHLPM_03965	EDPDOCCL_00808|EDPDOCCL_02880	JNLIIJEK_01172|JNLIIJEK_02342	EFNLCPFP_00975|EFNLCPFP_01362	LDLJBNGG_01700|LDLJBNGG_02003	DOKFBJFB_00505|DOKFBJFB_02158	FAHHOCIA_02584|FAHHOCIA_02065	BLKHGAFO_02418	IFHIANLL_00869|IFHIANLL_00017	BEGLHMHL_02539|BEGLHMHL_01140	EFPKCLME_01227|EFPKCLME_02527
		arCOG01521	Q	-	CrtI	Phytoene dehydrogenase or related enzyme		0.45	0.58	1.48	1.31	2.05	1.66	1.53	2.11	1.78	1.06	1.94	0.2	0.11	0.14	0.35	0.94		OOCGLFCG_01115|OOCGLFCG_00485	GGMCKAFB_01472	BABGKMDJ_00450	CFNIDHKE_00028	NCDDHKDC_01583			PDMCKIGD_00589	GAHKNJLD_00490			NKOJNBKP_00367	GDKDNAOF_02605	MBIKJAFF_01190|MBIKJAFF_02603	PFGHHLPM_01019	EDPDOCCL_02802|EDPDOCCL_02877	JNLIIJEK_02345	EFNLCPFP_00978	LDLJBNGG_01999	DOKFBJFB_02155	FAHHOCIA_01067|FAHHOCIA_02435|FAHHOCIA_02535	BLKHGAFO_02415|BLKHGAFO_00103	IFHIANLL_02070|IFHIANLL_02071|IFHIANLL_00020|IFHIANLL_00926|IFHIANLL_00236	BEGLHMHL_03263|BEGLHMHL_02545	EFPKCLME_01940
		arCOG02835	S	-	arCOG02835	Uncharacterized membrane protein YcaP, DUF421 family		0	0.01	0.03	0.01	0	0.14	0.05	0.14	0.77	1.02	0.82	0.03	0	0.16	0.6	0.67		OOCGLFCG_00487		BABGKMDJ_00452		NCDDHKDC_01021			PDMCKIGD_00591	GAHKNJLD_00492			NKOJNBKP_00365		MBIKJAFF_01200	PFGHHLPM_01021	EDPDOCCL_02879	JNLIIJEK_02343	EFNLCPFP_00976	LDLJBNGG_02001	DOKFBJFB_02157	FAHHOCIA_01065	BLKHGAFO_02417	IFHIANLL_00018	BEGLHMHL_02543	EFPKCLME_01942
		arCOG04685	H	-	CrtY	Lycopene cyclase family protein		0	0	0.01	0	0	0.01	0.07	0.3	0	0	0.01	0	0	0	0	0		OOCGLFCG_01039				NCDDHKDC_01789											EDPDOCCL_02607				DOKFBJFB_02419	FAHHOCIA_02583	BLKHGAFO_00340			EFPKCLME_02784
	Stress adaptation
	Osmolyte transporter or biosynthesis
		arCOG02311	M	OpuBC	OpuBC	Periplasmic glycine betaine/choline-binding (lipo)protein of an ABC-type transport system (osmoprotectant binding protein)		0.23	0.03	0.05	0	0.01	0.04	0	0.02	0.03	0.01	0.04	0.02	0.01	0.02	0.12	0.41																				LDLJBNGG_03298		FAHHOCIA_02428		IFHIANLL_01898
		arCOG04540	M	BetT	BetT	Choline-glycine betaine transporter		0	0.01	0.01	0.04	0.06	0.01	0.02	0.04	0.05	0.02	0.1	0	0.01	0.01	0.02	0.01													NKOJNBKP_00806		MBIKJAFF_02076|MBIKJAFF_01629|MBIKJAFF_00764|MBIKJAFF_02077	PFGHHLPM_03837|PFGHHLPM_00072					DOKFBJFB_01264	FAHHOCIA_03792|FAHHOCIA_03829	BLKHGAFO_01815	IFHIANLL_02995|IFHIANLL_03247|IFHIANLL_01165|IFHIANLL_00399|IFHIANLL_01413	BEGLHMHL_03129|BEGLHMHL_03372	EFPKCLME_01076
		arCOG01316	E	PutP	PutP1	Na+/proline symporter		1.25	0.89	0.3	0.5	0.99	0.15	0.17	0.52	0.17	0.1	0.33	1.84	1.05	2.91	2.94	2.1		OOCGLFCG_00396	GGMCKAFB_00219										NKOJNBKP_01060	GDKDNAOF_00326|GDKDNAOF_01446	MBIKJAFF_03755|MBIKJAFF_02774|MBIKJAFF_02172|MBIKJAFF_00842|MBIKJAFF_00831|MBIKJAFF_00594	PFGHHLPM_01250	EDPDOCCL_02733	JNLIIJEK_01837|JNLIIJEK_03490		LDLJBNGG_00591	DOKFBJFB_00992|DOKFBJFB_02049	FAHHOCIA_02278	BLKHGAFO_02300|BLKHGAFO_02742	IFHIANLL_00906|IFHIANLL_02699|IFHIANLL_02655	BEGLHMHL_02332	EFPKCLME_02177
		arCOG01317	R	ActP/DhlC	ActP	Sodium:solute symporter		0.21	0.19	0.23	0.51	1	0.08	0.15	0.31	0	0	0.03	0	0	0	0	0.01		OOCGLFCG_00966				NCDDHKDC_01773									MBIKJAFF_02293	PFGHHLPM_03215				LDLJBNGG_00155	DOKFBJFB_01433	FAHHOCIA_00478	BLKHGAFO_02599	IFHIANLL_02018	BEGLHMHL_03633	EFPKCLME_01331
		arCOG01318	H	PanF	PanF	Na+/panthothenate symporter
		arCOG01319	E	PutP	PutP2	Na+/proline symporter		0	0.01	0.01	0	0	0.03	0	0	0.07	0.15	0.1	0	0	0	0	0									PDMCKIGD_01090						MBIKJAFF_03299							FAHHOCIA_02316			BEGLHMHL_03485
		arCOG02831	G	OtsA	OtsA	Trehalose-6-phosphate synthase		0.02	0.02	0.01	0.01	0.01	0.01	0	0.01	0.02	0	0.03	0	0.01	0	0.01	0.01															MBIKJAFF_02382	PFGHHLPM_03109		JNLIIJEK_00251		LDLJBNGG_01765|LDLJBNGG_00062		FAHHOCIA_00992		IFHIANLL_00681
	Salt-in related transporter
		arCOG01958	P	Kch	Kch1	Kef-type K+ transport system, predicted NAD-binding component		0.5	0.16	0.17	0.22	0.31	0.21	0.86	2.14	0.17	0.07	0.2	0.03	0.03	0.01	0.01	0		OOCGLFCG_00192|OOCGLFCG_00191	GGMCKAFB_01632|GGMCKAFB_01633	BABGKMDJ_00787|BABGKMDJ_00786	CFNIDHKE_00086|CFNIDHKE_00085	NCDDHKDC_00831|NCDDHKDC_00830		BFNIKKKM_00820|BFNIKKKM_00375						GDKDNAOF_02157|GDKDNAOF_02158	MBIKJAFF_00978|MBIKJAFF_01308	PFGHHLPM_01076|PFGHHLPM_03017	EDPDOCCL_02110|EDPDOCCL_02487	JNLIIJEK_02534	EFNLCPFP_02903|EFNLCPFP_02904	LDLJBNGG_00528	DOKFBJFB_01399|DOKFBJFB_02174	FAHHOCIA_03058|FAHHOCIA_03830|FAHHOCIA_00666	BLKHGAFO_01609		BEGLHMHL_02635	EFPKCLME_02036
		arCOG01964	P	Kch	Kch2	Kef-type K+ transport system, predicted NAD-binding component		0.01	0.02	0.04	0.03	0	0.1	0.4	0.07	0.06	0	0.21	0.07	0.11	0.26	0.87	0.78		OOCGLFCG_01450						BFNIKKKM_01902|BFNIKKKM_01903						GDKDNAOF_01453						LDLJBNGG_00147				IFHIANLL_00402|IFHIANLL_02635	BEGLHMHL_02248
		arCOG03127	P	Kch	Kch3	Ion channel fused to ion transporting domain		0	0.01	0	0.01	0	0.04	0.41	0.2	0.01	0.01	0	0	0.01	0.01	0	0			GGMCKAFB_00868					BFNIKKKM_00608							MBIKJAFF_03099|MBIKJAFF_03857	PFGHHLPM_01195		JNLIIJEK_01053|JNLIIJEK_00616|JNLIIJEK_01257|JNLIIJEK_02662				FAHHOCIA_03362		IFHIANLL_01736	BEGLHMHL_03461
		arCOG01953	P	KefB	KefB1	Potassium-efflux system protein KefB		0.64	0.57	0.15	0.41	0.48	0.31	0.69	1.06	0.58	0.07	1.64	0.75	1	1.17	1.82	1.77		OOCGLFCG_00869	GGMCKAFB_01252	BABGKMDJ_00642	CFNIDHKE_01749	NCDDHKDC_01117		BFNIKKKM_02334|BFNIKKKM_02335					NKOJNBKP_00871	GDKDNAOF_03039|GDKDNAOF_01054	MBIKJAFF_01307|MBIKJAFF_00422|MBIKJAFF_00421|MBIKJAFF_01173	PFGHHLPM_03099|PFGHHLPM_02012	EDPDOCCL_00126		EFNLCPFP_01445|EFNLCPFP_03055	LDLJBNGG_03966|LDLJBNGG_01948	DOKFBJFB_01613	FAHHOCIA_00279|FAHHOCIA_03373		IFHIANLL_03338|IFHIANLL_01336	BEGLHMHL_00049	EFPKCLME_02343|EFPKCLME_00376
		arCOG01955	P	KefB	KefB2	Potassium-efflux system protein KefB		0.48	0.46	0.17	0.21	0.63	0.22	0.53	2.09	0.51	0.01	1.65	1.02	0.78	1.58	1.87	2.13		OOCGLFCG_00866|OOCGLFCG_00867	GGMCKAFB_01028|GGMCKAFB_01027		CFNIDHKE_01115|CFNIDHKE_01114	NCDDHKDC_01119|NCDDHKDC_01641							NKOJNBKP_00932|NKOJNBKP_00933|NKOJNBKP_00119|NKOJNBKP_00120	GDKDNAOF_03219|GDKDNAOF_03218|GDKDNAOF_00807|GDKDNAOF_00808		PFGHHLPM_00193|PFGHHLPM_00194|PFGHHLPM_00195|PFGHHLPM_00196|PFGHHLPM_00197|PFGHHLPM_04189|PFGHHLPM_04190|PFGHHLPM_00192	EDPDOCCL_00132|EDPDOCCL_00133		EFNLCPFP_00965				BLKHGAFO_00171|BLKHGAFO_00172|BLKHGAFO_01822|BLKHGAFO_01823
		arCOG01957	P	TrkA	TrkA1	TrkA, K+ transport system, NAD-binding component		0.55	0.94	1.12	1.37	0.71	1	0.82	0.19	1.01	0.06	2.02	1.28	0.89	1.55	1.64	1.27								BFNIKKKM_01744					NKOJNBKP_01205|NKOJNBKP_01818	GDKDNAOF_03063|GDKDNAOF_01614	MBIKJAFF_03506|MBIKJAFF_03927|MBIKJAFF_00895|MBIKJAFF_01013|MBIKJAFF_02004|MBIKJAFF_03504|MBIKJAFF_03925	PFGHHLPM_01192|PFGHHLPM_02300	EDPDOCCL_03045|EDPDOCCL_03134|EDPDOCCL_00245|EDPDOCCL_03136	JNLIIJEK_01020|JNLIIJEK_01486|JNLIIJEK_03095|JNLIIJEK_02746|JNLIIJEK_02677|JNLIIJEK_00844	EFNLCPFP_00258|EFNLCPFP_01110|EFNLCPFP_02495|EFNLCPFP_02638|EFNLCPFP_02686	LDLJBNGG_00263|LDLJBNGG_00503|LDLJBNGG_00687|LDLJBNGG_00589	DOKFBJFB_01531|DOKFBJFB_01931|DOKFBJFB_03117|DOKFBJFB_03119	FAHHOCIA_03376|FAHHOCIA_03377|FAHHOCIA_00529|FAHHOCIA_03379|FAHHOCIA_03711|FAHHOCIA_00996|FAHHOCIA_00998|FAHHOCIA_01417|FAHHOCIA_02957|FAHHOCIA_02212	BLKHGAFO_02777	IFHIANLL_02901|IFHIANLL_02980|IFHIANLL_00365	BEGLHMHL_01884|BEGLHMHL_02216|BEGLHMHL_01056
		arCOG01959	P	TrkA	TrkA2	TrkA, K+ transport system, NAD-binding component		0.82	0.76	0.28	0	0	0.41	0.51	0.31	0.69	1.04	0.59	0.73	0.95	0.07	0.01	0						NCDDHKDC_01185		BFNIKKKM_01960	PDMCKIGD_00239	GAHKNJLD_00827	KIFLFCMF_00321				MBIKJAFF_02420|MBIKJAFF_02205	PFGHHLPM_02522|PFGHHLPM_00707|PFGHHLPM_03730	EDPDOCCL_00262	JNLIIJEK_01003	EFNLCPFP_02636	LDLJBNGG_00828	DOKFBJFB_02118	FAHHOCIA_02121|FAHHOCIA_03371	BLKHGAFO_02485	IFHIANLL_00115|IFHIANLL_03005	BEGLHMHL_01059	EFPKCLME_01207
		arCOG01960	P	TrkA	TrkA3	K+ transport system, NAD-binding component fused to Ion channel		0.04	0.15	0.39	0.59	0.37	0.38	0.68	1.2	0.33	0.08	0.41	0.32	0.85	0.22	0.44	0.47		OOCGLFCG_00243	GGMCKAFB_00681|GGMCKAFB_01026	BABGKMDJ_00395	CFNIDHKE_00957|CFNIDHKE_01113			BFNIKKKM_00849					NKOJNBKP_00961		MBIKJAFF_03288|MBIKJAFF_00758		EDPDOCCL_00128	JNLIIJEK_00341|JNLIIJEK_00342|JNLIIJEK_03450|JNLIIJEK_01980	EFNLCPFP_01598|EFNLCPFP_02027	LDLJBNGG_04163	DOKFBJFB_00956|DOKFBJFB_02169	FAHHOCIA_03703|FAHHOCIA_03375|FAHHOCIA_02968	BLKHGAFO_01478	IFHIANLL_03010|IFHIANLL_02355	BEGLHMHL_01138	EFPKCLME_02011
		arCOG04783	P	TrkA	TrkA4	TrkA, K+ transport system, NAD-binding component		0.01	0.04	0.11	0.01	0	0.59	0.71	1	0.98	1	1.12	0	0	0	0	0		OOCGLFCG_01798	GGMCKAFB_00977	BABGKMDJ_00581		NCDDHKDC_01407			PDMCKIGD_00337	GAHKNJLD_00031	KIFLFCMF_00680		NKOJNBKP_00887	GDKDNAOF_03001	MBIKJAFF_01279	PFGHHLPM_02765	EDPDOCCL_02994	JNLIIJEK_02505	EFNLCPFP_01183	LDLJBNGG_00557	DOKFBJFB_01995	FAHHOCIA_00700	BLKHGAFO_01000	IFHIANLL_02437	BEGLHMHL_02647	EFPKCLME_02643
		arCOG07570	P	TrkA	TrkA5	TrkA, K+ transport system, NAD-binding component		0	0	0.03	0.01	0	0.32	0.65	1.99	0.54	0.05	1.7	0	0.01	0	0	0		OOCGLFCG_00735|OOCGLFCG_00736	GGMCKAFB_02139|GGMCKAFB_02140	BABGKMDJ_01253	CFNIDHKE_01373|CFNIDHKE_01374	NCDDHKDC_00520|NCDDHKDC_00521		BFNIKKKM_00376|BFNIKKKM_00377|BFNIKKKM_00378					NKOJNBKP_00144|NKOJNBKP_00145	GDKDNAOF_03544|GDKDNAOF_03543	MBIKJAFF_01304|MBIKJAFF_01305		EDPDOCCL_00125|EDPDOCCL_00124	JNLIIJEK_02533|JNLIIJEK_02532	EFNLCPFP_00513|EFNLCPFP_00514	LDLJBNGG_00529|LDLJBNGG_00530	DOKFBJFB_02172|DOKFBJFB_02173	FAHHOCIA_00667|FAHHOCIA_00668			BEGLHMHL_02636|BEGLHMHL_02637	EFPKCLME_02037|EFPKCLME_02038
		arCOG04145	P	TrkG	TrkG	Trk-type K+ transport system, membrane component		1.41	1.56	0.83	0.55	0.33	0.92	0.85	0.3	1	1.07	0.96	1.79	1.69	1.22	1.41	1.17								BFNIKKKM_00550	PDMCKIGD_00238	GAHKNJLD_00828	KIFLFCMF_00744				MBIKJAFF_03505|MBIKJAFF_03926|MBIKJAFF_03502|MBIKJAFF_03923|MBIKJAFF_02419|MBIKJAFF_02206|MBIKJAFF_02002	PFGHHLPM_00706|PFGHHLPM_01761	EDPDOCCL_00265	JNLIIJEK_01484|JNLIIJEK_03094|JNLIIJEK_01021|JNLIIJEK_01004	EFNLCPFP_01109|EFNLCPFP_02639|EFNLCPFP_02637	LDLJBNGG_00829|LDLJBNGG_00502	DOKFBJFB_01930|DOKFBJFB_02039|DOKFBJFB_02117|DOKFBJFB_03115|DOKFBJFB_03118	FAHHOCIA_03370|FAHHOCIA_03710|FAHHOCIA_01418|FAHHOCIA_01420	BLKHGAFO_02486|BLKHGAFO_02487|BLKHGAFO_02778	IFHIANLL_03003|IFHIANLL_03004	BEGLHMHL_01057|BEGLHMHL_01058	EFPKCLME_01205|EFPKCLME_01206
		arCOG01963	R	-	arCOG01963	PhoU-like domain fused to TrkA-C domain		0.99	1.01	1.19	1.01	1	1.02	1.01	1.02	1.02	1.01	0.96	1	1.01	1.01	1.01	1.01		OOCGLFCG_01630	GGMCKAFB_01364	BABGKMDJ_01181	CFNIDHKE_00494	NCDDHKDC_01001		BFNIKKKM_01578	PDMCKIGD_00770	GAHKNJLD_00653	KIFLFCMF_00705				MBIKJAFF_02810	PFGHHLPM_02218	EDPDOCCL_01104	JNLIIJEK_02818	EFNLCPFP_02516	LDLJBNGG_03356	DOKFBJFB_02375	FAHHOCIA_02970	BLKHGAFO_00111	IFHIANLL_02827	BEGLHMHL_00474	EFPKCLME_01726
		arCOG01961	P	NhaP	NhaP	NhaP-type Na+/H+ and K+/H+ antiporter		0.34	0.34	0.42	0.36	0.48	0.63	0.71	0.24	0.56	0.91	0.61	0.34	0.23	0.31	1.04	0.58		OOCGLFCG_01264				NCDDHKDC_01529		BFNIKKKM_00526	PDMCKIGD_00866	GAHKNJLD_01105	KIFLFCMF_00700				MBIKJAFF_00504|MBIKJAFF_01490|MBIKJAFF_00834	PFGHHLPM_03780	EDPDOCCL_02243	JNLIIJEK_03946|JNLIIJEK_00291|JNLIIJEK_02779	EFNLCPFP_00832|EFNLCPFP_01032	LDLJBNGG_01002|LDLJBNGG_03694	DOKFBJFB_02340	FAHHOCIA_00089|FAHHOCIA_03013	BLKHGAFO_00805	IFHIANLL_03393|IFHIANLL_01408|IFHIANLL_03113	BEGLHMHL_01915	EFPKCLME_01998|EFPKCLME_00121
		arCOG01962	P	-	arCOG01962	NhaP-type Na+/H+ and K+/H+ antiporter with a unique C-terminal domain		0.2	0.23	0.02	0	0	0	0	0.01	0	0	0	0.3	0.01	0.54	0.95	0.94
		arCOG02009	C	NhaC	NhaC1	Na+/H+ antiporter		0.01	0.06	0.04	0.08	0.17	0.05	0.01	0.02	0.12	0.01	0.45	0.2	0.05	0.38	0.06	0.03													NKOJNBKP_00801		MBIKJAFF_02493|MBIKJAFF_01833	PFGHHLPM_01201		JNLIIJEK_03106|JNLIIJEK_00686		LDLJBNGG_00972|LDLJBNGG_02402|LDLJBNGG_01607	DOKFBJFB_00599|DOKFBJFB_02268|DOKFBJFB_02393	FAHHOCIA_00675|FAHHOCIA_00939|FAHHOCIA_00985	BLKHGAFO_00932	IFHIANLL_02191|IFHIANLL_03082	BEGLHMHL_01609|BEGLHMHL_01396	EFPKCLME_00632|EFPKCLME_01401|EFPKCLME_01782
		arCOG02010	C	NhaC	NhaC2	Na+/H+ antiporter		0	0	0.01	0.01	0	0.01	0.01	0	0.03	0	0.06	0	0	0	0	0															MBIKJAFF_02823			JNLIIJEK_02848|JNLIIJEK_03618		LDLJBNGG_00658	DOKFBJFB_02392	FAHHOCIA_03622|FAHHOCIA_00904|FAHHOCIA_02406	BLKHGAFO_02383	IFHIANLL_01405	BEGLHMHL_02096|BEGLHMHL_01263|BEGLHMHL_00556	EFPKCLME_02344
		arCOG01970	P	KhtT	KhtT	K+/H+ antiporter YhaU, regulatory subunit KhtT		0.07	0.07	0.01	0.04	0.09	0.05	0.12	0.36	0.09	0.05	0.11	0.04	0.02	0.07	0.14	0.19		OOCGLFCG_00868	GGMCKAFB_01251	BABGKMDJ_01201	CFNIDHKE_01800	NCDDHKDC_01118									MBIKJAFF_01306		EDPDOCCL_00127		EFNLCPFP_01446	LDLJBNGG_03965|LDLJBNGG_01947	DOKFBJFB_01612	FAHHOCIA_00278		IFHIANLL_03339	BEGLHMHL_00050	EFPKCLME_00375|EFPKCLME_02743
		arCOG03072	P	MnhC	MnhC	Multisubunit Na+/H+ antiporter, MnhC subunit		0.41	0.69	1.28	1.55	2	1.21	1.17	1.02	1.7	1.17	1.98	0.53	0.18	0.88	0.9	0.25		OOCGLFCG_02033	GGMCKAFB_02293		CFNIDHKE_00351	NCDDHKDC_01278		BFNIKKKM_01996	PDMCKIGD_00245	GAHKNJLD_00821	KIFLFCMF_00279		NKOJNBKP_00678|NKOJNBKP_01221		MBIKJAFF_00891|MBIKJAFF_02430	PFGHHLPM_03506	EDPDOCCL_01902	JNLIIJEK_01028|JNLIIJEK_00993	EFNLCPFP_00141	LDLJBNGG_02089	DOKFBJFB_00749	FAHHOCIA_00752	BLKHGAFO_00429	IFHIANLL_00451	BEGLHMHL_01068	EFPKCLME_00502|EFPKCLME_00861
		arCOG03077	P	MnhB	MnhB1	Multisubunit Na+/H+ antiporter, MnhB subunit		0.35	0.72	0.93	1.5	1.97	0.58	0.85	1.03	0.22	0.05	0.46	0.67	0.14	1	0.99	0.05		OOCGLFCG_02031	GGMCKAFB_02291	BABGKMDJ_00850	CFNIDHKE_00353	NCDDHKDC_01276		BFNIKKKM_01998					NKOJNBKP_00677		MBIKJAFF_02428	PFGHHLPM_03508	EDPDOCCL_01904	JNLIIJEK_00995	EFNLCPFP_00143		DOKFBJFB_00747	FAHHOCIA_00754	BLKHGAFO_00431
		arCOG03078	P	-	arCOG03078	Predicted subunit of the Multisubunit Na+/H+ antiporter		0.11	0.18	0.23	0.5	1.92	0.02	0.02	0.01	0.02	0.01	0	0.26	0.07	0.87	0.88	0.09													NKOJNBKP_01223													EFPKCLME_00859
		arCOG03079	P	MnhB	MnhB2	Multisubunit Na+/H+ antiporter, MnhB subunit		0.29	0.72	1.05	1.44	1.96	0.98	1.03	1.27	1.14	1.05	1.25	0.57	0.12	0.92	0.84	0.77		OOCGLFCG_02032	GGMCKAFB_02292		CFNIDHKE_00352	NCDDHKDC_01277		BFNIKKKM_01997	PDMCKIGD_00246	GAHKNJLD_00820	KIFLFCMF_00280		NKOJNBKP_01222		MBIKJAFF_00892|MBIKJAFF_02429	PFGHHLPM_03507	EDPDOCCL_01903	JNLIIJEK_01027|JNLIIJEK_00994	EFNLCPFP_00142	LDLJBNGG_02090	DOKFBJFB_00748	FAHHOCIA_00753	BLKHGAFO_00430	IFHIANLL_00450	BEGLHMHL_01069	EFPKCLME_00860|EFPKCLME_00501
		arCOG03082	P	MnhG	MnhG	Multisubunit Na+/H+ antiporter, MnhG subunit		0.15	0.3	0.59	1.2	1.96	0.44	0.82	1	0.39	0.99	0.66	0.32	0.08	0.75	0.81	0.08		OOCGLFCG_02030	GGMCKAFB_02290	BABGKMDJ_00849	CFNIDHKE_00354	NCDDHKDC_01275		BFNIKKKM_01999	PDMCKIGD_00241	GAHKNJLD_00825			NKOJNBKP_00676|NKOJNBKP_01224		MBIKJAFF_00887|MBIKJAFF_02427	PFGHHLPM_03509	EDPDOCCL_01905	JNLIIJEK_00996|JNLIIJEK_01032	EFNLCPFP_00144	LDLJBNGG_02085	DOKFBJFB_00746	FAHHOCIA_00755	BLKHGAFO_00432	IFHIANLL_00455	BEGLHMHL_01064	EFPKCLME_00506|EFPKCLME_00858
		arCOG03099	P	MnhE	MnhE	Multisubunit Na+/H+ antiporter, MnhE subunit		0.05	0.31	1.07	1.49	2.02	1.13	0.87	1.08	1.18	1.11	1.19	0.32	0.02	0.89	0.9	0.07		OOCGLFCG_02028	GGMCKAFB_02288	BABGKMDJ_00847	CFNIDHKE_00356			BFNIKKKM_02001	PDMCKIGD_00243	GAHKNJLD_00823			NKOJNBKP_01226		MBIKJAFF_00889|MBIKJAFF_02425	PFGHHLPM_03511	EDPDOCCL_01907	JNLIIJEK_01030|JNLIIJEK_00998	EFNLCPFP_00146	LDLJBNGG_02087	DOKFBJFB_00744	FAHHOCIA_00757	BLKHGAFO_00434	IFHIANLL_00453	BEGLHMHL_01066	EFPKCLME_00504|EFPKCLME_00856
		arCOG03120	P	MnhF	MnhF1	Multisubunit Na+/H+ antiporter, MnhF subunit		0.03	0.11	0.39	0.76	0.99	0.39	0.31	0.82	0.55	0.07	0.95	0.01	0.01	0	0	0		OOCGLFCG_02029	GGMCKAFB_02289	BABGKMDJ_00848	CFNIDHKE_00355			BFNIKKKM_02000					NKOJNBKP_01225		MBIKJAFF_02426	PFGHHLPM_03510	EDPDOCCL_01906	JNLIIJEK_00997	EFNLCPFP_00145		DOKFBJFB_00745	FAHHOCIA_00756	BLKHGAFO_00433			EFPKCLME_00857
		arCOG03121	P	MnhF	MnhF2	Multisubunit Na+/H+ antiporter, MnhF subunit		0.81	0.92	0.89	0.9	1	0.1	0.02	0.02	0.35	0.98	0.35	0.94	0.06	1	1.01	0.45									PDMCKIGD_00242	GAHKNJLD_00824					MBIKJAFF_00888			JNLIIJEK_01031		LDLJBNGG_02086				IFHIANLL_00454	BEGLHMHL_01065	EFPKCLME_00505
		arCOG12696	P	MnhF	MnhF3	Multisubunit Na+/H+ antiporter, MnhF subunit
		arCOG02881	P	ECM27	ECM27	Ca2+/Na+ antiporter		0.56	0.72	0.92	1.15	1.38	1.08	0.97	1.13	1.29	1.06	1.27	0.88	1.15	0.64	0.97	0.95		OOCGLFCG_00017	GGMCKAFB_01136	BABGKMDJ_00936	CFNIDHKE_00418	NCDDHKDC_01585		BFNIKKKM_01989|BFNIKKKM_01988|BFNIKKKM_00518|BFNIKKKM_02159	PDMCKIGD_00622	GAHKNJLD_00525			NKOJNBKP_00765		MBIKJAFF_00975|MBIKJAFF_01205|MBIKJAFF_03328|MBIKJAFF_02570|MBIKJAFF_02945|MBIKJAFF_00976	PFGHHLPM_02826|PFGHHLPM_02752	EDPDOCCL_00956	JNLIIJEK_00757|JNLIIJEK_00610	EFNLCPFP_01578|EFNLCPFP_02700|EFNLCPFP_02572	LDLJBNGG_02272|LDLJBNGG_00474|LDLJBNGG_01049|LDLJBNGG_02501|LDLJBNGG_02502|LDLJBNGG_03947	DOKFBJFB_00611|DOKFBJFB_00612|DOKFBJFB_01626|DOKFBJFB_01671|DOKFBJFB_02086	FAHHOCIA_01365|FAHHOCIA_01626|FAHHOCIA_00519	BLKHGAFO_02422	IFHIANLL_03337|IFHIANLL_00463|IFHIANLL_00462|IFHIANLL_03415	BEGLHMHL_02159|BEGLHMHL_02362|BEGLHMHL_00722|BEGLHMHL_00721|BEGLHMHL_02627|BEGLHMHL_02628	EFPKCLME_00920|EFPKCLME_01836|EFPKCLME_01944
	Universal stress protein A
		arCOG02053	T	UspA	UspA1	Nucleotide-binding protein, UspA family		1.39	0.7	0.73	3.25	3.65	0.5	2.8	6.66	0.43	0.11	0.88	0.88	0.92	0.99	2.46	3.18		OOCGLFCG_00523|OOCGLFCG_00637|OOCGLFCG_00983|OOCGLFCG_00900|OOCGLFCG_01353|OOCGLFCG_01743|OOCGLFCG_00303|OOCGLFCG_00362|OOCGLFCG_00842|OOCGLFCG_02084|OOCGLFCG_01065|OOCGLFCG_00795	GGMCKAFB_01119|GGMCKAFB_01427|GGMCKAFB_00744|GGMCKAFB_01304|GGMCKAFB_02153|GGMCKAFB_00148|GGMCKAFB_01605	BABGKMDJ_00619|BABGKMDJ_00257|BABGKMDJ_00294|BABGKMDJ_00514	CFNIDHKE_01154|CFNIDHKE_01439|CFNIDHKE_00519|CFNIDHKE_01646|CFNIDHKE_00246|CFNIDHKE_01235	NCDDHKDC_00736|NCDDHKDC_00890|NCDDHKDC_00104|NCDDHKDC_01427|NCDDHKDC_01518|NCDDHKDC_01830|NCDDHKDC_00940		BFNIKKKM_00960|BFNIKKKM_01024|BFNIKKKM_02280|BFNIKKKM_00100					NKOJNBKP_00519|NKOJNBKP_00254|NKOJNBKP_00567	GDKDNAOF_01789|GDKDNAOF_02757|GDKDNAOF_02125|GDKDNAOF_02123|GDKDNAOF_00938|GDKDNAOF_01569|GDKDNAOF_03223|GDKDNAOF_00346|GDKDNAOF_00028	MBIKJAFF_03133|MBIKJAFF_01184|MBIKJAFF_01344|MBIKJAFF_01412|MBIKJAFF_02721|MBIKJAFF_02984|MBIKJAFF_03020|MBIKJAFF_02278|MBIKJAFF_02237|MBIKJAFF_02083|MBIKJAFF_02075|MBIKJAFF_01622|MBIKJAFF_01613|MBIKJAFF_00823	PFGHHLPM_03701|PFGHHLPM_03868|PFGHHLPM_03883|PFGHHLPM_03103|PFGHHLPM_01765|PFGHHLPM_04210|PFGHHLPM_04078|PFGHHLPM_04081|PFGHHLPM_00976|PFGHHLPM_01100|PFGHHLPM_01275|PFGHHLPM_03674|PFGHHLPM_03790|PFGHHLPM_03792|PFGHHLPM_03220|PFGHHLPM_02220|PFGHHLPM_01999|PFGHHLPM_01894|PFGHHLPM_01809|PFGHHLPM_01325|PFGHHLPM_01138|PFGHHLPM_02117	EDPDOCCL_01366|EDPDOCCL_02429|EDPDOCCL_01571|EDPDOCCL_03177|EDPDOCCL_01368|EDPDOCCL_01840|EDPDOCCL_00835|EDPDOCCL_01382|EDPDOCCL_00313|EDPDOCCL_02856|EDPDOCCL_00542|EDPDOCCL_00938	JNLIIJEK_00343|JNLIIJEK_00195|JNLIIJEK_02574|JNLIIJEK_01520|JNLIIJEK_03737	EFNLCPFP_00241|EFNLCPFP_00886|EFNLCPFP_00964|EFNLCPFP_01030|EFNLCPFP_01121|EFNLCPFP_01724|EFNLCPFP_01726|EFNLCPFP_01887|EFNLCPFP_02217|EFNLCPFP_02794|EFNLCPFP_02593	LDLJBNGG_03877|LDLJBNGG_03435|LDLJBNGG_01499|LDLJBNGG_00182|LDLJBNGG_00661	DOKFBJFB_00056|DOKFBJFB_01858|DOKFBJFB_02079|DOKFBJFB_02209|DOKFBJFB_02694|DOKFBJFB_02805|DOKFBJFB_03067	FAHHOCIA_03794|FAHHOCIA_00087|FAHHOCIA_00627|FAHHOCIA_00688|FAHHOCIA_00730|FAHHOCIA_00770|FAHHOCIA_01397|FAHHOCIA_02714|FAHHOCIA_02914|FAHHOCIA_03099|FAHHOCIA_03141	BLKHGAFO_00029|BLKHGAFO_00342|BLKHGAFO_00343|BLKHGAFO_00359|BLKHGAFO_00929|BLKHGAFO_01030|BLKHGAFO_02543|BLKHGAFO_01821	IFHIANLL_01921|IFHIANLL_00072|IFHIANLL_03246|IFHIANLL_00958|IFHIANLL_00923|IFHIANLL_00929|IFHIANLL_00881|IFHIANLL_00632|IFHIANLL_00394|IFHIANLL_02281|IFHIANLL_01295	BEGLHMHL_03900|BEGLHMHL_02242|BEGLHMHL_02373|BEGLHMHL_02499|BEGLHMHL_01088|BEGLHMHL_00948|BEGLHMHL_00932|BEGLHMHL_00434|BEGLHMHL_03032|BEGLHMHL_01821	EFPKCLME_02830|EFPKCLME_03514|EFPKCLME_00851|EFPKCLME_01265|EFPKCLME_01491|EFPKCLME_01701|EFPKCLME_01721|EFPKCLME_01904|EFPKCLME_02023
		arCOG00449	T	UspA	UspA2	Nucleotide-binding protein, UspA family		0.46	0.35	0.42	0.36	0.27	0.64	2.54	7.24	0.83	0.09	2.87	0.38	0.49	0.23	0.62	4.14		OOCGLFCG_00194|OOCGLFCG_00187|OOCGLFCG_01826|OOCGLFCG_00982|OOCGLFCG_00952|OOCGLFCG_00965|OOCGLFCG_00405|OOCGLFCG_01629	GGMCKAFB_01665|GGMCKAFB_00864|GGMCKAFB_02202|GGMCKAFB_01507|GGMCKAFB_00810|GGMCKAFB_02303|GGMCKAFB_00305|GGMCKAFB_01885	BABGKMDJ_01133|BABGKMDJ_00878|BABGKMDJ_00840|BABGKMDJ_01246|BABGKMDJ_00119|BABGKMDJ_00365	CFNIDHKE_01774|CFNIDHKE_01033|CFNIDHKE_00285|CFNIDHKE_00709|CFNIDHKE_01589|CFNIDHKE_01000	NCDDHKDC_01450|NCDDHKDC_00655|NCDDHKDC_00738|NCDDHKDC_00329|NCDDHKDC_00747|NCDDHKDC_01774|NCDDHKDC_00835|NCDDHKDC_00204		BFNIKKKM_02387|BFNIKKKM_00088|BFNIKKKM_01166|BFNIKKKM_00852					NKOJNBKP_00251|NKOJNBKP_01838|NKOJNBKP_00680|NKOJNBKP_00374	GDKDNAOF_01373|GDKDNAOF_01782|GDKDNAOF_00923|GDKDNAOF_00250|GDKDNAOF_01788|GDKDNAOF_02573|GDKDNAOF_01781	MBIKJAFF_02294|MBIKJAFF_02073|MBIKJAFF_00677|MBIKJAFF_00356	PFGHHLPM_03833|PFGHHLPM_03858|PFGHHLPM_03873|PFGHHLPM_03892|PFGHHLPM_03144|PFGHHLPM_02780|PFGHHLPM_04187|PFGHHLPM_01058|PFGHHLPM_03740|PFGHHLPM_03776|PFGHHLPM_03791|PFGHHLPM_00073|PFGHHLPM_03214|PFGHHLPM_03476|PFGHHLPM_03877|PFGHHLPM_03885|PFGHHLPM_03788	EDPDOCCL_03008|EDPDOCCL_01370|EDPDOCCL_02240|EDPDOCCL_02389|EDPDOCCL_02968|EDPDOCCL_00121|EDPDOCCL_02820|EDPDOCCL_03046|EDPDOCCL_00099|EDPDOCCL_02862|EDPDOCCL_03124	JNLIIJEK_03300|JNLIIJEK_03702|JNLIIJEK_03959|JNLIIJEK_03594|JNLIIJEK_02336|JNLIIJEK_03365|JNLIIJEK_03717|JNLIIJEK_03793|JNLIIJEK_03451	EFNLCPFP_00075|EFNLCPFP_00156|EFNLCPFP_00607|EFNLCPFP_00614|EFNLCPFP_00992|EFNLCPFP_01615|EFNLCPFP_01894|EFNLCPFP_02265|EFNLCPFP_02900	LDLJBNGG_02189|LDLJBNGG_04218|LDLJBNGG_02897|LDLJBNGG_00154|LDLJBNGG_04369|LDLJBNGG_03795|LDLJBNGG_04055|LDLJBNGG_03504|LDLJBNGG_03821|LDLJBNGG_01173	DOKFBJFB_03073|DOKFBJFB_01097|DOKFBJFB_01432|DOKFBJFB_01554|DOKFBJFB_01625|DOKFBJFB_01988|DOKFBJFB_02802|DOKFBJFB_02839|DOKFBJFB_01523	FAHHOCIA_01237|FAHHOCIA_03444|FAHHOCIA_03647|FAHHOCIA_03650|FAHHOCIA_03695|FAHHOCIA_03714|FAHHOCIA_00434|FAHHOCIA_00477|FAHHOCIA_00731|FAHHOCIA_01375|FAHHOCIA_02824	BLKHGAFO_00019|BLKHGAFO_00731|BLKHGAFO_00963|BLKHGAFO_01288|BLKHGAFO_01293|BLKHGAFO_01591|BLKHGAFO_02330|BLKHGAFO_02436|BLKHGAFO_02600|BLKHGAFO_02326|BLKHGAFO_02753	IFHIANLL_02993|IFHIANLL_01219|IFHIANLL_00981|IFHIANLL_00921|IFHIANLL_02020|IFHIANLL_02541|IFHIANLL_00935	BEGLHMHL_03947|BEGLHMHL_01852|BEGLHMHL_02160|BEGLHMHL_02810|BEGLHMHL_03632|BEGLHMHL_03534|BEGLHMHL_01484|BEGLHMHL_01269|BEGLHMHL_01199|BEGLHMHL_00931|BEGLHMHL_00031|BEGLHMHL_03530	EFPKCLME_03444|EFPKCLME_00587|EFPKCLME_01332|EFPKCLME_01521|EFPKCLME_01603|EFPKCLME_01933|EFPKCLME_01981|EFPKCLME_02189|EFPKCLME_02208|EFPKCLME_01434|EFPKCLME_03445|EFPKCLME_01741
		arCOG00450	T	UspA	UspA3	Nucleotide-binding protein, UspA family		0	0.01	0.02	0.01	0	0.12	0.61	0.91	0.14	0.02	0.21	0	0	0	0	0		OOCGLFCG_00241	GGMCKAFB_01025	BABGKMDJ_01159	CFNIDHKE_00481	NCDDHKDC_00606|NCDDHKDC_00697		BFNIKKKM_02051						GDKDNAOF_02744|GDKDNAOF_02865	MBIKJAFF_03507|MBIKJAFF_03928|MBIKJAFF_02208	PFGHHLPM_00034	EDPDOCCL_00264|EDPDOCCL_00131		EFNLCPFP_01112	LDLJBNGG_00835	DOKFBJFB_01929|DOKFBJFB_02114|DOKFBJFB_03120	FAHHOCIA_03369|FAHHOCIA_01421	BLKHGAFO_00023|BLKHGAFO_02776		BEGLHMHL_02515	EFPKCLME_01204
		arCOG00451	T	UspA	UspA4	Nucleotide-binding protein, UspA family		0	0	0.09	0.46	1.31	0.13	0.8	1.91	0.03	0	0.07	0.01	0.01	0.01	0	0		OOCGLFCG_01524|OOCGLFCG_01848	GGMCKAFB_01030|GGMCKAFB_01245		CFNIDHKE_01622|CFNIDHKE_01528	NCDDHKDC_01937		BFNIKKKM_00278					NKOJNBKP_01737	GDKDNAOF_02316	MBIKJAFF_03503|MBIKJAFF_03924		EDPDOCCL_00785|EDPDOCCL_01244	JNLIIJEK_02942	EFNLCPFP_02225		DOKFBJFB_00542|DOKFBJFB_03116	FAHHOCIA_03380|FAHHOCIA_03706	BLKHGAFO_02413|BLKHGAFO_02851|BLKHGAFO_01204		BEGLHMHL_03803	EFPKCLME_01290|EFPKCLME_02406|EFPKCLME_03306
		arCOG06441	T	UspA	UspA5	Nucleotide-binding protein, UspA family		0.01	0.09	0.73	0.77	0.99	0.81	1	1.37	0.74	0.06	0.77	0.01	0	0	0	0		OOCGLFCG_01481	GGMCKAFB_02298		CFNIDHKE_00704	NCDDHKDC_00150|NCDDHKDC_01792		BFNIKKKM_00714					NKOJNBKP_00848		MBIKJAFF_01443	PFGHHLPM_00016	EDPDOCCL_01490	JNLIIJEK_01801		LDLJBNGG_04321|LDLJBNGG_01330		FAHHOCIA_01034	BLKHGAFO_01312	IFHIANLL_00663	BEGLHMHL_02705	EFPKCLME_01765
		arCOG03050	T	UspA	UspA6	Nucleotide-binding protein, UspA family		0	0	0	0	0	0.03	0.2	0.91	0.08	0.02	0.61	0.01	0.02	0.01	0.01	0		OOCGLFCG_01997	GGMCKAFB_02167			NCDDHKDC_00002							NKOJNBKP_00622|NKOJNBKP_00624|NKOJNBKP_00610	GDKDNAOF_02596|GDKDNAOF_02144|GDKDNAOF_02621	MBIKJAFF_03437|MBIKJAFF_03541|MBIKJAFF_02663|MBIKJAFF_03017|MBIKJAFF_03062|MBIKJAFF_01991|MBIKJAFF_00530|MBIKJAFF_00472	PFGHHLPM_03995|PFGHHLPM_02553|PFGHHLPM_00843|PFGHHLPM_01140|PFGHHLPM_03688|PFGHHLPM_01320	EDPDOCCL_00283|EDPDOCCL_00282|EDPDOCCL_02368|EDPDOCCL_00310|EDPDOCCL_00226	JNLIIJEK_00198|JNLIIJEK_00370|JNLIIJEK_03339|JNLIIJEK_03399	EFNLCPFP_00242|EFNLCPFP_00245|EFNLCPFP_00954|EFNLCPFP_01245	LDLJBNGG_04104|LDLJBNGG_02976|LDLJBNGG_04390|LDLJBNGG_02055|LDLJBNGG_00187	DOKFBJFB_00060|DOKFBJFB_00277|DOKFBJFB_00891|DOKFBJFB_01166|DOKFBJFB_01209|DOKFBJFB_02748|DOKFBJFB_02756|DOKFBJFB_03007	FAHHOCIA_00392|FAHHOCIA_01274|FAHHOCIA_01995|FAHHOCIA_02717|FAHHOCIA_03728	BLKHGAFO_00870|BLKHGAFO_01321|BLKHGAFO_01506|BLKHGAFO_01566|BLKHGAFO_01740	IFHIANLL_03332|IFHIANLL_02233|IFHIANLL_02624|IFHIANLL_02021	BEGLHMHL_03212|BEGLHMHL_03451|BEGLHMHL_01818|BEGLHMHL_02344|BEGLHMHL_00907|BEGLHMHL_00620|BEGLHMHL_00408|BEGLHMHL_03572	EFPKCLME_00048|EFPKCLME_03555|EFPKCLME_01599|EFPKCLME_01953|EFPKCLME_02636
		arCOG03051	T	UspA	UspA7	Nucleotide-binding protein, UspA family		0.05	0.01	0	0	0.01	0	0	0	0	0.01	0.01	0	0	0	0.01	0.01																	EDPDOCCL_03017	JNLIIJEK_02341	EFNLCPFP_02065			FAHHOCIA_02318|FAHHOCIA_03085	BLKHGAFO_01340		BEGLHMHL_02552
		arCOG04802	T	UspA	UspA8	Nucleotide-binding protein, UspA family		0	0	0	0	0	0	0	0	0	0.01	0.02	0	0	0.01	0	0															MBIKJAFF_03019	PFGHHLPM_01322	EDPDOCCL_00312	JNLIIJEK_00196	EFNLCPFP_00243	LDLJBNGG_00184	DOKFBJFB_00057	FAHHOCIA_02715	BLKHGAFO_00874	IFHIANLL_00922	BEGLHMHL_01820	EFPKCLME_01973
		arCOG04780	T	UspA	UspA9	Nucleotide-binding protein, UspA family		0	0	0	0	0	0	0.2	0.01	0	0	0.01	0	0	0	0	0								BFNIKKKM_01526										JNLIIJEK_02535	EFNLCPFP_00515	LDLJBNGG_00527	DOKFBJFB_02175	FAHHOCIA_00665		IFHIANLL_00780	BEGLHMHL_02634
		arCOG06388	T	UspA	UspA10	Nucleotide-binding protein, UspA family		0	0	0	0	0	0	0	0	0	0	0.01	0	0	0	0	0																PFGHHLPM_03859	EDPDOCCL_02232		EFNLCPFP_01861|EFNLCPFP_00671	LDLJBNGG_02632	DOKFBJFB_00431|DOKFBJFB_01041	FAHHOCIA_00626|FAHHOCIA_02114|FAHHOCIA_03552	BLKHGAFO_00658|BLKHGAFO_00661|BLKHGAFO_01592		BEGLHMHL_00938
		arCOG06235	T	UspA	UspA11	Nucleotide-binding protein, UspA family																																		EDPDOCCL_01769					FAHHOCIA_01440
	Antioxidation
		arCOG04147	P	SodA	SodA	Superoxide dismutase		0.04	0.27	0.67	0.73	0.14	0.92	1.17	0.9	0.65	0.14	0.86	0.2	0.31	0.05	0.06	0.2		OOCGLFCG_01569	GGMCKAFB_01801					BFNIKKKM_02211					NKOJNBKP_01152		MBIKJAFF_01555	PFGHHLPM_00464	EDPDOCCL_01400	JNLIIJEK_01653	EFNLCPFP_01958|EFNLCPFP_02523	LDLJBNGG_01907|LDLJBNGG_01908	DOKFBJFB_01352|DOKFBJFB_01660	FAHHOCIA_01483	BLKHGAFO_02049	IFHIANLL_00738	BEGLHMHL_03925|BEGLHMHL_02935	EFPKCLME_01684|EFPKCLME_02565
		arCOG05224	P	SodC	SodC	Cu/Zn superoxide dismutase
		arCOG03310	P	KatE	KatE	Catalase		0	0.08	0.05	0.07	0.33	0.01	0.01	0	0.02	0.01	0.07	0.14	0.1	0.34	0.05	0.02														GDKDNAOF_02965		PFGHHLPM_03449		JNLIIJEK_00919						IFHIANLL_00537
		arCOG04487	P	KatG	KatG	Catalase (peroxidase I)		0.1	0.03	0.03	0	0.01	0.09	0.45	0.52	0.12	0.02	0.96	0.01	0.02	0.02	0.03	0.17		OOCGLFCG_01648	GGMCKAFB_00436		CFNIDHKE_00189	NCDDHKDC_00202		BFNIKKKM_02405					NKOJNBKP_00118	GDKDNAOF_02396	MBIKJAFF_02994	PFGHHLPM_03168	EDPDOCCL_00734	JNLIIJEK_00920	EFNLCPFP_03054	LDLJBNGG_01351	DOKFBJFB_02263	FAHHOCIA_01789	BLKHGAFO_01369	IFHIANLL_02080|IFHIANLL_01460|IFHIANLL_02333	BEGLHMHL_01779	EFPKCLME_01577
		arCOG07055	P	-	arCOG07055	Mn-containing catalase		0	0	0	0	0	0	0	0	0	0	0.04	0	0	0	0	0															MBIKJAFF_03600|MBIKJAFF_00181			JNLIIJEK_02175						IFHIANLL_02752|IFHIANLL_03286		EFPKCLME_01471
	DNA Replication, DNA repair and others
	DNA Replication
		arCOG00467	L	CDC6	CDC6	Cdc6-related protein, AAA superfamily ATPase		2.74	2.82	1.74	2.16	2.39	1.73	2.22	1.69	1.81	2.33	1.82	2.65	1.9	2.36	2.65	4.05		OOCGLFCG_02040	GGMCKAFB_00839|GGMCKAFB_01647		CFNIDHKE_00248|CFNIDHKE_01524	NCDDHKDC_00354		BFNIKKKM_00210|BFNIKKKM_00570|BFNIKKKM_00609|BFNIKKKM_00637|BFNIKKKM_01240|BFNIKKKM_01391	PDMCKIGD_00876|PDMCKIGD_00908	GAHKNJLD_00765|GAHKNJLD_01113	KIFLFCMF_00491|KIFLFCMF_00737		NKOJNBKP_00174|NKOJNBKP_01403	GDKDNAOF_00244|GDKDNAOF_03391|GDKDNAOF_03535	MBIKJAFF_00139|MBIKJAFF_00223|MBIKJAFF_00541|MBIKJAFF_01694|MBIKJAFF_03170|MBIKJAFF_03417|MBIKJAFF_03454|MBIKJAFF_03515|MBIKJAFF_03556|MBIKJAFF_03612	PFGHHLPM_00001|PFGHHLPM_00374|PFGHHLPM_00934|PFGHHLPM_01648|PFGHHLPM_01963|PFGHHLPM_02099|PFGHHLPM_02365|PFGHHLPM_02739|PFGHHLPM_03670|PFGHHLPM_04027|PFGHHLPM_04035	EDPDOCCL_00001|EDPDOCCL_00457|EDPDOCCL_00458|EDPDOCCL_00468|EDPDOCCL_00629|EDPDOCCL_01982|EDPDOCCL_03106	JNLIIJEK_00078|JNLIIJEK_00518|JNLIIJEK_01871|JNLIIJEK_02473|JNLIIJEK_03250|JNLIIJEK_03437|JNLIIJEK_03826|JNLIIJEK_03999|JNLIIJEK_04010	EFNLCPFP_01557|EFNLCPFP_01678|EFNLCPFP_01989	LDLJBNGG_00412|LDLJBNGG_01024|LDLJBNGG_01772|LDLJBNGG_02801|LDLJBNGG_02808|LDLJBNGG_03415|LDLJBNGG_03601|LDLJBNGG_03859|LDLJBNGG_04377|LDLJBNGG_04378|LDLJBNGG_04504|LDLJBNGG_04505	DOKFBJFB_00004|DOKFBJFB_01513|DOKFBJFB_02645|DOKFBJFB_02873|DOKFBJFB_03189|DOKFBJFB_03200|DOKFBJFB_03350	FAHHOCIA_00001|FAHHOCIA_00137|FAHHOCIA_01675|FAHHOCIA_01872|FAHHOCIA_02108|FAHHOCIA_02846|FAHHOCIA_03139|FAHHOCIA_03263|FAHHOCIA_03520|FAHHOCIA_03598	BLKHGAFO_00306|BLKHGAFO_00311|BLKHGAFO_01565|BLKHGAFO_01650	IFHIANLL_01636|IFHIANLL_02300|IFHIANLL_02304|IFHIANLL_02309|IFHIANLL_02576|IFHIANLL_03184|IFHIANLL_03412	BEGLHMHL_00001|BEGLHMHL_00196|BEGLHMHL_00642|BEGLHMHL_01729|BEGLHMHL_02043|BEGLHMHL_02300|BEGLHMHL_02301|BEGLHMHL_03038|BEGLHMHL_03088|BEGLHMHL_03119|BEGLHMHL_03489|BEGLHMHL_03559|BEGLHMHL_03720	EFPKCLME_00001|EFPKCLME_01099|EFPKCLME_01106|EFPKCLME_01553|EFPKCLME_02682|EFPKCLME_02801|EFPKCLME_02888|EFPKCLME_02964|EFPKCLME_03010|EFPKCLME_03011|EFPKCLME_03263|EFPKCLME_03365|EFPKCLME_03409|EFPKCLME_03540|EFPKCLME_03542|EFPKCLME_03671
		arCOG04455	L	HYS2	HYS2	Archaeal DNA polymerase II, small subunit/DNA polymerase delta, subunit B		0.99	1	1	1	1	1	1	1	1	1	1	1	1	1	1	1		OOCGLFCG_02042	GGMCKAFB_01650	BABGKMDJ_00249	CFNIDHKE_00251	NCDDHKDC_01046		BFNIKKKM_00562	PDMCKIGD_00878	GAHKNJLD_01115	KIFLFCMF_00735		NKOJNBKP_01405	GDKDNAOF_03393	MBIKJAFF_00141	PFGHHLPM_01966	EDPDOCCL_00003	JNLIIJEK_03252	EFNLCPFP_01555	LDLJBNGG_03412	DOKFBJFB_00010	FAHHOCIA_00004	BLKHGAFO_00252	IFHIANLL_03414	BEGLHMHL_00003	EFPKCLME_00003
		arCOG00328	L	PolB3	PolB3	DNA polymerase PolB3		1.63	1.86	1.85	1.02	1.01	1.11	1.36	1.04	1.04	1.11	1.07	1.94	1.97	1.02	1.13	1.15		OOCGLFCG_00454	GGMCKAFB_00646		CFNIDHKE_00715			BFNIKKKM_00130|BFNIKKKM_01420|BFNIKKKM_02379	PDMCKIGD_00608	GAHKNJLD_00511			NKOJNBKP_01897		MBIKJAFF_02471	PFGHHLPM_02475	EDPDOCCL_00865	JNLIIJEK_00798|JNLIIJEK_03950	EFNLCPFP_00451	LDLJBNGG_02331	DOKFBJFB_00787	FAHHOCIA_02376	BLKHGAFO_00772	IFHIANLL_03276	BEGLHMHL_00863	EFPKCLME_00186
		arCOG00329	L	PolB2	PolB2	DNA polymerase PolB2, inactivated		0.3	0.32	0.63	0.74	1.01	0.63	0.91	0.68	0.32	0.02	0.35	0.04	0.02	0.02	0.02	0.02			GGMCKAFB_00838					BFNIKKKM_00207					NKOJNBKP_01799	GDKDNAOF_03196	MBIKJAFF_03414		EDPDOCCL_00451	JNLIIJEK_00515|JNLIIJEK_03805	EFNLCPFP_02144	LDLJBNGG_02812|LDLJBNGG_02813|LDLJBNGG_04381	DOKFBJFB_03190				BEGLHMHL_03552	EFPKCLME_02887|EFPKCLME_03309
		arCOG04447	L	-	Pol	Archaeal DNA polymerase II, large subunit		1	1	1	1	1	1	1	1	1	1	1	1	1	1	1	1		OOCGLFCG_01340	GGMCKAFB_00857	BABGKMDJ_01036		NCDDHKDC_01217		BFNIKKKM_01483	PDMCKIGD_00894	GAHKNJLD_01131	KIFLFCMF_00059		NKOJNBKP_00453	GDKDNAOF_02140	MBIKJAFF_00125	PFGHHLPM_02029	EDPDOCCL_00108	JNLIIJEK_03292	EFNLCPFP_01733	LDLJBNGG_03453	DOKFBJFB_02511	FAHHOCIA_03125	BLKHGAFO_00248	IFHIANLL_03385	BEGLHMHL_00063	EFPKCLME_00159
		arCOG00305	L	POL4	POL4	DNA polymerase IV (family X)		0.34	0.62	0.83	0.87	0.43	0.88	1.11	1.05	0.44	0.05	0.79	0.69	0.93	0.53	0.57	1.01		OOCGLFCG_00543	GGMCKAFB_01411		CFNIDHKE_00213	NCDDHKDC_01696		BFNIKKKM_02284					NKOJNBKP_01305	GDKDNAOF_02797	MBIKJAFF_02547	PFGHHLPM_01152	EDPDOCCL_02594	JNLIIJEK_00957	EFNLCPFP_02878	LDLJBNGG_02398	DOKFBJFB_00490	FAHHOCIA_01334	BLKHGAFO_00440	IFHIANLL_00479	BEGLHMHL_00748	EFPKCLME_00458
		arCOG00439	L	MCM2	MCM2	ATPase involved in replication control, Cdc46/Mcm family		0.91	1.02	1.15	1.1	1.15	1.06	1.13	1.05	1.09	1.09	1.17	1.01	1.18	1.03	1.05	1.09		OOCGLFCG_01911	GGMCKAFB_01483	BABGKMDJ_00363	CFNIDHKE_00017	NCDDHKDC_00991		BFNIKKKM_01119|BFNIKKKM_01215	PDMCKIGD_00905	GAHKNJLD_01142	KIFLFCMF_00494			GDKDNAOF_00821|GDKDNAOF_03035	MBIKJAFF_00049|MBIKJAFF_02082	PFGHHLPM_00241|PFGHHLPM_02236	EDPDOCCL_00064	JNLIIJEK_02963	EFNLCPFP_02635	LDLJBNGG_03112|LDLJBNGG_03956	DOKFBJFB_02460|DOKFBJFB_03324	FAHHOCIA_00047	BLKHGAFO_01972|BLKHGAFO_02584	IFHIANLL_03140	BEGLHMHL_00222	EFPKCLME_00757|EFPKCLME_02560
		arCOG04281	L	DnaG	DnaG	DNA primase (bacterial type)		0.96	1.24	1.12	0.68	1.02	0.88	0.99	0.99	0.85	0.11	0.86	1.38	1.26	0.98	1	1.05		OOCGLFCG_00627				NCDDHKDC_01202		BFNIKKKM_01018						GDKDNAOF_01913|GDKDNAOF_02983	MBIKJAFF_01247	PFGHHLPM_01247|PFGHHLPM_03314	EDPDOCCL_02730	JNLIIJEK_02201	EFNLCPFP_02070	LDLJBNGG_00596	DOKFBJFB_02051	FAHHOCIA_02274	BLKHGAFO_02302	IFHIANLL_01841	BEGLHMHL_02329	EFPKCLME_02179
		arCOG05924	L	PriX	PriX	Eukaryotic-type DNA primase, large subunit homolog
		arCOG03013	L	PRI2	PRI2	Eukaryotic-type DNA primase, large subunit		1	1.02	1.01	0.87	1.06	0.97	1	1.03	1	1.03	1.16	1.12	1.14	0.97	1	1.39		OOCGLFCG_01807	GGMCKAFB_00532	BABGKMDJ_00092	CFNIDHKE_00461	NCDDHKDC_01102		BFNIKKKM_00460	PDMCKIGD_00918	GAHKNJLD_01012	KIFLFCMF_00167		NKOJNBKP_01949	GDKDNAOF_00551	MBIKJAFF_00414	PFGHHLPM_02072	EDPDOCCL_03093	JNLIIJEK_00091	EFNLCPFP_01561	LDLJBNGG_03686	DOKFBJFB_02682	FAHHOCIA_00119	BLKHGAFO_00357	IFHIANLL_00655	BEGLHMHL_00175	EFPKCLME_02580
		arCOG04110	L	PRI1	PRI1	Eukaryotic-type DNA primase, catalytic (small) subunit		0.38	0.4	0.87	0.84	1.03	1	1.05	1.05	1	1.01	1	0.73	1.13	0.95	1	1.02		OOCGLFCG_01479			CFNIDHKE_00702			BFNIKKKM_00799	PDMCKIGD_00737	GAHKNJLD_00615	KIFLFCMF_00399		NKOJNBKP_01454	GDKDNAOF_01242	MBIKJAFF_01493	PFGHHLPM_00417	EDPDOCCL_01530	JNLIIJEK_01771	EFNLCPFP_01038	LDLJBNGG_01047	DOKFBJFB_01803|DOKFBJFB_03096	FAHHOCIA_01043	BLKHGAFO_02024	IFHIANLL_01047	BEGLHMHL_02718|BEGLHMHL_03814	EFPKCLME_01835
		arCOG01510	L	RPA1	RPA1	Single-stranded DNA-binding replication protein A (RPA), large (70 kD) subunit or related ssDNA-binding protein		1.1	1.35	2.04	2.03	2.03	2.22	3.02	3.1	1.51	2.36	2.21	1.94	2.23	2.01	2.02	2.05		OOCGLFCG_00729|OOCGLFCG_01752|OOCGLFCG_02024	GGMCKAFB_00536|GGMCKAFB_01752	BABGKMDJ_00052|BABGKMDJ_00088	CFNIDHKE_01491|CFNIDHKE_01499			BFNIKKKM_00859|BFNIKKKM_00880|BFNIKKKM_01233	PDMCKIGD_00065|PDMCKIGD_00747	GAHKNJLD_00356|GAHKNJLD_00426	KIFLFCMF_00390|KIFLFCMF_00487		NKOJNBKP_01688|NKOJNBKP_01805	GDKDNAOF_00441|GDKDNAOF_01931	MBIKJAFF_00365|MBIKJAFF_01919|MBIKJAFF_02985	PFGHHLPM_02245|PFGHHLPM_02261|PFGHHLPM_03130|PFGHHLPM_04244	EDPDOCCL_00321|EDPDOCCL_00716|EDPDOCCL_02543	JNLIIJEK_00240|JNLIIJEK_02893|JNLIIJEK_03160|JNLIIJEK_03762	EFNLCPFP_00166|EFNLCPFP_00342|EFNLCPFP_00355	LDLJBNGG_00411|LDLJBNGG_01482|LDLJBNGG_02794|LDLJBNGG_03289|LDLJBNGG_03719	DOKFBJFB_00316|DOKFBJFB_01552|DOKFBJFB_02428|DOKFBJFB_02485|DOKFBJFB_03111	FAHHOCIA_00030|FAHHOCIA_01755|FAHHOCIA_02777	BLKHGAFO_00162|BLKHGAFO_00657|BLKHGAFO_02008	IFHIANLL_00717|IFHIANLL_01649|IFHIANLL_01654|IFHIANLL_01656|IFHIANLL_02396|IFHIANLL_03153	BEGLHMHL_00296|BEGLHMHL_00528|BEGLHMHL_01340|BEGLHMHL_03506|BEGLHMHL_03828|BEGLHMHL_03861	EFPKCLME_00119|EFPKCLME_00145|EFPKCLME_00641|EFPKCLME_03024|EFPKCLME_03197
		arCOG02257	L	-	RPA	RPA family protein, a subunit of RPA complex in P.furiosus		0.64	1.01	1.04	1.06	1.01	1.02	1.04	1.03	1.02	1.01	1.27	1.18	1.58	1.02	1.15	1.24		OOCGLFCG_01751	GGMCKAFB_01753	BABGKMDJ_00053	CFNIDHKE_01498	NCDDHKDC_00344		BFNIKKKM_00857	PDMCKIGD_00746	GAHKNJLD_00357	KIFLFCMF_00391		NKOJNBKP_01689		MBIKJAFF_00364	PFGHHLPM_02262	EDPDOCCL_02544	JNLIIJEK_02894	EFNLCPFP_00356	LDLJBNGG_03290	DOKFBJFB_02429	FAHHOCIA_00031	BLKHGAFO_00656	IFHIANLL_01657|IFHIANLL_03152	BEGLHMHL_00295	EFPKCLME_00146
		arCOG04418	R	-	RPAN	Predicted HTH domain, homologous to N-terminal domain of RPA1 protein family		0.86	0.89	0.96	1.01	1	0.87	0.75	1.03	0.87	0.19	1	0.84	0.76	0.26	1	1		OOCGLFCG_00330	GGMCKAFB_01960		CFNIDHKE_00402	NCDDHKDC_01581							NKOJNBKP_01268	GDKDNAOF_03291	MBIKJAFF_00852	PFGHHLPM_00190	EDPDOCCL_02816	JNLIIJEK_02413	EFNLCPFP_02500	LDLJBNGG_00670	DOKFBJFB_01980	FAHHOCIA_02097	BLKHGAFO_00879	IFHIANLL_02468	BEGLHMHL_02379	EFPKCLME_02340
		arCOG00488	L	DnaN	DnaN	DNA polymerase sliding clamp subunit (PCNA homolog)		0.88	1.13	1.12	0.76	1.06	1.02	1.01	1.03	1.03	1.55	1.27	1.06	1.07	1.08	1.59	1.61		OOCGLFCG_01806	GGMCKAFB_00531	BABGKMDJ_00093	CFNIDHKE_00460	NCDDHKDC_01103		BFNIKKKM_00459	PDMCKIGD_00915	GAHKNJLD_01009	KIFLFCMF_00920		NKOJNBKP_01946	GDKDNAOF_00552|GDKDNAOF_00887	MBIKJAFF_00409|MBIKJAFF_01057	PFGHHLPM_02075|PFGHHLPM_04272	EDPDOCCL_01746|EDPDOCCL_03096	JNLIIJEK_00089	EFNLCPFP_01643	LDLJBNGG_00792|LDLJBNGG_02899|LDLJBNGG_03619	DOKFBJFB_02637	FAHHOCIA_00126|FAHHOCIA_03233|FAHHOCIA_03295	BLKHGAFO_00288	IFHIANLL_03192	BEGLHMHL_00177	EFPKCLME_02704
		arCOG00469	L	RFCS	RFCS	Clamp loader ATPase, small subunit		1.14	1.85	2.02	2.07	2.1	2.01	2.02	2.03	2.06	2.04	2.35	2.18	2.23	1.97	2.05	2.04		OOCGLFCG_01617|OOCGLFCG_02099	GGMCKAFB_00413|GGMCKAFB_00952	BABGKMDJ_00494|BABGKMDJ_00997	CFNIDHKE_00544|CFNIDHKE_00881|CFNIDHKE_01150	NCDDHKDC_01067		BFNIKKKM_00031|BFNIKKKM_00253|BFNIKKKM_00595	PDMCKIGD_00677|PDMCKIGD_00926	GAHKNJLD_00993|GAHKNJLD_01020	KIFLFCMF_00329|KIFLFCMF_00418		NKOJNBKP_00178|NKOJNBKP_01964	GDKDNAOF_03528	MBIKJAFF_00236|MBIKJAFF_00433	PFGHHLPM_01901|PFGHHLPM_01941	EDPDOCCL_00153|EDPDOCCL_00165	JNLIIJEK_00043|JNLIIJEK_00118	EFNLCPFP_00559|EFNLCPFP_01650	LDLJBNGG_03583|LDLJBNGG_03670	DOKFBJFB_02574|DOKFBJFB_02656	FAHHOCIA_02947|FAHHOCIA_03017	BLKHGAFO_00464|BLKHGAFO_00548	IFHIANLL_00347|IFHIANLL_02720	BEGLHMHL_00147|BEGLHMHL_00205	EFPKCLME_00398|EFPKCLME_02569
		arCOG00470	L	RFCL	RFCL	Clamp loader ATPase, large subunit		0.86	0.93	1	1	1	1	1	1	1.01	1	1.01	0.94	0.95	0.94	1	1.01		OOCGLFCG_01647	GGMCKAFB_00337		CFNIDHKE_00744	NCDDHKDC_01265		BFNIKKKM_01325	PDMCKIGD_00603	GAHKNJLD_00505	KIFLFCMF_00381		NKOJNBKP_00930	GDKDNAOF_01070	MBIKJAFF_01354	PFGHHLPM_00737	EDPDOCCL_02428	JNLIIJEK_02156	EFNLCPFP_03076	LDLJBNGG_00977	DOKFBJFB_01932	FAHHOCIA_02298	BLKHGAFO_00907	IFHIANLL_00269	BEGLHMHL_02437	EFPKCLME_01848
		arCOG03130	L	-	RNaseH-like	Predicted exonuclease, contains RNaseH-like domain		0	0.18	0.19	0.31	0.99	0.05	0.25	0.82	0.09	0.02	0.41	0.28	0.95	0.07	0.07	0.18		OOCGLFCG_01534		BABGKMDJ_00340									NKOJNBKP_00431	GDKDNAOF_01074	MBIKJAFF_02463	PFGHHLPM_03377	EDPDOCCL_00889	JNLIIJEK_02049	EFNLCPFP_02690	LDLJBNGG_03779	DOKFBJFB_00928	FAHHOCIA_03087	BLKHGAFO_02588	IFHIANLL_00524	BEGLHMHL_01619	EFPKCLME_01821
		arCOG00553	L	Hjm/BRR2	Hjm/BRR2	Replicative superfamily II helicase		1.2	1.24	1.05	1.08	1.06	1.09	1.08	1.04	1.11	1.11	1.09	1.31	1.63	1.06	1.04	1.08		OOCGLFCG_00935	GGMCKAFB_00789	BABGKMDJ_00841	CFNIDHKE_01215	NCDDHKDC_01740		BFNIKKKM_02368	PDMCKIGD_00032	GAHKNJLD_00143	KIFLFCMF_00018		NKOJNBKP_00281		MBIKJAFF_00027|MBIKJAFF_00157	PFGHHLPM_01704|PFGHHLPM_01998	EDPDOCCL_00030|EDPDOCCL_00144|EDPDOCCL_00189	JNLIIJEK_00149|JNLIIJEK_02231|JNLIIJEK_02833|JNLIIJEK_03273	EFNLCPFP_00638|EFNLCPFP_01747|EFNLCPFP_02056	LDLJBNGG_03388|LDLJBNGG_03425	DOKFBJFB_00022|DOKFBJFB_02699|DOKFBJFB_02861	FAHHOCIA_00144|FAHHOCIA_00220|FAHHOCIA_02481	BLKHGAFO_00257|BLKHGAFO_00293|BLKHGAFO_01662|BLKHGAFO_02858	IFHIANLL_03008|IFHIANLL_03106	BEGLHMHL_00013|BEGLHMHL_00971|BEGLHMHL_02976	EFPKCLME_01228|EFPKCLME_02558|EFPKCLME_02754
		arCOG00796	L	-	UvrD/REP1	UvrD/REP helicase		0	0.01	0.04	0	0	0.13	0.16	0.43	0.2	0	0.35	0	0	0	0	0		OOCGLFCG_00294				NCDDHKDC_00533								GDKDNAOF_00204	MBIKJAFF_03362				EFNLCPFP_02781	LDLJBNGG_04027		FAHHOCIA_01107
		arCOG00795	L	-	UvrD/REP2	UvrD/REP helicase		0	0	0	0	0	0.09	0.99	1	0.07	0	0.08	0	0	0	0	0		OOCGLFCG_00016	GGMCKAFB_01235	BABGKMDJ_00432		NCDDHKDC_01870		BFNIKKKM_00366							MBIKJAFF_01861	PFGHHLPM_01077	EDPDOCCL_01224	JNLIIJEK_01735	EFNLCPFP_00642	LDLJBNGG_01025	DOKFBJFB_01605	FAHHOCIA_01596	BLKHGAFO_01490	IFHIANLL_02361	BEGLHMHL_02789	EFPKCLME_01733
		arCOG04050	L	FEN1	FEN1	5'-3' exonuclease		0.92	1.16	1.13	1.02	1.03	0.28	1.02	1.04	0.2	0.47	0.31	1.48	1.38	1.05	1.01	1.04		OOCGLFCG_01003	GGMCKAFB_02201		CFNIDHKE_00965	NCDDHKDC_00073		BFNIKKKM_02373	PDMCKIGD_01104		KIFLFCMF_00212		NKOJNBKP_01597		MBIKJAFF_01678	PFGHHLPM_03286	EDPDOCCL_01429	JNLIIJEK_01674	EFNLCPFP_00043	LDLJBNGG_01977	DOKFBJFB_01325	FAHHOCIA_00800	BLKHGAFO_01917	IFHIANLL_00434	BEGLHMHL_02895	EFPKCLME_01646
		arCOG01347	L	CDC9	CDC9	ATP-dependent DNA ligase		0.64	0.95	0.94	1.13	1.06	0.79	1.01	1.01	0.52	1.04	0.63	1.14	1.53	0.97	1.01	1.04		OOCGLFCG_00573	GGMCKAFB_01737	BABGKMDJ_00541	CFNIDHKE_00473	NCDDHKDC_00160		BFNIKKKM_02194	PDMCKIGD_00494	GAHKNJLD_00745	KIFLFCMF_00046			GDKDNAOF_00599		PFGHHLPM_00616	EDPDOCCL_01463	JNLIIJEK_01709	EFNLCPFP_00035	LDLJBNGG_02290	DOKFBJFB_01018	FAHHOCIA_01181	BLKHGAFO_01759	IFHIANLL_01101	BEGLHMHL_01568	EFPKCLME_00895
		arCOG04754	L	Lig	Lig	NAD-dependent DNA ligase		0.01	0	0.01	0	0	0.14	1	1	0.04	0	0.2	0	0	0	0	0		OOCGLFCG_00961	GGMCKAFB_01604	BABGKMDJ_00515	CFNIDHKE_00245	NCDDHKDC_00333		BFNIKKKM_02285					NKOJNBKP_01598	GDKDNAOF_00683	MBIKJAFF_00179	PFGHHLPM_02118	EDPDOCCL_00116	JNLIIJEK_03099	EFNLCPFP_03130	LDLJBNGG_00084|LDLJBNGG_03048	DOKFBJFB_02636	FAHHOCIA_00303	BLKHGAFO_00455	IFHIANLL_00162|IFHIANLL_02199	BEGLHMHL_03023	EFPKCLME_02696
	DNA repair
		arCOG02840	L	PhrB	PhrB	Deoxyribodipyrimidine photolyase		0.15	0.55	0.87	0.87	1.01	0.96	0.89	1.05	1.01	1.06	1.03	0.57	0.38	0.6	0.91	1.02		OOCGLFCG_01371	GGMCKAFB_01672	BABGKMDJ_00719	CFNIDHKE_00526				PDMCKIGD_00965	GAHKNJLD_00917				GDKDNAOF_00676	MBIKJAFF_01552|MBIKJAFF_03345	PFGHHLPM_00584	EDPDOCCL_02215|EDPDOCCL_00106|EDPDOCCL_01401	JNLIIJEK_01655	EFNLCPFP_01371	LDLJBNGG_01913	DOKFBJFB_01348	FAHHOCIA_01380|FAHHOCIA_01484|FAHHOCIA_02473	BLKHGAFO_01750|BLKHGAFO_02050|BLKHGAFO_02825	IFHIANLL_00737|IFHIANLL_03260|IFHIANLL_01396	BEGLHMHL_02867|BEGLHMHL_02933	EFPKCLME_00297|EFPKCLME_01461
		arCOG04694	L	UvrA	UvrA	Excinuclease ABC subunit A, ATPase		0.03	0.16	0.15	0.01	0	0.4	0.4	0.04	0.94	1.01	1.01	0.29	0.09	1	1.01	1.01								BFNIKKKM_01632	PDMCKIGD_00250	GAHKNJLD_00816			NKOJNBKP_01016	GDKDNAOF_02512	MBIKJAFF_02753	PFGHHLPM_01281	EDPDOCCL_02926	JNLIIJEK_00367	EFNLCPFP_02710	LDLJBNGG_02981	DOKFBJFB_00271	FAHHOCIA_02627	BLKHGAFO_00263	IFHIANLL_01217	BEGLHMHL_00400	EFPKCLME_02659
		arCOG04748	L	UvrB	UvrB	Excinuclease ABC subunit B, helicase		0.01	0.06	0.27	0.02	0	0.78	0.65	0.02	0.99	1	0.93	0.14	0.05	0.79	0.85	0.96								BFNIKKKM_01629	PDMCKIGD_00040	GAHKNJLD_00151	KIFLFCMF_00010			GDKDNAOF_02778	MBIKJAFF_00169	PFGHHLPM_02104	EDPDOCCL_00074	JNLIIJEK_03128	EFNLCPFP_01576	LDLJBNGG_03037	DOKFBJFB_02723	FAHHOCIA_00256	BLKHGAFO_00386	IFHIANLL_02206	BEGLHMHL_00028	EFPKCLME_02689
		arCOG04753	L	UvrC	UvrC	Excinuclease ABC subunit C		0.01	0.05	0.2	0	0	0.92	0.94	0.01	0.99	1.01	0.96	0.15	0.04	0.9	0.94	1.09								BFNIKKKM_01630	PDMCKIGD_00041	GAHKNJLD_00152	KIFLFCMF_00009			GDKDNAOF_01189	MBIKJAFF_00174	PFGHHLPM_02111	EDPDOCCL_03153	JNLIIJEK_03105	EFNLCPFP_03133	LDLJBNGG_03043	DOKFBJFB_02722	FAHHOCIA_00295	BLKHGAFO_00558	IFHIANLL_02204	BEGLHMHL_03029	EFPKCLME_02778
		arCOG00873	L	-	arCOG00873	Excinuclease-associated helix-hairpin-helix domain		0	0	0	0	0	0	0	0	0	0	0	0	0	0	0.01	0																								IFHIANLL_01580	BEGLHMHL_01749|BEGLHMHL_03659
		arCOG00797	L	UvrD	UvrD1	Superfamily I DNA and RNA helicase		0	0	0.02	0	0	0.1	0.02	0.01	1	1	1	0	0	0	0	0.13									PDMCKIGD_00548	GAHKNJLD_00288	KIFLFCMF_00518		NKOJNBKP_01612	GDKDNAOF_02498	MBIKJAFF_02738	PFGHHLPM_01417	EDPDOCCL_03025	JNLIIJEK_00383	EFNLCPFP_02255	LDLJBNGG_02962	DOKFBJFB_00146	FAHHOCIA_02756	BLKHGAFO_00479	IFHIANLL_00232	BEGLHMHL_00421	EFPKCLME_00212
		arCOG00798	L	UvrD	UvrD2	Superfamily I DNA and RNA helicase		0.02	0.02	0.02	0.07	0.24	0.01	0	0.02	0	0	0.01	0.02	0.09	0.07	0.32	0.12														GDKDNAOF_01703						LDLJBNGG_00868			BLKHGAFO_01960
		arCOG00427	L	RecJ/Cdc45	RecJ/Cdc45	Single-stranded DNA-specific exonuclease RecJ		2.27	2.36	2.4	2.64	2.09	1.57	1.67	2.07	1.07	1.08	1.06	2.56	2.04	2.04	2.03	2.03		OOCGLFCG_01177|OOCGLFCG_00528	GGMCKAFB_01424	BABGKMDJ_00401	CFNIDHKE_01605	NCDDHKDC_00029		BFNIKKKM_01524	PDMCKIGD_00891	GAHKNJLD_01128	KIFLFCMF_00187			GDKDNAOF_01068	MBIKJAFF_00117	PFGHHLPM_02042	EDPDOCCL_03155	JNLIIJEK_00006	EFNLCPFP_00747	LDLJBNGG_03462	DOKFBJFB_02527	FAHHOCIA_00345	BLKHGAFO_00102	IFHIANLL_00316	BEGLHMHL_00072	EFPKCLME_02603
		arCOG00800	V	-	arCOG00800	RecB family nuclease		0	0	0	0	0	0	0.06	1	0	0	0	0	0	0	0	0		OOCGLFCG_01494	GGMCKAFB_02313	BABGKMDJ_01187	CFNIDHKE_01291	NCDDHKDC_01766									MBIKJAFF_00090	PFGHHLPM_01740	EDPDOCCL_03188	JNLIIJEK_02997	EFNLCPFP_01794	LDLJBNGG_03481	DOKFBJFB_02544	FAHHOCIA_03054	BLKHGAFO_00728	IFHIANLL_01833	BEGLHMHL_00256	EFPKCLME_00608
		arCOG00802	L	RecB	RecB	ATP-dependent exoDNAse (exonuclease V) beta subunit (contains helicase and exonuclease domains)		0.05	0.07	0.2	1	0.99	0.22	0.04	0.06	0.36	0.04	1.01	0.16	0.02	0.79	0.75	0.77			GGMCKAFB_01694										NKOJNBKP_01844|NKOJNBKP_02021	GDKDNAOF_02777	MBIKJAFF_03376	PFGHHLPM_02439|PFGHHLPM_02441	EDPDOCCL_01795	JNLIIJEK_03890|JNLIIJEK_01119|JNLIIJEK_01066	EFNLCPFP_01306|EFNLCPFP_02533		DOKFBJFB_03208	FAHHOCIA_03159	BLKHGAFO_01962	IFHIANLL_03443	BEGLHMHL_02849	EFPKCLME_02392|EFPKCLME_03274|EFPKCLME_03246
		arCOG00473	L	RuvB	RuvB	Holliday junction resolvasome, helicase subunit RuvB		0.02	0.05	0	0	0	0	0	0	0	0	0	0.16	0.98	0.19	0.29	0.97
		arCOG00770	K	DinG	DinG	Rad3-related DNA helicase		0.48	1.49	2.16	1.94	1.7	2.35	1.86	1.61	2.42	0.2	3.05	1.34	1.08	1.17	1.5	1.63		OOCGLFCG_01458	GGMCKAFB_02413	BABGKMDJ_00014	CFNIDHKE_00888|CFNIDHKE_01536			BFNIKKKM_02110					NKOJNBKP_00707	GDKDNAOF_03515|GDKDNAOF_00739	MBIKJAFF_02043|MBIKJAFF_00209	PFGHHLPM_02065|PFGHHLPM_01949	EDPDOCCL_00298|EDPDOCCL_00149|EDPDOCCL_00087	JNLIIJEK_03063|JNLIIJEK_00068|JNLIIJEK_03237	EFNLCPFP_01573|EFNLCPFP_01625|EFNLCPFP_02046	LDLJBNGG_03021|LDLJBNGG_03227|LDLJBNGG_03541	DOKFBJFB_01500|DOKFBJFB_02676|DOKFBJFB_02613	FAHHOCIA_00008|FAHHOCIA_00169|FAHHOCIA_01344	BLKHGAFO_00463|BLKHGAFO_00494|BLKHGAFO_00669	IFHIANLL_00027|IFHIANLL_03083|IFHIANLL_03383	BEGLHMHL_00037|BEGLHMHL_00097|BEGLHMHL_01353	EFPKCLME_00833|EFPKCLME_02678|EFPKCLME_02259
		arCOG00874	K	xpb	xpb	ssDNA-dependent ATPase, helicase superfamily II		0.56	0.53	0.57	0.69	1.08	0.48	0.64	0.07	0.02	0.03	0.14	0.28	0.35	0.14	0.16	0.97								BFNIKKKM_02008						GDKDNAOF_02671|GDKDNAOF_02669|GDKDNAOF_01600	MBIKJAFF_02535|MBIKJAFF_00954	PFGHHLPM_00666|PFGHHLPM_03087	EDPDOCCL_02229|EDPDOCCL_00857	JNLIIJEK_00613|JNLIIJEK_04007	EFNLCPFP_01537	LDLJBNGG_02445|LDLJBNGG_03984	DOKFBJFB_00971|DOKFBJFB_01724	FAHHOCIA_01289|FAHHOCIA_00940	BLKHGAFO_00107|BLKHGAFO_01951|BLKHGAFO_02130	IFHIANLL_02550|IFHIANLL_01547|IFHIANLL_00504	BEGLHMHL_03892|BEGLHMHL_01602|BEGLHMHL_01740|BEGLHMHL_01727	EFPKCLME_03072|EFPKCLME_01584|EFPKCLME_03131|EFPKCLME_03232|EFPKCLME_01564
		arCOG00462	L	MutY	MutY	A/G-specific DNA glycosylase		0.02	0.15	0.82	0.96	0.88	0.84	0.19	0.06	1.01	1	1.01	0.18	0.03	0.89	0.87	0.99									PDMCKIGD_00739	GAHKNJLD_00613			NKOJNBKP_01421	GDKDNAOF_00469	MBIKJAFF_01845	PFGHHLPM_00041	EDPDOCCL_01432	JNLIIJEK_02073	EFNLCPFP_01766	LDLJBNGG_01103	DOKFBJFB_01627	FAHHOCIA_01627	BLKHGAFO_02142	IFHIANLL_00247	BEGLHMHL_02856|BEGLHMHL_02919	EFPKCLME_02045
		arCOG00464	L	AlkA	AlkA	3-methyladenine DNA glycosylase/8-oxoguanine DNA glycosylase		0.4	0.89	1.14	1.03	1.12	1.34	1.3	1.62	1.61	2.07	1.86	1.11	1.2	1.01	1.19	1.24		OOCGLFCG_01242|OOCGLFCG_01886	GGMCKAFB_01566|GGMCKAFB_00256	BABGKMDJ_00185|BABGKMDJ_01184	CFNIDHKE_00178|CFNIDHKE_00548	NCDDHKDC_00418		BFNIKKKM_01348	PDMCKIGD_00517|PDMCKIGD_00559	GAHKNJLD_00221|GAHKNJLD_00299	KIFLFCMF_00901|KIFLFCMF_00967		NKOJNBKP_01741|NKOJNBKP_02047	GDKDNAOF_00433	MBIKJAFF_01894|MBIKJAFF_01811	PFGHHLPM_00532|PFGHHLPM_03166	EDPDOCCL_00854|EDPDOCCL_01949	JNLIIJEK_01895|JNLIIJEK_01329	EFNLCPFP_01035|EFNLCPFP_02465	LDLJBNGG_01241|LDLJBNGG_01356	DOKFBJFB_01456|DOKFBJFB_01567	FAHHOCIA_01710|FAHHOCIA_01717|FAHHOCIA_01785	BLKHGAFO_01902|BLKHGAFO_02114	IFHIANLL_01886|IFHIANLL_00379	BEGLHMHL_01685|BEGLHMHL_02836	EFPKCLME_01542|EFPKCLME_01778
		arCOG00459	L	Nth	Nth	EndoIII-related endonuclease		0.67	0.67	0.57	0.58	1	0.78	1.1	1.23	1.03	1.05	1.02	0.86	1.15	0.68	0.95	0.99		OOCGLFCG_00313|OOCGLFCG_00626	GGMCKAFB_02300	BABGKMDJ_01110	CFNIDHKE_00706	NCDDHKDC_01176|NCDDHKDC_00242		BFNIKKKM_01563	PDMCKIGD_00819	GAHKNJLD_00896	KIFLFCMF_00207		NKOJNBKP_01126	GDKDNAOF_00602	MBIKJAFF_02763|MBIKJAFF_02265	PFGHHLPM_00323|PFGHHLPM_03292	EDPDOCCL_01926|EDPDOCCL_02355	JNLIIJEK_01006|JNLIIJEK_00737	EFNLCPFP_00682|EFNLCPFP_01942	LDLJBNGG_02486|LDLJBNGG_02131	DOKFBJFB_00551|DOKFBJFB_00723	FAHHOCIA_01398|FAHHOCIA_02441	BLKHGAFO_02061|BLKHGAFO_02281	IFHIANLL_00555|IFHIANLL_00330	BEGLHMHL_00882|BEGLHMHL_00854	EFPKCLME_00973|EFPKCLME_01064
		arCOG00397	L	SbcD	SbcD	DNA repair exonuclease, SbcD		0.59	0.68	1.03	1.33	1.96	1.57	1.64	1.44	1.33	1.12	1.43	0.73	0.93	0.67	1.22	1.82		OOCGLFCG_01322	GGMCKAFB_01129|GGMCKAFB_01398	BABGKMDJ_00140	CFNIDHKE_00932|CFNIDHKE_01088			BFNIKKKM_00108	PDMCKIGD_00606	GAHKNJLD_00509	KIFLFCMF_00385		NKOJNBKP_00686|NKOJNBKP_00738	GDKDNAOF_02078|GDKDNAOF_01064|GDKDNAOF_00811	MBIKJAFF_02476		EDPDOCCL_01662|EDPDOCCL_02030	JNLIIJEK_01105|JNLIIJEK_01107	EFNLCPFP_02257|EFNLCPFP_00086	LDLJBNGG_02326	DOKFBJFB_00792	FAHHOCIA_02381	BLKHGAFO_01968|BLKHGAFO_00777	IFHIANLL_03279	BEGLHMHL_00859	EFPKCLME_03175|EFPKCLME_02842|EFPKCLME_03282|EFPKCLME_03363|EFPKCLME_00191
		arCOG00368	L	SbcC	SbcC	ATPase involved in DNA repair, SbcC		2.28	1.3	1.68	3	4.12	1.44	1.51	1.34	1.39	1.45	1.59	1.21	1.86	1.56	2.3	1.94		OOCGLFCG_01321	GGMCKAFB_01639|GGMCKAFB_02112|GGMCKAFB_01397|GGMCKAFB_01128	BABGKMDJ_00141	CFNIDHKE_01076|CFNIDHKE_01636|CFNIDHKE_00933			BFNIKKKM_01939|BFNIKKKM_00107|BFNIKKKM_00017|BFNIKKKM_02411|BFNIKKKM_02080|BFNIKKKM_00200	PDMCKIGD_00607	GAHKNJLD_00510			NKOJNBKP_00685|NKOJNBKP_00737|NKOJNBKP_01099	GDKDNAOF_00514|GDKDNAOF_01065|GDKDNAOF_03033|GDKDNAOF_02767	MBIKJAFF_02475|MBIKJAFF_02651	PFGHHLPM_00240|PFGHHLPM_03291|PFGHHLPM_02479|PFGHHLPM_02632|PFGHHLPM_01208|PFGHHLPM_03564	EDPDOCCL_00498|EDPDOCCL_00497|EDPDOCCL_02029	JNLIIJEK_01106|JNLIIJEK_00801|JNLIIJEK_01535	EFNLCPFP_02730|EFNLCPFP_00456|EFNLCPFP_01266|EFNLCPFP_01303|EFNLCPFP_02258|EFNLCPFP_00460|EFNLCPFP_02688	LDLJBNGG_01440|LDLJBNGG_01450|LDLJBNGG_02327	DOKFBJFB_00476|DOKFBJFB_00791|DOKFBJFB_02907	FAHHOCIA_03224|FAHHOCIA_02380	BLKHGAFO_00776	IFHIANLL_03280|IFHIANLL_02326|IFHIANLL_02352	BEGLHMHL_00860|BEGLHMHL_02299|BEGLHMHL_00696	EFPKCLME_02841|EFPKCLME_02808|EFPKCLME_00190|EFPKCLME_01623|EFPKCLME_00544
		arCOG00280	L	-	HerA1	HerA helicase		1.64	1.64	2.05	2.49	2.55	1.21	1.46	2.32	1.2	1.2	1.16	1.52	2.33	0.45	1.28	1.11		OOCGLFCG_00920|OOCGLFCG_01157	GGMCKAFB_02034|GGMCKAFB_00805	BABGKMDJ_00943|BABGKMDJ_00606	CFNIDHKE_00280|CFNIDHKE_00371	NCDDHKDC_00226|NCDDHKDC_01880		BFNIKKKM_01775	PDMCKIGD_00340	GAHKNJLD_00028	KIFLFCMF_00185		NKOJNBKP_00568		MBIKJAFF_01343|MBIKJAFF_03651|MBIKJAFF_03684	PFGHHLPM_01645|PFGHHLPM_02320	EDPDOCCL_02857|EDPDOCCL_00630	JNLIIJEK_00313|JNLIIJEK_02573	EFNLCPFP_00527|EFNLCPFP_02216|EFNLCPFP_00449	LDLJBNGG_00113|LDLJBNGG_00662	DOKFBJFB_02208	FAHHOCIA_00628|FAHHOCIA_02746	BLKHGAFO_02544	IFHIANLL_03282	BEGLHMHL_00381|BEGLHMHL_00345|BEGLHMHL_02374	EFPKCLME_02838|EFPKCLME_00353|EFPKCLME_02022
		arCOG00283	L	-	HerA2	HerA helicase
		arCOG00285	L	-	HerA3	HerA helicase		0	0	0	0	0	0	0.08	0.86	0	0	0	0	0	0	0	0		OOCGLFCG_01620	GGMCKAFB_00954		CFNIDHKE_00542															LDLJBNGG_00433					BEGLHMHL_02296
		arCOG00286	L	-	HerA4	HerA helicase		0	0	0	0	0	0	0	0	0	0	0	0	0.02	0	0	0
		arCOG04816	U	-	arCOG04816	TraG/TraD/VirD4 family enzyme, ATPase		0	0	0.01	0	0	0	0	0.01	0.01	0.01	0.03	0	0	0.01	0.01	0															MBIKJAFF_03496|MBIKJAFF_03917|MBIKJAFF_01127|MBIKJAFF_03835|MBIKJAFF_03875			JNLIIJEK_03750		LDLJBNGG_00408|LDLJBNGG_02802|LDLJBNGG_01463	DOKFBJFB_00210|DOKFBJFB_02477|DOKFBJFB_02894|DOKFBJFB_03095			IFHIANLL_01681|IFHIANLL_01644	BEGLHMHL_02282|BEGLHMHL_03813	EFPKCLME_03221|EFPKCLME_03017|EFPKCLME_03658
		arCOG06224	X	-	HerA5	HerA helicase		0.02	0.08	0.12	0	0.02	0.27	0.07	0.04	0.89	0.99	1.09	0.14	0.01	0.24	0.59	0.55									PDMCKIGD_00118	GAHKNJLD_00481	KIFLFCMF_00149		NKOJNBKP_00733	GDKDNAOF_01153|GDKDNAOF_02277	MBIKJAFF_01578	PFGHHLPM_03089	EDPDOCCL_01444	JNLIIJEK_02004	EFNLCPFP_01990	LDLJBNGG_03099|LDLJBNGG_01721	DOKFBJFB_00290|DOKFBJFB_03310	FAHHOCIA_01115	BLKHGAFO_01103	IFHIANLL_01070	BEGLHMHL_01304	EFPKCLME_01907
		arCOG00287	L	-	NurA1	NurA 5'-3' nuclease		0.01	0.03	0.07	0	0	0.33	0.34	1	0.87	0.99	0.98	0.01	0.02	0	0	0		OOCGLFCG_02023	GGMCKAFB_00633	BABGKMDJ_00652	CFNIDHKE_00941	NCDDHKDC_01078			PDMCKIGD_00341	GAHKNJLD_00027	KIFLFCMF_00685		NKOJNBKP_00569		MBIKJAFF_01340	PFGHHLPM_02310	EDPDOCCL_02859	JNLIIJEK_02569	EFNLCPFP_01056	LDLJBNGG_00665	DOKFBJFB_02204	FAHHOCIA_00633	BLKHGAFO_01231	IFHIANLL_03281	BEGLHMHL_02376	EFPKCLME_02840|EFPKCLME_02337
		arCOG00367	L	-	NurA2	NurA 5'-3' nuclease		0.81	0.08	0.05	0.16	0.37	0.01	0	0	0	0	0	0.12	0.05	0.27	1.01	1								BFNIKKKM_01777
		arCOG00415	L	RadA	RadA	RecA/RadA recombinase, contains N-terminal HHH domain		0.94	0.82	1	1.03	1.03	1	1	1	1	1.16	1.03	0.98	1	0.73	0.94	1.02		OOCGLFCG_00390	GGMCKAFB_01199		CFNIDHKE_00921	NCDDHKDC_00547		BFNIKKKM_01955	PDMCKIGD_00697	GAHKNJLD_00972	KIFLFCMF_00827		NKOJNBKP_00170	GDKDNAOF_01538	MBIKJAFF_00529|MBIKJAFF_00274	PFGHHLPM_01865	EDPDOCCL_00287	JNLIIJEK_00024	EFNLCPFP_01618	LDLJBNGG_03241	DOKFBJFB_02679	FAHHOCIA_00176	BLKHGAFO_00453	IFHIANLL_03240|IFHIANLL_03078	BEGLHMHL_00103	EFPKCLME_02675
		arCOG00417	L	RadB	RadB	RecA/RadA recombinase		1	1	1.1	1.4	1.02	1	1.02	1.05	1.04	1.01	1.02	0.94	1.02	1	1.09	1.14		OOCGLFCG_00771	GGMCKAFB_00131	BABGKMDJ_00691	CFNIDHKE_01266			BFNIKKKM_02244	PDMCKIGD_00725		KIFLFCMF_00947		NKOJNBKP_01644	GDKDNAOF_03286	MBIKJAFF_00903	PFGHHLPM_00083	EDPDOCCL_02748	JNLIIJEK_02177	EFNLCPFP_01838	LDLJBNGG_00913	DOKFBJFB_01975	FAHHOCIA_02118	BLKHGAFO_00910	IFHIANLL_00564	BEGLHMHL_02391	EFPKCLME_01662
		arCOG04919	L	RadC	RadC	DNA repair protein RadC, contains a helix-hairpin-helix DNA-binding motif		0.05	0.18	0.09	0.06	0.13	0.05	0	0	0.06	0.01	0.18	0.47	0.36	0.99	1.02	1														GDKDNAOF_01558
		arCOG00919	L	-	arCOG00919	Holliday junction resolvase, archaeal type		0.33	0.21	0.33	0.04	0.04	0.99	1	1	0.99	1	1.05	0.04	0.01	0.01	0	0		OOCGLFCG_01337	GGMCKAFB_00855	BABGKMDJ_01038	CFNIDHKE_01064	NCDDHKDC_01216		BFNIKKKM_01484	PDMCKIGD_00920	GAHKNJLD_01014	KIFLFCMF_00165		NKOJNBKP_01951	GDKDNAOF_00549	MBIKJAFF_01046|MBIKJAFF_00417	PFGHHLPM_01878	EDPDOCCL_03089	JNLIIJEK_00098	EFNLCPFP_01836	LDLJBNGG_03683	DOKFBJFB_02684	FAHHOCIA_00122	BLKHGAFO_00354	IFHIANLL_00364	BEGLHMHL_00172	EFPKCLME_02710
	Transposase and related element
		arCOG00681	X	-	OrfB1	Transposable element, IS605 OrfB family, contains RNAse H fold nuclease and Zn finger domains		0	0	0	0	0.01	0.02	0.15	0.03	0.01	0	0	0	0	0	0	0.01								BFNIKKKM_01218|BFNIKKKM_01219						GDKDNAOF_00757		PFGHHLPM_00784|PFGHHLPM_00785|PFGHHLPM_03082|PFGHHLPM_03870|PFGHHLPM_04043|PFGHHLPM_04188					DOKFBJFB_03137	FAHHOCIA_01672	BLKHGAFO_01536|BLKHGAFO_01983|BLKHGAFO_02351
		arCOG02128	X	-	Tnase2	Transposase		1.4	1.1	0.27	0.14	0.16	0.2	0.01	0	0.25	0.01	0.45	1.14	1.83	0.03	0	0.02														GDKDNAOF_00045|GDKDNAOF_00046|GDKDNAOF_00294|GDKDNAOF_00617|GDKDNAOF_00785|GDKDNAOF_02226|GDKDNAOF_02852|GDKDNAOF_02853	MBIKJAFF_01967	PFGHHLPM_01471|PFGHHLPM_01472|PFGHHLPM_02640|PFGHHLPM_02641|PFGHHLPM_04182|PFGHHLPM_04183|PFGHHLPM_04227|PFGHHLPM_04228				LDLJBNGG_03832		FAHHOCIA_00548|FAHHOCIA_00549|FAHHOCIA_03395|FAHHOCIA_03396		IFHIANLL_02587|IFHIANLL_02594|IFHIANLL_02603	BEGLHMHL_03586|BEGLHMHL_03587|BEGLHMHL_03856|BEGLHMHL_03857
		arCOG03902	X	-	TnaseIS4	IS4 transposase		0	0	0.01	0	0	0.02	0.18	0.01	0	0	0	0	0	0.01	0.15	0.95								BFNIKKKM_00940|BFNIKKKM_00941							MBIKJAFF_03500|MBIKJAFF_03921	PFGHHLPM_01373|PFGHHLPM_02129|PFGHHLPM_02731|PFGHHLPM_03960|PFGHHLPM_04162	EDPDOCCL_01747|EDPDOCCL_02902				DOKFBJFB_02973|DOKFBJFB_03228	FAHHOCIA_03398		IFHIANLL_01572|IFHIANLL_01598	BEGLHMHL_03272	EFPKCLME_00058|EFPKCLME_01044|EFPKCLME_01639|EFPKCLME_01791|EFPKCLME_01793|EFPKCLME_01881|EFPKCLME_02912|EFPKCLME_03474|EFPKCLME_03475|EFPKCLME_03546
		arCOG03513	X	-	Tnase4	Transposase
		arCOG02134	X	-	Tnase5	Transposase		0.08	0	0	0.01	0	0	0	0.04	0	0	0	0	0	0	0	0		OOCGLFCG_00139				NCDDHKDC_00362								GDKDNAOF_00760|GDKDNAOF_01996|GDKDNAOF_02598|GDKDNAOF_03474		PFGHHLPM_00148|PFGHHLPM_00873|PFGHHLPM_03232|PFGHHLPM_03236	EDPDOCCL_01246|EDPDOCCL_01612	JNLIIJEK_01733|JNLIIJEK_02275|JNLIIJEK_02325|JNLIIJEK_03654|JNLIIJEK_03682|JNLIIJEK_03688|JNLIIJEK_03689|JNLIIJEK_03694|JNLIIJEK_03847		LDLJBNGG_01436|LDLJBNGG_04047|LDLJBNGG_04308		FAHHOCIA_02146|FAHHOCIA_03405|FAHHOCIA_03574	BLKHGAFO_02352	IFHIANLL_01553|IFHIANLL_01560|IFHIANLL_01577|IFHIANLL_01662|IFHIANLL_02339	BEGLHMHL_03726	EFPKCLME_00942|EFPKCLME_01519|EFPKCLME_01537|EFPKCLME_01742|EFPKCLME_03269|EFPKCLME_03559
		arCOG00683	X	-	OrfB2	Transposable element, IS605 OrfB family, contains RNAse H fold nuclease and Zn finger domains		0.01	0.04	0.15	0.42	2.06	0.4	0.9	0.07	0.28	0	0.47	0.01	0	0.01	0	0						NCDDHKDC_00455|NCDDHKDC_00939		BFNIKKKM_00109|BFNIKKKM_00884|BFNIKKKM_00885|BFNIKKKM_01142|BFNIKKKM_01143|BFNIKKKM_01573						GDKDNAOF_00295|GDKDNAOF_01188|GDKDNAOF_01273|GDKDNAOF_01469|GDKDNAOF_01471|GDKDNAOF_01798|GDKDNAOF_02599|GDKDNAOF_02832|GDKDNAOF_02833|GDKDNAOF_03335		PFGHHLPM_00330|PFGHHLPM_00703|PFGHHLPM_01343|PFGHHLPM_04038|PFGHHLPM_04143	EDPDOCCL_00085|EDPDOCCL_00450|EDPDOCCL_01586			LDLJBNGG_02833|LDLJBNGG_04342	DOKFBJFB_00196|DOKFBJFB_00212|DOKFBJFB_02793|DOKFBJFB_03109|DOKFBJFB_03191	FAHHOCIA_03188	BLKHGAFO_01489|BLKHGAFO_02171|BLKHGAFO_02808|BLKHGAFO_02832|BLKHGAFO_02854	IFHIANLL_00618|IFHIANLL_00947|IFHIANLL_01432|IFHIANLL_03525	BEGLHMHL_02079|BEGLHMHL_02444	EFPKCLME_00378|EFPKCLME_00428|EFPKCLME_00429|EFPKCLME_00442|EFPKCLME_00452|EFPKCLME_00597|EFPKCLME_01636|EFPKCLME_02590|EFPKCLME_02926|EFPKCLME_03003|EFPKCLME_03028|EFPKCLME_03292|EFPKCLME_03405
		arCOG04499	X	-	Tnase7	Transposase, Mutator family		0	0	0	0	0	0	0	0	0.07	0	0.18	0	0	0	0	0														GDKDNAOF_01025									BLKHGAFO_02725			EFPKCLME_02298|EFPKCLME_02837|EFPKCLME_03118|EFPKCLME_03230|EFPKCLME_03258|EFPKCLME_03294|EFPKCLME_03379|EFPKCLME_03604
		arCOG00682	X	-	OrfB3	Transposable element, IS605 OrfB family, contains RNAse H fold nuclease and Zn finger domains		0	0	0	0	0	0	0	0	0.01	0	0.07	0	0	0	0	0														GDKDNAOF_02359|GDKDNAOF_02360	MBIKJAFF_03304|MBIKJAFF_03305|MBIKJAFF_03748|MBIKJAFF_03749|MBIKJAFF_03750	PFGHHLPM_01918|PFGHHLPM_02830|PFGHHLPM_03239|PFGHHLPM_03682|PFGHHLPM_03751|PFGHHLPM_04151|PFGHHLPM_04168				LDLJBNGG_04327	DOKFBJFB_00193|DOKFBJFB_02808		BLKHGAFO_02404|BLKHGAFO_02438		BEGLHMHL_01152|BEGLHMHL_01153|BEGLHMHL_03357|BEGLHMHL_03505	EFPKCLME_01149|EFPKCLME_02983|EFPKCLME_03012|EFPKCLME_03273|EFPKCLME_03408
		arCOG00679	X	-	OrfB4	Transposable element, IS605 OrfB family, contains RNAse H fold nuclease and Zn finger domains		0	0	0.04	0.22	1.52	0.21	1.32	0.44	0.13	0.03	0.37	0	0	0	0.01	0.15		OOCGLFCG_00403						BFNIKKKM_00215|BFNIKKKM_00256|BFNIKKKM_00269|BFNIKKKM_00402|BFNIKKKM_00405|BFNIKKKM_00558|BFNIKKKM_00622|BFNIKKKM_00907|BFNIKKKM_00969|BFNIKKKM_00970|BFNIKKKM_01795|BFNIKKKM_01935|BFNIKKKM_02123|BFNIKKKM_02232|BFNIKKKM_02233						GDKDNAOF_00020|GDKDNAOF_00022|GDKDNAOF_00253|GDKDNAOF_00646|GDKDNAOF_00836|GDKDNAOF_00899|GDKDNAOF_00993|GDKDNAOF_01067|GDKDNAOF_01540|GDKDNAOF_01541|GDKDNAOF_02163|GDKDNAOF_02723|GDKDNAOF_02842|GDKDNAOF_02962	MBIKJAFF_00905|MBIKJAFF_03326|MBIKJAFF_03757	PFGHHLPM_01943|PFGHHLPM_02235|PFGHHLPM_04070|PFGHHLPM_04193|PFGHHLPM_04266	EDPDOCCL_00006|EDPDOCCL_00417|EDPDOCCL_00595			LDLJBNGG_02733|LDLJBNGG_02773|LDLJBNGG_03189|LDLJBNGG_04117|LDLJBNGG_04261|LDLJBNGG_04290|LDLJBNGG_04358	DOKFBJFB_00158|DOKFBJFB_00188|DOKFBJFB_00203|DOKFBJFB_02510|DOKFBJFB_02918|DOKFBJFB_03005|DOKFBJFB_03038|DOKFBJFB_03130|DOKFBJFB_03186	FAHHOCIA_01707	BLKHGAFO_00149|BLKHGAFO_00367|BLKHGAFO_00500|BLKHGAFO_00863|BLKHGAFO_00916|BLKHGAFO_00923|BLKHGAFO_00944|BLKHGAFO_00962|BLKHGAFO_01078|BLKHGAFO_02306|BLKHGAFO_02319|BLKHGAFO_02561|BLKHGAFO_02794|BLKHGAFO_02795	IFHIANLL_03235|IFHIANLL_03468	BEGLHMHL_03495|BEGLHMHL_03553	EFPKCLME_01107|EFPKCLME_01409|EFPKCLME_02672|EFPKCLME_03410|EFPKCLME_03414|EFPKCLME_03430
		arCOG02751	X	-	TnaseIS5	Transposase, IS5 family		0.21	0.53	0.53	1.03	1.04	0.38	0	0.03	0.39	0	0.67	1.01	0.99	0.96	1.12	1.21		OOCGLFCG_01084												GDKDNAOF_00222|GDKDNAOF_00300|GDKDNAOF_01448|GDKDNAOF_01553|GDKDNAOF_01554|GDKDNAOF_01709|GDKDNAOF_01710|GDKDNAOF_01884|GDKDNAOF_02044	MBIKJAFF_03274	PFGHHLPM_00389|PFGHHLPM_00390|PFGHHLPM_00809|PFGHHLPM_01204|PFGHHLPM_02123|PFGHHLPM_02197|PFGHHLPM_02263|PFGHHLPM_02881|PFGHHLPM_02882|PFGHHLPM_04046|PFGHHLPM_04234	EDPDOCCL_01674|EDPDOCCL_01675|EDPDOCCL_02904	JNLIIJEK_00038|JNLIIJEK_00039|JNLIIJEK_02464|JNLIIJEK_03784|JNLIIJEK_03834|JNLIIJEK_03888		LDLJBNGG_02756|LDLJBNGG_04384	DOKFBJFB_03239		BLKHGAFO_02845	IFHIANLL_01540|IFHIANLL_01549|IFHIANLL_01555|IFHIANLL_01632|IFHIANLL_01764|IFHIANLL_02332	BEGLHMHL_03096|BEGLHMHL_03544|BEGLHMHL_03601|BEGLHMHL_03615|BEGLHMHL_03707	EFPKCLME_01211|EFPKCLME_02831|EFPKCLME_02928|EFPKCLME_02958|EFPKCLME_03068|EFPKCLME_03114|EFPKCLME_03135|EFPKCLME_03137|EFPKCLME_03440|EFPKCLME_03568

## Sheet: Table S6b
Table S6b Output of ALE analysis of the functional genes across the Archaea domain
# The node numbers are shown in Fig. S6.
arCOG	Node no.#	Duplications	Transfers	Losses	Originations	Copies
arCOG04280	77	0	0.03	0.05	0	0.01
arCOG04280	78	0	0.01	0.08	0	0.01
arCOG04280	79	0	0.01	0.07	0	0.95
arCOG04280	80	0	0.19	0.56	0.02	0.61
arCOG04280	81	0	0.06	0.06	0	1.01
arCOG04280	82	0	0.05	0.74	0	0.1
arCOG04280	83	0	0	0.06	0	0.97
arCOG04280	84	0	0.05	0.07	0	0.01
arCOG04280	85	0	0	0.04	0	0
arCOG04280	86	0	0.06	0.16	0	1.01
arCOG04280	87	0	0.31	0.32	0.01	1.41
arCOG04280	88	0	0.27	0.08	0	1.6
arCOG04280	89	0	0.03	0.05	0	0.02
arCOG04280	90	0	0.02	0.15	0	0.08
arCOG04280	91	0	0	0.02	0	0
arCOG04280	92	0	0.01	0.02	0	0
arCOG04280	93	0	0.03	0.03	0	0.02
arCOG04280	94	0	0.16	0.87	0.01	0.3
arCOG04280	95	0	0.01	0.02	0	0
arCOG04280	96	0	0	0.02	0	1
arCOG04280	97	0	0	0.14	0	0.07
arCOG04280	98	0	0.17	0.1	0.01	1.12
arCOG04280	99	0	0.03	0.03	0	0.01
arCOG04280	100	0	0.08	0.01	0	1.22
arCOG04280	101	0	0.11	0.07	0	0.71
arCOG04280	102	0	0.01	0.03	0	0
arCOG04280	103	0	0.12	0.08	0	0.79
arCOG04280	104	0	0.02	0.03	0	0.01
arCOG04280	105	0	0.09	0.07	0	1.02
arCOG04280	106	0	0.02	0.03	0	0.01
arCOG04280	107	0	0.09	0.23	0	1.01
arCOG04280	108	0	0.01	0	0	0.02
arCOG04280	109	0	0.03	0.03	0	1
arCOG04280	110	0	0.03	0.03	0	1.02
arCOG04280	111	0	0.03	0.02	0	0.01
arCOG04280	112	0	0.08	0.06	0	0.03
arCOG04280	113	0	0.04	0.03	0	0.04
arCOG04280	114	0	0.32	0.03	0.01	1.41
arCOG04280	115	0	0.01	0.59	0	0.21
arCOG04280	116	0	0.05	0.05	0	0.02
arCOG04280	117	0	0.53	0.04	0.03	1.15
arCOG04280	118	0	0.01	0.02	0	0.02
arCOG04280	119	0	0.02	0.18	0	0.02
arCOG04280	120	0	0.88	0	0.05	1
arCOG04280	121	0	0.01	0.03	0	0.01
arCOG04280	122	0	0.15	0.09	0	1.02
arCOG04280	123	0	0.02	0.03	0	0
arCOG04280	124	0	0.06	0.05	0	0.03
arCOG04280	125	0	0.1	0.02	0	1.11
arCOG04280	126	0	0.01	0.03	0	0.02
arCOG04280	127	0	0.23	0.01	0.05	0.63
arCOG04280	128	0	0.04	0.02	0	0.03
arCOG04280	129	0	0.03	0.11	0	0.03
arCOG04280	130	0	0.15	0.01	0.03	0.96
arCOG04280	131	0	0.01	0.01	0	0.01
arCOG04280	132	0	0.02	0	0	1.03
arCOG04280	133	0	0.04	0.02	0	0.36
arCOG04280	134	0	0	0.01	0	0.01
arCOG04280	135	0	0.11	0.07	0	0.79
arCOG04280	136	0	0.03	0.06	0	1.01
arCOG04280	137	0	0.16	0.01	0.15	0.34
arCOG04280	138	0	0.05	0.15	0	0.02
arCOG04280	139	0	0.07	0.01	0.02	0.75
arCOG04280	140	0	0.04	0.41	0	1.04
arCOG04280	141	0	0.06	0.04	0.01	0.04
arCOG04280	142	0	0.23	0.03	0.02	0.67
arCOG04280	143	0.01	0.84	0.02	0.04	1.41
arCOG04280	144	0	0.36	0.01	0.01	0.54
arCOG04280	145	0	0.07	0	0	0.18
arCOG04280	146	0	0.09	0	0	0.11
arCOG04280	147	0	0.02	0.01	0	0.02
arCOG04280	148	0	0	0.49	0.01	0.01
arCOG04280	149	0	0.1	0.06	0	0.49
arCOG04280	150	0	0.07	0.01	0.27	0.45
arCOG04280	151	0	0	0	0.05	0.12
arCOG04280	152	0	0	0.01	0.08	0.07
arCOG00052	77	0	0	0	0	0
arCOG00052	78	0	0	0	0	1
arCOG00052	79	0	0	0	0	0
arCOG00052	80	0	0	0.81	0	0.24
arCOG00052	81	0	0.97	0.69	0	1.04
arCOG00052	82	0.02	0	0.03	0	1.01
arCOG00052	83	0	0.01	0	0	1.01
arCOG00052	84	0.72	0	0.02	0	1.72
arCOG00052	85	0	0	0.01	0	1.01
arCOG00052	86	0	0.05	0.01	0	1.01
arCOG00052	87	0	0.01	0.03	0	1
arCOG00052	88	0	0.09	0	0	1.11
arCOG00052	89	0	0.12	0.13	0	1.01
arCOG00052	90	0	0	0	0	1
arCOG00052	91	0	0	0	0	0
arCOG00052	92	0	0	0	0	0
arCOG00052	93	0	0	0	0	0
arCOG00052	94	0	0.04	0.05	0	0.55
arCOG00052	95	0	0	0	0	1
arCOG00052	96	0	0.03	0.01	0	1
arCOG00052	97	0	0.01	0	0	1.01
arCOG00052	98	0	0.04	0	0	0.79
arCOG00052	99	0	0	0	0	1
arCOG00052	100	0	0	0	0	0
arCOG00052	101	0.01	0.73	0.04	0.01	1
arCOG00052	102	0	0	0	0	0
arCOG00052	103	0	0.01	0.02	0	1.02
arCOG00052	104	0	0.01	0.01	0	1
arCOG00052	105	0	0.45	0.04	0.01	0.98
arCOG00052	106	0	0.33	0	0.52	1
arCOG00052	107	0	0	0	0	0
arCOG00052	108	0	0	0.01	0	1
arCOG00052	109	0	0.07	0.07	0	0.56
arCOG00052	110	0	0	0.29	0	1.02
arCOG00052	111	0	0	0	0	0
arCOG00052	112	0.01	0.01	0.01	0	1.02
arCOG00052	113	0.01	0	0	0	1.02
arCOG00052	114	0	0.05	0	0	1.02
arCOG00052	115	0	0.01	0.06	0	1
arCOG00052	116	0	0	0	0	0
arCOG00052	117	0	0	0	0	0
arCOG00052	118	0	0.01	0.01	0	0
arCOG00052	119	0	0.61	0.63	0	1
arCOG00052	120	0	0.53	0	0.03	0.56
arCOG00052	121	0.01	0	0	0	1.01
arCOG00052	122	0.02	0.23	0.02	0.03	1.31
arCOG00052	123	0	0	0	0	0
arCOG00052	124	0	0.23	0.01	0	1.01
arCOG00052	125	0	0	0.03	0	0.97
arCOG00052	126	0	0	0	0	0
arCOG00052	127	0	0	0	0	0
arCOG00052	128	0	0.01	0.01	0	0
arCOG00052	129	0	0	0	0	1
arCOG00052	130	0	0.02	0.02	0	1.05
arCOG00052	131	0	0	0	0	0
arCOG00052	132	0	0.24	0	0	1
arCOG00052	133	0	0	0.01	0.01	0
arCOG00052	134	0	0	0.15	0	0
arCOG00052	135	0	0.02	0	0	1.05
arCOG00052	136	0	0.01	0	0	0.76
arCOG00052	137	0	0	0	0	0
arCOG00052	138	0	0.05	0	0.09	0.15
arCOG00052	139	0.01	0.72	0.02	0.03	1.03
arCOG00052	140	0	0.07	0.35	0	0.75
arCOG00052	141	0	0	0.03	0	0
arCOG00052	142	0	0.18	0	0.09	0.29
arCOG00052	143	0	0.01	0.02	0	1.03
arCOG00052	144	0	0.02	0	0	1.04
arCOG00052	145	0.04	0.01	0.03	0	1.02
arCOG00052	146	0	0.24	0.03	0	1
arCOG00052	147	0	0.66	0	0.1	0.79
arCOG00052	148	0	0.02	0	0.01	0.03
arCOG00052	149	0	0	0.02	0	0
arCOG00052	150	0	0.01	0.01	0.01	0.02
arCOG00052	151	0	0	0	0.01	0.01
arCOG00052	152	0	0	0.01	0.01	0
arCOG02602	77	0	0	0	0	0.01
arCOG02602	78	0	0	0	0	0
arCOG02602	79	0	0	0	0	1
arCOG02602	80	0	0.19	0.01	0	0.2
arCOG02602	81	0	0	0	0	0
arCOG02602	82	0	0	0	0	0
arCOG02602	83	0	0	0	0	0
arCOG02602	84	0	0	0.01	0	0
arCOG02602	85	0	0	0	0	0
arCOG02602	86	0	0	0	0	0
arCOG02602	87	0	0	0	0	0
arCOG02602	88	0	0	0	0	0
arCOG02602	89	0	0	0	0	0
arCOG02602	90	0	0	0.02	0	0
arCOG02602	91	0	0	0	0	1
arCOG02602	92	0	0	0	0	0
arCOG02602	93	0	0	0	0	1
arCOG02602	94	0	0	0	0	0
arCOG02602	95	0	0	0	0	0
arCOG02602	96	0	0	0	0	0
arCOG02602	97	0	0.34	0	0	0.36
arCOG02602	98	0	0	0	0	0
arCOG02602	99	0	0	0	0	0
arCOG02602	100	0	0.06	0.01	0	1.1
arCOG02602	101	0	0	0	0	0
arCOG02602	102	0	0.76	0	0.01	1
arCOG02602	103	0	0	0	0	0
arCOG02602	104	0	0	0	0	0
arCOG02602	105	0	0	0	0	0
arCOG02602	106	0	0	0	0	0
arCOG02602	107	0	0.04	0.09	0	1
arCOG02602	108	0	0	0	0	0
arCOG02602	109	0	0	0	0	0
arCOG02602	110	0	0	0	0	0
arCOG02602	111	0	0	0	0	0
arCOG02602	112	0	0.01	0	0	0.01
arCOG02602	113	0	0	0	0	0
arCOG02602	114	0	0	0	0	0
arCOG02602	115	0	0.02	0	0	0.02
arCOG02602	116	0	0	0	0.01	1
arCOG02602	117	0	0.04	0	0	1.05
arCOG02602	118	0	0.21	0	0.01	0.23
arCOG02602	119	0	0	0	0	0
arCOG02602	120	0	0	0	0	0
arCOG02602	121	0	0	0	0	0
arCOG02602	122	0	0	0.02	0	0
arCOG02602	123	0	0	0.02	0	0
arCOG02602	124	0	0	0	0	0
arCOG02602	125	0	0	0	0	0
arCOG02602	126	0	0.29	0.01	0.33	0.99
arCOG02602	127	0	0.03	0.02	0	1.01
arCOG02602	128	0	0.01	0	0	0.01
arCOG02602	129	0	0	0	0	0
arCOG02602	130	0	0.03	0.01	0	0.02
arCOG02602	131	0	0.02	0	0	0.02
arCOG02602	132	0	0	0	0	0
arCOG02602	133	0	0.36	0	0.07	1
arCOG02602	134	0	0	0	0	0
arCOG02602	135	0	0	0	0	0
arCOG02602	136	0	0	0	0	0
arCOG02602	137	0	0.04	0	0.15	0.57
arCOG02602	138	0	0	0	0	0
arCOG02602	139	0	0	0	0	0
arCOG02602	140	0	0	0	0	0
arCOG02602	141	0	0.01	0	0.36	0.38
arCOG02602	142	0	0.01	0.01	0	0
arCOG02602	143	0	0	0	0	0
arCOG02602	144	0	0	0	0	0
arCOG02602	145	0	0	0	0	0
arCOG02602	146	0	0	0	0	0
arCOG02602	147	0	0	0.01	0	0
arCOG02602	148	0	0	0	0.01	0.01
arCOG02602	149	0	0	0	0	0
arCOG02602	150	0	0	0	0	0
arCOG02602	151	0	0	0	0	0
arCOG02602	152	0	0	0	0	0
arCOG03640	77	0	0.01	0.01	0	0
arCOG03640	78	0	0	0.01	0	0
arCOG03640	79	0	0	0.81	0	0.03
arCOG03640	80	0	0	0	0	0
arCOG03640	81	0	0	0	0	0
arCOG03640	82	0	0	0.01	0	0
arCOG03640	83	0	0	0	0	0
arCOG03640	84	0	0	0	0	0
arCOG03640	85	0	0	0	0	0
arCOG03640	86	0	0	0	0	0
arCOG03640	87	0	0	0	0	0
arCOG03640	88	0	0	0	0	0
arCOG03640	89	0	0	0	0	0
arCOG03640	90	0	0	0.02	0.02	0.01
arCOG03640	91	0	0	0.06	0	0.01
arCOG03640	92	0	0.01	0.01	0	0
arCOG03640	93	0.04	0.13	0	0.05	0.29
arCOG03640	94	0	0	0	0	0
arCOG03640	95	0	0	0	0	0
arCOG03640	96	0	0.01	0.01	0	0.01
arCOG03640	97	0	0	0.01	0	0
arCOG03640	98	0	0	0	0	0
arCOG03640	99	0	0	0	0	0
arCOG03640	100	0.01	0.03	0.02	0	0.82
arCOG03640	101	0.84	0.4	0.09	0.31	1.81
arCOG03640	102	0	0	0	0	0
arCOG03640	103	0	0.01	0.04	0	0.01
arCOG03640	104	0	0	0	0	0
arCOG03640	105	0	0.01	0	0	0.01
arCOG03640	106	0	0	0.01	0	0
arCOG03640	107	0	0.05	0.01	0	0.84
arCOG03640	108	0	0	0	0	0
arCOG03640	109	0	0.01	0.01	0	0
arCOG03640	110	0	0	0	0	0
arCOG03640	111	0	0	0	0	0
arCOG03640	112	0	0	0	0	0
arCOG03640	113	0	0	0	0	0
arCOG03640	114	0	0	0	0	0
arCOG03640	115	0	0	0.01	0	0.01
arCOG03640	116	0	0.02	0	0.04	0.07
arCOG03640	117	0.01	0.45	0	0.2	0.8
arCOG03640	118	0	0	0	0	0
arCOG03640	119	0	0	0	0	0
arCOG03640	120	0	0	0	0	0
arCOG03640	121	0	0	0	0	0
arCOG03640	122	0	0	0	0	0
arCOG03640	123	0	0	0	0	0
arCOG03640	124	0	0	0	0	0
arCOG03640	125	0	0	0	0	0
arCOG03640	126	0	0.01	0.01	0	0.01
arCOG03640	127	0	0.04	0	0.04	0.14
arCOG03640	128	0	0	0	0	0
arCOG03640	129	0	0	0	0	0
arCOG03640	130	0	0	0.02	0	0
arCOG03640	131	0	0	0	0	0
arCOG03640	132	0	0	0	0	0
arCOG03640	133	0	0.04	0.01	0.01	0.06
arCOG03640	134	0	0	0.02	0.01	0
arCOG03640	135	0	0.01	0.03	0	0.02
arCOG03640	136	0	0	0	0	0
arCOG03640	137	0.01	0.01	0.01	0	0.02
arCOG03640	138	0	0.01	0.01	0	0.01
arCOG03640	139	0	0	0.31	0	0.04
arCOG03640	140	0	0	0	0	0
arCOG03640	141	0	0.01	0	0	0.01
arCOG03640	142	0.05	0.15	0.01	0.1	0.35
arCOG03640	143	0	0	0	0	0
arCOG03640	144	0	0.01	0.01	0	0
arCOG03640	145	0	0	0	0	0
arCOG03640	146	0	0	0	0	0
arCOG03640	147	0	0.01	0.01	0	0
arCOG03640	148	0	0	0	0	0
arCOG03640	149	0	0	0.06	0	0
arCOG03640	150	0.01	0	0	0.04	0.06
arCOG03640	151	0	0	0	0.01	0.01
arCOG03640	152	0	0	0	0	0
arCOG03641	77	0	0	0	0	0
arCOG03641	78	0	0	0	0	0
arCOG03641	79	0	0	0.73	0	0.02
arCOG03641	80	0	0	0.01	0.01	0.01
arCOG03641	81	0	0.01	0.01	0	0
arCOG03641	82	0	0	0	0	0
arCOG03641	83	0	0	0	0	0
arCOG03641	84	0	0	0	0	0
arCOG03641	85	0	0	0	0	0
arCOG03641	86	0	0	0.01	0	0
arCOG03641	87	0	0	0	0	0
arCOG03641	88	0	0	0	0	0
arCOG03641	89	0	0	0	0	0
arCOG03641	90	0	0	0	0	0
arCOG03641	91	0	0	0.35	0	0.03
arCOG03641	92	0	0	0	0	0
arCOG03641	93	0	0.14	0.01	0.01	0.52
arCOG03641	94	0	0	0	0	0
arCOG03641	95	0	0	0.01	0	0
arCOG03641	96	0	0	0.25	0	0
arCOG03641	97	0	0	0	0	0
arCOG03641	98	0	0.01	0.03	0	0
arCOG03641	99	0	0	0	0.01	0.01
arCOG03641	100	0	0.04	0.04	0	0.68
arCOG03641	101	0	0.47	0	0.13	0.95
arCOG03641	102	0	0.01	0.02	0.01	0
arCOG03641	103	0	0	0.05	0	0
arCOG03641	104	0	0.01	0.02	0.01	0.01
arCOG03641	105	0	0.12	0.01	0.02	0.25
arCOG03641	106	0	0	0.01	0	0
arCOG03641	107	0	0.06	0.02	0.03	0.75
arCOG03641	108	0	0	0	0	0
arCOG03641	109	0	0.02	0.14	0	0
arCOG03641	110	0	0.01	0	0	0.02
arCOG03641	111	0	0	0	0	0
arCOG03641	112	0	0.01	0.01	0	0
arCOG03641	113	0	0	0	0	0
arCOG03641	114	0	0	0.01	0	0
arCOG03641	115	0	0.01	0.04	0	0
arCOG03641	116	0	0.05	0.21	0.01	0.38
arCOG03641	117	0	0.4	0	0.16	0.68
arCOG03641	118	0	0	0	0	0
arCOG03641	119	0	0.01	0	0	0.01
arCOG03641	120	0	0.08	0	0.01	0.12
arCOG03641	121	0	0	0.01	0	0
arCOG03641	122	0	0	0	0	0.01
arCOG03641	123	0	0	0.02	0	0
arCOG03641	124	0	0	0.01	0	0
arCOG03641	125	0	0.01	0	0	0.01
arCOG03641	126	0	0.31	0	0.12	0.53
arCOG03641	127	0	0.06	0.01	0.02	0.12
arCOG03641	128	0	0	0.01	0.01	0
arCOG03641	129	0	0.01	0.01	0	0.01
arCOG03641	130	0	0	0.03	0.01	0.01
arCOG03641	131	0	0.02	0.01	0.01	0.02
arCOG03641	132	0	0	0	0	0
arCOG03641	133	0	0.02	0.02	0.01	0.05
arCOG03641	134	0	0	0.01	0	0
arCOG03641	135	0	0.01	0.04	0.01	0.03
arCOG03641	136	0	0	0.02	0	0
arCOG03641	137	0	0.02	0.08	0	0.04
arCOG03641	138	0	0.03	0.05	0	0.01
arCOG03641	139	0	0	0.3	0	0.05
arCOG03641	140	0	0.02	0	0	0.02
arCOG03641	141	0	0.03	0.01	0.04	0.1
arCOG03641	142	0	0.18	0.01	0.1	0.35
arCOG03641	143	0	0	0.01	0	0
arCOG03641	144	0	0.01	0	0	0.01
arCOG03641	145	0	0	0.02	0.01	0
arCOG03641	146	0	0.01	0.01	0	0.01
arCOG03641	147	0	0	0.03	0	0.01
arCOG03641	148	0	0.02	0.01	0.02	0.04
arCOG03641	149	0	0	0.07	0	0.01
arCOG03641	150	0	0.01	0	0.04	0.08
arCOG03641	151	0	0.01	0.01	0	0.03
arCOG03641	152	0	0	0	0.03	0.03
arCOG07500	77	0	0.01	0.01	0	0
arCOG07500	78	0	0	0	0	0
arCOG07500	79	0	0.11	0	0.04	0.23
arCOG07500	80	0	0.01	0.01	0	0
arCOG07500	81	0	0.04	0.04	0	0.76
arCOG07500	82	0	0	0	0	0
arCOG07500	83	0	0	0.17	0	0
arCOG07500	84	0	0	0.01	0.01	0
arCOG07500	85	0	0	0.01	0	0
arCOG07500	86	0	0.01	0.13	0	0.02
arCOG07500	87	0	0.15	0	0.01	0.33
arCOG07500	88	0	0	0.16	0	0.01
arCOG07500	89	0	0.01	0.01	0	0.01
arCOG07500	90	0	0	0	0	0
arCOG07500	91	0	0	0.11	0	0.02
arCOG07500	92	0	0	0	0	0
arCOG07500	93	0	0.17	0.01	0.03	0.32
arCOG07500	94	0	0	0	0	0
arCOG07500	95	0	0.01	0.01	0	0
arCOG07500	96	0	0	0	0	0
arCOG07500	97	0	0.01	0	0	0.01
arCOG07500	98	0	0.13	0.01	0.04	1
arCOG07500	99	0	0.02	0.02	0	0
arCOG07500	100	0	0.01	0.05	0.01	0
arCOG07500	101	0	0.01	0.02	0	0
arCOG07500	102	0	0	0	0	0
arCOG07500	103	0	0	0.03	0.01	0
arCOG07500	104	0	0	0.01	0	0
arCOG07500	105	0	0	0	0	0
arCOG07500	106	0	0	0	0	0
arCOG07500	107	0	0.03	0	0.02	0.08
arCOG07500	108	0	0	0.02	0.01	0
arCOG07500	109	0	0	0	0	0
arCOG07500	110	0	0	0.01	0.01	0
arCOG07500	111	0	0	0	0	0
arCOG07500	112	0	0	0.01	0	0
arCOG07500	113	0	0	0	0	0.01
arCOG07500	114	0	0.04	0.02	0.01	0.17
arCOG07500	115	0	0	0.01	0.01	0
arCOG07500	116	0	0.04	0	0.06	0.13
arCOG07500	117	0	0	0	0.02	0.03
arCOG07500	118	0	0	0	0	0
arCOG07500	119	0	0	0.03	0	0.01
arCOG07500	120	0	0	0	0	0
arCOG07500	121	0	0.01	0	0	0.01
arCOG07500	122	0	0	0	0	0
arCOG07500	123	0	0	0.02	0.01	0
arCOG07500	124	0	0.01	0.01	0	0.01
arCOG07500	125	0	0	0.03	0	0.14
arCOG07500	126	0	0	0	0.03	0.03
arCOG07500	127	0	0	0	0	0.01
arCOG07500	128	0	0	0.01	0.01	0
arCOG07500	129	0	0	0.01	0	0
arCOG07500	130	0	0	0	0	0
arCOG07500	131	0	0.01	0	0	0.01
arCOG07500	132	0	0.01	0.6	0	0.17
arCOG07500	133	0	0.01	0	0	0.01
arCOG07500	134	0	0	0.01	0.01	0
arCOG07500	135	0	0	0.02	0	0
arCOG07500	136	0	0	0.08	0	0.76
arCOG07500	137	0	0.01	0.01	0	0
arCOG07500	138	0	0	0	0	0
arCOG07500	139	0	0	0.01	0.02	0.02
arCOG07500	140	0	0.3	0.01	0.23	0.84
arCOG07500	141	0	0	0	0	0
arCOG07500	142	0	0.01	0	0	0.01
arCOG07500	143	0	0.1	0	0.1	0.32
arCOG07500	144	0	0.03	0.02	0.07	0.12
arCOG07500	145	0	0.01	0	0.02	0.04
arCOG07500	146	0	0	0.01	0.01	0.01
arCOG07500	147	0	0.01	0	0	0.01
arCOG07500	148	0	0	0.02	0.02	0
arCOG07500	149	0	0	0	0	0
arCOG07500	150	0	0	0	0	0
arCOG07500	151	0	0	0	0	0
arCOG07500	152	0	0	0.01	0.01	0
arCOG01087	77	0	0.21	0.38	0.01	1.06
arCOG01087	78	0	0.06	0.24	0	1.01
arCOG01087	79	0	0.03	0.18	0	1.1
arCOG01087	80	0	0	0.02	0	1.01
arCOG01087	81	0	0.12	0.57	0	1.99
arCOG01087	82	0	0.01	0.06	0	1.02
arCOG01087	83	0	0.01	0.17	0	2.8
arCOG01087	84	0	0.03	0.04	0	1
arCOG01087	85	0	0.07	0	0	1.01
arCOG01087	86	0	0.08	0.25	0	2.78
arCOG01087	87	0	0.21	0.87	0	1.64
arCOG01087	88	0	0.03	0.43	0	1.9
arCOG01087	89	0	0.12	0.05	0	1.01
arCOG01087	90	0	0.09	0.02	0	1.19
arCOG01087	91	0	0.05	0.09	0	1.01
arCOG01087	92	0	0.01	0	0	1.01
arCOG01087	93	0	0.07	0.02	0	1.1
arCOG01087	94	0	0.3	0.81	0	1
arCOG01087	95	0	0.09	0.03	0	1.1
arCOG01087	96	0	0.07	0.06	0	1
arCOG01087	97	0	0.05	0.21	0	0.96
arCOG01087	98	0	0.28	1.52	0	1.03
arCOG01087	99	0	0.05	0.01	0	1.04
arCOG01087	100	0	0	0.02	0	1.08
arCOG01087	101	0	0.21	0.09	0	1.02
arCOG01087	102	0	0.09	0.34	0	1.05
arCOG01087	103	0	0.11	0.06	0	1.07
arCOG01087	104	0	0.02	0.04	0	1.01
arCOG01087	105	0	0.17	0.05	0	0.99
arCOG01087	106	0	0.09	0.04	0	1
arCOG01087	107	0	0.18	0.03	0	1.25
arCOG01087	108	0	0.84	0	0	2.03
arCOG01087	109	0	0.65	0.01	0	1.51
arCOG01087	110	0	0.01	0.02	0	1.01
arCOG01087	111	0	0	0	0	1
arCOG01087	112	0	0.01	0.19	0	1.01
arCOG01087	113	0	0.12	0.98	0.62	0.94
arCOG01087	114	0	0.02	0.67	0	2.3
arCOG01087	115	0	0.05	0.05	0	1.12
arCOG01087	116	0	0.08	0.18	0	1.05
arCOG01087	117	0	0.05	0.01	0	1.1
arCOG01087	118	0	0.21	0.13	0	1.3
arCOG01087	119	0	0	0.07	0	1.03
arCOG01087	120	0	0.84	0.01	0.03	0.87
arCOG01087	121	0	0.15	0	0	1.19
arCOG01087	122	0	0.03	0.04	0	1.02
arCOG01087	123	0	0.03	0.04	0	1
arCOG01087	124	0	0.02	0.02	0.13	1.18
arCOG01087	125	0	0.07	0.08	0	2.95
arCOG01087	126	0	0.16	0.01	0	1.15
arCOG01087	127	0	0.09	0.04	0	1.06
arCOG01087	128	0	0.19	0.06	0	1.22
arCOG01087	129	0	0.05	0.06	0	1.04
arCOG01087	130	0	0.06	0.15	0	1.03
arCOG01087	131	0	0.04	0.12	0	1.01
arCOG01087	132	0	0.61	0.09	0	2.96
arCOG01087	133	0	0.07	0.03	0	1.01
arCOG01087	134	0	0.13	0.01	0.02	1.09
arCOG01087	135	0	0.2	0.1	0	1.12
arCOG01087	136	0	0.17	0	0	2.44
arCOG01087	137	0	0.04	0.07	0	0.97
arCOG01087	138	0	0.9	0.01	0	0.95
arCOG01087	139	0	0.14	0.02	0	1.02
arCOG01087	140	0	0.32	0.09	0	2.27
arCOG01087	141	0	0.05	0.06	0	1
arCOG01087	142	0	0.68	0.12	0.09	0.9
arCOG01087	143	0	0.69	0	0.01	2.04
arCOG01087	144	0	0.26	0.02	0	1.34
arCOG01087	145	0	0.05	0	0	1.1
arCOG01087	146	0	0.04	0.04	0	1.05
arCOG01087	147	0	0.05	0.03	0.02	1.05
arCOG01087	148	0	0.01	0.01	0	1.01
arCOG01087	149	0	0.85	0.09	0	1.01
arCOG01087	150	0	0.18	0	0.01	0.25
arCOG01087	151	0	0	0	0.05	0.06
arCOG01087	152	0	0	0	0.01	0.01
arCOG00493	77	0	0.3	0.44	0	0.46
arCOG00493	78	0	0.13	0.85	0	1.07
arCOG00493	79	0	0.03	0.04	0	1.01
arCOG00493	80	0	0.16	0.48	0	1.2
arCOG00493	81	0	0.54	0.33	0	2.15
arCOG00493	82	0	0.07	0.08	0	1.04
arCOG00493	83	0	0.26	0.32	0	2.03
arCOG00493	84	0	0.07	0.13	0	1.06
arCOG00493	85	0	0.06	0.07	0	1.05
arCOG00493	86	0	0.17	1.15	0	0.98
arCOG00493	87	0	0.26	0.62	0	1.98
arCOG00493	88	0	0.29	0.69	0	1.94
arCOG00493	89	0	0.01	0.04	0	1.03
arCOG00493	90	0	0.21	0.09	0	1.79
arCOG00493	91	0	0.24	0.27	0	1.28
arCOG00493	92	0	0.16	0.05	0	1.16
arCOG00493	93	0.07	0.5	0.14	0	1.74
arCOG00493	94	0	0.77	0.83	0	1.09
arCOG00493	95	0	0.05	0.06	0	1.02
arCOG00493	96	0	0.18	0.08	0	1.19
arCOG00493	97	0	0.11	0.76	0	1.02
arCOG00493	98	0	0.29	0.71	0	1.13
arCOG00493	99	0	0.02	0.02	0	1.03
arCOG00493	100	0	0.15	0.03	0	1.65
arCOG00493	101	0	0.15	0.39	0	0.83
arCOG00493	102	0	0.22	0.19	0	1.07
arCOG00493	103	0	0.13	0.59	0.01	1.05
arCOG00493	104	0	0.14	0.1	0.01	1.12
arCOG00493	105	0	0.23	0.09	0	1.09
arCOG00493	106	0	0.18	0.08	0	1.03
arCOG00493	107	0	0.03	0.54	0	1.02
arCOG00493	108	0	0.05	0.05	0	1.05
arCOG00493	109	0	0.26	0.06	0	1.15
arCOG00493	110	0	0.06	0.1	0	1.06
arCOG00493	111	0	0.06	0.02	0	1.05
arCOG00493	112	0	0.09	0.02	0	1.12
arCOG00493	113	0	0.04	0.07	0	1.06
arCOG00493	114	0	0.71	0.33	0	2.34
arCOG00493	115	0	0.22	0.21	0.01	1.67
arCOG00493	116	0	0.27	0.07	0	1.31
arCOG00493	117	0	0.2	0.07	0	1.53
arCOG00493	118	0	0.57	0.14	0.01	1.04
arCOG00493	119	0	0.07	0.11	0	1.07
arCOG00493	120	0	0.88	0.04	0.01	0.95
arCOG00493	121	0	0.07	0.07	0	1.05
arCOG00493	122	0	0.19	0.62	0.01	1.1
arCOG00493	123	0	0.1	0.04	0.1	1.01
arCOG00493	124	0	0.06	0.08	0	1.09
arCOG00493	125	0	0.69	0.82	0	1.96
arCOG00493	126	0	0.1	0.13	0	1.11
arCOG00493	127	0	0.31	0.5	0	1.4
arCOG00493	128	0	0.33	0.68	0	0.6
arCOG00493	129	0	0.07	0.11	0	1.05
arCOG00493	130	0	0.11	0.24	0	1.52
arCOG00493	131	0	0.04	0.15	0.01	0.85
arCOG00493	132	0.01	0.28	0.14	0	2.09
arCOG00493	133	0	0.35	0.07	0	1.59
arCOG00493	134	0	0.12	0.12	0.02	0.95
arCOG00493	135	0	0.16	0.04	0.03	1.65
arCOG00493	136	0	0.4	0.01	0	1.94
arCOG00493	137	0	0.45	0.28	0	1.31
arCOG00493	138	0	0.32	0.06	0.02	0.93
arCOG00493	139	0	0.15	0.08	0.36	1.5
arCOG00493	140	0	0.41	0.12	0	1.55
arCOG00493	141	0.01	0.08	0.09	0	1.14
arCOG00493	142	0	0.19	0.05	0.05	1.07
arCOG00493	143	0	0.62	0.12	0	1.26
arCOG00493	144	0	0.09	0.44	0	0.76
arCOG00493	145	0	0.07	0.05	0	1.11
arCOG00493	146	0	0.08	0.1	0	1.09
arCOG00493	147	0	0.08	0.11	0	1.11
arCOG00493	148	0	0.15	0.1	0	1.14
arCOG00493	149	0	0.24	0.05	0.02	1.09
arCOG00493	150	0	0.2	0	0.03	0.88
arCOG00493	151	0	0.39	0.01	0.17	0.65
arCOG00493	152	0	0	0	0.1	0.1
arCOG00496	77	0.04	0.06	0.05	0.01	1.12
arCOG00496	78	0	0.03	0.03	0	1
arCOG00496	79	0	0.14	0.28	0	1.69
arCOG00496	80	0	0.02	0.01	0	1.02
arCOG00496	81	0	0.07	1.04	0	1.05
arCOG00496	82	0.01	0.31	0.89	0.01	1.06
arCOG00496	83	0	0.05	0.78	0	1.29
arCOG00496	84	0	0.04	0.04	0	1.08
arCOG00496	85	0	0.07	0.04	0	1.04
arCOG00496	86	0	0.02	0.95	0	1.07
arCOG00496	87	0.01	0.24	0.1	0	1.35
arCOG00496	88	0	0.02	0.15	0	1.07
arCOG00496	89	0	0.06	0.06	0	1.01
arCOG00496	90	0	0.25	1.01	0.02	1
arCOG00496	91	0.01	0.24	0.47	0	1.36
arCOG00496	92	0.02	0.04	0.11	0	1.07
arCOG00496	93	0.01	0.34	0.17	0	1.76
arCOG00496	94	0	0.09	0.02	0	1.62
arCOG00496	95	0	0.01	0.01	0	1.02
arCOG00496	96	0	0.03	0.05	0	1.03
arCOG00496	97	0	0.06	0.77	0	1.03
arCOG00496	98	0	0.12	0.15	0	1.78
arCOG00496	99	0	0	0.03	0	1.02
arCOG00496	100	0.01	0.28	0.09	0	2.01
arCOG00496	101	0	0.17	0.53	0.01	1.2
arCOG00496	102	0	0.03	0.02	0	1.02
arCOG00496	103	0.01	0.26	0.72	0	1.62
arCOG00496	104	0	0.04	0.05	0	1.04
arCOG00496	105	0	0.1	0.39	0	1.05
arCOG00496	106	0	0.65	0.42	0	1.05
arCOG00496	107	0	0.1	0.08	0	1.83
arCOG00496	108	0	0	0.01	0	1.04
arCOG00496	109	0.02	0.19	0.01	0.01	1.55
arCOG00496	110	0	0	0.01	0	1.01
arCOG00496	111	0	0.03	0.01	0	1.12
arCOG00496	112	0.02	0.04	0.03	0	1.08
arCOG00496	113	0	0.32	0.11	0.01	1.01
arCOG00496	114	0.02	0.12	0.94	0	1.2
arCOG00496	115	0	0.07	0.05	0	1.74
arCOG00496	116	0.01	0.27	0.04	0	1.58
arCOG00496	117	0	0.57	0.03	0	1.81
arCOG00496	118	0	0.02	0.07	0	1.01
arCOG00496	119	0.01	0.01	0.15	0	1.05
arCOG00496	120	0.16	0.71	0.03	0	1.34
arCOG00496	121	0	0.03	0.02	0	1.05
arCOG00496	122	0	0.03	0.02	0	1.02
arCOG00496	123	0.05	0.07	0.1	0.01	1.1
arCOG00496	124	0	0.15	0.51	0	0.79
arCOG00496	125	0	0.06	0.08	0	2
arCOG00496	126	0.06	0.3	0.26	0.01	1.34
arCOG00496	127	0.05	0.17	0.02	0	1.27
arCOG00496	128	0.03	0.35	0.49	0.02	1.06
arCOG00496	129	0	0.05	0.12	0	1.04
arCOG00496	130	0	0.01	0.72	0	1.01
arCOG00496	131	0	0.4	0.48	0	1.07
arCOG00496	132	0.01	0.04	0.05	0	2.02
arCOG00496	133	0.02	0.06	0.05	0.04	1.07
arCOG00496	134	0.01	0.36	0.06	0.02	1.15
arCOG00496	135	0	0.06	0.41	0	1.72
arCOG00496	136	0.04	0.21	0.13	0.09	2.02
arCOG00496	137	0.02	0.23	0.56	0.08	1
arCOG00496	138	0.01	0.3	0.2	0.02	0.82
arCOG00496	139	0.13	0.46	0.1	0.03	2.07
arCOG00496	140	0.01	0.1	0.02	0	1.81
arCOG00496	141	0.02	0.27	0.26	0	1.23
arCOG00496	142	0.02	0.63	0.07	0.01	1.55
arCOG00496	143	0	0.4	0.01	0.04	1.72
arCOG00496	144	0	0.14	0.03	0	1.29
arCOG00496	145	0.02	0.08	0.03	0	1.18
arCOG00496	146	0.08	0.43	0.57	0.02	1.11
arCOG00496	147	0.02	0.29	0.36	0	1.15
arCOG00496	148	0.07	0.25	0.03	0.01	1.2
arCOG00496	149	0.07	0.17	0.35	0.05	0.9
arCOG00496	150	0.01	0.26	0.01	0.01	0.96
arCOG00496	151	0.07	0.09	0.05	0.08	0.69
arCOG00496	152	0.16	0	0	0.34	0.5
arCOG01696	77	0.01	0.19	0.52	0.01	1.23
arCOG01696	78	0.01	0.55	0.14	0	1.98
arCOG01696	79	0	0.46	0.82	0	2.09
arCOG01696	80	0	0.02	0.08	0	1.02
arCOG01696	81	0	0.04	0.1	0	0.02
arCOG01696	82	0	0.03	0.12	0	0.11
arCOG01696	83	0	0.06	0.08	0	0.06
arCOG01696	84	0	0.03	0.02	0	0.11
arCOG01696	85	0	0.04	0.1	0	1.05
arCOG01696	86	0	0	0.03	0	0.03
arCOG01696	87	0	0.02	0.03	0	0.04
arCOG01696	88	0	0.04	0.04	0	0.05
arCOG01696	89	0	0.02	0.06	0	1.07
arCOG01696	90	0.01	0.18	0.07	0	1.56
arCOG01696	91	0	0.12	0.09	0	2.5
arCOG01696	92	0	0.21	0.51	0	2.04
arCOG01696	93	0.1	0.07	0.37	0	2.27
arCOG01696	94	0.01	0.34	0.85	0	1.03
arCOG01696	95	0.01	0.1	0.18	0	2.06
arCOG01696	96	0	0.1	0.58	0	0.88
arCOG01696	97	0	0.05	0.4	0	1.09
arCOG01696	98	0	0	0.05	0	0.01
arCOG01696	99	0.01	0.47	0.01	0	2.13
arCOG01696	100	0	0.16	0.17	0	2.54
arCOG01696	101	0	0.01	0.51	0	0.04
arCOG01696	102	0	0.44	0.91	0	1.06
arCOG01696	103	0	0.03	0.6	0	0.2
arCOG01696	104	0	0.04	0.02	0	0.07
arCOG01696	105	0.01	0.09	0.09	0	1.36
arCOG01696	106	0.08	0.43	0.23	0.06	1.66
arCOG01696	107	0	0.1	0.21	0.01	2.45
arCOG01696	108	0	0.04	0.06	0	0.05
arCOG01696	109	0.01	0.22	0.05	0	1.53
arCOG01696	110	0	0.01	0.05	0	1.03
arCOG01696	111	0.03	0.08	0.09	0	2.34
arCOG01696	112	0	0.04	0.01	0	0.1
arCOG01696	113	0.05	0.28	0.31	0	1.11
arCOG01696	114	0	0.04	0.05	0	0.05
arCOG01696	115	0.02	0.07	0.04	0	1.44
arCOG01696	116	0.1	0.06	0.37	0	2.47
arCOG01696	117	0.17	0.2	0.01	0	2.55
arCOG01696	118	0.01	0.23	0.25	0	1.53
arCOG01696	119	0	0.08	0.05	0	0.05
arCOG01696	120	0.04	0.93	0.04	0	1.35
arCOG01696	121	0	0.05	0.04	0	0.07
arCOG01696	122	0	0.02	0.03	0	1.07
arCOG01696	123	0.1	0.36	0.7	0.34	2.32
arCOG01696	124	0.01	0.38	0.02	0	1.09
arCOG01696	125	0	0.01	0.03	0	0.06
arCOG01696	126	0	0.47	0.06	0.01	2.68
arCOG01696	127	0.2	0.02	0.02	0	2.19
arCOG01696	128	0.01	0.45	0.86	0.01	1.54
arCOG01696	129	0	0.02	0.04	0	0.06
arCOG01696	130	0	0.02	0.33	0	1.08
arCOG01696	131	0.01	0.38	0.14	0.04	2.22
arCOG01696	132	0	0.05	0.05	0	0.08
arCOG01696	133	0.01	0.01	0.06	0	1.99
arCOG01696	134	0.03	0.63	0.07	0.02	1.93
arCOG01696	135	0.06	0.57	0.02	0.01	1.39
arCOG01696	136	0	0.05	0.03	0	0.08
arCOG01696	137	0	0.16	0.39	0	2.03
arCOG01696	138	0.03	0.67	0.04	0.01	1.32
arCOG01696	139	0.02	0.24	0.03	0	0.77
arCOG01696	140	0	0.04	0.01	0	0.06
arCOG01696	141	0.02	0.54	0.09	0	2.26
arCOG01696	142	0	0.07	0.35	0	0.54
arCOG01696	143	0	0.03	0.01	0	0.03
arCOG01696	144	0	0	0.01	0	0.01
arCOG01696	145	0	0.01	0.07	0	0.02
arCOG01696	146	0	0.03	0.67	0	0.08
arCOG01696	147	0	0.06	1.14	0.01	0.72
arCOG01696	148	0.01	0.26	0.01	0	1.79
arCOG01696	149	0.01	0.73	0.03	0	1.53
arCOG01696	150	0	0.21	0.04	0	0.82
arCOG01696	151	0.01	0.15	0	0.07	0.65
arCOG01696	152	0.03	0	0	0.39	0.42
arCOG01993	77	0	0.01	0.12	0	0.03
arCOG01993	78	0	0.16	0	0.02	0.21
arCOG01993	79	0	0.05	0.34	0	0.71
arCOG01993	80	0	0	0	0	0
arCOG01993	81	0	0.01	0.04	0.01	0
arCOG01993	82	0	0	0	0	1
arCOG01993	83	0	0	0	0	0
arCOG01993	84	0	0	0.01	0	0
arCOG01993	85	0	0.02	0.02	0	0
arCOG01993	86	0	0	0	0	0
arCOG01993	87	0	0	0	0	0
arCOG01993	88	0	0.01	0.01	0	0
arCOG01993	89	0	0.01	0.01	0	0
arCOG01993	90	0	0.02	0.03	0.01	0.03
arCOG01993	91	0	0.02	0.07	0	0.01
arCOG01993	92	0	0	0	0	0
arCOG01993	93	0	0.12	0.02	0.01	0.17
arCOG01993	94	0	0	0	0	0
arCOG01993	95	0	0	0	0	0
arCOG01993	96	0	0.15	0	0	0.18
arCOG01993	97	0	0	0.03	0	0
arCOG01993	98	0	0.01	0.03	0	0
arCOG01993	99	0	0	0	0	0
arCOG01993	100	0	0.02	0.31	0	0.66
arCOG01993	101	0	0.06	0	0	0.99
arCOG01993	102	0	0.11	0.26	0.02	0.33
arCOG01993	103	0	0.09	0	0	1
arCOG01993	104	0	0	0	0	0
arCOG01993	105	0	0.03	0	0	0.03
arCOG01993	106	0	0	0.02	0	0
arCOG01993	107	0	0.09	0.06	0.02	1
arCOG01993	108	0	0.01	0.01	0	0
arCOG01993	109	0	0	0	0	0
arCOG01993	110	0	0	0	0	0
arCOG01993	111	0	0	0.01	0	0
arCOG01993	112	0	0.01	0	0	0.01
arCOG01993	113	0	0	0	0	0
arCOG01993	114	0	0	0	0	0
arCOG01993	115	0	0.02	0.08	0	0.03
arCOG01993	116	0	0.06	0.01	0	0.06
arCOG01993	117	0	0.02	0.07	0	0.95
arCOG01993	118	0	0.3	0.02	0.04	0.46
arCOG01993	119	0	0	0	0	0
arCOG01993	120	0	0	0	0	0
arCOG01993	121	0	0	0.01	0.01	0
arCOG01993	122	0	0	0	0	0
arCOG01993	123	0	0	0	0.01	0.01
arCOG01993	124	0	0	0.01	0.01	0
arCOG01993	125	0	0	0	0	0
arCOG01993	126	0	0.01	0.04	0	0.01
arCOG01993	127	0	0.02	0	0.01	1
arCOG01993	128	0	0.09	0.02	0.04	0.14
arCOG01993	129	0	0	0	0	0
arCOG01993	130	0	0	0.09	0	0
arCOG01993	131	0	0.01	0.04	0	0
arCOG01993	132	0	0	0.02	0	0
arCOG01993	133	0	0.32	0	0.44	0.97
arCOG01993	134	0	0.01	0.01	0.01	0.03
arCOG01993	135	0	0.02	0.84	0	0.09
arCOG01993	136	0	0	0	0	0.02
arCOG01993	137	0	0.06	0.02	0.13	0.21
arCOG01993	138	0	0.01	0.02	0.01	0.02
arCOG01993	139	0	0.01	0.03	0	0.91
arCOG01993	140	0	0.02	0	0	0.02
arCOG01993	141	0	0.02	0.01	0.02	0.04
arCOG01993	142	0	0.84	0	0.03	0.93
arCOG01993	143	0	0	0	0	0
arCOG01993	144	0	0.01	0.02	0.01	0
arCOG01993	145	0	0	0	0	0
arCOG01993	146	0	0	0	0	0
arCOG01993	147	0	0	0.01	0	0
arCOG01993	148	0	0	0	0	0.01
arCOG01993	149	0	0	0.06	0.01	0.01
arCOG01993	150	0	0.03	0	0.01	0.06
arCOG01993	151	0	0.01	0	0.01	0.02
arCOG01993	152	0	0	0	0	0
arCOG03068	77	0	0	0	0	0
arCOG03068	78	0	0	0	0	0
arCOG03068	79	0	0	0	0	0
arCOG03068	80	0	0	0	0	0
arCOG03068	81	0	0.13	0.92	0	0.18
arCOG03068	82	0	0	0	0	0
arCOG03068	83	0	0	0	0	1
arCOG03068	84	0	0	0	0	1
arCOG03068	85	0	0	0	0	0
arCOG03068	86	0.01	0	0	0	1.01
arCOG03068	87	0.01	0.03	0.02	0	1
arCOG03068	88	0.01	0.11	0.01	0	1.09
arCOG03068	89	0	0	0	0	0
arCOG03068	90	0	0	0	0	0
arCOG03068	91	0	0	0.01	0	0
arCOG03068	92	0	0	0	0	0
arCOG03068	93	0	0.02	0	0.06	0.09
arCOG03068	94	0	0	0	0	0
arCOG03068	95	0	0.01	0.01	0	0
arCOG03068	96	0	0	0	0	0
arCOG03068	97	0	0	0	0	0
arCOG03068	98	0	0.03	0	0.01	1.03
arCOG03068	99	0	0	0	0	0
arCOG03068	100	0	0	0	0	0
arCOG03068	101	0	0	0	0	0
arCOG03068	102	0	0	0	0	0
arCOG03068	103	0	0	0	0	0
arCOG03068	104	0.01	0	0.02	0	1.01
arCOG03068	105	0	0	0	0	0
arCOG03068	106	0	0.01	0.01	0	0
arCOG03068	107	0	0	0	0	0
arCOG03068	108	0.01	0	0	0	1.01
arCOG03068	109	0	0	0	0	0
arCOG03068	110	0	0	0	0	0
arCOG03068	111	0	0	0	0	0
arCOG03068	112	0	0	0	0	1
arCOG03068	113	0	0	0	0	0
arCOG03068	114	0	0.03	0.05	0	0.98
arCOG03068	115	0	0	0	0	0
arCOG03068	116	0	0.01	0	0	0.01
arCOG03068	117	0	0	0	0	0
arCOG03068	118	0	0	0	0	0
arCOG03068	119	0.02	0.08	0.02	0	1.02
arCOG03068	120	0	0	0	0	0
arCOG03068	121	0	0	0	0	1
arCOG03068	122	0	0	0.01	0.01	0
arCOG03068	123	0	0	0	0	0
arCOG03068	124	0	0	0.08	0	0
arCOG03068	125	0	0	0	0	1
arCOG03068	126	0	0	0	0	0
arCOG03068	127	0	0	0	0	0
arCOG03068	128	0	0	0	0	0
arCOG03068	129	0	0.07	0	0.01	1
arCOG03068	130	0	0	0	0	0
arCOG03068	131	0	0	0	0	0
arCOG03068	132	0	0.03	0	0	1
arCOG03068	133	0	0	0	0	0
arCOG03068	134	0	0.01	0.01	0	0
arCOG03068	135	0	0	0	0	0
arCOG03068	136	0	0.01	0.04	0.01	0.97
arCOG03068	137	0	0	0	0	0
arCOG03068	138	0	0.01	0.01	0	0
arCOG03068	139	0	0	0	0	0
arCOG03068	140	0.01	0.01	0	0.07	0.99
arCOG03068	141	0	0	0	0	0
arCOG03068	142	0	0.01	0.01	0	0
arCOG03068	143	0	0	0	0	0.9
arCOG03068	144	0	0	0.04	0	0.9
arCOG03068	145	0.01	0.01	0	0	0.94
arCOG03068	146	0	0.39	0	0.45	0.92
arCOG03068	147	0	0.04	0	0.04	0.08
arCOG03068	148	0	0	0	0	0
arCOG03068	149	0	0	0	0	0
arCOG03068	150	0	0	0	0	0
arCOG03068	151	0	0	0	0	0
arCOG03068	152	0	0	0	0	0
arCOG01169	77	0	0.21	0.61	0	1.1
arCOG01169	78	0	0.36	0.45	0.05	1.06
arCOG01169	79	0	0.3	1.26	0	1.11
arCOG01169	80	0	0.05	0.04	0	1.1
arCOG01169	81	0	0.63	0.42	0	1.09
arCOG01169	82	0	0.29	0.54	0	1.12
arCOG01169	83	0	0.33	0.28	0	0.96
arCOG01169	84	0	0.05	0.12	0	1.06
arCOG01169	85	0	0.04	0.08	0	1.06
arCOG01169	86	0	0.28	0.37	0	1.05
arCOG01169	87	0	0.21	0.38	0	0.99
arCOG01169	88	0	0.19	0.35	0	1
arCOG01169	89	0	0.05	0.08	0	1.07
arCOG01169	90	0	0.41	0.79	0.04	1.1
arCOG01169	91	0	0.08	0.18	0	1.47
arCOG01169	92	0	0.09	0.02	0	1.14
arCOG01169	93	0	0.38	0.09	0.04	1.9
arCOG01169	94	0	0.04	0.26	0	1.06
arCOG01169	95	0	0.01	0.01	0	1.03
arCOG01169	96	0	0.65	0.86	0.01	1.06
arCOG01169	97	0	0.24	0.55	0	1.13
arCOG01169	98	0	0.23	0.57	0	0.53
arCOG01169	99	0	0.04	0.04	0	1.03
arCOG01169	100	0	0.24	1.04	0	0.98
arCOG01169	101	0	0.33	0.56	0	1.08
arCOG01169	102	0	0.38	0.09	0	1.04
arCOG01169	103	0	0.28	0.3	0	1.37
arCOG01169	104	0	0.13	0.04	0	1.17
arCOG01169	105	0	0.18	0.09	0	1.26
arCOG01169	106	0	0.38	0.5	0	1.03
arCOG01169	107	0	0.45	0.16	0	2.07
arCOG01169	108	0	0.07	0.08	0	1.09
arCOG01169	109	0	0.3	0.19	0	1.28
arCOG01169	110	0	0.02	0.01	0	1.06
arCOG01169	111	0	0.05	0.08	0	1.07
arCOG01169	112	0	0.09	0.06	0	1.13
arCOG01169	113	0	0.27	0.8	0	1.1
arCOG01169	114	0	0.16	0.14	0	1.16
arCOG01169	115	0	0.22	0.22	0.01	1.44
arCOG01169	116	0	0.5	0.63	0.44	1.57
arCOG01169	117	0	0.2	0.38	0	1.78
arCOG01169	118	0	0.15	0.9	0	0.75
arCOG01169	119	0	0.08	0.04	0	1.08
arCOG01169	120	0	1.04	0.01	0.01	1.17
arCOG01169	121	0	0.05	0.05	0	1.1
arCOG01169	122	0	0.05	0.09	0	1.05
arCOG01169	123	0	0.09	0.05	0	1.1
arCOG01169	124	0	0.17	0.14	0.01	1.63
arCOG01169	125	0	0.3	0.07	0	1.14
arCOG01169	126	0	0.28	0.2	0.05	1.26
arCOG01169	127	0	0.33	0.01	0	1.96
arCOG01169	128	0	0.11	0.11	0	1.5
arCOG01169	129	0	0.06	0.06	0	1.1
arCOG01169	130	0	0.06	0.4	0	1.09
arCOG01169	131	0	0.19	0.63	0	1.06
arCOG01169	132	0	0.1	0.07	0	0.91
arCOG01169	133	0	0.5	0.02	0.05	1.64
arCOG01169	134	0	0.43	0.08	0	1.5
arCOG01169	135	0	0.46	0.42	0	1.43
arCOG01169	136	0	0.07	0.06	0	0.88
arCOG01169	137	0	0.28	0.31	0.01	1.11
arCOG01169	138	0	0.44	0.03	0.01	1.15
arCOG01169	139	0	0.17	0.09	0	1.39
arCOG01169	140	0	0.06	0.27	0.01	0.87
arCOG01169	141	0	0.13	0.4	0	1.13
arCOG01169	142	0	0.32	0.05	0.01	1.31
arCOG01169	143	0	0.06	0.04	0	1.07
arCOG01169	144	0	0.03	0.03	0.01	1.05
arCOG01169	145	0	0	0.06	0	1.04
arCOG01169	146	0	0.21	0.7	0	1.1
arCOG01169	147	0	0.25	0.06	0	1.59
arCOG01169	148	0	0.24	0.08	0.01	1.4
arCOG01169	149	0	0.22	0.03	0.01	1.23
arCOG01169	150	0	0.3	0	0	1.03
arCOG01169	151	0	0.53	0	0.07	0.73
arCOG01169	152	0	0	0	0.13	0.13
arCOG04120	77	0	0.01	0.44	0	0.08
arCOG04120	78	0	0	0.02	0	0
arCOG04120	79	0	0.07	0.25	0.01	0.68
arCOG04120	80	0	0.04	0.07	0	0.78
arCOG04120	81	0	0.07	0.96	0	1
arCOG04120	82	0	0.1	0.02	0	0.69
arCOG04120	83	0	0.02	0	0	1.95
arCOG04120	84	0	0	0	0	0
arCOG04120	85	0	0.03	0.33	0	0.06
arCOG04120	86	0	0.05	0.02	0	1.84
arCOG04120	87	0	0	0	0	1
arCOG04120	88	0	0	0	0	1
arCOG04120	89	0	0.68	0.04	0	1
arCOG04120	90	0	0	0.07	0	0.02
arCOG04120	91	0	0	0.15	0	0
arCOG04120	92	0	0.03	0.03	0	0.02
arCOG04120	93	0	0.37	0.02	0	0.5
arCOG04120	94	0	0.01	0.91	0	0
arCOG04120	95	0	0.02	0.03	0	0.89
arCOG04120	96	0	0.01	0.02	0.01	1
arCOG04120	97	0	0	0.05	0	0.04
arCOG04120	98	0	0.42	0.87	0	1.08
arCOG04120	99	0	0.02	0.06	0	0.9
arCOG04120	100	0	0.11	0.08	0	0.66
arCOG04120	101	0	0	0.49	0	0.01
arCOG04120	102	0	0.23	0.07	0	1.02
arCOG04120	103	0	0.03	0.08	0	0.61
arCOG04120	104	0	0.01	0.01	0	1
arCOG04120	105	0	0.09	0.01	0	1
arCOG04120	106	0	0.19	0.03	0.02	0.94
arCOG04120	107	0	0.25	0.03	0	0.85
arCOG04120	108	0	0.02	0.03	0	0.01
arCOG04120	109	0	0.01	0.03	0	0.9
arCOG04120	110	0	0.21	0.01	0.01	1.01
arCOG04120	111	0	0.02	0.01	0	0.02
arCOG04120	112	0	0	0.02	0	0
arCOG04120	113	0	0.24	0.04	0	0.36
arCOG04120	114	0	0	0.81	0	1
arCOG04120	115	0	0.01	0.56	0	0.09
arCOG04120	116	0	0.08	0.01	0	0.15
arCOG04120	117	0	0.43	0.02	0.05	0.63
arCOG04120	118	0	0.36	0.04	0.03	0.86
arCOG04120	119	0	0.03	0.02	0	1
arCOG04120	120	0	0.27	0.01	0.08	0.92
arCOG04120	121	0	0	0.03	0	0.02
arCOG04120	122	0	0.01	0.03	0.01	0.8
arCOG04120	123	0	0.01	0.02	0	0.01
arCOG04120	124	0	0.07	0.22	0	0.16
arCOG04120	125	0	0.03	0.15	0	1.81
arCOG04120	126	0	0.02	0	0	0.08
arCOG04120	127	0	0.11	0	0.01	0.17
arCOG04120	128	0	0.21	0.03	0.01	0.51
arCOG04120	129	0	0	0.44	0	0.05
arCOG04120	130	0	0.15	0.01	0.03	0.81
arCOG04120	131	0	0	0.3	0	0.02
arCOG04120	132	0	0.04	0	0	1.93
arCOG04120	133	0	0.02	0	0	0.05
arCOG04120	134	0	0.06	0.5	0	0.32
arCOG04120	135	0	0.03	0.07	0.02	0.64
arCOG04120	136	0	0.38	0.02	0	1.89
arCOG04120	137	0	0	0.03	0	0.03
arCOG04120	138	0	0.15	0	0	0.76
arCOG04120	139	0	0.15	0.03	0.04	0.66
arCOG04120	140	0	0.49	0.04	0	1.53
arCOG04120	141	0	0.04	0.16	0	0.06
arCOG04120	142	0	0.06	0.03	0	0.5
arCOG04120	143	0	0.07	0	0	1.08
arCOG04120	144	0	0.02	0	0	1.01
arCOG04120	145	0	0.51	0.01	0	0.99
arCOG04120	146	0	0.19	0.01	0	0.49
arCOG04120	147	0	0.13	0.01	0.01	0.31
arCOG04120	148	0	0.03	0.03	0	0.18
arCOG04120	149	0	0.03	0.32	0	0.18
arCOG04120	150	0	0.01	0.16	0.01	0.47
arCOG04120	151	0	0.04	0.01	0	0.61
arCOG04120	152	0	0	0	0.58	0.58
arCOG06073	77	0	0.01	0.09	0	0.02
arCOG06073	78	0	0	0.01	0	0.01
arCOG06073	79	0	0	0	0	0
arCOG06073	80	0	0.04	0.03	0.01	0.69
arCOG06073	81	0	0.06	0.13	0	0.87
arCOG06073	82	0	0	0.02	0	1
arCOG06073	83	0	0	0.89	0	0.05
arCOG06073	84	0	0.01	0.03	0	1
arCOG06073	85	0	0.03	0.04	0	0.01
arCOG06073	86	0	0.11	0.12	0.01	0.99
arCOG06073	87	0	0.04	0.22	0	0.77
arCOG06073	88	0	0.04	0.18	0	0.81
arCOG06073	89	0	0.01	0.03	0	0
arCOG06073	90	0	0	0.07	0	0.02
arCOG06073	91	0	0.18	0	0.01	0.35
arCOG06073	92	0	0	0	0	0
arCOG06073	93	0	0	0.16	0	0
arCOG06073	94	0	0.86	0.02	0	1
arCOG06073	95	0	0	0.01	0	0
arCOG06073	96	0	0.29	0.01	0	0.34
arCOG06073	97	0	0.01	0.07	0	0.03
arCOG06073	98	0	0.01	0.02	0	0.89
arCOG06073	99	0	0	0	0	0.01
arCOG06073	100	0	0	0.01	0	0
arCOG06073	101	0	0.02	0.03	0	0.82
arCOG06073	102	0	0.01	0.26	0	0.03
arCOG06073	103	0	0.12	0.02	0.02	1.02
arCOG06073	104	0	0	0.01	0	1
arCOG06073	105	0	0.04	0.03	0	0.06
arCOG06073	106	0	0.01	0.02	0	0.01
arCOG06073	107	0	0	0.01	0	0
arCOG06073	108	0	0.01	0.02	0	1
arCOG06073	109	0	0.12	0.01	0	0.16
arCOG06073	110	0	0.01	0.06	0	0
arCOG06073	111	0	0	0	0	0
arCOG06073	112	0	0.03	0.02	0	1.02
arCOG06073	113	0	0	0.01	0	0.02
arCOG06073	114	0	0.03	0.07	0	0.95
arCOG06073	115	0	0	0.6	0	0.09
arCOG06073	116	0	0.1	0	0.01	0.16
arCOG06073	117	0	0.01	0	0	0.01
arCOG06073	118	0	0.17	0.01	0.02	0.28
arCOG06073	119	0	0.33	0	0.01	1.01
arCOG06073	120	0	0.05	0.03	0.01	0.05
arCOG06073	121	0	0.82	0.02	0	1.01
arCOG06073	122	0	0	0.62	0	0.05
arCOG06073	123	0	0	0.01	0	0
arCOG06073	124	0	0.01	0.05	0	0.03
arCOG06073	125	0	0.05	0	0	0.99
arCOG06073	126	0	0.04	0	0.01	0.05
arCOG06073	127	0	0.01	0.01	0	0
arCOG06073	128	0	0.02	0	0.04	0.1
arCOG06073	129	0	0.16	0.2	0	0.21
arCOG06073	130	0	0.02	0.04	0	0.67
arCOG06073	131	0	0.01	0.04	0	0.01
arCOG06073	132	0	0.03	0.03	0	0.94
arCOG06073	133	0	0.01	0.02	0	0
arCOG06073	134	0	0	0	0.02	0.04
arCOG06073	135	0	0	0.21	0	0.69
arCOG06073	136	0	0.07	0.03	0	0.94
arCOG06073	137	0	0.02	0.01	0	0.01
arCOG06073	138	0	0.01	0.05	0	0.02
arCOG06073	139	0	0.07	0.01	0.01	0.9
arCOG06073	140	0	0.19	0	0	0.9
arCOG06073	141	0	0	0.05	0	0
arCOG06073	142	0	0.23	0	0.41	0.83
arCOG06073	143	0	0.08	0.01	0.03	0.71
arCOG06073	144	0	0.01	0.08	0.01	0.61
arCOG06073	145	0	0.37	0.01	0.06	0.67
arCOG06073	146	0	0.17	0	0.01	0.25
arCOG06073	147	0	0	0	0.02	0.07
arCOG06073	148	0	0.04	0.01	0	0.05
arCOG06073	149	0	0	0.17	0	0.02
arCOG06073	150	0	0.03	0	0.1	0.19
arCOG06073	151	0	0	0	0.04	0.06
arCOG06073	152	0	0	0	0.02	0.02
arCOG01111	77	0.01	0.07	0.43	0.02	0.85
arCOG01111	78	0	0.38	0.36	0.01	1.01
arCOG01111	79	0	0.24	0.38	0	1.47
arCOG01111	80	0	0.02	0.14	0	1.03
arCOG01111	81	0	0.02	0.14	0	1.01
arCOG01111	82	0	0.03	0.77	0	0.06
arCOG01111	83	0	0.19	0.51	0	1.01
arCOG01111	84	0	0.05	0.05	0	1.04
arCOG01111	85	0	0.02	0	0	1.01
arCOG01111	86	0	0.3	0.53	0	1.45
arCOG01111	87	0	0.25	0.08	0	1.72
arCOG01111	88	0	0.13	0.39	0	1.29
arCOG01111	89	0	0.03	0	0	1.02
arCOG01111	90	0	0.43	0.28	0	0.98
arCOG01111	91	0	0.16	0.38	0	1.18
arCOG01111	92	0	0.04	0.19	0	1.87
arCOG01111	93	0.04	0.68	0.41	0.12	1.83
arCOG01111	94	0	0.2	0.29	0	1.03
arCOG01111	95	0	0.01	0.02	0	1.01
arCOG01111	96	0	0	0.06	0	1.92
arCOG01111	97	0	0.48	0.47	0	0.84
arCOG01111	98	0	0.06	0.08	0	1
arCOG01111	99	0	0.03	0.02	0	1.02
arCOG01111	100	0	0.17	0.2	0	1.43
arCOG01111	101	0	0.61	0.07	0	1.38
arCOG01111	102	0.01	0.14	0.38	0	1.08
arCOG01111	103	0	0.1	0.27	0	0.8
arCOG01111	104	0	0.04	0.04	0	1.05
arCOG01111	105	0	1.07	0.11	0.02	1.98
arCOG01111	106	0	0.36	0.1	0	1.01
arCOG01111	107	0	0.3	0.15	0	1.61
arCOG01111	108	0	0	0.03	0	1.01
arCOG01111	109	0	0.33	0.21	0	1.12
arCOG01111	110	0	0.17	0.02	0	1.31
arCOG01111	111	0.01	0.24	0.05	0	2.02
arCOG01111	112	0	0.07	0.07	0	1.04
arCOG01111	113	0	0.58	0.79	0	0.99
arCOG01111	114	0	0.75	0.88	0	1.55
arCOG01111	115	0	0.3	0.16	0	0.83
arCOG01111	116	0.02	0.24	0.29	0.07	1.4
arCOG01111	117	0	0.36	0.01	0.01	1.46
arCOG01111	118	0	0.31	0.18	0	1.31
arCOG01111	119	0	0.06	0.04	0	1.05
arCOG01111	120	0	0.91	0.05	0.05	1
arCOG01111	121	0	0.07	0.03	0	1.04
arCOG01111	122	0	0.06	0.05	0	1.16
arCOG01111	123	0.07	0.82	0.5	0.11	1.82
arCOG01111	124	0	0.17	0.05	0	1.2
arCOG01111	125	0	0.41	0.06	0	1.68
arCOG01111	126	0	0.34	0.05	0.04	1.36
arCOG01111	127	0	0.17	0.1	0.01	1.1
arCOG01111	128	0	0.3	0.24	0	1.18
arCOG01111	129	0	0	0	0	1
arCOG01111	130	0	0.63	0.18	0.01	1.15
arCOG01111	131	0	0.27	0.08	0.01	1.32
arCOG01111	132	0	0.75	0.55	0	1.33
arCOG01111	133	0	0.08	0.03	0	1.02
arCOG01111	134	0	0.38	0.02	0.01	1.12
arCOG01111	135	0	0.31	0.59	0	0.69
arCOG01111	136	0	0.11	0	0	1.13
arCOG01111	137	0	0.05	0.16	0.05	0.97
arCOG01111	138	0	0.55	0.04	0.02	0.75
arCOG01111	139	0	0.22	0.1	0.01	0.97
arCOG01111	140	0.01	0.01	0.03	0	1.02
arCOG01111	141	0	0.13	0.08	0.01	1.03
arCOG01111	142	0	0.63	0.32	0.03	0.84
arCOG01111	143	0	0.03	0.05	0.01	1.03
arCOG01111	144	0	0.04	0.03	0	1.04
arCOG01111	145	0.01	0.03	0.01	0	1.03
arCOG01111	146	0	0.02	0.1	0	1
arCOG01111	147	0	0.13	0.03	0.01	1.08
arCOG01111	148	0	0.05	0.01	0.04	0.97
arCOG01111	149	0	0.54	0.17	0.02	0.89
arCOG01111	150	0	0.25	0	0.03	0.5
arCOG01111	151	0	0.03	0.01	0.11	0.22
arCOG01111	152	0	0	0	0.09	0.09
arCOG01114	77	0	0.03	0.11	0	0.06
arCOG01114	78	0	0.21	0	0.03	0.35
arCOG01114	79	0	0.2	0.03	0.01	0.43
arCOG01114	80	0	0	0.01	0	0
arCOG01114	81	0	0.08	0.09	0	0.63
arCOG01114	82	0	0	0.07	0.02	0.02
arCOG01114	83	0	0.12	0.18	0.01	0.33
arCOG01114	84	0	0.22	0.03	0	0.37
arCOG01114	85	0	0.01	0.04	0	0.01
arCOG01114	86	0	0.12	0.04	0	0.35
arCOG01114	87	0	0.01	0.01	0	0.01
arCOG01114	88	0	0.02	0.03	0	0
arCOG01114	89	0	0	0.04	0	0
arCOG01114	90	0	0.06	0	0.01	0.11
arCOG01114	91	0	0.04	0.35	0	0.05
arCOG01114	92	0	0.15	0	0	0.2
arCOG01114	93	0	0.78	0.03	0.05	1.16
arCOG01114	94	0	0.01	0.03	0	0
arCOG01114	95	0	0	0.01	0	0
arCOG01114	96	0	0.01	0.01	0	0
arCOG01114	97	0	0.01	0.04	0	0.01
arCOG01114	98	0	0.42	0.04	0.01	1
arCOG01114	99	0	0.03	0.03	0	0.01
arCOG01114	100	0	0.01	0.24	0	0.04
arCOG01114	101	0	0.23	0.05	0.02	0.34
arCOG01114	102	0	0	0.37	0	0.02
arCOG01114	103	0	0.04	0.03	0	0.07
arCOG01114	104	0	0.01	0	0.01	0.02
arCOG01114	105	0	0.01	0.01	0	0
arCOG01114	106	0	0.02	0.06	0.01	0.01
arCOG01114	107	0	0.05	0.09	0.02	0.25
arCOG01114	108	0	0.03	0.08	0	0.01
arCOG01114	109	0	0.05	0.03	0	0.02
arCOG01114	110	0	0.02	0.01	0	0.01
arCOG01114	111	0	0.06	0.05	0.01	0.05
arCOG01114	112	0	0.11	0.01	0.02	0.18
arCOG01114	113	0	0.05	0.01	0	0.04
arCOG01114	114	0	0.03	0.3	0.01	0.01
arCOG01114	115	0	0.04	0.05	0.01	0.04
arCOG01114	116	0	0.24	0	0	0.36
arCOG01114	117	0	0.01	0.2	0	0.27
arCOG01114	118	0	0.26	0.03	0.02	0.39
arCOG01114	119	0	0.01	0.07	0	0
arCOG01114	120	0	0	0.01	0	0
arCOG01114	121	0	0.06	0.03	0	0.06
arCOG01114	122	0	0.01	0.02	0	0
arCOG01114	123	0	0	0	0	0.03
arCOG01114	124	0	0	0.01	0	0
arCOG01114	125	0	0.07	0.18	0	0.27
arCOG01114	126	0	0.07	0.01	0.02	0.12
arCOG01114	127	0	0.25	0	0.08	0.46
arCOG01114	128	0	0.09	0.03	0.01	0.14
arCOG01114	129	0	0.02	0.04	0.01	0.03
arCOG01114	130	0	0.02	0.06	0.01	0.01
arCOG01114	131	0	0.03	0.07	0	0.03
arCOG01114	132	0	0.06	0.33	0.01	0.38
arCOG01114	133	0	0.07	0	0.01	0.13
arCOG01114	134	0	0.03	0.02	0.02	0.07
arCOG01114	135	0	0.02	0.04	0	0.04
arCOG01114	136	0	0.1	0.08	0.01	0.64
arCOG01114	137	0	0.03	0.03	0.01	0.05
arCOG01114	138	0	0.02	0.02	0	0.04
arCOG01114	139	0	0	0.08	0	0.06
arCOG01114	140	0	0.28	0.01	0.11	0.61
arCOG01114	141	0	0.02	0.01	0.02	0.04
arCOG01114	142	0	0.12	0.02	0.01	0.14
arCOG01114	143	0	0.14	0.02	0.04	0.23
arCOG01114	144	0	0.02	0.06	0.05	0.07
arCOG01114	145	0	0.06	0.04	0	0.06
arCOG01114	146	0	0.04	0.01	0	0.04
arCOG01114	147	0	0	0.01	0.01	0.01
arCOG01114	148	0	0	0.01	0.01	0.01
arCOG01114	149	0	0.02	0.04	0	0.01
arCOG01114	150	0	0	0.01	0	0.03
arCOG01114	151	0	0	0.01	0.04	0.04
arCOG01114	152	0	0	0	0.01	0.01
arCOG04603	77	0	0	0.02	0	0
arCOG04603	78	0	0.01	0	0	0.01
arCOG04603	79	0	0.11	0.01	0	1.09
arCOG04603	80	0	0.01	0.01	0	0.01
arCOG04603	81	0.09	0.48	0.41	0	1.33
arCOG04603	82	0	0.04	0.03	0	0.03
arCOG04603	83	0	0.21	0.05	0	1.19
arCOG04603	84	0	0.02	0.05	0	0.98
arCOG04603	85	0	0	0.01	0	0
arCOG04603	86	0	0.1	0.09	0	1.11
arCOG04603	87	0	0.39	0.1	0	1.72
arCOG04603	88	0	0.52	0.9	0.01	1.06
arCOG04603	89	0	0.01	0.02	0	0
arCOG04603	90	0	0.01	0.02	0	0
arCOG04603	91	0	0	0.02	0	0
arCOG04603	92	0	0.01	0.01	0	0
arCOG04603	93	0	0.01	0.03	0	0
arCOG04603	94	0	0	0	0	0
arCOG04603	95	0	0.01	0.01	0	0
arCOG04603	96	0	0.01	0.02	0.01	0
arCOG04603	97	0	0.03	0.02	0	0.02
arCOG04603	98	0	0.06	0.04	0	1
arCOG04603	99	0	0.02	0.02	0	0
arCOG04603	100	0	0	0.46	0	0.02
arCOG04603	101	0	0.01	0.02	0	0
arCOG04603	102	0	0.01	0.02	0	0
arCOG04603	103	0	0.03	0.01	0	0.02
arCOG04603	104	0	0.02	0.02	0	1.01
arCOG04603	105	0	0.02	0.02	0	0
arCOG04603	106	0	0.01	0.01	0	0
arCOG04603	107	0	0.17	0.02	0.36	0.99
arCOG04603	108	0	0.02	0.01	0	1
arCOG04603	109	0	0	0	0	0
arCOG04603	110	0	0	0	0	0
arCOG04603	111	0	0.01	0.02	0.01	0
arCOG04603	112	0	0.03	0.01	0	1.01
arCOG04603	113	0	0.01	0.01	0	0.01
arCOG04603	114	0.01	0.38	0.12	0.06	1.43
arCOG04603	115	0	0	0	0	0.01
arCOG04603	116	0	0.02	0	0	0.02
arCOG04603	117	0	0.03	0.63	0.07	0.48
arCOG04603	118	0	0.01	0.02	0	0.01
arCOG04603	119	0	0.2	0.02	0.01	1.01
arCOG04603	120	0	0	0	0	0
arCOG04603	121	0	0.62	0.01	0.01	0.99
arCOG04603	122	0	0	0.01	0	0
arCOG04603	123	0	0.02	0.02	0	0
arCOG04603	124	0	0.01	0.05	0	0.01
arCOG04603	125	0	0.14	0.07	0	1.1
arCOG04603	126	0	0.03	0.14	0	0
arCOG04603	127	0	0.08	0.02	0.01	1.01
arCOG04603	128	0	0.02	0	0	0.02
arCOG04603	129	0	0.14	0.13	0	0.37
arCOG04603	130	0	0.01	0.01	0	0.01
arCOG04603	131	0	0.01	0.01	0	0
arCOG04603	132	0	0.16	0.31	0.01	1.03
arCOG04603	133	0	0.1	0	0	0.94
arCOG04603	134	0	0.01	0.01	0	0
arCOG04603	135	0	0.01	0	0	0.01
arCOG04603	136	0	0.19	0	0	1.17
arCOG04603	137	0	0.62	0.01	0.12	0.84
arCOG04603	138	0	0	0	0	0
arCOG04603	139	0	0.01	0.02	0	0
arCOG04603	140	0	0.11	0.02	0.07	0.98
arCOG04603	141	0	0.06	0.01	0.03	0.11
arCOG04603	142	0	0.02	0.01	0	0.01
arCOG04603	143	0	0.05	0.02	0.05	0.82
arCOG04603	144	0	0.05	0.14	0.01	0.74
arCOG04603	145	0	0.45	0	0.01	0.82
arCOG04603	146	0	0.21	0.01	0.11	0.36
arCOG04603	147	0	0.02	0	0	0.05
arCOG04603	148	0	0.01	0	0.02	0.03
arCOG04603	149	0	0	0	0	0
arCOG04603	150	0	0	0	0	0
arCOG04603	151	0	0	0	0	0
arCOG04603	152	0	0	0	0	0
arCOG04180	77	0	0.44	0.14	0.01	0.93
arCOG04180	78	0	0.03	0.01	0	1
arCOG04180	79	0	0.12	0.06	0.02	0.32
arCOG04180	80	0	0.79	0.14	0	1.02
arCOG04180	81	0	0	0	0	0
arCOG04180	82	0	0.01	0.01	0	0
arCOG04180	83	0	0.01	0.01	0	0
arCOG04180	84	0	0.01	0.01	0	0.02
arCOG04180	85	0	0.01	0.01	0	1
arCOG04180	86	0	0	0	0	0
arCOG04180	87	0	0.01	0.01	0	0
arCOG04180	88	0	0.01	0.01	0	0
arCOG04180	89	0	0.02	0.01	0	1.01
arCOG04180	90	0	0.8	0.07	0.01	0.98
arCOG04180	91	0	0.18	0.01	0	0.83
arCOG04180	92	0	0.02	0.02	0	1
arCOG04180	93	0	0.02	0.66	0	0.02
arCOG04180	94	0	0.06	0.01	0	1
arCOG04180	95	0	0.01	0.02	0.01	1
arCOG04180	96	0	0.14	0.05	0	1
arCOG04180	97	0	0.29	0.16	0	0.37
arCOG04180	98	0	0.01	0.02	0	0
arCOG04180	99	0	0.06	0	0	1
arCOG04180	100	0	0.06	0.04	0	1
arCOG04180	101	0	0	0.01	0	0.01
arCOG04180	102	0	0.15	0.05	0	1
arCOG04180	103	0	0.01	0.01	0	0
arCOG04180	104	0	0	0	0	0.01
arCOG04180	105	0	0.38	0.02	0	0.91
arCOG04180	106	0	0.24	0.03	0.15	0.94
arCOG04180	107	0	0.02	0.76	0	0.24
arCOG04180	108	0	0	0	0	0
arCOG04180	109	0	0.42	0.02	0	0.95
arCOG04180	110	0	0.05	0	0	1
arCOG04180	111	0	0	0.02	0	1
arCOG04180	112	0	0.02	0	0	0.02
arCOG04180	113	0	0	0	0	1
arCOG04180	114	0	0	0	0	0
arCOG04180	115	0	0.17	0.02	0	0.24
arCOG04180	116	0	0.03	0.03	0	0.66
arCOG04180	117	0	0.1	0.02	0.02	0.98
arCOG04180	118	0	0.43	0.16	0.01	0.9
arCOG04180	119	0	0.01	0.05	0	0.01
arCOG04180	120	0	0.52	0	0.01	0.55
arCOG04180	121	0	0.01	0.13	0	0
arCOG04180	122	0	0.6	0.03	0.01	0.95
arCOG04180	123	0	0.31	0.15	0.01	1.02
arCOG04180	124	0	0.76	0.01	0.11	1
arCOG04180	125	0	0.01	0.01	0	0
arCOG04180	126	0	0.4	0.05	0.01	0.66
arCOG04180	127	0	0.58	0.01	0.03	0.88
arCOG04180	128	0	0.1	0.27	0.02	0.62
arCOG04180	129	0	0.08	0.03	0	0.12
arCOG04180	130	0	0.27	0	0.01	0.37
arCOG04180	131	0	0.12	0.06	0.02	0.85
arCOG04180	132	0	0	0	0	0
arCOG04180	133	0	0.02	0.02	0	0.28
arCOG04180	134	0	0.2	0.02	0.01	0.77
arCOG04180	135	0	0.09	0	0	0.09
arCOG04180	136	0	0	0.01	0	0
arCOG04180	137	0	0.08	0.24	0.14	0.28
arCOG04180	138	0	0.38	0	0.13	0.58
arCOG04180	139	0	0	0.02	0	0
arCOG04180	140	0	0	0.23	0	0.01
arCOG04180	141	0	0.11	0.02	0.04	0.3
arCOG04180	142	0	0.01	0.03	0	0.02
arCOG04180	143	0	0.19	0.01	0	0.24
arCOG04180	144	0	0.02	0.01	0	0.06
arCOG04180	145	0	0.01	0.03	0	0.05
arCOG04180	146	0	0.04	0.11	0	0.07
arCOG04180	147	0	0.12	0.16	0.01	0.14
arCOG04180	148	0	0.02	0.1	0	0.17
arCOG04180	149	0	0.2	0	0.01	0.25
arCOG04180	150	0	0.03	0.07	0.01	0.04
arCOG04180	151	0	0.06	0.02	0.01	0.07
arCOG04180	152	0	0	0	0.02	0.02
arCOG01054	77	0	0.19	0.08	0	0.65
arCOG01054	78	0	0.01	0.02	0	0
arCOG01054	79	0	0.01	0.01	0	0
arCOG01054	80	0	0.02	0.62	0	0.04
arCOG01054	81	0.04	0.53	0.47	0	3.75
arCOG01054	82	0.07	0.19	0.06	0	2.05
arCOG01054	83	0	0.51	1.21	0	2.24
arCOG01054	84	0	0.03	0.06	0	1
arCOG01054	85	0	0.01	0.02	0	0
arCOG01054	86	0.02	0.38	0.39	0	2.56
arCOG01054	87	0	0.36	1.15	0	2.55
arCOG01054	88	0.09	0.47	0.21	0.02	3.71
arCOG01054	89	0	0.02	0.01	0	0.02
arCOG01054	90	0	0.02	0.12	0	0.01
arCOG01054	91	0	0.03	0.08	0.01	0.03
arCOG01054	92	0	0.03	0.04	0	0.01
arCOG01054	93	0	0.17	0.03	0.01	0.22
arCOG01054	94	0	0.02	0.88	0	0.06
arCOG01054	95	0	0.02	0.03	0	0
arCOG01054	96	0.06	0.29	0.05	0	0.76
arCOG01054	97	0	0.05	0.1	0	0.06
arCOG01054	98	0.03	1.31	0.77	0.01	3.96
arCOG01054	99	0	0.02	0.02	0	0.01
arCOG01054	100	0	0.01	0.01	0	0.01
arCOG01054	101	0	0.05	0.21	0	0.03
arCOG01054	102	0.07	0.29	0.03	0	0.81
arCOG01054	103	0.7	0.5	0.11	0.02	1.85
arCOG01054	104	0	0.01	0.02	0	0.02
arCOG01054	105	0.01	0.05	0.19	0	0.46
arCOG01054	106	0	0.04	0.14	0	0.01
arCOG01054	107	0	0.01	0.02	0	0
arCOG01054	108	0	0.01	0.05	0	0.95
arCOG01054	109	0.07	0.29	0.03	0	0.92
arCOG01054	110	0	0.28	0.04	0	1.32
arCOG01054	111	0	0.02	0.02	0	0.02
arCOG01054	112	0	0.07	0.03	0	1.03
arCOG01054	113	0	0.01	0.01	0	0.01
arCOG01054	114	0.19	0.88	0.32	0.04	3.34
arCOG01054	115	0	0.03	0.52	0	0.11
arCOG01054	116	0	0.07	0.03	0	0.07
arCOG01054	117	0	0.03	0.02	0	0.01
arCOG01054	118	0.07	0.04	0.17	0	0.48
arCOG01054	119	0	0.02	0.24	0	0.03
arCOG01054	120	0.06	0.57	0.06	0.02	0.59
arCOG01054	121	0.02	0.79	0.04	0	0.99
arCOG01054	122	0.04	0.45	0.06	0.01	1.08
arCOG01054	123	0	0.01	0.34	0	0.02
arCOG01054	124	0	0.04	0.05	0	0.01
arCOG01054	125	0.07	0.4	0.89	0.03	2.55
arCOG01054	126	0	0.03	0.01	0	0.03
arCOG01054	127	0	0.02	0.02	0	0
arCOG01054	128	0.01	0.29	0.1	0	0.54
arCOG01054	129	0	0.16	0.04	0	0.22
arCOG01054	130	0.02	0.08	0.07	0.01	0.64
arCOG01054	131	0	0.21	0.2	0	0.35
arCOG01054	132	0.02	0.24	0.98	0.01	2.94
arCOG01054	133	0	0.01	0.03	0	0
arCOG01054	134	0.01	0.23	0.03	0.02	0.34
arCOG01054	135	0.02	0.03	0.19	0	0.6
arCOG01054	136	0.09	0.3	0.21	0.09	3.65
arCOG01054	137	0	0.03	0.02	0	0.02
arCOG01054	138	0	0.13	0.06	0	0.11
arCOG01054	139	0.07	0.48	0.03	0.03	0.74
arCOG01054	140	0.43	0.77	0.07	0.43	3.38
arCOG01054	141	0	0.06	0.06	0	0.01
arCOG01054	142	0.01	0.16	0.01	0	0.19
arCOG01054	143	0.2	0.5	0.05	0.11	1.82
arCOG01054	144	0.09	0.66	0	0.06	1.06
arCOG01054	145	0.02	0.12	0	0.01	0.25
arCOG01054	146	0	0.09	0.02	0.01	0.1
arCOG01054	147	0	0.01	0	0	0.02
arCOG01054	148	0	0.01	0	0	0.01
arCOG01054	149	0	0.01	0.04	0	0
arCOG01054	150	0	0.02	0.03	0	0.03
arCOG01054	151	0	0.04	0	0	0.04
arCOG01054	152	0	0	0	0	0
arCOG01052	77	0	0.2	0.05	0	0.65
arCOG01052	78	0	0.01	0.03	0	0
arCOG01052	79	0	0.01	0.02	0	0
arCOG01052	80	0	0.04	0.83	0	0.05
arCOG01052	81	0	0.64	0.17	0	1.91
arCOG01052	82	0	0.68	0.05	0.03	2.01
arCOG01052	83	0	0.51	0.24	0	1.24
arCOG01052	84	0	0.09	0.05	0	1
arCOG01052	85	0	0.01	0.02	0	0
arCOG01052	86	0	0.12	0.19	0	1.09
arCOG01052	87	0	0.45	0.09	0.02	1.84
arCOG01052	88	0	0.4	0.12	0	1.74
arCOG01052	89	0	0.02	0.03	0	0
arCOG01052	90	0	0.01	0.01	0	0.02
arCOG01052	91	0	0	0.03	0	0.01
arCOG01052	92	0	0.03	0.02	0	0.02
arCOG01052	93	0	0.25	0.05	0	0.24
arCOG01052	94	0	0.03	0.71	0	0.08
arCOG01052	95	0	0.03	0.02	0	0.02
arCOG01052	96	0	0.28	0.02	0	0.6
arCOG01052	97	0	0.02	0.03	0	0.01
arCOG01052	98	0	0.63	0.05	0.03	1.82
arCOG01052	99	0	0.02	0.03	0	0.01
arCOG01052	100	0	0	0.01	0	0
arCOG01052	101	0	0	0.27	0	0.03
arCOG01052	102	0	0.27	0.05	0	0.68
arCOG01052	103	0	0.47	0.03	0.03	1.35
arCOG01052	104	0	0.03	0.03	0	0.01
arCOG01052	105	0	0.09	0.16	0	0.34
arCOG01052	106	0	0.01	0.15	0	0.02
arCOG01052	107	0	0	0	0	0.01
arCOG01052	108	0	0.05	0.05	0	0.88
arCOG01052	109	0	0.38	0.03	0	0.76
arCOG01052	110	0	0.16	0.02	0	1.19
arCOG01052	111	0	0	0.04	0	0.01
arCOG01052	112	0	0.09	0.01	0	0.96
arCOG01052	113	0	0.02	0.02	0	0.01
arCOG01052	114	0.01	0.37	0.2	0.12	1.46
arCOG01052	115	0	0.01	0.77	0	0.02
arCOG01052	116	0	0.03	0.01	0	0.04
arCOG01052	117	0	0.03	0.03	0	0.01
arCOG01052	118	0	0.05	0.09	0	0.46
arCOG01052	119	0	0.02	0.05	0	0.01
arCOG01052	120	0	0.36	0.01	0	0.41
arCOG01052	121	0	0.71	0.01	0.03	0.88
arCOG01052	122	0	0.23	0.03	0.01	1.05
arCOG01052	123	0	0.02	0.46	0	0.05
arCOG01052	124	0	0.01	0.05	0	0.01
arCOG01052	125	0	0.55	0.4	0.04	1.16
arCOG01052	126	0	0.03	0.06	0.01	0.02
arCOG01052	127	0	0.02	0.01	0	0.01
arCOG01052	128	0	0.24	0.18	0.03	0.5
arCOG01052	129	0	0.14	0.05	0.03	0.15
arCOG01052	130	0	0.08	0.02	0	0.84
arCOG01052	131	0	0.2	0.12	0	0.49
arCOG01052	132	0	0.16	0.76	0.13	0.97
arCOG01052	133	0	0.01	0.01	0	0
arCOG01052	134	0	0.22	0	0.03	0.41
arCOG01052	135	0	0.01	0.11	0	0.78
arCOG01052	136	0	0.3	0.14	0.07	1.44
arCOG01052	137	0	0.02	0.06	0	0
arCOG01052	138	0	0.1	0.05	0.03	0.16
arCOG01052	139	0	0.57	0.02	0.03	0.88
arCOG01052	140	0	0.59	0.06	0.05	1.21
arCOG01052	141	0	0.03	0.02	0	0.04
arCOG01052	142	0	0.2	0.01	0.01	0.3
arCOG01052	143	0	0.49	0.01	0.01	0.63
arCOG01052	144	0	0.1	0	0	0.14
arCOG01052	145	0	0.04	0.03	0	0.04
arCOG01052	146	0	0	0.03	0.01	0.03
arCOG01052	147	0	0.03	0.02	0.01	0.05
arCOG01052	148	0	0.02	0	0	0.03
arCOG01052	149	0	0	0.09	0	0.01
arCOG01052	150	0	0.03	0.01	0	0.1
arCOG01052	151	0	0.02	0	0	0.08
arCOG01052	152	0	0	0	0.06	0.06
arCOG01706	77	0	0.22	0.03	0	0.62
arCOG01706	78	0	0.15	0.03	0	0.45
arCOG01706	79	0	0.03	0.01	0	0.02
arCOG01706	80	0	0.01	0.49	0	0.11
arCOG01706	81	0	0.21	0.4	0.01	0.96
arCOG01706	82	0	0.04	0.05	0	1.04
arCOG01706	83	0	0.18	0.15	0.01	1.18
arCOG01706	84	0	0.02	0.02	0	1
arCOG01706	85	0	0.02	0.03	0	0
arCOG01706	86	0	0.26	0.24	0	1.32
arCOG01706	87	0	0.27	0.24	0	1.41
arCOG01706	88	0	0.24	0.14	0	1.48
arCOG01706	89	0	0.01	0	0	0.02
arCOG01706	90	0	0.04	0.06	0	0.33
arCOG01706	91	0	0	0.03	0	0
arCOG01706	92	0	0	0.02	0	0
arCOG01706	93	0	0.15	0.01	0	0.17
arCOG01706	94	0	0.01	0.44	0	0.06
arCOG01706	95	0	0.01	0.01	0	0.01
arCOG01706	96	0	0.15	0	0	0.33
arCOG01706	97	0	0.03	0.31	0.01	0.08
arCOG01706	98	0	0.85	0.15	0	2.05
arCOG01706	99	0	0.02	0.03	0	0.01
arCOG01706	100	0	0.01	0.02	0	0
arCOG01706	101	0	0.2	0.14	0.01	0.33
arCOG01706	102	0	0.14	0.03	0.01	0.41
arCOG01706	103	0	0.5	0.07	0.01	1.05
arCOG01706	104	0	0.01	0.02	0	0
arCOG01706	105	0	0.07	0.11	0	0.18
arCOG01706	106	0	0.01	0.07	0	0.02
arCOG01706	107	0	0.02	0.03	0	0
arCOG01706	108	0	0.05	0.03	0	1.02
arCOG01706	109	0	0.26	0.01	0.02	0.49
arCOG01706	110	0	0.01	0.01	0	1
arCOG01706	111	0	0.02	0.07	0	0.02
arCOG01706	112	0	0.03	0.03	0	1
arCOG01706	113	0	0.01	0.01	0	0.01
arCOG01706	114	0	0.18	0.1	0	1.38
arCOG01706	115	0	0.01	0.23	0	0.35
arCOG01706	116	0	0.05	0.03	0	0.03
arCOG01706	117	0	0.03	0.02	0	0.01
arCOG01706	118	0	0.03	0.17	0	0.29
arCOG01706	119	0	0.01	0.05	0	0.01
arCOG01706	120	0	0.22	0.03	0.02	0.22
arCOG01706	121	0	0.87	0.01	0.01	1
arCOG01706	122	0	0.41	0	0	1
arCOG01706	123	0	0.03	0.38	0	0.07
arCOG01706	124	0	0.02	0.01	0	0.01
arCOG01706	125	0	0.17	0.03	0.02	1.3
arCOG01706	126	0	0.03	0.02	0	0.01
arCOG01706	127	0	0	0.05	0	0
arCOG01706	128	0	0.2	0.06	0	0.43
arCOG01706	129	0	0.12	0.02	0	0.13
arCOG01706	130	0	0.1	0.09	0.01	0.59
arCOG01706	131	0	0.16	0.03	0	0.42
arCOG01706	132	0	0.11	0.21	0.1	1.14
arCOG01706	133	0	0.07	0.02	0	0.05
arCOG01706	134	0	0.23	0.04	0.02	0.29
arCOG01706	135	0	0.08	0.13	0.01	0.57
arCOG01706	136	0	0.08	0.33	0.04	1.14
arCOG01706	137	0	0	0	0	0
arCOG01706	138	0	0.07	0	0	0.08
arCOG01706	139	0	0.38	0.05	0.02	0.61
arCOG01706	140	0	0.3	0.16	0.11	1.35
arCOG01706	141	0	0.02	0.02	0	0
arCOG01706	142	0	0.22	0	0.03	0.26
arCOG01706	143	0	0.5	0.01	0.29	1.1
arCOG01706	144	0	0.17	0	0.1	0.32
arCOG01706	145	0	0.03	0.02	0.01	0.05
arCOG01706	146	0	0.03	0	0	0.03
arCOG01706	147	0	0	0	0	0
arCOG01706	148	0	0	0	0	0
arCOG01706	149	0	0	0.01	0	0
arCOG01706	150	0	0.03	0.03	0	0.01
arCOG01706	151	0	0.01	0.01	0	0.01
arCOG01706	152	0	0	0	0.01	0.01
arCOG02700	77	0	0.01	0.04	0	0
arCOG02700	78	0	0	0	0	0
arCOG02700	79	0	0	0	0	0
arCOG02700	80	0	0.02	0.06	0	0
arCOG02700	81	0.01	0.16	0.05	0.03	0.17
arCOG02700	82	0	0.01	0.02	0	0
arCOG02700	83	0	0.01	0.02	0	0.01
arCOG02700	84	0	0.02	0.02	0	0
arCOG02700	85	0	0	0.01	0	0.01
arCOG02700	86	0	0.01	0.04	0	0
arCOG02700	87	0.02	0.11	0.02	0.03	0.22
arCOG02700	88	0	0	0.09	0.01	0
arCOG02700	89	0	0.01	0.03	0	0
arCOG02700	90	0	0.01	0.03	0	0
arCOG02700	91	0	0	0.01	0	0
arCOG02700	92	0	0.01	0.01	0	0
arCOG02700	93	0	0	0	0	0.01
arCOG02700	94	0	0	0.29	0	0.02
arCOG02700	95	0	0.01	0.01	0	0
arCOG02700	96	0	0.15	0.03	0.06	0.3
arCOG02700	97	0	0.02	0.04	0	0
arCOG02700	98	0	0.02	0.01	0	0.01
arCOG02700	99	0	0.02	0.02	0	0
arCOG02700	100	0	0.01	0.01	0	0
arCOG02700	101	0	0.01	0.02	0	0
arCOG02700	102	0.04	0.19	0.02	0.08	0.35
arCOG02700	103	0	0.03	0.03	0	0.01
arCOG02700	104	0	0.01	0.01	0	0
arCOG02700	105	0.01	0.06	0.11	0	0.12
arCOG02700	106	0	0.01	0.02	0	0
arCOG02700	107	0	0	0	0	0
arCOG02700	108	0	0.02	0	0	0.02
arCOG02700	109	0.01	0.15	0.05	0.04	0.31
arCOG02700	110	0.02	0.22	0.05	0.02	0.37
arCOG02700	111	0	0	0	0	0
arCOG02700	112	0	0	0	0	0
arCOG02700	113	0	0.02	0.02	0.01	0.02
arCOG02700	114	0	0.05	0	0	0.08
arCOG02700	115	0	0.01	0	0.01	0.02
arCOG02700	116	0	0.02	0.03	0	0.01
arCOG02700	117	0	0	0	0	0
arCOG02700	118	0	0.02	0	0.01	0.06
arCOG02700	119	0	0	0	0	0
arCOG02700	120	0.01	0.08	0.02	0.05	0.16
arCOG02700	121	0	0	0.01	0.01	0
arCOG02700	122	0.01	0.09	0.01	0.03	0.16
arCOG02700	123	0	0.01	0.01	0	0
arCOG02700	124	0	0.02	0.01	0	0.01
arCOG02700	125	0	0.03	0.02	0	0.03
arCOG02700	126	0	0.03	0.02	0	0.02
arCOG02700	127	0	0.03	0.03	0	0
arCOG02700	128	0	0	0.01	0.01	0.03
arCOG02700	129	0	0.03	0.03	0	0
arCOG02700	130	0	0.02	0	0.02	0.04
arCOG02700	131	0	0.02	0.05	0	0
arCOG02700	132	0	0.01	0.01	0	0.02
arCOG02700	133	0	0	0.01	0	0
arCOG02700	134	0	0.04	0.04	0.02	0.03
arCOG02700	135	0	0	0.01	0	0
arCOG02700	136	0	0.02	0.02	0.02	0.02
arCOG02700	137	0	0.02	0.02	0	0.01
arCOG02700	138	0	0.03	0.03	0	0.01
arCOG02700	139	0	0.01	0.01	0	0.01
arCOG02700	140	0	0.01	0.02	0	0
arCOG02700	141	0	0.02	0.03	0.01	0.01
arCOG02700	142	0	0	0	0	0.01
arCOG02700	143	0	0.01	0	0	0.01
arCOG02700	144	0	0	0.01	0.01	0
arCOG02700	145	0	0	0	0	0
arCOG02700	146	0	0.01	0.01	0	0
arCOG02700	147	0	0.02	0.03	0	0
arCOG02700	148	0	0.01	0.01	0.01	0.01
arCOG02700	149	0	0.02	0.03	0	0
arCOG02700	150	0	0.01	0.01	0	0.01
arCOG02700	151	0	0.01	0.04	0	0.01
arCOG02700	152	0	0	0	0.04	0.04
arCOG01068	77	0	0.11	0.23	0	0.11
arCOG01068	78	0	0.03	0.76	0	0.18
arCOG01068	79	0	0.23	0.31	0	1.55
arCOG01068	80	0.01	0.15	0.8	0	1.34
arCOG01068	81	0.14	0.73	1.21	0	2.69
arCOG01068	82	0.01	0.18	0.11	0	1.2
arCOG01068	83	0.01	0.42	1.48	0.01	2.01
arCOG01068	84	0.03	0.13	0.83	0	2.06
arCOG01068	85	0	0.08	0.14	0	0.98
arCOG01068	86	0	0.36	0.83	0	3.25
arCOG01068	87	0.05	0.39	1	0	3.49
arCOG01068	88	0.01	0.23	0.48	0	3.81
arCOG01068	89	0.02	0.12	0.13	0	1.05
arCOG01068	90	0.01	0.18	0.44	0	0.91
arCOG01068	91	0	0.11	0.41	0	0.9
arCOG01068	92	0.01	0.36	0.06	0.01	1.44
arCOG01068	93	0	0.53	0.07	0.01	1.67
arCOG01068	94	0	0.23	1.14	0	1.03
arCOG01068	95	0.01	0.35	0.04	0	1.03
arCOG01068	96	0	0.27	0.12	0	3.01
arCOG01068	97	0.04	0.14	0.38	0	0.96
arCOG01068	98	0.02	0.76	1.21	0	2.14
arCOG01068	99	0	0.15	0.09	0	0.71
arCOG01068	100	0.01	0.61	0.51	0	1.78
arCOG01068	101	0.02	0.74	0.39	0	1.06
arCOG01068	102	0.01	0.22	0.3	0	0.34
arCOG01068	103	0.13	0.46	0.64	0.02	1.12
arCOG01068	104	0	0.08	0.14	0	1.02
arCOG01068	105	0.02	1.05	0.1	0	2.86
arCOG01068	106	0.03	0.2	0.15	0	0.65
arCOG01068	107	0.01	0.28	0.34	0.01	1.63
arCOG01068	108	0	0.21	0.13	0	2.51
arCOG01068	109	0.02	0.41	0.38	0	1.94
arCOG01068	110	0.06	0.73	0.11	0	3.08
arCOG01068	111	0.01	0.19	0.03	0	1.12
arCOG01068	112	0.76	0.12	0.58	0	2.73
arCOG01068	113	0.01	0.62	0.55	0	1.04
arCOG01068	114	0.1	0.56	0.33	0	4.05
arCOG01068	115	0.09	0.3	0.82	0	1.16
arCOG01068	116	0.02	0.86	0.12	0	1.2
arCOG01068	117	0.07	0.54	0.12	0.02	1.67
arCOG01068	118	0.01	0.31	0.14	0	0.41
arCOG01068	119	0.01	0.51	0.95	0	1.08
arCOG01068	120	0.09	1.78	0.01	0	1.89
arCOG01068	121	0.04	1.11	0.2	0	2.43
arCOG01068	122	0.14	0.67	0.5	0.11	2.4
arCOG01068	123	0.03	0.33	0.04	0	0.95
arCOG01068	124	0	0.5	0.37	0	0.96
arCOG01068	125	0.54	0.54	0.48	0.07	3.72
arCOG01068	126	0	0.23	0.16	0	0.44
arCOG01068	127	0.01	0.31	0.09	0.01	1.16
arCOG01068	128	0.01	0.15	0.48	0	0.23
arCOG01068	129	0.01	0.79	0.48	0	1.48
arCOG01068	130	0.15	0.44	0.21	0.01	1.98
arCOG01068	131	0.01	0.18	0.11	0	0.63
arCOG01068	132	0.15	0.52	0.66	0.01	3.05
arCOG01068	133	0.01	0.24	0.08	0.02	0.92
arCOG01068	134	0.01	0.09	0.12	0	0.55
arCOG01068	135	0.24	0.46	0.28	0.02	1.59
arCOG01068	136	0.1	0.63	0.28	0.01	3.03
arCOG01068	137	0.01	0.32	0.21	0.24	0.73
arCOG01068	138	0.02	0.53	0.05	0.01	0.57
arCOG01068	139	0.11	0.6	0.25	0	1.15
arCOG01068	140	0.07	0.4	1.09	0.03	2.57
arCOG01068	141	0.01	0.17	0.34	0.04	0.37
arCOG01068	142	0.01	0.56	0.08	0.01	0.69
arCOG01068	143	0.03	0.52	0.1	0.02	3.16
arCOG01068	144	0.12	1.15	0.1	0.01	2.69
arCOG01068	145	0.02	0.45	0.16	0.04	1.51
arCOG01068	146	0.04	0.47	0.19	0.01	1.16
arCOG01068	147	0.01	0.39	0.08	0.02	0.83
arCOG01068	148	0.07	0.27	0.02	0.01	0.49
arCOG01068	149	0	0.07	0.1	0	0.16
arCOG01068	150	0	0.15	0.02	0	0.19
arCOG01068	151	0	0.03	0.01	0.01	0.06
arCOG01068	152	0	0	0	0.03	0.03
arCOG01606	77	0	0.79	0.6	0.01	1.07
arCOG01606	78	0	0.01	0.03	0	0
arCOG01606	79	0	0.15	0.28	0	1.11
arCOG01606	80	0	0.03	0.69	0	0.09
arCOG01606	81	0	0.38	0.16	0	2.05
arCOG01606	82	0	0.04	0.02	0	1.02
arCOG01606	83	0	0.45	0.53	0	1.89
arCOG01606	84	0	0.02	0.04	0	1.01
arCOG01606	85	0	0.02	0.04	0	0.99
arCOG01606	86	0	0.26	0.39	0	2.13
arCOG01606	87	0	0.41	0.51	0	1.99
arCOG01606	88	0	0.2	0.24	0	2.05
arCOG01606	89	0	0.03	0.04	0	1
arCOG01606	90	0	0.03	0.08	0	0.02
arCOG01606	91	0	0.16	0.05	0	0.41
arCOG01606	92	0	0.03	0.04	0	0.95
arCOG01606	93	0	0.1	0.09	0	0.31
arCOG01606	94	0	0.03	0.03	0	1.01
arCOG01606	95	0	0	0	0	0
arCOG01606	96	0	0.34	0.04	0	1.54
arCOG01606	97	0	0.23	0.07	0	0.23
arCOG01606	98	0	0.37	0.93	0	1.37
arCOG01606	99	0	0.01	0.03	0	0
arCOG01606	100	0	0.12	0.02	0	1.33
arCOG01606	101	0	0.02	0.2	0	0.05
arCOG01606	102	0	0.02	0.04	0	1
arCOG01606	103	0	0.42	0.06	0.03	1
arCOG01606	104	0	0.02	0.04	0.01	2.03
arCOG01606	105	0	0.24	0.02	0	1.24
arCOG01606	106	0	0.02	0.19	0	0.02
arCOG01606	107	0	0.05	0.04	0	1.24
arCOG01606	108	0	0.07	0.06	0	1.05
arCOG01606	109	0	0.02	0.03	0	1.01
arCOG01606	110	0	0.31	0.17	0	2.01
arCOG01606	111	0	0.52	0.01	0	0.96
arCOG01606	112	0	0.03	0.04	0	1.03
arCOG01606	113	0	0.39	0.01	0	1.01
arCOG01606	114	0	0.42	0.59	0	2.09
arCOG01606	115	0	0.03	0.53	0	0.07
arCOG01606	116	0	0.19	0.03	0.02	0.3
arCOG01606	117	0	0.07	0.03	0.01	1.23
arCOG01606	118	0	0.36	0.22	0.01	1.02
arCOG01606	119	0	0.43	0.02	0	2.04
arCOG01606	120	0	0.96	0.02	0.01	1.02
arCOG01606	121	0	0.04	0.05	0.01	1.04
arCOG01606	122	0	1.15	0.03	0	1.87
arCOG01606	123	0	0.1	0.01	0	0.45
arCOG01606	124	0	0.16	0.14	0	0.63
arCOG01606	125	0	0.27	0.06	0.08	2.26
arCOG01606	126	0	0.08	0.35	0.01	0.12
arCOG01606	127	0	0.21	0.03	0	1.18
arCOG01606	128	0	0.33	0.01	0	0.87
arCOG01606	129	0	0.11	0.2	0	1.04
arCOG01606	130	0	0.21	0.04	0.01	0.75
arCOG01606	131	0	0.02	0.21	0	0.36
arCOG01606	132	0	0.13	0.05	0.06	1.97
arCOG01606	133	0	0.55	0.01	0.04	1
arCOG01606	134	0	0.36	0.02	0.02	0.55
arCOG01606	135	0	0.11	0.15	0	0.57
arCOG01606	136	0	0.43	0.55	0.02	1.83
arCOG01606	137	0	0.11	0.07	0	0.42
arCOG01606	138	0	0.16	0.06	0	0.19
arCOG01606	139	0	0.35	0.02	0.05	0.61
arCOG01606	140	0	0.18	0.09	0.03	1.93
arCOG01606	141	0	0.06	0.16	0	0.38
arCOG01606	142	0	0.15	0.1	0.04	0.23
arCOG01606	143	0	0.09	0.02	0.07	1.81
arCOG01606	144	0	0.04	0.03	0.03	1.67
arCOG01606	145	0	0.48	0.04	0.06	1.63
arCOG01606	146	0	0.77	0.28	0.03	1.13
arCOG01606	147	0	0.18	0.06	0.01	0.61
arCOG01606	148	0	0.1	0.04	0	0.48
arCOG01606	149	0	0.14	0	0.14	0.42
arCOG01606	150	0	0.02	0.02	0.05	0.14
arCOG01606	151	0	0	0.01	0.03	0.09
arCOG01606	152	0	0	0	0.07	0.07
arCOG01607	77	0	0.01	0.79	0	0.22
arCOG01607	78	0.01	0.06	0.02	0	1.01
arCOG01607	79	0	0.09	0.18	0	1.13
arCOG01607	80	0.12	0.42	0.03	0	1.24
arCOG01607	81	0	0.02	0.02	0	0
arCOG01607	82	0	0.01	0.02	0	0
arCOG01607	83	0	0	0	0	0
arCOG01607	84	0	0	0.02	0	0.01
arCOG01607	85	0	0	0	0	0
arCOG01607	86	0	0.01	0	0	0.01
arCOG01607	87	0	0.01	0.01	0	0.01
arCOG01607	88	0	0	0.01	0	0
arCOG01607	89	0	0	0	0	0
arCOG01607	90	0	0.23	0.06	0	0.96
arCOG01607	91	0	0.01	0.03	0	0
arCOG01607	92	0	0.1	0	0	2.1
arCOG01607	93	0	0.06	0	0	0.08
arCOG01607	94	0	0.02	0.03	0	0
arCOG01607	95	0.01	0.14	0.01	0	1.16
arCOG01607	96	0	0.02	0.36	0	0.03
arCOG01607	97	0	0.34	0.7	0	0.43
arCOG01607	98	0.01	0.01	0.02	0	0
arCOG01607	99	0	0.04	0.02	0	1.02
arCOG01607	100	0.02	0.06	0.23	0.01	1
arCOG01607	101	0	0.81	0.03	0	1
arCOG01607	102	0.09	0.38	0.02	0	2.01
arCOG01607	103	0	0	0.12	0	0.01
arCOG01607	104	0	0.01	0.01	0	0.01
arCOG01607	105	0	0.35	0	0	0.37
arCOG01607	106	0	0.04	0.03	0	1
arCOG01607	107	0	0.11	0.05	0.02	1.22
arCOG01607	108	0	0.02	0.06	0	0
arCOG01607	109	0	0.01	0.02	0	0.01
arCOG01607	110	0	0.02	0.11	0	0.02
arCOG01607	111	0	0.01	0.02	0	2
arCOG01607	112	0	0.02	0.03	0	0.03
arCOG01607	113	0	0	0	0	0
arCOG01607	114	0	0.01	0	0	0.01
arCOG01607	115	0	0.13	0.04	0	0.79
arCOG01607	116	0	0.02	0	0	0.02
arCOG01607	117	0.01	0.04	0.01	0.03	1.14
arCOG01607	118	0.44	0.12	0	0	1.56
arCOG01607	119	0	0.04	0.03	0	0.01
arCOG01607	120	0	0.02	0	0	0.02
arCOG01607	121	0	0	0.22	0	0.04
arCOG01607	122	0	0.03	0.65	0	0.11
arCOG01607	123	0	0.96	0	0	2.01
arCOG01607	124	0	0.02	0.03	0	0
arCOG01607	125	0	0	0	0	0
arCOG01607	126	0	0.02	0.17	0	0
arCOG01607	127	0	0.04	0.18	0.25	1.07
arCOG01607	128	0.02	0.01	0.05	0	1
arCOG01607	129	0	0.21	0.02	0	0.26
arCOG01607	130	0.02	0.06	0.05	0	0.73
arCOG01607	131	0.01	0.08	0.06	0	1.05
arCOG01607	132	0	0	0	0	0
arCOG01607	133	0.01	0	0	0.11	0.96
arCOG01607	134	0.01	0.01	0	0.01	1.02
arCOG01607	135	0	0.59	0.02	0	0.7
arCOG01607	136	0	0.02	0.02	0	0
arCOG01607	137	0	0.26	0.02	0.45	0.84
arCOG01607	138	0	0.95	0	0.03	0.99
arCOG01607	139	0	0.07	0.16	0	0.13
arCOG01607	140	0	0	0	0	0
arCOG01607	141	0	0.1	0	0.04	0.15
arCOG01607	142	0	0.21	0.01	0	0.22
arCOG01607	143	0	0	0	0	0
arCOG01607	144	0	0.01	0.01	0	0
arCOG01607	145	0	0	0.07	0	0
arCOG01607	146	0	0.07	0.01	0	0.07
arCOG01607	147	0	0.02	0.02	0	0.01
arCOG01607	148	0	0	0.07	0.01	0.01
arCOG01607	149	0	0.06	0.01	0	0.07
arCOG01607	150	0	0.03	0.02	0	0.02
arCOG01607	151	0	0	0	0.01	0.01
arCOG01607	152	0	0	0	0	0
arCOG01608	77	0.09	0.2	0.35	0	1.21
arCOG01608	78	0.01	0.04	0.08	0	2.02
arCOG01608	79	0	0.09	0.2	0.01	2.48
arCOG01608	80	0	1.36	0.74	0	2.01
arCOG01608	81	0	0.04	0.01	0	0.04
arCOG01608	82	0	0.04	0.06	0	0.1
arCOG01608	83	0	0.04	0.02	0	0.04
arCOG01608	84	0	0.03	0.05	0	0.05
arCOG01608	85	0	0.08	0.03	0	1.29
arCOG01608	86	0	0.05	0.03	0	0.05
arCOG01608	87	0	0.01	0.04	0	0.01
arCOG01608	88	0	0.02	0.02	0	0.04
arCOG01608	89	0	0.31	0.5	0	1.05
arCOG01608	90	0.02	0.08	0.09	0.01	2.05
arCOG01608	91	0	0.33	0.69	0	1.15
arCOG01608	92	0	0.02	0.01	0	1.09
arCOG01608	93	0.01	0.3	0.38	0	1.44
arCOG01608	94	0	0.01	1.94	0	0.01
arCOG01608	95	0	0.01	0.01	0	1.02
arCOG01608	96	0	0.03	0.01	0	3.01
arCOG01608	97	0.01	0.29	0.16	0	2.17
[truncated: 24,679 more rows]
