# Supplementary material for: Members of the class Candidatus Ordosarchaeia imply an alternative evolutionary scenario from methanogens to haloarchaea
Source: ISME J. 2024 Jan 10;18(1):wrad033. doi: 10.1093/ismejo/wrad033 (PMC10873845; doi:10.1093/ismejo/wrad033)
Supplement: Table_S7_wrad033 [file table_s7_wrad033.xlsx]

## Sheet: leaf_in_tree_of_McrA
Table S7a Summary of McrA in archaea
SN	Gene	Contig	Taxonomy	Name	Leaf_name	Taxonomy_GTDB
1	WAJW01000144.1_3	WAJW01000144	Archaeoglobi	McrA	WAJW01000144.1_3@Archaeoglobi	d__Archaea;p__Halobacteriota;c__Archaeoglobi;o__Archaeoglobales;f__JdFR-42;g__WAJW01;s__WAJW01 sp015523685
2	MTND01000019.1_11	MTND01000019	Archaeoglobi	McrA	MTND01000019.1_11@Archaeoglobi	d__Archaea;p__Halobacteriota;c__Archaeoglobi;o__Archaeoglobales;f__JdFR-42;g__JdFR-42;s__JdFR-42 sp002010305
3	QMVQ01000012.1_16	QMVQ01000012	Syntropharchaeia	McrA	QMVQ01000012.1_16@Syntropharchaeia	d__Archaea;p__Halobacteriota;c__Syntropharchaeia;o__ANME-1;f__B39-G2;g__B39-G2;s__B39-G2 sp003661185
4	LYOR01000001.1_301	LYOR01000001	Syntropharchaeia	McrA	LYOR01000001.1_301@Syntropharchaeia	d__Archaea;p__Halobacteriota;c__Syntropharchaeia;o__Syntropharchaeales;f__Syntropharchaeaceae;g__Syntropharchaeum;s__Syntropharchaeum butanivorans
5	LIHJ01000018.1_10	LIHJ01000018	Bathyarchaeia	McrA	LIHJ01000018.1_10@Bathyarchaeia	d__Archaea;p__Thermoproteota;c__Bathyarchaeia;o__B26-1;f__BA1;g__BA1;s__BA1 sp001399805
6	LIHK01000056.1_152	LIHK01000056	Bathyarchaeia	McrA	LIHK01000056.1_152@Bathyarchaeia	d__Archaea;p__Thermoproteota;c__Bathyarchaeia;o__B26-1;f__BA1;g__BA2;s__BA2 sp001399795
7	QNVD01000218.1_3	QNVD01000218	Hadarchaeia	McrA	QNVD01000218.1_3@Hadarchaeia	d__Archaea;p__Hadarchaeota;c__Hadarchaeia;o__Hadarchaeales;f__WYZ-LMO6;g__WYZ-LMO6;s__WYZ-LMO6 sp004347925
8	DSZG01000096.1_1	DSZG01000096	Hadarchaeia	McrA	DSZG01000096.1_1@Hadarchaeia	d__Archaea;p__Hadarchaeota;c__Hadarchaeia;o__Hadarchaeales;f__WYZ-LMO6;g__WYZ-LMO6;s__WYZ-LMO6 sp011367165
9	QNVD01000218.1_8	QNVD01000218	Hadarchaeia	McrA	QNVD01000218.1_8@Hadarchaeia	d__Archaea;p__Hadarchaeota;c__Hadarchaeia;o__Hadarchaeales;f__WYZ-LMO6;g__WYZ-LMO6;s__WYZ-LMO6 sp004347925
10	RXIF01000008.1_4	RXIF01000008	Methanoliparia	McrA	RXIF01000008.1_4@Methanoliparia	d__Archaea;p__Halobacteriota;c__Methanoliparia;o__Methanoliparales;f__Methanoliparaceae;g__Methanoliparum;s__Methanoliparum thermophilum
11	CABGHG010000031.1_8	CABGHG010000031	Methanoliparia	McrA	CABGHG010000031.1_8@Methanoliparia	d__Archaea;p__Halobacteriota;c__Methanoliparia;o__Methanoliparales;f__Methanoliparaceae;g__Methanolliviera;s__Methanolliviera sp902158735
12	RXIL01000175.1_4	RXIL01000175	Methanoliparia	McrA	RXIL01000175.1_4@Methanoliparia	d__Archaea;p__Halobacteriota;c__Methanoliparia;o__Methanoliparales;f__Methanoliparaceae;g__Methanolliviera;s__Methanolliviera hydrocarbonicum
13	JAHPZH010000002.1_365	JAHPZH010000002	Lokiarchaeia	McrA	JAHPZH010000002.1_365@Lokiarchaeia	d__Archaea;p__Asgardarchaeota;c__Lokiarchaeia;o__Helarchaeales;f__JABXJV01;g__JABXJV01;s__JABXJV01 sp019058315
14	JABXJT010000011.1_74	JABXJT010000011	Lokiarchaeia	McrA	JABXJT010000011.1_74@Lokiarchaeia	d__Archaea;p__Asgardarchaeota;c__Lokiarchaeia;o__Helarchaeales;f__HEL-GB-A;g__JABXJT01;s__JABXJT01 sp013375455
15	JABXJU010000326.1_2	JABXJU010000326	Lokiarchaeia	McrA	JABXJU010000326.1_2@Lokiarchaeia	d__Archaea;p__Asgardarchaeota;c__Lokiarchaeia;o__Helarchaeales;f__HEL-GB-A;g__JABXJT01;s__JABXJT01 sp013375405
16	JAEOSY010000106.1_8	JAEOSY010000106	Lokiarchaeia	McrA	JAEOSY010000106.1_8@Lokiarchaeia	d__Archaea;p__Asgardarchaeota;c__Lokiarchaeia;o__Helarchaeales;f__HEL-GB-A;g__JABXJT01;s__JABXJT01 sp016840125
17	SUPS01000022.1_19	SUPS01000022	Lokiarchaeia	McrA	SUPS01000022.1_19@Lokiarchaeia	d__Archaea;p__Asgardarchaeota;c__Lokiarchaeia;o__Helarchaeales;f__HEL-GB-A;g__HEL-GB-A;s__HEL-GB-A sp005191415
18	JABXJV010000086.1_7	JABXJV010000086	Lokiarchaeia	McrA	JABXJV010000086.1_7@Lokiarchaeia	d__Archaea;p__Asgardarchaeota;c__Lokiarchaeia;o__Helarchaeales;f__JABXJV01;g__JABXJV01;s__JABXJV01 sp013375355
19	RDOG01000002.1_242	RDOG01000002	Lokiarchaeia	McrA	RDOG01000002.1_242@Lokiarchaeia	d__Archaea;p__Asgardarchaeota;c__Lokiarchaeia;o__Helarchaeales;f__RDOG01;g__RDOG01;s__RDOG01 sp011365055
20	SUPR01000026.1_31	SUPR01000026	Lokiarchaeia	McrA	SUPR01000026.1_31@Lokiarchaeia	d__Archaea;p__Asgardarchaeota;c__Lokiarchaeia;o__Helarchaeales;f__HEL-GB-B;g__HEL-GB-B;s__HEL-GB-B sp005191425
21	JAEOSY010000582.1_21	JAEOSY010000582	Lokiarchaeia	McrA	JAEOSY010000582.1_21@Lokiarchaeia	d__Archaea;p__Asgardarchaeota;c__Lokiarchaeia;o__Helarchaeales;f__HEL-GB-A;g__JABXJT01;s__JABXJT01 sp016840125
22	JABXJT010000015.1_31	JABXJT010000015	Lokiarchaeia	McrA	JABXJT010000015.1_31@Lokiarchaeia	d__Archaea;p__Asgardarchaeota;c__Lokiarchaeia;o__Helarchaeales;f__HEL-GB-A;g__JABXJT01;s__JABXJT01 sp013375455
23	JABXJU010000075.1_8	JABXJU010000075	Lokiarchaeia	McrA	JABXJU010000075.1_8@Lokiarchaeia	d__Archaea;p__Asgardarchaeota;c__Lokiarchaeia;o__Helarchaeales;f__HEL-GB-A;g__JABXJT01;s__JABXJT01 sp013375405
24	JAEOSY010000669.1_13	JAEOSY010000669	Lokiarchaeia	McrA	JAEOSY010000669.1_13@Lokiarchaeia	d__Archaea;p__Asgardarchaeota;c__Lokiarchaeia;o__Helarchaeales;f__HEL-GB-A;g__JABXJT01;s__JABXJT01 sp016840125
25	JABXJU010000003.1_4	JABXJU010000003	Lokiarchaeia	McrA	JABXJU010000003.1_4@Lokiarchaeia	d__Archaea;p__Asgardarchaeota;c__Lokiarchaeia;o__Helarchaeales;f__HEL-GB-A;g__JABXJT01;s__JABXJT01 sp013375405
26	JAHPZH010000001.1_173	JAHPZH010000001	Lokiarchaeia	McrA	JAHPZH010000001.1_173@Lokiarchaeia	d__Archaea;p__Asgardarchaeota;c__Lokiarchaeia;o__Helarchaeales;f__JABXJV01;g__JABXJV01;s__JABXJV01 sp019058315
27	JABXJV010000257.1_1	JABXJV010000257	Lokiarchaeia	McrA	JABXJV010000257.1_1@Lokiarchaeia	d__Archaea;p__Asgardarchaeota;c__Lokiarchaeia;o__Helarchaeales;f__JABXJV01;g__JABXJV01;s__JABXJV01 sp013375355
28	JAHPZH010000003.1_317	JAHPZH010000003	Lokiarchaeia	McrA	JAHPZH010000003.1_317@Lokiarchaeia	d__Archaea;p__Asgardarchaeota;c__Lokiarchaeia;o__Helarchaeales;f__JABXJV01;g__JABXJV01;s__JABXJV01 sp019058315
29	JABXJV010000401.1_13	JABXJV010000401	Lokiarchaeia	McrA	JABXJV010000401.1_13@Lokiarchaeia	d__Archaea;p__Asgardarchaeota;c__Lokiarchaeia;o__Helarchaeales;f__JABXJV01;g__JABXJV01;s__JABXJV01 sp013375355
30	SUPS01000008.1_18	SUPS01000008	Lokiarchaeia	McrA	SUPS01000008.1_18@Lokiarchaeia	d__Archaea;p__Asgardarchaeota;c__Lokiarchaeia;o__Helarchaeales;f__HEL-GB-A;g__HEL-GB-A;s__HEL-GB-A sp005191415
31	JAEOSY010000513.1_13	JAEOSY010000513	Lokiarchaeia	McrA	JAEOSY010000513.1_13@Lokiarchaeia	d__Archaea;p__Asgardarchaeota;c__Lokiarchaeia;o__Helarchaeales;f__HEL-GB-A;g__JABXJT01;s__JABXJT01 sp016840125
32	JABXJT010000094.1_10	JABXJT010000094	Lokiarchaeia	McrA	JABXJT010000094.1_10@Lokiarchaeia	d__Archaea;p__Asgardarchaeota;c__Lokiarchaeia;o__Helarchaeales;f__HEL-GB-A;g__JABXJT01;s__JABXJT01 sp013375455
33	LYOR01000007.1_47	LYOR01000007	Syntropharchaeia	McrA	LYOR01000007.1_47@Syntropharchaeia	d__Archaea;p__Halobacteriota;c__Syntropharchaeia;o__Syntropharchaeales;f__Syntropharchaeaceae;g__Syntropharchaeum;s__Syntropharchaeum butanivorans
34	LYOS01000003.1_176	LYOS01000003	Syntropharchaeia	McrA	LYOS01000003.1_176@Syntropharchaeia	d__Archaea;p__Halobacteriota;c__Syntropharchaeia;o__Syntropharchaeales;f__Syntropharchaeaceae;g__Syntropharchaeum_A;s__Syntropharchaeum_A caldarius
35	WAJW01000138.1_4	WAJW01000138	Archaeoglobi	McrA	WAJW01000138.1_4@Archaeoglobi	d__Archaea;p__Halobacteriota;c__Archaeoglobi;o__Archaeoglobales;f__JdFR-42;g__WAJW01;s__WAJW01 sp015523685
36	MTND01000015.1_11	MTND01000015	Archaeoglobi	McrA	MTND01000015.1_11@Archaeoglobi	d__Archaea;p__Halobacteriota;c__Archaeoglobi;o__Archaeoglobales;f__JdFR-42;g__JdFR-42;s__JdFR-42 sp002010305
37	LYOR01000007.1_33	LYOR01000007	Syntropharchaeia	McrA	LYOR01000007.1_33@Syntropharchaeia	d__Archaea;p__Halobacteriota;c__Syntropharchaeia;o__Syntropharchaeales;f__Syntropharchaeaceae;g__Syntropharchaeum;s__Syntropharchaeum butanivorans
38	LYOS01000008.1_5	LYOS01000008	Syntropharchaeia	McrA	LYOS01000008.1_5@Syntropharchaeia	d__Archaea;p__Halobacteriota;c__Syntropharchaeia;o__Syntropharchaeales;f__Syntropharchaeaceae;g__Syntropharchaeum_A;s__Syntropharchaeum_A caldarius
39	QMVQ01000070.1_5	QMVQ01000070	Syntropharchaeia	McrA	QMVQ01000070.1_5@Syntropharchaeia	d__Archaea;p__Halobacteriota;c__Syntropharchaeia;o__ANME-1;f__B39-G2;g__B39-G2;s__B39-G2 sp003661185
40	LYOR01000003.1_42	LYOR01000003	Syntropharchaeia	McrA	LYOR01000003.1_42@Syntropharchaeia	d__Archaea;p__Halobacteriota;c__Syntropharchaeia;o__Syntropharchaeales;f__Syntropharchaeaceae;g__Syntropharchaeum;s__Syntropharchaeum butanivorans
41	LYOS01000002.1_372	LYOS01000002	Syntropharchaeia	McrA	LYOS01000002.1_372@Syntropharchaeia	d__Archaea;p__Halobacteriota;c__Syntropharchaeia;o__Syntropharchaeales;f__Syntropharchaeaceae;g__Syntropharchaeum_A;s__Syntropharchaeum_A caldarius
42	JACIVP010000007.1_38	JACIVP010000007	Methanomethylicia	McrA	JACIVP010000007.1_38@Methanomethylicia	d__Archaea;p__Thermoproteota;c__Methanomethylicia;o__Methanomethylicales;f__Methanomethylicaceae;g__Methanosuratus;s__Methanosuratus sp014361455
43	DSTX01000002.1_358	DSTX01000002	Methanomethylicia	McrA	DSTX01000002.1_358@Methanomethylicia	d__Archaea;p__Thermoproteota;c__Methanomethylicia;o__Methanomethylicales;f__Methanomethylicaceae;g__Methanomethylicus;s__Methanomethylicus mesodigestum_A
44	LYOS01000001.1_339	LYOS01000001	Syntropharchaeia	McrA	LYOS01000001.1_339@Syntropharchaeia	d__Archaea;p__Halobacteriota;c__Syntropharchaeia;o__Syntropharchaeales;f__Syntropharchaeaceae;g__Syntropharchaeum_A;s__Syntropharchaeum_A caldarius
45	LR991653.1_1383	LR991653	Methanosarcinia	McrA	LR991653.1_1383@Methanosarcinia	d__Archaea;p__Halobacteriota;c__Methanosarcinia;o__Methanosarcinales;f__EX4572-44;g__EX4572-44;s__EX4572-44 sp905171695
46	NJEL02000005.1_23	NJEL02000005	Methanosarcinia	McrA	NJEL02000005.1_23@Methanosarcinia	d__Archaea;p__Halobacteriota;c__Methanosarcinia;o__Methanosarcinales;f__EX4572-44;g__EX4572-44;s__EX4572-44 sp002254825
47	RXIJ01000014.1_5	RXIJ01000014	Methanosarcinia	McrA	RXIJ01000014.1_5@Methanosarcinia	d__Archaea;p__Halobacteriota;c__Methanosarcinia;o__Methanosarcinales;f__EX4572-44;g__Ethanoperedens;s__Ethanoperedens sp004212095
48	CAJHIS010000066.1_1	CAJHIS010000066	Methanosarcinia	McrA	CAJHIS010000066.1_1@Methanosarcinia	d__Archaea;p__Halobacteriota;c__Methanosarcinia;o__Methanosarcinales;f__EX4572-44;g__Ethanoperedens;s__Ethanoperedens ethanivorans_C
49	WNEG01000080.1_18	WNEG01000080	Methanosarcinia	McrA	WNEG01000080.1_18@Methanosarcinia	d__Archaea;p__Halobacteriota;c__Methanosarcinia;o__Methanosarcinales;f__EX4572-44;g__Ethanoperedens;s__Ethanoperedens thermophilum
50	CAJHIR010000033.1_9	CAJHIR010000033	Methanosarcinia	McrA	CAJHIR010000033.1_9@Methanosarcinia	d__Archaea;p__Halobacteriota;c__Methanosarcinia;o__Methanosarcinales;f__EX4572-44;g__Ethanoperedens;s__Ethanoperedens ethanivorans_B
51	RPGO01000005.1_54	RPGO01000005	Methanosarcinia	McrA	RPGO01000005.1_54@Methanosarcinia	d__Archaea;p__Halobacteriota;c__Methanosarcinia;o__Methanosarcinales;f__EX4572-44;g__Ethanoperedens;s__Ethanoperedens ethanivorans_A
52	JAFGGT010000011.1_1	JAFGGT010000011	Thermococci	McrA	JAFGGT010000011.1_1@Thermococci	d__Archaea;p__Methanobacteriota_B;c__Thermococci;o__Methanofastidiosales;f__NM3;g__JAFGGT01;s__JAFGGT01 sp016930445
53	RXIG01000011.1_61	RXIG01000011	Thermococci	McrA	RXIG01000011.1_61@Thermococci	d__Archaea;p__Methanobacteriota_B;c__Thermococci;o__Methanofastidiosales;f__NM3;g__NM3;s__NM3 sp004212155
54	PWMA01000049.1_11	PWMA01000049	Thermococci	McrA	PWMA01000049.1_11@Thermococci	d__Archaea;p__Methanobacteriota_B;c__Thermococci;o__Methanofastidiosales;f__Methanofastidiosaceae;g__Methanofastidiosum;s__Methanofastidiosum sp003558335
55	LNGD01000052.1_8	LNGD01000052	Thermococci	McrA	LNGD01000052.1_8@Thermococci	d__Archaea;p__Methanobacteriota_B;c__Thermococci;o__Methanofastidiosales;f__Methanofastidiosaceae;g__Methanofastidiosum;s__Methanofastidiosum sp001587675
56	LNJC01000051.1_5	LNJC01000051	Thermococci	McrA	LNJC01000051.1_5@Thermococci	d__Archaea;p__Methanobacteriota_B;c__Thermococci;o__Methanofastidiosales;f__Methanofastidiosaceae;g__Methanofastidiosum;s__Methanofastidiosum sp001587575
57	LNJB01000002.1_54	LNJB01000002	Thermococci	McrA	LNJB01000002.1_54@Thermococci	d__Archaea;p__Methanobacteriota_B;c__Thermococci;o__Methanofastidiosales;f__Methanofastidiosaceae;g__Methanofastidiosum;s__Methanofastidiosum sp001587595
58	DUKX01000084.1_2	DUKX01000084	Thermococci	McrA	DUKX01000084.1_2@Thermococci	d__Archaea;p__Methanobacteriota_B;c__Thermococci;o__Methanofastidiosales;f__Methanofastidiosaceae;g__Methanofastidiosum;s__Methanofastidiosum sp9950u
59	JABLXD010000006.1_61	JABLXD010000006	Thermococci	McrA	JABLXD010000006.1_61@Thermococci	d__Archaea;p__Methanobacteriota_B;c__Thermococci;o__Methanofastidiosales;f__Methanofastidiosaceae;g__Methanofastidiosum;s__Methanofastidiosum sp013178285
60	LNGC01000006.1_28	LNGC01000006	Thermococci	McrA	LNGC01000006.1_28@Thermococci	d__Archaea;p__Methanobacteriota_B;c__Thermococci;o__Methanofastidiosales;f__Methanofastidiosaceae;g__Methanofastidiosum;s__Methanofastidiosum sp001587715
61	JACGMN010000001.1_10	JACGMN010000001	Syntropharchaeia	McrA	JACGMN010000001.1_10@Syntropharchaeia	d__Archaea;p__Halobacteriota;c__Syntropharchaeia;o__ANME-1;f__ANME-1;g__JACGMN01;s__JACGMN01 sp014061035
62	JACUTR010000116.1_1	JACUTR010000116	Syntropharchaeia	McrA	JACUTR010000116.1_1@Syntropharchaeia	d__Archaea;p__Halobacteriota;c__Syntropharchaeia;o__ANME-1;f__ANME-1;g__ANME-1-THS;s__ANME-1-THS sp014859735
63	RXIE01000134.1_2	RXIE01000134	Syntropharchaeia	McrA	RXIE01000134.1_2@Syntropharchaeia	d__Archaea;p__Halobacteriota;c__Syntropharchaeia;o__ANME-1;f__ANME-1;g__ANME-1-THS;s__ANME-1-THS sp004212135
64	JAFNKG010000040.1_1	JAFNKG010000040	Syntropharchaeia	McrA	JAFNKG010000040.1_1@Syntropharchaeia	d__Archaea;p__Halobacteriota;c__Syntropharchaeia;o__ANME-1;f__ANME-1;g__JAFNKG01;s__JAFNKG01 sp017883965
65	JAFNKG010000066.1_1	JAFNKG010000066	Syntropharchaeia	McrA	JAFNKG010000066.1_1@Syntropharchaeia	d__Archaea;p__Halobacteriota;c__Syntropharchaeia;o__ANME-1;f__ANME-1;g__JAFNKG01;s__JAFNKG01 sp017883965
66	PQXC01000021.1_2	PQXC01000021	Syntropharchaeia	McrA	PQXC01000021.1_2@Syntropharchaeia	d__Archaea;p__Halobacteriota;c__Syntropharchaeia;o__ANME-1;f__ANME-1;g__G60ANME1;s__G60ANME1 sp003194435
67	QBUL01000166.1_17	QBUL01000166	Syntropharchaeia	McrA	QBUL01000166.1_17@Syntropharchaeia	d__Archaea;p__Halobacteriota;c__Syntropharchaeia;o__ANME-1;f__ANME-1;g__QEXZ01;s__QEXZ01 sp013180605
68	PIXU01000043.1_5	PIXU01000043	Syntropharchaeia	McrA	PIXU01000043.1_5@Syntropharchaeia	d__Archaea;p__Halobacteriota;c__Syntropharchaeia;o__ANME-1;f__ANME-1;g__QEXZ01;s__QEXZ01 sp003601795
69	PQXB01000001.1_502	PQXB01000001	Syntropharchaeia	McrA	PQXB01000001.1_502@Syntropharchaeia	d__Archaea;p__Halobacteriota;c__Syntropharchaeia;o__ANME-1;f__ANME-1;g__ANME1a;s__ANME1a sp003194425
70	JADHYP010000096.1_1	JADHYP010000096	Syntropharchaeia	McrA	JADHYP010000096.1_1@Syntropharchaeia	d__Archaea;p__Halobacteriota;c__Syntropharchaeia;o__ANME-1;f__ANME-1;g__WJOV01;s__WJOV01 sp016782355
71	QEXZ01000047.1_11	QEXZ01000047	Syntropharchaeia	McrA	QEXZ01000047.1_11@Syntropharchaeia	d__Archaea;p__Halobacteriota;c__Syntropharchaeia;o__ANME-1;f__ANME-1;g__QEXZ01;s__QEXZ01 sp003160755
72	WJOV01000082.1_5	WJOV01000082	Syntropharchaeia	McrA	WJOV01000082.1_5@Syntropharchaeia	d__Archaea;p__Halobacteriota;c__Syntropharchaeia;o__ANME-1;f__ANME-1;g__WJOV01;s__WJOV01 sp009618475
73	PRCZ01000073.1_1	PRCZ01000073	Syntropharchaeia	McrA	PRCZ01000073.1_1@Syntropharchaeia	d__Archaea;p__Halobacteriota;c__Syntropharchaeia;o__ANME-1;f__ANME-1;g__QENH01;s__QENH01 sp009903405
74	QBUN01000121.1_1	QBUN01000121	Syntropharchaeia	McrA	QBUN01000121.1_1@Syntropharchaeia	d__Archaea;p__Halobacteriota;c__Syntropharchaeia;o__ANME-1;f__ANME-1;g__QENH01;s__QENH01 sp013180565
75	WSZT01000036.1_27	WSZT01000036	Syntropharchaeia	McrA	WSZT01000036.1_27@Syntropharchaeia	d__Archaea;p__Halobacteriota;c__Syntropharchaeia;o__ANME-1;f__ANME-1;g__QENH01;s__QENH01 sp013139985
76	QENJ01000357.1_5	QENJ01000357	Syntropharchaeia	McrA	QENJ01000357.1_5@Syntropharchaeia	d__Archaea;p__Halobacteriota;c__Syntropharchaeia;o__ANME-1;f__ANME-1;g__QENJ01;s__QENJ01 sp013374505
77	QENH01000178.1_13	QENH01000178	Syntropharchaeia	McrA	QENH01000178.1_13@Syntropharchaeia	d__Archaea;p__Halobacteriota;c__Syntropharchaeia;o__ANME-1;f__ANME-1;g__QENH01;s__QENH01 sp003336485
78	MSDW01000001.1_862	MSDW01000001	Methanonatronarchaeia	McrA	MSDW01000001.1_862@Methanonatronarchaeia	d__Archaea;p__Halobacteriota;c__Methanonatronarchaeia;o__Methanonatronarchaeales;f__Methanohalarchaeaceae;g__Methanohalarchaeum;s__Methanohalarchaeum thermophilum
79	NZ_MRZU01000004.1_451	NZ_MRZU01000004	Methanonatronarchaeia	McrA	NZ_MRZU01000004.1_451@Methanonatronarchaeia	d__Archaea;p__Halobacteriota;c__Methanonatronarchaeia;o__Methanonatronarchaeales;f__Methanonatronarchaeaceae;g__Methanonatronarchaeum;s__Methanonatronarchaeum thermophilum
80	NZ_MRZU01000004.1_452	NZ_MRZU01000004	Methanonatronarchaeia	McrA	NZ_MRZU01000004.1_452@Methanonatronarchaeia	d__Archaea;p__Halobacteriota;c__Methanonatronarchaeia;o__Methanonatronarchaeales;f__Methanonatronarchaeaceae;g__Methanonatronarchaeum;s__Methanonatronarchaeum thermophilum
81	RYFX01000061.1_18	RYFX01000061	Methanonatronarchaeia	McrA	RYFX01000061.1_18@Methanonatronarchaeia	d__Archaea;p__Halobacteriota;c__Methanonatronarchaeia;o__Methanonatronarchaeales;f__Methanonatronarchaeaceae;g__Methanonatronarchaeum;s__Methanonatronarchaeum sp004212035
82	JACIVX010000001.1_253	JACIVX010000001	Thermoplasmata	McrA	JACIVX010000001.1_253@Thermoplasmata	d__Archaea;p__Thermoplasmatota;c__Thermoplasmata;o__Methanomassiliicoccales;f__JACIVX01;g__JACIVX01;s__JACIVX01 sp014361295
83	DTHM01000010.1_24	DTHM01000010	Thermoplasmata	McrA	DTHM01000010.1_24@Thermoplasmata	d__Archaea;p__Thermoplasmatota;c__Thermoplasmata;o__Methanomassiliicoccales;f__JACIVX01;g__JACIVX01;s__JACIVX01 sp011334735
84	SPCU01000015.1_24	SPCU01000015	Thermoplasmata	McrA	SPCU01000015.1_24@Thermoplasmata	d__Archaea;p__Thermoplasmatota;c__Thermoplasmata;o__Methanomassiliicoccales;f__UBA472;g__UBA472;s__UBA472 sp004525545
85	DUJZ01000033.1_2	DUJZ01000033	Thermoplasmata	McrA	DUJZ01000033.1_2@Thermoplasmata	d__Archaea;p__Thermoplasmatota;c__Thermoplasmata;o__Methanomassiliicoccales;f__UBA472;g__UBA472;s__UBA472 sp8940u
86	JAFGPG010000088.1_4	JAFGPG010000088	Thermoplasmata	McrA	JAFGPG010000088.1_4@Thermoplasmata	d__Archaea;p__Thermoplasmatota;c__Thermoplasmata;o__Methanomassiliicoccales;f__UBA472;g__UBA472;s__UBA472 sp016926075
87	JAAYDU010000061.1_57	JAAYDU010000061	Thermoplasmata	McrA	JAAYDU010000061.1_57@Thermoplasmata	d__Archaea;p__Thermoplasmatota;c__Thermoplasmata;o__Methanomassiliicoccales;f__UBA472;g__UBA472;s__UBA472 sp012729095
88	PNBI01000087.1_6	PNBI01000087	Thermoplasmata	McrA	PNBI01000087.1_6@Thermoplasmata	d__Archaea;p__Thermoplasmatota;c__Thermoplasmata;o__Methanomassiliicoccales;f__UBA472;g__FEN-33;s__FEN-33 sp003135935
89	JACXTO010000069.1_4	JACXTO010000069	Thermoplasmata	McrA	JACXTO010000069.1_4@Thermoplasmata	d__Archaea;p__Thermoplasmatota;c__Thermoplasmata;o__Methanomassiliicoccales;f__UBA472;g__FEN-33;s__FEN-33 sp016919565
90	PMBU01000031.1_4	PMBU01000031	Thermoplasmata	McrA	PMBU01000031.1_4@Thermoplasmata	d__Archaea;p__Thermoplasmatota;c__Thermoplasmata;o__Methanomassiliicoccales;f__UBA472;g__FEN-33;s__FEN-33 sp003153895
91	CP058896.1_199	CP058896	Thermoplasmata	McrA	CP058896.1_199@Thermoplasmata	d__Archaea;p__Thermoplasmatota;c__Thermoplasmata;o__Methanomassiliicoccales;f__UBA472;g__MVRC01;s__MVRC01 sp013415865
92	JACXTP010000188.1_3	JACXTP010000188	Thermoplasmata	McrA	JACXTP010000188.1_3@Thermoplasmata	d__Archaea;p__Thermoplasmatota;c__Thermoplasmata;o__Methanomassiliicoccales;f__UBA472;g__JACXTP01;s__JACXTP01 sp016919625
93	MVRC01000013.1_54	MVRC01000013	Thermoplasmata	McrA	MVRC01000013.1_54@Thermoplasmata	d__Archaea;p__Thermoplasmatota;c__Thermoplasmata;o__Methanomassiliicoccales;f__UBA472;g__MVRC01;s__MVRC01 sp002067865
94	JAAYQQ010000103.1_3	JAAYQQ010000103	Thermoplasmata	McrA	JAAYQQ010000103.1_3@Thermoplasmata	d__Archaea;p__Thermoplasmatota;c__Thermoplasmata;o__Methanomassiliicoccales;f__Methanomassiliicoccaceae;g__DTU008;s__DTU008 sp012519255
95	JAEILR010000020.1_250	JAEILR010000020	Thermoplasmata	McrA	JAEILR010000020.1_250@Thermoplasmata	d__Archaea;p__Thermoplasmatota;c__Thermoplasmata;o__Methanomassiliicoccales;f__Methanomassiliicoccaceae;g__UBA6;s__UBA6 sp016109435
96	DAVH01000047.1_18	DAVH01000047	Thermoplasmata	McrA	DAVH01000047.1_18@Thermoplasmata	d__Archaea;p__Thermoplasmatota;c__Thermoplasmata;o__Methanomassiliicoccales;f__Methanomassiliicoccaceae;g__UBA6;s__UBA6 sp002508545
97	MVRB01000160.1_3	MVRB01000160	Thermoplasmata	McrA	MVRB01000160.1_3@Thermoplasmata	d__Archaea;p__Thermoplasmatota;c__Thermoplasmata;o__Methanomassiliicoccales;f__Methanomassiliicoccaceae;g__UBA6;s__UBA6 sp002067635
98	JADFDJ010000005.1_74	JADFDJ010000005	Thermoplasmata	McrA	JADFDJ010000005.1_74@Thermoplasmata	d__Archaea;p__Thermoplasmatota;c__Thermoplasmata;o__Methanomassiliicoccales;f__Methanomassiliicoccaceae;g__UBA6;s__UBA6 sp018262895
99	JAAYAX010000004.1_420	JAAYAX010000004	Thermoplasmata	McrA	JAAYAX010000004.1_420@Thermoplasmata	d__Archaea;p__Thermoplasmatota;c__Thermoplasmata;o__Methanomassiliicoccales;f__Methanomassiliicoccaceae;g__UBA6;s__UBA6 sp012719175
100	LFRW01000043.1_37	LFRW01000043	Thermoplasmata	McrA	LFRW01000043.1_37@Thermoplasmata	d__Archaea;p__Thermoplasmatota;c__Thermoplasmata;o__Methanomassiliicoccales;f__Methanomassiliicoccaceae;g__DTU008;s__DTU008 sp001512965
101	LJKK01000123.1_52	LJKK01000123	Thermoplasmata	McrA	LJKK01000123.1_52@Thermoplasmata	d__Archaea;p__Thermoplasmatota;c__Thermoplasmata;o__Methanomassiliicoccales;f__Methanomassiliicoccaceae;g__DTU008;s__DTU008 sp001421185
102	NZ_CAJE01000012.1_130	NZ_CAJE01000012	Thermoplasmata	McrA	NZ_CAJE01000012.1_130@Thermoplasmata	d__Archaea;p__Thermoplasmatota;c__Thermoplasmata;o__Methanomassiliicoccales;f__Methanomassiliicoccaceae;g__Methanomassiliicoccus;s__Methanomassiliicoccus luminyensis
103	CAJKXZ010000001.1_19	CAJKXZ010000001	Thermoplasmata	McrA	CAJKXZ010000001.1_19@Thermoplasmata	d__Archaea;p__Thermoplasmatota;c__Thermoplasmata;o__Methanomassiliicoccales;f__Methanomassiliicoccaceae;g__Methanomassiliicoccus_A;s__Methanomassiliicoccus_A sp905203995
104	NC_021353.1_1481	NC_021353	Thermoplasmata	McrA	NC_021353.1_1481@Thermoplasmata	d__Archaea;p__Thermoplasmatota;c__Thermoplasmata;o__Methanomassiliicoccales;f__Methanomassiliicoccaceae;g__Methanomassiliicoccus_A;s__Methanomassiliicoccus_A intestinalis
105	CAJKRY010000001.1_403	CAJKRY010000001	Thermoplasmata	McrA	CAJKRY010000001.1_403@Thermoplasmata	d__Archaea;p__Thermoplasmatota;c__Thermoplasmata;o__Methanomassiliicoccales;f__Methanomassiliicoccaceae;g__Methanomassiliicoccus_A;s__Methanomassiliicoccus_A sp905202485
106	JAAEEP010000013.1_8	JAAEEP010000013	Thermoplasmata	McrA	JAAEEP010000013.1_8@Thermoplasmata	d__Archaea;p__Thermoplasmatota;c__Thermoplasmata;o__Methanomassiliicoccales;f__JAAEEP01;g__JAAEEP01;s__JAAEEP01 sp013415695
107	PWHV01000021.1_55	PWHV01000021	Thermoplasmata	McrA	PWHV01000021.1_55@Thermoplasmata	d__Archaea;p__Thermoplasmatota;c__Thermoplasmata;o__Methanomassiliicoccales;f__Methanomethylophilaceae;g__PWHV01;s__PWHV01 sp003555025
108	PUJZ01000032.1_25	PUJZ01000032	Thermoplasmata	McrA	PUJZ01000032.1_25@Thermoplasmata	d__Archaea;p__Thermoplasmatota;c__Thermoplasmata;o__Methanomassiliicoccales;f__Methanomethylophilaceae;g__PWHV01;s__PWHV01 sp003550345
109	DUKW01000121.1_1	DUKW01000121	Thermoplasmata	McrA	DUKW01000121.1_1@Thermoplasmata	d__Archaea;p__Thermoplasmatota;c__Thermoplasmata;o__Methanomassiliicoccales;f__Methanomethylophilaceae;g__UBA9915;s__UBA9915 sp9915u
110	LVVQ01000001.1_588	LVVQ01000001	Thermoplasmata	McrA	LVVQ01000001.1_588@Thermoplasmata	d__Archaea;p__Thermoplasmatota;c__Thermoplasmata;o__Methanomassiliicoccales;f__Methanomethylophilaceae;g__MX-02;s__MX-02 sp006954405
111	JAFPVN010000222.1_14	JAFPVN010000222	Thermoplasmata	McrA	JAFPVN010000222.1_14@Thermoplasmata	d__Archaea;p__Thermoplasmatota;c__Thermoplasmata;o__Methanomassiliicoccales;f__Methanomethylophilaceae;g__SIG5;s__SIG5 sp017395275
112	JAEDGA010000017.1_20	JAEDGA010000017	Thermoplasmata	McrA	JAEDGA010000017.1_20@Thermoplasmata	d__Archaea;p__Thermoplasmatota;c__Thermoplasmata;o__Methanomassiliicoccales;f__Methanomethylophilaceae;g__SIG5;s__SIG5 sp016297775
113	JAAYNL010000015.1_257	JAAYNL010000015	Thermoplasmata	McrA	JAAYNL010000015.1_257@Thermoplasmata	d__Archaea;p__Thermoplasmatota;c__Thermoplasmata;o__Methanomassiliicoccales;f__Methanomethylophilaceae;g__JAAYNL01;s__JAAYNL01 sp012520845
114	JAAYKC010000051.1_21	JAAYKC010000051	Thermoplasmata	McrA	JAAYKC010000051.1_21@Thermoplasmata	d__Archaea;p__Thermoplasmatota;c__Thermoplasmata;o__Methanomassiliicoccales;f__Methanomethylophilaceae;g__RumEn-M2;s__RumEn-M2 sp012522645
115	DAQS01000006.1_132	DAQS01000006	Thermoplasmata	McrA	DAQS01000006.1_132@Thermoplasmata	d__Archaea;p__Thermoplasmatota;c__Thermoplasmata;o__Methanomassiliicoccales;f__Methanomethylophilaceae;g__RumEn-M2;s__RumEn-M2 sp002502965
116	LJKL01000008.1_33	LJKL01000008	Thermoplasmata	McrA	LJKL01000008.1_33@Thermoplasmata	d__Archaea;p__Thermoplasmatota;c__Thermoplasmata;o__Methanomassiliicoccales;f__Methanomethylophilaceae;g__RumEn-M2;s__RumEn-M2 sp001421175
117	WQZU01000025.1_21	WQZU01000025	Thermoplasmata	McrA	WQZU01000025.1_21@Thermoplasmata	d__Archaea;p__Thermoplasmatota;c__Thermoplasmata;o__Methanomassiliicoccales;f__Methanomethylophilaceae;g__WRKA01;s__WRKA01 sp009780575
118	WQXR01000016.1_17	WQXR01000016	Thermoplasmata	McrA	WQXR01000016.1_17@Thermoplasmata	d__Archaea;p__Thermoplasmatota;c__Thermoplasmata;o__Methanomassiliicoccales;f__Methanomethylophilaceae;g__WRKA01;s__WRKA01 sp009784745
119	WQZJ01000032.1_15	WQZJ01000032	Thermoplasmata	McrA	WQZJ01000032.1_15@Thermoplasmata	d__Archaea;p__Thermoplasmatota;c__Thermoplasmata;o__Methanomassiliicoccales;f__Methanomethylophilaceae;g__WRKA01;s__WRKA01 sp009780795
120	WRNI01000060.1_7	WRNI01000060	Thermoplasmata	McrA	WRNI01000060.1_7@Thermoplasmata	d__Archaea;p__Thermoplasmatota;c__Thermoplasmata;o__Methanomassiliicoccales;f__Methanomethylophilaceae;g__WRKA01;s__WRKA01 sp009776695
121	DAHY01000050.1_7	DAHY01000050	Thermoplasmata	McrA	DAHY01000050.1_7@Thermoplasmata	d__Archaea;p__Thermoplasmatota;c__Thermoplasmata;o__Methanomassiliicoccales;f__Methanomethylophilaceae;g__VadinCA11;s__VadinCA11 sp002498605
122	WOYN01000090.1_3	WOYN01000090	Thermoplasmata	McrA	WOYN01000090.1_3@Thermoplasmata	d__Archaea;p__Thermoplasmatota;c__Thermoplasmata;o__Methanomassiliicoccales;f__Methanomethylophilaceae;g__VadinCA11;s__VadinCA11 sp011620825
123	DAUY01000001.1_78	DAUY01000001	Thermoplasmata	McrA	DAUY01000001.1_78@Thermoplasmata	d__Archaea;p__Thermoplasmatota;c__Thermoplasmata;o__Methanomassiliicoccales;f__Methanomethylophilaceae;g__VadinCA11;s__VadinCA11 sp002505345
124	DAHB01000004.1_251	DAHB01000004	Thermoplasmata	McrA	DAHB01000004.1_251@Thermoplasmata	d__Archaea;p__Thermoplasmatota;c__Thermoplasmata;o__Methanomassiliicoccales;f__Methanomethylophilaceae;g__VadinCA11;s__VadinCA11 sp002498365
125	DAEQ01000001.1_53	DAEQ01000001	Thermoplasmata	McrA	DAEQ01000001.1_53@Thermoplasmata	d__Archaea;p__Thermoplasmatota;c__Thermoplasmata;o__Methanomassiliicoccales;f__Methanomethylophilaceae;g__Methanomethylophilus;s__Methanomethylophilus sp002495325
126	CP002916.1_454	CP002916	Thermoplasmata	McrA	CP002916.1_454@Thermoplasmata	d__Archaea;p__Thermoplasmatota;c__Thermoplasmata;o__Methanomassiliicoccales;f__Methanomethylophilaceae;g__Methanomethylophilus;s__Methanomethylophilus sp000350305
127	SUSU01000011.1_24	SUSU01000011	Thermoplasmata	McrA	SUSU01000011.1_24@Thermoplasmata	d__Archaea;p__Thermoplasmatota;c__Thermoplasmata;o__Methanomassiliicoccales;f__Methanomethylophilaceae;g__Methanomethylophilus;s__Methanomethylophilus sp015063225
128	NC_020913.1_387	NC_020913	Thermoplasmata	McrA	NC_020913.1_387@Thermoplasmata	d__Archaea;p__Thermoplasmatota;c__Thermoplasmata;o__Methanomassiliicoccales;f__Methanomethylophilaceae;g__Methanomethylophilus;s__Methanomethylophilus alvus
129	DARY01000013.1_23	DARY01000013	Thermoplasmata	McrA	DARY01000013.1_23@Thermoplasmata	d__Archaea;p__Thermoplasmatota;c__Thermoplasmata;o__Methanomassiliicoccales;f__Methanomethylophilaceae;g__Methanomethylophilus;s__Methanomethylophilus sp002503545
130	NZ_LOPS01000026.1_28	NZ_LOPS01000026	Thermoplasmata	McrA	NZ_LOPS01000026.1_28@Thermoplasmata	d__Archaea;p__Thermoplasmatota;c__Thermoplasmata;o__Methanomassiliicoccales;f__Methanomethylophilaceae;g__Methanomethylophilus;s__Methanomethylophilus sp001481295
131	CACWTF010000010.1_13	CACWTF010000010	Thermoplasmata	McrA	CACWTF010000010.1_13@Thermoplasmata	d__Archaea;p__Thermoplasmatota;c__Thermoplasmata;o__Methanomassiliicoccales;f__Methanomethylophilaceae;g__Methanomethylophilus;s__Methanomethylophilus sp902763685
132	CADAGG010000046.1_2	CADAGG010000046	Thermoplasmata	McrA	CADAGG010000046.1_2@Thermoplasmata	d__Archaea;p__Thermoplasmatota;c__Thermoplasmata;o__Methanomassiliicoccales;f__Methanomethylophilaceae;g__Methanomethylophilus;s__Methanomethylophilus sp902787415
133	CP014214.1_1402	CP014214	Thermoplasmata	McrA	CP014214.1_1402@Thermoplasmata	d__Archaea;p__Thermoplasmatota;c__Thermoplasmata;o__Methanomassiliicoccales;f__Methanomethylophilaceae;g__Methanomethylophilus;s__Methanomethylophilus sp001560915
134	DAYM01000013.1_55	DAYM01000013	Thermoplasmata	McrA	DAYM01000013.1_55@Thermoplasmata	d__Archaea;p__Thermoplasmatota;c__Thermoplasmata;o__Methanomassiliicoccales;f__Methanomethylophilaceae;g__Methanogranum;s__Methanogranum sp002506905
135	CP076745.1_400	CP076745	Thermoplasmata	McrA	CP076745.1_400@Thermoplasmata	d__Archaea;p__Thermoplasmatota;c__Thermoplasmata;o__Methanomassiliicoccales;f__Methanomethylophilaceae;g__Methanogranum;s__Methanogranum sp019262145
136	JAAYAP010000035.1_1	JAAYAP010000035	Thermoplasmata	McrA	JAAYAP010000035.1_1@Thermoplasmata	d__Archaea;p__Thermoplasmatota;c__Thermoplasmata;o__Methanomassiliicoccales;f__Methanomethylophilaceae;g__Methanogranum;s__Methanogranum sp012719315
137	NZ_CP010070.1_192	NZ_CP010070	Thermoplasmata	McrA	NZ_CP010070.1_192@Thermoplasmata	d__Archaea;p__Thermoplasmatota;c__Thermoplasmata;o__Methanomassiliicoccales;f__Methanomethylophilaceae;g__Methanoplasma;s__Methanoplasma termitum
138	WRJJ01000002.1_49	WRJJ01000002	Thermoplasmata	McrA	WRJJ01000002.1_49@Thermoplasmata	d__Archaea;p__Thermoplasmatota;c__Thermoplasmata;o__Methanomassiliicoccales;f__Methanomethylophilaceae;g__Methanoplasma;s__Methanoplasma sp009778575
139	WRKC01000057.1_2	WRKC01000057	Thermoplasmata	McrA	WRKC01000057.1_2@Thermoplasmata	d__Archaea;p__Thermoplasmatota;c__Thermoplasmata;o__Methanomassiliicoccales;f__Methanomethylophilaceae;g__Methanoplasma;s__Methanoplasma sp009778275
140	WRLM01000001.1_422	WRLM01000001	Thermoplasmata	McrA	WRLM01000001.1_422@Thermoplasmata	d__Archaea;p__Thermoplasmatota;c__Thermoplasmata;o__Methanomassiliicoccales;f__Methanomethylophilaceae;g__Methanoplasma;s__Methanoplasma sp009777615
141	WRNL01000040.1_11	WRNL01000040	Thermoplasmata	McrA	WRNL01000040.1_11@Thermoplasmata	d__Archaea;p__Thermoplasmatota;c__Thermoplasmata;o__Methanomassiliicoccales;f__Methanomethylophilaceae;g__Methanoplasma;s__Methanoplasma sp009776625
142	WRNL01000024.1_15	WRNL01000024	Thermoplasmata	McrA	WRNL01000024.1_15@Thermoplasmata	d__Archaea;p__Thermoplasmatota;c__Thermoplasmata;o__Methanomassiliicoccales;f__Methanomethylophilaceae;g__Methanoplasma;s__Methanoplasma sp009776625
143	JAAYZC010000013.1_45	JAAYZC010000013	Thermoplasmata	McrA	JAAYZC010000013.1_45@Thermoplasmata	d__Archaea;p__Thermoplasmatota;c__Thermoplasmata;o__Methanomassiliicoccales;f__Methanomethylophilaceae;g__JAAYZC01;s__JAAYZC01 sp012515075
144	JAEEOP010000027.1_23	JAEEOP010000027	Thermoplasmata	McrA	JAEEOP010000027.1_23@Thermoplasmata	d__Archaea;p__Thermoplasmatota;c__Thermoplasmata;o__Methanomassiliicoccales;f__Methanomethylophilaceae;g__UBA71;s__UBA71 sp016284295
145	SUTB01000001.1_697	SUTB01000001	Thermoplasmata	McrA	SUTB01000001.1_697@Thermoplasmata	d__Archaea;p__Thermoplasmatota;c__Thermoplasmata;o__Methanomassiliicoccales;f__Methanomethylophilaceae;g__UBA71;s__UBA71 sp015063125
146	SUST01000016.1_10	SUST01000016	Thermoplasmata	McrA	SUST01000016.1_10@Thermoplasmata	d__Archaea;p__Thermoplasmatota;c__Thermoplasmata;o__Methanomassiliicoccales;f__Methanomethylophilaceae;g__UBA71;s__UBA71 sp015063285
147	SUSV01000001.1_270	SUSV01000001	Thermoplasmata	McrA	SUSV01000001.1_270@Thermoplasmata	d__Archaea;p__Thermoplasmatota;c__Thermoplasmata;o__Methanomassiliicoccales;f__Methanomethylophilaceae;g__UBA71;s__UBA71 sp015063245
148	JAFUHJ010000175.1_3	JAFUHJ010000175	Thermoplasmata	McrA	JAFUHJ010000175.1_3@Thermoplasmata	d__Archaea;p__Thermoplasmatota;c__Thermoplasmata;o__Methanomassiliicoccales;f__Methanomethylophilaceae;g__UBA71;s__UBA71 sp017468935
149	CP013703.1_619	CP013703	Thermoplasmata	McrA	CP013703.1_619@Thermoplasmata	d__Archaea;p__Thermoplasmatota;c__Thermoplasmata;o__Methanomassiliicoccales;f__Methanomethylophilaceae;g__UBA71;s__UBA71 sp001563305
150	SUTA01000003.1_40	SUTA01000003	Thermoplasmata	McrA	SUTA01000003.1_40@Thermoplasmata	d__Archaea;p__Thermoplasmatota;c__Thermoplasmata;o__Methanomassiliicoccales;f__Methanomethylophilaceae;g__UBA71;s__UBA71 sp015063135
151	CP047880.1_1409	CP047880	Thermoplasmata	McrA	CP047880.1_1409@Thermoplasmata	d__Archaea;p__Thermoplasmatota;c__Thermoplasmata;o__Methanomassiliicoccales;f__Methanomethylophilaceae;g__UBA71;s__UBA71 sp006954425
152	DARO01000013.1_28	DARO01000013	Thermoplasmata	McrA	DARO01000013.1_28@Thermoplasmata	d__Archaea;p__Thermoplasmatota;c__Thermoplasmata;o__Methanomassiliicoccales;f__Methanomethylophilaceae;g__UBA71;s__UBA71 sp002504405
153	JAFXUX010000020.1_3	JAFXUX010000020	Thermoplasmata	McrA	JAFXUX010000020.1_3@Thermoplasmata	d__Archaea;p__Thermoplasmatota;c__Thermoplasmata;o__Methanomassiliicoccales;f__Methanomethylophilaceae;g__UBA71;s__UBA71 sp017524805
154	JAFZXW010000179.1_1	JAFZXW010000179	Thermoplasmata	McrA	JAFZXW010000179.1_1@Thermoplasmata	d__Archaea;p__Thermoplasmatota;c__Thermoplasmata;o__Methanomassiliicoccales;f__Methanomethylophilaceae;g__UBA71;s__UBA71 sp017616575
155	SUSZ01000001.1_73	SUSZ01000001	Thermoplasmata	McrA	SUSZ01000001.1_73@Thermoplasmata	d__Archaea;p__Thermoplasmatota;c__Thermoplasmata;o__Methanomassiliicoccales;f__Methanomethylophilaceae;g__UBA71;s__UBA71 sp015063165
156	LVVU01000154.1_15	LVVU01000154	Thermoplasmata	McrA	LVVU01000154.1_15@Thermoplasmata	d__Archaea;p__Thermoplasmatota;c__Thermoplasmata;o__Methanomassiliicoccales;f__Methanomethylophilaceae;g__UBA71;s__UBA71 sp006954465
157	DAXO01000079.1_16	DAXO01000079	Thermoplasmata	McrA	DAXO01000079.1_16@Thermoplasmata	d__Archaea;p__Thermoplasmatota;c__Thermoplasmata;o__Methanomassiliicoccales;f__Methanomethylophilaceae;g__UBA71;s__UBA71 sp002506425
158	DATC01000004.1_1	DATC01000004	Thermoplasmata	McrA	DATC01000004.1_1@Thermoplasmata	d__Archaea;p__Thermoplasmatota;c__Thermoplasmata;o__Methanomassiliicoccales;f__Methanomethylophilaceae;g__UBA71;s__UBA71 sp002504495
159	CAJJJM010000004.1_79	CAJJJM010000004	Thermoplasmata	McrA	CAJJJM010000004.1_79@Thermoplasmata	d__Archaea;p__Thermoplasmatota;c__Thermoplasmata;o__Methanomassiliicoccales;f__Methanomethylophilaceae;g__UBA71;s__UBA71 sp905187815
160	JAGBGN010000122.1_20	JAGBGN010000122	Thermoplasmata	McrA	JAGBGN010000122.1_20@Thermoplasmata	d__Archaea;p__Thermoplasmatota;c__Thermoplasmata;o__Methanomassiliicoccales;f__Methanomethylophilaceae;g__UBA71;s__UBA71 sp017935945
161	JAFVZY010000107.1_27	JAFVZY010000107	Thermoplasmata	McrA	JAFVZY010000107.1_27@Thermoplasmata	d__Archaea;p__Thermoplasmatota;c__Thermoplasmata;o__Methanomassiliicoccales;f__Methanomethylophilaceae;g__UBA71;s__UBA71 sp017507885
162	JAFTYV010000023.1_18	JAFTYV010000023	Thermoplasmata	McrA	JAFTYV010000023.1_18@Thermoplasmata	d__Archaea;p__Thermoplasmatota;c__Thermoplasmata;o__Methanomassiliicoccales;f__Methanomethylophilaceae;g__UBA71;s__UBA71 sp017461225
163	NZ_RCOS01000137.1_48	NZ_RCOS01000137	Korarchaeia	McrA	NZ_RCOS01000137.1_48@Korarchaeia	d__Archaea;p__Thermoproteota;c__Korarchaeia;o__Korarchaeales;f__Korarchaeaceae;g__Methanodesulfokores;s__Methanodesulfokores washburnensis
164	DTFC01000051.1_16	DTFC01000051	Archaeoglobi	McrA	DTFC01000051.1_16@Archaeoglobi	d__Archaea;p__Halobacteriota;c__Archaeoglobi;o__Archaeoglobales;f__Archaeoglobaceae;g__WYZ-LMO2;s__WYZ-LMO2 sp011361745
165	QNUZ01000002.1_20	QNUZ01000002	Archaeoglobi	McrA	QNUZ01000002.1_20@Archaeoglobi	d__Archaea;p__Halobacteriota;c__Archaeoglobi;o__Archaeoglobales;f__Archaeoglobaceae;g__WYZ-LMO2;s__WYZ-LMO2 sp004347865
166	QNVF01000025.1_8	QNVF01000025	Methanomethylicia	McrA	QNVF01000025.1_8@Methanomethylicia	d__Archaea;p__Thermoproteota;c__Methanomethylicia;o__Nezhaarchaeales;f__WYZ-LMO8;g__WYZ-LMO8;s__WYZ-LMO8 sp004347965
167	QMSF01000010.1_13	QMSF01000010	Methanomethylicia	McrA	QMSF01000010.1_13@Methanomethylicia	d__Archaea;p__Thermoproteota;c__Methanomethylicia;o__Nezhaarchaeales;f__WYZ-LMO8;g__WYZ-LMO8;s__WYZ-LMO8 sp003649565
168	QNVI01000061.1_37	QNVI01000061	Methanomethylicia	McrA	QNVI01000061.1_37@Methanomethylicia	d__Archaea;p__Thermoproteota;c__Methanomethylicia;o__Methanomethylicales;f__Methanomethylicaceae;g__WYZ-LMO11;s__WYZ-LMO11 sp004348015
169	JACIVQ010000019.1_24	JACIVQ010000019	Methanomethylicia	McrA	JACIVQ010000019.1_24@Methanomethylicia	d__Archaea;p__Thermoproteota;c__Methanomethylicia;o__Methanomethylicales;f__Methanomethylicaceae;g__WYZ-LMO10;s__WYZ-LMO10 sp014361445
170	DTGJ01000140.1_5	DTGJ01000140	Methanomethylicia	McrA	DTGJ01000140.1_5@Methanomethylicia	d__Archaea;p__Thermoproteota;c__Methanomethylicia;o__Methanomethylicales;f__Methanomethylicaceae;g__WYZ-LMO10;s__WYZ-LMO10 sp011362965
171	QNVH01000064.1_1	QNVH01000064	Methanomethylicia	McrA	QNVH01000064.1_1@Methanomethylicia	d__Archaea;p__Thermoproteota;c__Methanomethylicia;o__Methanomethylicales;f__Methanomethylicaceae;g__WYZ-LMO10;s__WYZ-LMO10 sp004347955
172	QNVH01000061.1_8	QNVH01000061	Methanomethylicia	McrA	QNVH01000061.1_8@Methanomethylicia	d__Archaea;p__Thermoproteota;c__Methanomethylicia;o__Methanomethylicales;f__Methanomethylicaceae;g__WYZ-LMO10;s__WYZ-LMO10 sp004347955
173	MAGT01000008.1_103	MAGT01000008	Methanomethylicia	McrA	MAGT01000008.1_103@Methanomethylicia	d__Archaea;p__Thermoproteota;c__Methanomethylicia;o__Methanomethylicales;f__Methanomethylicaceae;g__Methanomethylicus;s__Methanomethylicus mesodigestum
174	MAGU01000068.1_30	MAGU01000068	Methanomethylicia	McrA	MAGU01000068.1_30@Methanomethylicia	d__Archaea;p__Thermoproteota;c__Methanomethylicia;o__Methanomethylicales;f__Methanomethylicaceae;g__Methanomethylicus;s__Methanomethylicus oleusabulum
175	DSTX01000002.1_274	DSTX01000002	Methanomethylicia	McrA	DSTX01000002.1_274@Methanomethylicia	d__Archaea;p__Thermoproteota;c__Methanomethylicia;o__Methanomethylicales;f__Methanomethylicaceae;g__Methanomethylicus;s__Methanomethylicus mesodigestum_A
176	VGLU01000014.1_25	VGLU01000014	Methanomethylicia	McrA	VGLU01000014.1_25@Methanomethylicia	d__Archaea;p__Thermoproteota;c__Methanomethylicia;o__Methanomethylicales;f__Methanomethylicaceae;g__VGLU01;s__VGLU01 sp016882195
177	JACTUC010000002.1_81	JACTUC010000002	Methanomethylicia	McrA	JACTUC010000002.1_81@Methanomethylicia	d__Archaea;p__Thermoproteota;c__Methanomethylicia;o__Methanomethylicales;f__Methanomethylicaceae;g__JACTUC01;s__JACTUC01 sp015660995
178	MAGV01000073.1_10	MAGV01000073	Methanomethylicia	McrA	MAGV01000073.1_10@Methanomethylicia	d__Archaea;p__Thermoproteota;c__Methanomethylicia;o__Methanomethylicales;f__Methanomethylicaceae;g__Methanosuratus;s__Methanosuratus petracarbonis_A
179	JACIVP010000001.1_268	JACIVP010000001	Methanomethylicia	McrA	JACIVP010000001.1_268@Methanomethylicia	d__Archaea;p__Thermoproteota;c__Methanomethylicia;o__Methanomethylicales;f__Methanomethylicaceae;g__Methanosuratus;s__Methanosuratus sp014361455
180	RXGA01000002.1_262	RXGA01000002	Methanomethylicia	McrA	RXGA01000002.1_262@Methanomethylicia	d__Archaea;p__Thermoproteota;c__Methanomethylicia;o__Methanomethylicales;f__Methanomethylicaceae;g__Methanosuratus;s__Methanosuratus subterraneum_A
181	JAADCQ010000047.1_6	JAADCQ010000047	Methanopyri	McrA	JAADCQ010000047.1_6@Methanopyri	d__Archaea;p__Methanobacteriota_A;c__Methanopyri;o__Methanopyrales;f__Methanopyraceae;g__Methanopyrus;s__Methanopyrus sp013154335
182	NZ_CP019436.1_993	NZ_CP019436	Methanopyri	McrA	NZ_CP019436.1_993@Methanopyri	d__Archaea;p__Methanobacteriota_A;c__Methanopyri;o__Methanopyrales;f__Methanopyraceae;g__Methanopyrus;s__Methanopyrus sp002201895
183	NC_003551.1_703	NC_003551	Methanopyri	McrA	NC_003551.1_703@Methanopyri	d__Archaea;p__Methanobacteriota_A;c__Methanopyri;o__Methanopyrales;f__Methanopyraceae;g__Methanopyrus;s__Methanopyrus kandleri
184	NZ_AQUK01000001.1_1149	NZ_AQUK01000001	Methanococci	McrA	NZ_AQUK01000001.1_1149@Methanococci	d__Archaea;p__Methanobacteriota_A;c__Methanococci;o__Methanococcales;f__Methanocaldococcaceae;g__Methanocaldococcus_A;s__Methanocaldococcus_A villosus
185	NC_014122.1_282	NC_014122	Methanococci	McrA	NC_014122.1_282@Methanococci	d__Archaea;p__Methanobacteriota_A;c__Methanococci;o__Methanococcales;f__Methanocaldococcaceae;g__Methanocaldococcus_A;s__Methanocaldococcus_A infernus
186	NZ_CP009149.1_1083	NZ_CP009149	Methanococci	McrA	NZ_CP009149.1_1083@Methanococci	d__Archaea;p__Methanobacteriota_A;c__Methanococci;o__Methanococcales;f__Methanocaldococcaceae;g__Methanocaldococcus;s__Methanocaldococcus bathoardescens
187	NC_013407.1_147	NC_013407	Methanococci	McrA	NC_013407.1_147@Methanococci	d__Archaea;p__Methanobacteriota_A;c__Methanococci;o__Methanococcales;f__Methanocaldococcaceae;g__Methanocaldococcus;s__Methanocaldococcus vulcanius
188	LR792634.1_1479	LR792634	Methanococci	McrA	LR792634.1_1479@Methanococci	d__Archaea;p__Methanobacteriota_A;c__Methanococci;o__Methanococcales;f__Methanocaldococcaceae;g__Methanocaldococcus;s__Methanocaldococcus sp902827205
189	NC_000909.1_907	NC_000909	Methanococci	McrA	NC_000909.1_907@Methanococci	d__Archaea;p__Methanobacteriota_A;c__Methanococci;o__Methanococcales;f__Methanocaldococcaceae;g__Methanocaldococcus;s__Methanocaldococcus jannaschii
190	NC_013887.1_1338	NC_013887	Methanococci	McrA	NC_013887.1_1338@Methanococci	d__Archaea;p__Methanobacteriota_A;c__Methanococci;o__Methanococcales;f__Methanocaldococcaceae;g__Methanocaldococcus;s__Methanocaldococcus sp000025525
191	NC_013156.1_955	NC_013156	Methanococci	McrA	NC_013156.1_955@Methanococci	d__Archaea;p__Methanobacteriota_A;c__Methanococci;o__Methanococcales;f__Methanocaldococcaceae;g__Methanocaldococcus;s__Methanocaldococcus fervens
192	NC_015562.1_1256	NC_015562	Methanococci	McrA	NC_015562.1_1256@Methanococci	d__Archaea;p__Methanobacteriota_A;c__Methanococci;o__Methanococcales;f__Methanococcaceae;g__Methanotorris;s__Methanotorris igneus
193	NZ_BFAX01000004.1_52	NZ_BFAX01000004	Methanococci	McrA	NZ_BFAX01000004.1_52@Methanococci	d__Archaea;p__Methanobacteriota_A;c__Methanococci;o__Methanococcales;f__Methanococcaceae;g__Methanofervidicoccus;s__Methanofervidicoccus abyssi
194	NZ_CP022242.1_228	NZ_CP022242	Methanococci	McrA	NZ_CP022242.1_228@Methanococci	d__Archaea;p__Methanobacteriota_A;c__Methanococci;o__Methanococcales;f__Methanococcaceae;g__Methanofervidicoccus;s__Methanofervidicoccus sp003351865
195	DQUI01000058.1_25	DQUI01000058	Methanococci	McrA	DQUI01000058.1_25@Methanococci	d__Archaea;p__Methanobacteriota_A;c__Methanococci;o__Methanococcales;f__Methanococcaceae;g__Methanofervidicoccus;s__Methanofervidicoccus okinawensis_A
196	DQUI01000027.1_38	DQUI01000027	Methanococci	McrA	DQUI01000027.1_38@Methanococci	d__Archaea;p__Methanobacteriota_A;c__Methanococci;o__Methanococcales;f__Methanococcaceae;g__Methanofervidicoccus;s__Methanofervidicoccus okinawensis_A
197	DQVW01000036.1_2	DQVW01000036	Methanococci	McrA	DQVW01000036.1_2@Methanococci	d__Archaea;p__Methanobacteriota_A;c__Methanococci;o__Methanococcales;f__Methanococcaceae;g__Methanofervidicoccus;s__Methanofervidicoccus okinawensis_B
198	NZ_AGJL01000010.1_16	NZ_AGJL01000010	Methanococci	McrA	NZ_AGJL01000010.1_16@Methanococci	d__Archaea;p__Methanobacteriota_A;c__Methanococci;o__Methanococcales;f__Methanococcaceae;g__Methanotorris;s__Methanotorris formicicus
199	NZ_AQXV01000031.1_6	NZ_AQXV01000031	Methanococci	McrA	NZ_AQXV01000031.1_6@Methanococci	d__Archaea;p__Methanobacteriota_A;c__Methanococci;o__Methanococcales;f__Methanococcaceae;g__Methanothermococcus;s__Methanothermococcus thermolithotrophicus
200	DQSV01000074.1_24	DQSV01000074	Methanococci	McrA	DQSV01000074.1_24@Methanococci	d__Archaea;p__Methanobacteriota_A;c__Methanococci;o__Methanococcales;f__Methanococcaceae;g__Methanofervidicoccus;s__Methanofervidicoccus okinawensis_C
201	NC_009635.1_1284	NC_009635	Methanococci	McrA	NC_009635.1_1284@Methanococci	d__Archaea;p__Methanobacteriota_A;c__Methanococci;o__Methanococcales;f__Methanococcaceae;g__Methanothermococcus_A;s__Methanothermococcus_A aeolicus
202	NC_015636.1_979	NC_015636	Methanococci	McrA	NC_015636.1_979@Methanococci	d__Archaea;p__Methanobacteriota_A;c__Methanococci;o__Methanococcales;f__Methanococcaceae;g__Methanothermococcus_A;s__Methanothermococcus_A okinawensis
203	WAKW01000003.1_47	WAKW01000003	Methanococci	McrA	WAKW01000003.1_47@Methanococci	d__Archaea;p__Methanobacteriota_A;c__Methanococci;o__Methanococcales;f__Methanococcaceae;g__Methanothermococcus_A;s__Methanothermococcus_A sp015523155
204	NZ_JAGGMU010000001.1_487	NZ_JAGGMU010000001	Methanococci	McrA	NZ_JAGGMU010000001.1_487@Methanococci	d__Archaea;p__Methanobacteriota_A;c__Methanococci;o__Methanococcales;f__Methanococcaceae;g__Methanococcus;s__Methanococcus voltae_B
205	NZ_JAGGMO010000001.1_229	NZ_JAGGMO010000001	Methanococci	McrA	NZ_JAGGMO010000001.1_229@Methanococci	d__Archaea;p__Methanobacteriota_A;c__Methanococci;o__Methanococcales;f__Methanococcaceae;g__Methanococcus;s__Methanococcus voltae_C
206	NC_014222.1_1130	NC_014222	Methanococci	McrA	NC_014222.1_1130@Methanococci	d__Archaea;p__Methanobacteriota_A;c__Methanococci;o__Methanococcales;f__Methanococcaceae;g__Methanococcus;s__Methanococcus voltae_A
207	NZ_CP026606.1_1242	NZ_CP026606	Methanococci	McrA	NZ_CP026606.1_1242@Methanococci	d__Archaea;p__Methanobacteriota_A;c__Methanococci;o__Methanococcales;f__Methanococcaceae;g__Methanococcus;s__Methanococcus maripaludis
208	NC_009135.1_17	NC_009135	Methanococci	McrA	NC_009135.1_17@Methanococci	d__Archaea;p__Methanobacteriota_A;c__Methanococci;o__Methanococcales;f__Methanococcaceae;g__Methanococcus;s__Methanococcus maripaludis_D
209	NC_009975.1_1133	NC_009975	Methanococci	McrA	NC_009975.1_1133@Methanococci	d__Archaea;p__Methanobacteriota_A;c__Methanococci;o__Methanococcales;f__Methanococcaceae;g__Methanococcus;s__Methanococcus maripaludis_C
210	NC_009637.1_818	NC_009637	Methanococci	McrA	NC_009637.1_818@Methanococci	d__Archaea;p__Methanobacteriota_A;c__Methanococci;o__Methanococcales;f__Methanococcaceae;g__Methanococcus;s__Methanococcus maripaludis_A
211	NC_009634.1_902	NC_009634	Methanococci	McrA	NC_009634.1_902@Methanococci	d__Archaea;p__Methanobacteriota_A;c__Methanococci;o__Methanococcales;f__Methanococcaceae;g__Methanococcus;s__Methanococcus vannielii
212	NZ_AGJL01000024.1_15	NZ_AGJL01000024	Methanococci	McrA	NZ_AGJL01000024.1_15@Methanococci	d__Archaea;p__Methanobacteriota_A;c__Methanococci;o__Methanococcales;f__Methanococcaceae;g__Methanotorris;s__Methanotorris formicicus
213	NC_015562.1_450	NC_015562	Methanococci	McrA	NC_015562.1_450@Methanococci	d__Archaea;p__Methanobacteriota_A;c__Methanococci;o__Methanococcales;f__Methanococcaceae;g__Methanotorris;s__Methanotorris igneus
214	NZ_AQXV01000055.1_109	NZ_AQXV01000055	Methanococci	McrA	NZ_AQXV01000055.1_109@Methanococci	d__Archaea;p__Methanobacteriota_A;c__Methanococci;o__Methanococcales;f__Methanococcaceae;g__Methanothermococcus;s__Methanothermococcus thermolithotrophicus
215	WAKW01000046.1_9	WAKW01000046	Methanococci	McrA	WAKW01000046.1_9@Methanococci	d__Archaea;p__Methanobacteriota_A;c__Methanococci;o__Methanococcales;f__Methanococcaceae;g__Methanothermococcus_A;s__Methanothermococcus_A sp015523155
216	NC_013407.1_1198	NC_013407	Methanococci	McrA	NC_013407.1_1198@Methanococci	d__Archaea;p__Methanobacteriota_A;c__Methanococci;o__Methanococcales;f__Methanocaldococcaceae;g__Methanocaldococcus;s__Methanocaldococcus vulcanius
217	JAADDS010000003.1_1	JAADDS010000003	Methanococci	McrA	JAADDS010000003.1_1@Methanococci	d__Archaea;p__Methanobacteriota_A;c__Methanococci;o__Methanococcales;f__Methanocaldococcaceae;g__Methanocaldococcus;s__Methanocaldococcus sp013153845
218	NZ_CP009149.1_514	NZ_CP009149	Methanococci	McrA	NZ_CP009149.1_514@Methanococci	d__Archaea;p__Methanobacteriota_A;c__Methanococci;o__Methanococcales;f__Methanocaldococcaceae;g__Methanocaldococcus;s__Methanocaldococcus bathoardescens
219	NC_000909.1_86	NC_000909	Methanococci	McrA	NC_000909.1_86@Methanococci	d__Archaea;p__Methanobacteriota_A;c__Methanococci;o__Methanococcales;f__Methanocaldococcaceae;g__Methanocaldococcus;s__Methanocaldococcus jannaschii
220	NC_013887.1_432	NC_013887	Methanococci	McrA	NC_013887.1_432@Methanococci	d__Archaea;p__Methanobacteriota_A;c__Methanococci;o__Methanococcales;f__Methanocaldococcaceae;g__Methanocaldococcus;s__Methanocaldococcus sp000025525
221	NC_014658.1_739	NC_014658	Methanobacteria	McrA	NC_014658.1_739@Methanobacteria	d__Archaea;p__Methanobacteriota;c__Methanobacteria;o__Methanobacteriales;f__Methanothermaceae;g__Methanothermus;s__Methanothermus fervidus
222	LT608329.1_1493	LT608329	Methanobacteria	McrA	LT608329.1_1493@Methanobacteria	d__Archaea;p__Methanobacteriota;c__Methanobacteria;o__Methanobacteriales;f__Methanothermobacteraceae;g__Methanothermobacter;s__Methanothermobacter wolfeii
223	NC_014408.1_1473	NC_014408	Methanobacteria	McrA	NC_014408.1_1473@Methanobacteria	d__Archaea;p__Methanobacteriota;c__Methanobacteria;o__Methanobacteriales;f__Methanothermobacteraceae;g__Methanothermobacter;s__Methanothermobacter marburgensis
224	NZ_QKOF01000006.1_249	NZ_QKOF01000006	Methanobacteria	McrA	NZ_QKOF01000006.1_249@Methanobacteria	d__Archaea;p__Methanobacteriota;c__Methanobacteria;o__Methanobacteriales;f__Methanothermobacteraceae;g__Methanothermobacter;s__Methanothermobacter thermautotrophicus_A
225	NZ_AP011952.1_1037	NZ_AP011952	Methanobacteria	McrA	NZ_AP011952.1_1037@Methanobacteria	d__Archaea;p__Methanobacteriota;c__Methanobacteria;o__Methanobacteriales;f__Methanothermobacteraceae;g__Methanothermobacter;s__Methanothermobacter sp000828575
226	NC_000916.1_1104	NC_000916	Methanobacteria	McrA	NC_000916.1_1104@Methanobacteria	d__Archaea;p__Methanobacteriota;c__Methanobacteria;o__Methanobacteriales;f__Methanothermobacteraceae;g__Methanothermobacter;s__Methanothermobacter thermautotrophicus
227	PGYO01000023.1_4	PGYO01000023	Methanobacteria	McrA	PGYO01000023.1_4@Methanobacteria	d__Archaea;p__Methanobacteriota;c__Methanobacteria;o__Methanobacteriales;f__Methanobacteriaceae;g__UBA349;s__UBA349 sp002839705
228	CACXNW010000005.1_48	CACXNW010000005	Methanobacteria	McrA	CACXNW010000005.1_48@Methanobacteria	d__Archaea;p__Methanobacteriota;c__Methanobacteria;o__Methanobacteriales;f__Methanobacteriaceae;g__Methanobrevibacter;s__Methanobrevibacter sp902769175
229	NZ_FOTL01000003.1_44	NZ_FOTL01000003	Methanobacteria	McrA	NZ_FOTL01000003.1_44@Methanobacteria	d__Archaea;p__Methanobacteriota;c__Methanobacteria;o__Methanobacteriales;f__Methanobacteriaceae;g__Methanobrevibacter;s__Methanobrevibacter olleyae
230	SUTG01000042.1_2	SUTG01000042	Methanobacteria	McrA	SUTG01000042.1_2@Methanobacteria	d__Archaea;p__Methanobacteriota;c__Methanobacteria;o__Methanobacteriales;f__Methanobacteriaceae;g__Methanobrevibacter;s__Methanobrevibacter olleyae_A
231	NC_009515.1_896	NC_009515	Methanobacteria	McrA	NC_009515.1_896@Methanobacteria	d__Archaea;p__Methanobacteriota;c__Methanobacteria;o__Methanobacteriales;f__Methanobacteriaceae;g__Methanobrevibacter_A;s__Methanobrevibacter_A smithii
232	NZ_LWMU01000061.1_4	NZ_LWMU01000061	Methanobacteria	McrA	NZ_LWMU01000061.1_4@Methanobacteria	d__Archaea;p__Methanobacteriota;c__Methanobacteria;o__Methanobacteriales;f__Methanobacteriaceae;g__Methanobrevibacter_A;s__Methanobrevibacter_A oralis
233	CACZPT010000040.1_5	CACZPT010000040	Methanobacteria	McrA	CACZPT010000040.1_5@Methanobacteria	d__Archaea;p__Methanobacteriota;c__Methanobacteria;o__Methanobacteriales;f__Methanobacteriaceae;g__Methanobrevibacter_A;s__Methanobrevibacter_A sp902783085
234	CADBMS010000195.1_5	CADBMS010000195	Methanobacteria	McrA	CADBMS010000195.1_5@Methanobacteria	d__Archaea;p__Methanobacteriota;c__Methanobacteria;o__Methanobacteriales;f__Methanobacteriaceae;g__CADBMS01;s__CADBMS01 sp902795935
235	NZ_RKRG01000002.1_261	NZ_RKRG01000002	Methanobacteria	McrA	NZ_RKRG01000002.1_261@Methanobacteria	d__Archaea;p__Methanobacteriota;c__Methanobacteria;o__Methanobacteriales;f__Methanobacteriaceae;g__Methanobrevibacter_A;s__Methanobrevibacter_A gottschalkii
236	CACXWH010000058.1_13	CACXWH010000058	Methanobacteria	McrA	CACXWH010000058.1_13@Methanobacteria	d__Archaea;p__Methanobacteriota;c__Methanobacteria;o__Methanobacteriales;f__Methanobacteriaceae;g__Methanobrevibacter_A;s__Methanobrevibacter_A sp900319535
237	NZ_FMXB01000003.1_72	NZ_FMXB01000003	Methanobacteria	McrA	NZ_FMXB01000003.1_72@Methanobacteria	d__Archaea;p__Methanobacteriota;c__Methanobacteria;o__Methanobacteriales;f__Methanobacteriaceae;g__Methanobrevibacter_A;s__Methanobrevibacter_A millerae
238	NZ_CP011266.1_1346	NZ_CP011266	Methanobacteria	McrA	NZ_CP011266.1_1346@Methanobacteria	d__Archaea;p__Methanobacteriota;c__Methanobacteria;o__Methanobacteriales;f__Methanobacteriaceae;g__Methanobrevibacter_A;s__Methanobrevibacter_A millerae_A
239	JAFUIW010000058.1_17	JAFUIW010000058	Methanobacteria	McrA	JAFUIW010000058.1_17@Methanobacteria	d__Archaea;p__Methanobacteriota;c__Methanobacteria;o__Methanobacteriales;f__Methanobacteriaceae;g__Methanobrevibacter_A;s__Methanobrevibacter_A sp017473945
240	CAJOMK010000066.1_5	CAJOMK010000066	Methanobacteria	McrA	CAJOMK010000066.1_5@Methanobacteria	d__Archaea;p__Methanobacteriota;c__Methanobacteria;o__Methanobacteriales;f__Methanobacteriaceae;g__Methanobrevibacter;s__Methanobrevibacter sp905235495
241	JAFQSO010000010.1_2	JAFQSO010000010	Methanobacteria	McrA	JAFQSO010000010.1_2@Methanobacteria	d__Archaea;p__Methanobacteriota;c__Methanobacteria;o__Methanobacteriales;f__Methanobacteriaceae;g__Methanobrevibacter_A;s__Methanobrevibacter_A sp017409525
242	CACYVR010000086.1_1	CACYVR010000086	Methanobacteria	McrA	CACYVR010000086.1_1@Methanobacteria	d__Archaea;p__Methanobacteriota;c__Methanobacteria;o__Methanobacteriales;f__Methanobacteriaceae;g__Methanobrevibacter_A;s__Methanobrevibacter_A sp902777885
243	SUTK01000046.1_8	SUTK01000046	Methanobacteria	McrA	SUTK01000046.1_8@Methanobacteria	d__Archaea;p__Methanobacteriota;c__Methanobacteria;o__Methanobacteriales;f__Methanobacteriaceae;g__Methanobrevibacter_A;s__Methanobrevibacter_A thaueri_A
244	OMWD01000002.1_14	OMWD01000002	Methanobacteria	McrA	OMWD01000002.1_14@Methanobacteria	d__Archaea;p__Methanobacteriota;c__Methanobacteria;o__Methanobacteriales;f__Methanobacteriaceae;g__Methanobrevibacter_A;s__Methanobrevibacter_A sp900314695
245	CACWVY010000048.1_16	CACWVY010000048	Methanobacteria	McrA	CACWVY010000048.1_16@Methanobacteria	d__Archaea;p__Methanobacteriota;c__Methanobacteria;o__Methanobacteriales;f__Methanobacteriaceae;g__Methanobrevibacter_A;s__Methanobrevibacter_A sp902764455
246	NZ_LMVM01000001.1_103	NZ_LMVM01000001	Methanobacteria	McrA	NZ_LMVM01000001.1_103@Methanobacteria	d__Archaea;p__Methanobacteriota;c__Methanobacteria;o__Methanobacteriales;f__Methanobacteriaceae;g__Methanobacterium_D;s__Methanobacterium_D bryantii
247	NZ_KN050693.1_335	NZ_KN050693	Methanobacteria	McrA	NZ_KN050693.1_335@Methanobacteria	d__Archaea;p__Methanobacteriota;c__Methanobacteria;o__Methanobacteriales;f__Methanobacteriaceae;g__Methanobacterium_D;s__Methanobacterium_D veterum
248	NC_015216.1_2272	NC_015216	Methanobacteria	McrA	NC_015216.1_2272@Methanobacteria	d__Archaea;p__Methanobacteriota;c__Methanobacteria;o__Methanobacteriales;f__Methanobacteriaceae;g__Methanobacterium_B;s__Methanobacterium_B lacus
249	WASR01000036.1_1	WASR01000036	Methanobacteria	McrA	WASR01000036.1_1@Methanobacteria	d__Archaea;p__Methanobacteriota;c__Methanobacteria;o__Methanobacteriales;f__Methanobacteriaceae;g__Methanobacterium_B;s__Methanobacterium_B sp009712615
250	JACRPY010000004.1_172	JACRPY010000004	Methanobacteria	McrA	JACRPY010000004.1_172@Methanobacteria	d__Archaea;p__Methanobacteriota;c__Methanobacteria;o__Methanobacteriales;f__Methanobacteriaceae;g__Methanobacterium_D;s__Methanobacterium_D sp016222945
251	DADN01000201.1_19	DADN01000201	Methanobacteria	McrA	DADN01000201.1_19@Methanobacteria	d__Archaea;p__Methanobacteriota;c__Methanobacteria;o__Methanobacteriales;f__Methanobacteriaceae;g__Methanobacterium_D;s__Methanobacterium_D sp002509665
252	CP022705.1_230	CP022705	Methanobacteria	McrA	CP022705.1_230@Methanobacteria	d__Archaea;p__Methanobacteriota;c__Methanobacteria;o__Methanobacteriales;f__Methanobacteriaceae;g__UBA117;s__UBA117 sp002494785
253	NZ_CP058560.1_155	NZ_CP058560	Methanobacteria	McrA	NZ_CP058560.1_155@Methanobacteria	d__Archaea;p__Methanobacteriota;c__Methanobacteria;o__Methanobacteriales;f__Methanobacteriaceae;g__UBA588;s__UBA588 sp002509085
254	JAHRFX010000034.1_6	JAHRFX010000034	Methanobacteria	McrA	JAHRFX010000034.1_6@Methanobacteria	d__Archaea;p__Methanobacteriota;c__Methanobacteria;o__Methanobacteriales;f__Methanobacteriaceae;g__UBA588;s__UBA588 sp019084405
255	DAHH01000002.1_19	DAHH01000002	Methanobacteria	McrA	DAHH01000002.1_19@Methanobacteria	d__Archaea;p__Methanobacteriota;c__Methanobacteria;o__Methanobacteriales;f__Methanobacteriaceae;g__Methanobacterium_C;s__Methanobacterium_C sp002498385
256	NZ_JRWK01000005.1_21	NZ_JRWK01000005	Methanobacteria	McrA	NZ_JRWK01000005.1_21@Methanobacteria	d__Archaea;p__Methanobacteriota;c__Methanobacteria;o__Methanobacteriales;f__Methanobacteriaceae;g__Methanosphaera;s__Methanosphaera sp001729965
257	NC_007681.1_312	NC_007681	Methanobacteria	McrA	NC_007681.1_312@Methanobacteria	d__Archaea;p__Methanobacteriota;c__Methanobacteria;o__Methanobacteriales;f__Methanobacteriaceae;g__Methanosphaera;s__Methanosphaera stadtmanae
258	MVJJ01000087.1_7	MVJJ01000087	Methanobacteria	McrA	MVJJ01000087.1_7@Methanobacteria	d__Archaea;p__Methanobacteriota;c__Methanobacteria;o__Methanobacteriales;f__Methanobacteriaceae;g__Methanosphaera;s__Methanosphaera sp003266145
259	NZ_CP014213.1_1124	NZ_CP014213	Methanobacteria	McrA	NZ_CP014213.1_1124@Methanobacteria	d__Archaea;p__Methanobacteriota;c__Methanobacteria;o__Methanobacteriales;f__Methanobacteriaceae;g__Methanosphaera;s__Methanosphaera sp003268005
260	SUTP01000003.1_45	SUTP01000003	Methanobacteria	McrA	SUTP01000003.1_45@Methanobacteria	d__Archaea;p__Methanobacteriota;c__Methanobacteria;o__Methanobacteriales;f__Methanobacteriaceae;g__Methanosphaera;s__Methanosphaera stadtmanae_B
261	SUTR01000029.1_24	SUTR01000029	Methanobacteria	McrA	SUTR01000029.1_24@Methanobacteria	d__Archaea;p__Methanobacteriota;c__Methanobacteria;o__Methanobacteriales;f__Methanobacteriaceae;g__Methanosphaera;s__Methanosphaera stadtmanae_A
262	JAFRKG010000149.1_17	JAFRKG010000149	Methanobacteria	McrA	JAFRKG010000149.1_17@Methanobacteria	d__Archaea;p__Methanobacteriota;c__Methanobacteria;o__Methanobacteriales;f__Methanobacteriaceae;g__Methanosphaera;s__Methanosphaera sp017431845
263	JAFRMD010000055.1_29	JAFRMD010000055	Methanobacteria	McrA	JAFRMD010000055.1_29@Methanobacteria	d__Archaea;p__Methanobacteriota;c__Methanobacteria;o__Methanobacteriales;f__Methanobacteriaceae;g__Methanosphaera;s__Methanosphaera sp017430835
264	JAEELZ010000002.1_1	JAEELZ010000002	Methanobacteria	McrA	JAEELZ010000002.1_1@Methanobacteria	d__Archaea;p__Methanobacteriota;c__Methanobacteria;o__Methanobacteriales;f__Methanobacteriaceae;g__Methanosphaera;s__Methanosphaera sp016282985
265	SUTQ01000013.1_40	SUTQ01000013	Methanobacteria	McrA	SUTQ01000013.1_40@Methanobacteria	d__Archaea;p__Methanobacteriota;c__Methanobacteria;o__Methanobacteriales;f__Methanobacteriaceae;g__Methanosphaera;s__Methanosphaera stadtmanae_C
266	DUHK01000065.1_2	DUHK01000065	Methanobacteria	McrA	DUHK01000065.1_2@Methanobacteria	d__Archaea;p__Methanobacteriota;c__Methanobacteria;o__Methanobacteriales;f__Methanobacteriaceae;g__Methanosphaera;s__Methanosphaera sp11921u
267	DAGC01000011.1_43	DAGC01000011	Methanobacteria	McrA	DAGC01000011.1_43@Methanobacteria	d__Archaea;p__Methanobacteriota;c__Methanobacteria;o__Methanobacteriales;f__Methanobacteriaceae;g__Methanobacterium_A;s__Methanobacterium_A sp002495625
268	MVQY01000169.1_13	MVQY01000169	Methanobacteria	McrA	MVQY01000169.1_13@Methanobacteria	d__Archaea;p__Methanobacteriota;c__Methanobacteria;o__Methanobacteriales;f__Methanobacteriaceae;g__Methanobacterium_A;s__Methanobacterium_A sp002067325
269	JACBOA010000004.1_89	JACBOA010000004	Methanobacteria	McrA	JACBOA010000004.1_89@Methanobacteria	d__Archaea;p__Methanobacteriota;c__Methanobacteria;o__Methanobacteriales;f__Methanobacteriaceae;g__Methanobacterium;s__Methanobacterium sp013403005
270	DUPR01000011.1_14	DUPR01000011	Methanobacteria	McrA	DUPR01000011.1_14@Methanobacteria	d__Archaea;p__Methanobacteriota;c__Methanobacteria;o__Methanobacteriales;f__Methanobacteriaceae;g__Methanobacterium;s__Methanobacterium sp012838205
271	DALO01000015.1_33	DALO01000015	Methanobacteria	McrA	DALO01000015.1_33@Methanobacteria	d__Archaea;p__Methanobacteriota;c__Methanobacteria;o__Methanobacteriales;f__Methanobacteriaceae;g__Methanobacterium;s__Methanobacterium sp002496805
272	JACRGA010000016.1_141	JACRGA010000016	Methanobacteria	McrA	JACRGA010000016.1_141@Methanobacteria	d__Archaea;p__Methanobacteriota;c__Methanobacteria;o__Methanobacteriales;f__Methanobacteriaceae;g__Methanobacterium;s__Methanobacterium sp016217785
273	AMGN01000010.1_28	AMGN01000010	Methanobacteria	McrA	AMGN01000010.1_28@Methanobacteria	d__Archaea;p__Methanobacteriota;c__Methanobacteria;o__Methanobacteriales;f__Methanobacteriaceae;g__Methanobacterium;s__Methanobacterium sp000309865
274	NZ_CP017768.1_1662	NZ_CP017768	Methanobacteria	McrA	NZ_CP017768.1_1662@Methanobacteria	d__Archaea;p__Methanobacteriota;c__Methanobacteria;o__Methanobacteriales;f__Methanobacteriaceae;g__Methanobacterium;s__Methanobacterium subterraneum
275	MVPY01000081.1_21	MVPY01000081	Methanobacteria	McrA	MVPY01000081.1_21@Methanobacteria	d__Archaea;p__Methanobacteriota;c__Methanobacteria;o__Methanobacteriales;f__Methanobacteriaceae;g__Methanobacterium;s__Methanobacterium sp002067065
276	NZ_JAGGKL010000009.1_29	NZ_JAGGKL010000009	Methanobacteria	McrA	NZ_JAGGKL010000009.1_29@Methanobacteria	d__Archaea;p__Methanobacteriota;c__Methanobacteria;o__Methanobacteriales;f__Methanobacteriaceae;g__Methanobacterium;s__Methanobacterium petrolearium
277	NZ_AMPO01000001.1_74	NZ_AMPO01000001	Methanobacteria	McrA	NZ_AMPO01000001.1_74@Methanobacteria	d__Archaea;p__Methanobacteriota;c__Methanobacteria;o__Methanobacteriales;f__Methanobacteriaceae;g__Methanobacterium;s__Methanobacterium formicicum_A
278	HG425166.1_1784	HG425166	Methanobacteria	McrA	HG425166.1_1784@Methanobacteria	d__Archaea;p__Methanobacteriota;c__Methanobacteria;o__Methanobacteriales;f__Methanobacteriaceae;g__Methanobacterium;s__Methanobacterium sp000499765
279	CP022706.1_1694	CP022706	Methanobacteria	McrA	CP022706.1_1694@Methanobacteria	d__Archaea;p__Methanobacteriota;c__Methanobacteria;o__Methanobacteriales;f__Methanobacteriaceae;g__Methanobacterium;s__Methanobacterium sp003491305
280	BBES01000001.1_98	BBES01000001	Methanobacteria	McrA	BBES01000001.1_98@Methanobacteria	d__Archaea;p__Methanobacteriota;c__Methanobacteria;o__Methanobacteriales;f__Methanobacteriaceae;g__Methanobacterium;s__Methanobacterium formicicum
281	NC_014658.1_789	NC_014658	Methanobacteria	McrA	NC_014658.1_789@Methanobacteria	d__Archaea;p__Methanobacteriota;c__Methanobacteria;o__Methanobacteriales;f__Methanothermaceae;g__Methanothermus;s__Methanothermus fervidus
282	AP017647.1_1159	AP017647	Methanobacteria	McrA	AP017647.1_1159@Methanobacteria	d__Archaea;p__Methanobacteriota;c__Methanobacteria;o__Methanobacteriales;f__Methanothermobacteraceae_A;g__Methanothermobacter_A;s__Methanothermobacter_A sp003584625
283	NZ_QLOE01000002.1_78	NZ_QLOE01000002	Methanobacteria	McrA	NZ_QLOE01000002.1_78@Methanobacteria	d__Archaea;p__Methanobacteriota;c__Methanobacteria;o__Methanobacteriales;f__Methanothermobacteraceae_A;g__Methanothermobacter_A;s__Methanothermobacter_A tenebrarum
284	DULW01000023.1_91	DULW01000023	Methanobacteria	McrA	DULW01000023.1_91@Methanobacteria	d__Archaea;p__Methanobacteriota;c__Methanobacteria;o__Methanobacteriales;f__Methanothermobacteraceae_A;g__Methanothermobacter_A;s__Methanothermobacter_A sp012840175
285	LGEU01000033.1_17	LGEU01000033	Methanobacteria	McrA	LGEU01000033.1_17@Methanobacteria	d__Archaea;p__Methanobacteriota;c__Methanobacteria;o__Methanobacteriales;f__Methanothermobacteraceae_A;g__Methanothermobacter_A;s__Methanothermobacter_A sp001507955
286	NC_000916.1_1140	NC_000916	Methanobacteria	McrA	NC_000916.1_1140@Methanobacteria	d__Archaea;p__Methanobacteriota;c__Methanobacteria;o__Methanobacteriales;f__Methanothermobacteraceae;g__Methanothermobacter;s__Methanothermobacter thermautotrophicus
287	LT608329.1_1528	LT608329	Methanobacteria	McrA	LT608329.1_1528@Methanobacteria	d__Archaea;p__Methanobacteriota;c__Methanobacteria;o__Methanobacteriales;f__Methanothermobacteraceae;g__Methanothermobacter;s__Methanothermobacter wolfeii
288	NC_014408.1_1508	NC_014408	Methanobacteria	McrA	NC_014408.1_1508@Methanobacteria	d__Archaea;p__Methanobacteriota;c__Methanobacteria;o__Methanobacteriales;f__Methanothermobacteraceae;g__Methanothermobacter;s__Methanothermobacter marburgensis
289	NZ_QKOF01000006.1_213	NZ_QKOF01000006	Methanobacteria	McrA	NZ_QKOF01000006.1_213@Methanobacteria	d__Archaea;p__Methanobacteriota;c__Methanobacteria;o__Methanobacteriales;f__Methanothermobacteraceae;g__Methanothermobacter;s__Methanothermobacter thermautotrophicus_A
290	NZ_AP011952.1_1072	NZ_AP011952	Methanobacteria	McrA	NZ_AP011952.1_1072@Methanobacteria	d__Archaea;p__Methanobacteriota;c__Methanobacteria;o__Methanobacteriales;f__Methanothermobacteraceae;g__Methanothermobacter;s__Methanothermobacter sp000828575
291	PWMT01000017.1_23	PWMT01000017	Methanobacteria	McrA	PWMT01000017.1_23@Methanobacteria	d__Archaea;p__Methanobacteriota;c__Methanobacteria;o__Methanobacteriales;f__Methanobacteriaceae;g__UBA588;s__UBA588 sp003558085
292	NZ_CP058560.1_984	NZ_CP058560	Methanobacteria	McrA	NZ_CP058560.1_984@Methanobacteria	d__Archaea;p__Methanobacteriota;c__Methanobacteria;o__Methanobacteriales;f__Methanobacteriaceae;g__UBA588;s__UBA588 sp002509085
293	JAHRFX010000089.1_161	JAHRFX010000089	Methanobacteria	McrA	JAHRFX010000089.1_161@Methanobacteria	d__Archaea;p__Methanobacteriota;c__Methanobacteria;o__Methanobacteriales;f__Methanobacteriaceae;g__UBA588;s__UBA588 sp019084405
294	JACRPY010000002.1_541	JACRPY010000002	Methanobacteria	McrA	JACRPY010000002.1_541@Methanobacteria	d__Archaea;p__Methanobacteriota;c__Methanobacteria;o__Methanobacteriales;f__Methanobacteriaceae;g__Methanobacterium_D;s__Methanobacterium_D sp016222945
295	DAVZ01000032.1_26	DAVZ01000032	Methanobacteria	McrA	DAVZ01000032.1_26@Methanobacteria	d__Archaea;p__Methanobacteriota;c__Methanobacteria;o__Methanobacteriales;f__Methanobacteriaceae;g__Methanobacterium_D;s__Methanobacterium_D sp002505765
296	DACV01000009.1_222	DACV01000009	Methanobacteria	McrA	DACV01000009.1_222@Methanobacteria	d__Archaea;p__Methanobacteriota;c__Methanobacteria;o__Methanobacteriales;f__Methanobacteriaceae;g__Methanobacterium_D;s__Methanobacterium_D sp002494885
297	VGTM01000022.1_17	VGTM01000022	Methanobacteria	McrA	VGTM01000022.1_17@Methanobacteria	d__Archaea;p__Methanobacteriota;c__Methanobacteria;o__Methanobacteriales;f__Methanobacteriaceae;g__VGTM01;s__VGTM01 sp016874685
298	JADGNH010000022.1_17	JADGNH010000022	Methanobacteria	McrA	JADGNH010000022.1_17@Methanobacteria	d__Archaea;p__Methanobacteriota;c__Methanobacteria;o__Methanobacteriales;f__Methanobacteriaceae;g__Methanobacterium_A;s__Methanobacterium_A sp017883605
299	JACWMK010000002.1_125	JACWMK010000002	Methanobacteria	McrA	JACWMK010000002.1_125@Methanobacteria	d__Archaea;p__Methanobacteriota;c__Methanobacteria;o__Methanobacteriales;f__Methanobacteriaceae;g__Methanobacterium_A;s__Methanobacterium_A sp015661405
300	PMWA01000101.1_15	PMWA01000101	Methanobacteria	McrA	PMWA01000101.1_15@Methanobacteria	d__Archaea;p__Methanobacteriota;c__Methanobacteria;o__Methanobacteriales;f__Methanobacteriaceae;g__Methanobacterium_A;s__Methanobacterium_A sp003166335
301	DAQK01000047.1_5	DAQK01000047	Methanobacteria	McrA	DAQK01000047.1_5@Methanobacteria	d__Archaea;p__Methanobacteriota;c__Methanobacteria;o__Methanobacteriales;f__Methanobacteriaceae;g__Methanobacterium_A;s__Methanobacterium_A sp002502855
302	MVQY01000163.1_18	MVQY01000163	Methanobacteria	McrA	MVQY01000163.1_18@Methanobacteria	d__Archaea;p__Methanobacteriota;c__Methanobacteria;o__Methanobacteriales;f__Methanobacteriaceae;g__Methanobacterium_A;s__Methanobacterium_A sp002067325
303	WOYJ01000003.1_19	WOYJ01000003	Methanobacteria	McrA	WOYJ01000003.1_19@Methanobacteria	d__Archaea;p__Methanobacteriota;c__Methanobacteria;o__Methanobacteriales;f__Methanobacteriaceae;g__Methanobacterium_A;s__Methanobacterium_A sp011620845
304	DAGC01000013.1_158	DAGC01000013	Methanobacteria	McrA	DAGC01000013.1_158@Methanobacteria	d__Archaea;p__Methanobacteriota;c__Methanobacteria;o__Methanobacteriales;f__Methanobacteriaceae;g__Methanobacterium_A;s__Methanobacterium_A sp002495625
305	DACB01000008.1_20	DACB01000008	Methanobacteria	McrA	DACB01000008.1_20@Methanobacteria	d__Archaea;p__Methanobacteriota;c__Methanobacteria;o__Methanobacteriales;f__Methanobacteriaceae;g__Methanobacterium_A;s__Methanobacterium_A sp002494495
306	NZ_CP017768.1_1492	NZ_CP017768	Methanobacteria	McrA	NZ_CP017768.1_1492@Methanobacteria	d__Archaea;p__Methanobacteriota;c__Methanobacteria;o__Methanobacteriales;f__Methanobacteriaceae;g__Methanobacterium;s__Methanobacterium subterraneum
307	JACBOA010000002.1_26	JACBOA010000002	Methanobacteria	McrA	JACBOA010000002.1_26@Methanobacteria	d__Archaea;p__Methanobacteriota;c__Methanobacteria;o__Methanobacteriales;f__Methanobacteriaceae;g__Methanobacterium;s__Methanobacterium sp013403005
308	NZ_JAGGKL010000005.1_19	NZ_JAGGKL010000005	Methanobacteria	McrA	NZ_JAGGKL010000005.1_19@Methanobacteria	d__Archaea;p__Methanobacteriota;c__Methanobacteria;o__Methanobacteriales;f__Methanobacteriaceae;g__Methanobacterium;s__Methanobacterium petrolearium
309	DUPR01000005.1_26	DUPR01000005	Methanobacteria	McrA	DUPR01000005.1_26@Methanobacteria	d__Archaea;p__Methanobacteriota;c__Methanobacteria;o__Methanobacteriales;f__Methanobacteriaceae;g__Methanobacterium;s__Methanobacterium sp012838205
310	DALO01000019.1_23	DALO01000019	Methanobacteria	McrA	DALO01000019.1_23@Methanobacteria	d__Archaea;p__Methanobacteriota;c__Methanobacteria;o__Methanobacteriales;f__Methanobacteriaceae;g__Methanobacterium;s__Methanobacterium sp002496805
311	BBES01000007.1_36	BBES01000007	Methanobacteria	McrA	BBES01000007.1_36@Methanobacteria	d__Archaea;p__Methanobacteriota;c__Methanobacteria;o__Methanobacteriales;f__Methanobacteriaceae;g__Methanobacterium;s__Methanobacterium formicicum
312	CP022706.1_1892	CP022706	Methanobacteria	McrA	CP022706.1_1892@Methanobacteria	d__Archaea;p__Methanobacteriota;c__Methanobacteria;o__Methanobacteriales;f__Methanobacteriaceae;g__Methanobacterium;s__Methanobacterium sp003491305
313	HG425166.1_1653	HG425166	Methanobacteria	McrA	HG425166.1_1653@Methanobacteria	d__Archaea;p__Methanobacteriota;c__Methanobacteria;o__Methanobacteriales;f__Methanobacteriaceae;g__Methanobacterium;s__Methanobacterium sp000499765
314	NZ_AMPO01000008.1_105	NZ_AMPO01000008	Methanobacteria	McrA	NZ_AMPO01000008.1_105@Methanobacteria	d__Archaea;p__Methanobacteriota;c__Methanobacteria;o__Methanobacteriales;f__Methanobacteriaceae;g__Methanobacterium;s__Methanobacterium formicicum_A
315	JACRGA010000019.1_33	JACRGA010000019	Methanobacteria	McrA	JACRGA010000019.1_33@Methanobacteria	d__Archaea;p__Methanobacteriota;c__Methanobacteria;o__Methanobacteriales;f__Methanobacteriaceae;g__Methanobacterium;s__Methanobacterium sp016217785
316	AMGN01000020.1_5	AMGN01000020	Methanobacteria	McrA	AMGN01000020.1_5@Methanobacteria	d__Archaea;p__Methanobacteriota;c__Methanobacteria;o__Methanobacteriales;f__Methanobacteriaceae;g__Methanobacterium;s__Methanobacterium sp000309865
317	CP022705.1_721	CP022705	Methanobacteria	McrA	CP022705.1_721@Methanobacteria	d__Archaea;p__Methanobacteriota;c__Methanobacteria;o__Methanobacteriales;f__Methanobacteriaceae;g__UBA117;s__UBA117 sp002494785
318	NZ_LMVM01000041.1_32	NZ_LMVM01000041	Methanobacteria	McrA	NZ_LMVM01000041.1_32@Methanobacteria	d__Archaea;p__Methanobacteriota;c__Methanobacteria;o__Methanobacteriales;f__Methanobacteriaceae;g__Methanobacterium_D;s__Methanobacterium_D bryantii
319	NZ_JQJK01000015.1_145	NZ_JQJK01000015	Methanobacteria	McrA	NZ_JQJK01000015.1_145@Methanobacteria	d__Archaea;p__Methanobacteriota;c__Methanobacteria;o__Methanobacteriales;f__Methanobacteriaceae;g__Methanobacterium_D;s__Methanobacterium_D veterum
320	NZ_JQLY01000001.1_2221	NZ_JQLY01000001	Methanobacteria	McrA	NZ_JQLY01000001.1_2221@Methanobacteria	d__Archaea;p__Methanobacteriota;c__Methanobacteria;o__Methanobacteriales;f__Methanobacteriaceae;g__Methanobacterium_B;s__Methanobacterium_B sp000744455
321	PLXT01000055.1_10	PLXT01000055	Methanobacteria	McrA	PLXT01000055.1_10@Methanobacteria	d__Archaea;p__Methanobacteriota;c__Methanobacteria;o__Methanobacteriales;f__Methanobacteriaceae;g__Methanobacterium_B;s__Methanobacterium_B sp003151535
322	NC_015216.1_352	NC_015216	Methanobacteria	McrA	NC_015216.1_352@Methanobacteria	d__Archaea;p__Methanobacteriota;c__Methanobacteria;o__Methanobacteriales;f__Methanobacteriaceae;g__Methanobacterium_B;s__Methanobacterium_B lacus
323	WASR01000250.1_9	WASR01000250	Methanobacteria	McrA	WASR01000250.1_9@Methanobacteria	d__Archaea;p__Methanobacteriota;c__Methanobacteria;o__Methanobacteriales;f__Methanobacteriaceae;g__Methanobacterium_B;s__Methanobacterium_B sp009712615
324	NZ_LT607756.1_1944	NZ_LT607756	Methanobacteria	McrA	NZ_LT607756.1_1944@Methanobacteria	d__Archaea;p__Methanobacteriota;c__Methanobacteria;o__Methanobacteriales;f__Methanobacteriaceae;g__Methanobacterium_C;s__Methanobacterium_C congolense
325	NZ_JAGGLN010000004.1_140	NZ_JAGGLN010000004	Methanobacteria	McrA	NZ_JAGGLN010000004.1_140@Methanobacteria	d__Archaea;p__Methanobacteriota;c__Methanobacteria;o__Methanobacteriales;f__Methanobacteriaceae;g__Methanobacterium_C;s__Methanobacterium_C aggregans
326	NC_015574.1_2061	NC_015574	Methanobacteria	McrA	NC_015574.1_2061@Methanobacteria	d__Archaea;p__Methanobacteriota;c__Methanobacteria;o__Methanobacteriales;f__Methanobacteriaceae;g__Methanobacterium_C;s__Methanobacterium_C paludis
327	DAHH01000019.1_98	DAHH01000019	Methanobacteria	McrA	DAHH01000019.1_98@Methanobacteria	d__Archaea;p__Methanobacteriota;c__Methanobacteria;o__Methanobacteriales;f__Methanobacteriaceae;g__Methanobacterium_C;s__Methanobacterium_C sp002498385
328	PGYO01000008.1_88	PGYO01000008	Methanobacteria	McrA	PGYO01000008.1_88@Methanobacteria	d__Archaea;p__Methanobacteriota;c__Methanobacteria;o__Methanobacteriales;f__Methanobacteriaceae;g__UBA349;s__UBA349 sp002839705
329	DATN01000007.1_111	DATN01000007	Methanobacteria	McrA	DATN01000007.1_111@Methanobacteria	d__Archaea;p__Methanobacteriota;c__Methanobacteria;o__Methanobacteriales;f__Methanobacteriaceae;g__UBA587;s__UBA587 sp002504725
330	NZ_LWMW01000054.1_11	NZ_LWMW01000054	Methanobacteria	McrA	NZ_LWMW01000054.1_11@Methanobacteria	d__Archaea;p__Methanobacteriota;c__Methanobacteria;o__Methanobacteriales;f__Methanobacteriaceae;g__Methanobrevibacter_C;s__Methanobrevibacter_C cuticularis
331	NZ_LWMV01000094.1_19	NZ_LWMV01000094	Methanobacteria	McrA	NZ_LWMV01000094.1_19@Methanobacteria	d__Archaea;p__Methanobacteriota;c__Methanobacteria;o__Methanobacteriales;f__Methanobacteriaceae;g__Methanobrevibacter_D;s__Methanobrevibacter_D curvatus
332	NZ_LWMT01000244.1_21	NZ_LWMT01000244	Methanobacteria	McrA	NZ_LWMT01000244.1_21@Methanobacteria	d__Archaea;p__Methanobacteriota;c__Methanobacteria;o__Methanobacteriales;f__Methanobacteriaceae;g__Methanobrevibacter_D;s__Methanobrevibacter_D filiformis
333	WRMT01000025.1_13	WRMT01000025	Methanobacteria	McrA	WRMT01000025.1_13@Methanobacteria	d__Archaea;p__Methanobacteriota;c__Methanobacteria;o__Methanobacteriales;f__Methanobacteriaceae;g__Methanobrevibacter_C;s__Methanobrevibacter_C sp009777005
334	WRNS01000090.1_1	WRNS01000090	Methanobacteria	McrA	WRNS01000090.1_1@Methanobacteria	d__Archaea;p__Methanobacteriota;c__Methanobacteria;o__Methanobacteriales;f__Methanobacteriaceae;g__Methanobrevibacter_C;s__Methanobrevibacter_C sp009776495
335	NIZT01000070.1_173	NIZT01000070	Methanobacteria	McrA	NIZT01000070.1_173@Methanobacteria	d__Archaea;p__Methanobacteriota;c__Methanobacteria;o__Methanobacteriales;f__Methanobacteriaceae;g__Methanobrevibacter_C;s__Methanobrevibacter_C sp003315655
336	NZ_JXMW01000002.1_43	NZ_JXMW01000002	Methanobacteria	McrA	NZ_JXMW01000002.1_43@Methanobacteria	d__Archaea;p__Methanobacteriota;c__Methanobacteria;o__Methanobacteriales;f__Methanobacteriaceae;g__Methanobrevibacter_C;s__Methanobrevibacter_C arboriphilus
337	NZ_HG794426.1_954	NZ_HG794426	Methanobacteria	McrA	NZ_HG794426.1_954@Methanobacteria	d__Archaea;p__Methanobacteriota;c__Methanobacteria;o__Methanobacteriales;f__Methanobacteriaceae;g__Methanobrevibacter_C;s__Methanobrevibacter_C arboriphilus_A
338	CAJOKH010000002.1_19	CAJOKH010000002	Methanobacteria	McrA	CAJOKH010000002.1_19@Methanobacteria	d__Archaea;p__Methanobacteriota;c__Methanobacteria;o__Methanobacteriales;f__Methanobacteriaceae;g__Methanobrevibacter_B;s__Methanobrevibacter_B sp905235195
339	OMVX01000010.1_47	OMVX01000010	Methanobacteria	McrA	OMVX01000010.1_47@Methanobacteria	d__Archaea;p__Methanobacteriota;c__Methanobacteria;o__Methanobacteriales;f__Methanobacteriaceae;g__Methanobrevibacter_B;s__Methanobrevibacter_B sp900314605
340	NZ_BAGX02000020.1_75	NZ_BAGX02000020	Methanobacteria	McrA	NZ_BAGX02000020.1_75@Methanobacteria	d__Archaea;p__Methanobacteriota;c__Methanobacteria;o__Methanobacteriales;f__Methanobacteriaceae;g__Methanobrevibacter_B;s__Methanobrevibacter_B boviskoreani
341	NZ_MRCT01000032.1_9	NZ_MRCT01000032	Methanobacteria	McrA	NZ_MRCT01000032.1_9@Methanobacteria	d__Archaea;p__Methanobacteriota;c__Methanobacteria;o__Methanobacteriales;f__Methanobacteriaceae;g__Methanobrevibacter_B;s__Methanobrevibacter_B sp002208625
342	NZ_KK211377.1_84	NZ_KK211377	Methanobacteria	McrA	NZ_KK211377.1_84@Methanobacteria	d__Archaea;p__Methanobacteriota;c__Methanobacteria;o__Methanobacteriales;f__Methanobacteriaceae;g__Methanobrevibacter_B;s__Methanobrevibacter_B wolinii
343	DAGJ01000021.1_11	DAGJ01000021	Methanobacteria	McrA	DAGJ01000021.1_11@Methanobacteria	d__Archaea;p__Methanobacteriota;c__Methanobacteria;o__Methanobacteriales;f__Methanobacteriaceae;g__UBA412;s__UBA412 sp002495685
344	OMVY01000007.1_54	OMVY01000007	Methanobacteria	McrA	OMVY01000007.1_54@Methanobacteria	d__Archaea;p__Methanobacteriota;c__Methanobacteria;o__Methanobacteriales;f__Methanobacteriaceae;g__Methanobrevibacter;s__Methanobrevibacter sp900314635
345	SFKZ01000013.1_81	SFKZ01000013	Methanobacteria	McrA	SFKZ01000013.1_81@Methanobacteria	d__Archaea;p__Methanobacteriota;c__Methanobacteria;o__Methanobacteriales;f__Methanobacteriaceae;g__Methanobrevibacter;s__Methanobrevibacter ruminantium_A
346	NZ_FOTL01000001.1_56	NZ_FOTL01000001	Methanobacteria	McrA	NZ_FOTL01000001.1_56@Methanobacteria	d__Archaea;p__Methanobacteriota;c__Methanobacteria;o__Methanobacteriales;f__Methanobacteriaceae;g__Methanobrevibacter;s__Methanobrevibacter olleyae
347	NC_013790.1_1905	NC_013790	Methanobacteria	McrA	NC_013790.1_1905@Methanobacteria	d__Archaea;p__Methanobacteriota;c__Methanobacteria;o__Methanobacteriales;f__Methanobacteriaceae;g__Methanobrevibacter;s__Methanobrevibacter ruminantium
348	JAGCBE010000121.1_2	JAGCBE010000121	Methanobacteria	McrA	JAGCBE010000121.1_2@Methanobacteria	d__Archaea;p__Methanobacteriota;c__Methanobacteria;o__Methanobacteriales;f__Methanobacteriaceae;g__Methanobrevibacter;s__Methanobrevibacter sp017652345
349	CACZTX010000005.1_65	CACZTX010000005	Methanobacteria	McrA	CACZTX010000005.1_65@Methanobacteria	d__Archaea;p__Methanobacteriota;c__Methanobacteria;o__Methanobacteriales;f__Methanobacteriaceae;g__Methanobrevibacter;s__Methanobrevibacter sp902784195
350	CACYJH010000036.1_16	CACYJH010000036	Methanobacteria	McrA	CACYJH010000036.1_16@Methanobacteria	d__Archaea;p__Methanobacteriota;c__Methanobacteria;o__Methanobacteriales;f__Methanobacteriaceae;g__Methanobrevibacter;s__Methanobrevibacter sp902774685
351	JAFRCZ010000143.1_9	JAFRCZ010000143	Methanobacteria	McrA	JAFRCZ010000143.1_9@Methanobacteria	d__Archaea;p__Methanobacteriota;c__Methanobacteria;o__Methanobacteriales;f__Methanobacteriaceae;g__Methanobrevibacter;s__Methanobrevibacter sp017404125
352	JAFQQZ010000030.1_22	JAFQQZ010000030	Methanobacteria	McrA	JAFQQZ010000030.1_22@Methanobacteria	d__Archaea;p__Methanobacteriota;c__Methanobacteria;o__Methanobacteriales;f__Methanobacteriaceae;g__Methanobrevibacter;s__Methanobrevibacter sp017410345
353	JADLKP010000053.1_9	JADLKP010000053	Methanobacteria	McrA	JADLKP010000053.1_9@Methanobacteria	d__Archaea;p__Methanobacteriota;c__Methanobacteria;o__Methanobacteriales;f__Methanobacteriaceae;g__Methanobrevibacter;s__Methanobrevibacter sp016838945
354	JAFZMD010000012.1_9	JAFZMD010000012	Methanobacteria	McrA	JAFZMD010000012.1_9@Methanobacteria	d__Archaea;p__Methanobacteriota;c__Methanobacteria;o__Methanobacteriales;f__Methanobacteriaceae;g__Methanobrevibacter_A;s__Methanobrevibacter_A sp017553445
355	SUTG01000005.1_79	SUTG01000005	Methanobacteria	McrA	SUTG01000005.1_79@Methanobacteria	d__Archaea;p__Methanobacteriota;c__Methanobacteria;o__Methanobacteriales;f__Methanobacteriaceae;g__Methanobrevibacter;s__Methanobrevibacter olleyae_A
356	NZ_RKRG01000001.1_148	NZ_RKRG01000001	Methanobacteria	McrA	NZ_RKRG01000001.1_148@Methanobacteria	d__Archaea;p__Methanobacteriota;c__Methanobacteria;o__Methanobacteriales;f__Methanobacteriaceae;g__Methanobrevibacter_A;s__Methanobrevibacter_A gottschalkii
357	NZ_MZGU01000004.1_175	NZ_MZGU01000004	Methanobacteria	McrA	NZ_MZGU01000004.1_175@Methanobacteria	d__Archaea;p__Methanobacteriota;c__Methanobacteria;o__Methanobacteriales;f__Methanobacteriaceae;g__Methanobrevibacter_A;s__Methanobrevibacter_A woesei
358	NZ_LWMU01000114.1_56	NZ_LWMU01000114	Methanobacteria	McrA	NZ_LWMU01000114.1_56@Methanobacteria	d__Archaea;p__Methanobacteriota;c__Methanobacteria;o__Methanobacteriales;f__Methanobacteriaceae;g__Methanobrevibacter_A;s__Methanobrevibacter_A oralis
359	CAAFWR010000005.1_2	CAAFWR010000005	Methanobacteria	McrA	CAAFWR010000005.1_2@Methanobacteria	d__Archaea;p__Methanobacteriota;c__Methanobacteria;o__Methanobacteriales;f__Methanobacteriaceae;g__Methanobrevibacter_A;s__Methanobrevibacter_A sp900766745
360	NZ_NQLD01000008.1_2	NZ_NQLD01000008	Methanobacteria	McrA	NZ_NQLD01000008.1_2@Methanobacteria	d__Archaea;p__Methanobacteriota;c__Methanobacteria;o__Methanobacteriales;f__Methanobacteriaceae;g__Methanobrevibacter_A;s__Methanobrevibacter_A smithii_A
361	NC_009515.1_1011	NC_009515	Methanobacteria	McrA	NC_009515.1_1011@Methanobacteria	d__Archaea;p__Methanobacteriota;c__Methanobacteria;o__Methanobacteriales;f__Methanobacteriaceae;g__Methanobrevibacter_A;s__Methanobrevibacter_A smithii
362	NZ_CP011266.1_2020	NZ_CP011266	Methanobacteria	McrA	NZ_CP011266.1_2020@Methanobacteria	d__Archaea;p__Methanobacteriota;c__Methanobacteria;o__Methanobacteriales;f__Methanobacteriaceae;g__Methanobrevibacter_A;s__Methanobrevibacter_A millerae_A
363	CADAAJ010000014.1_32	CADAAJ010000014	Methanobacteria	McrA	CADAAJ010000014.1_32@Methanobacteria	d__Archaea;p__Methanobacteriota;c__Methanobacteria;o__Methanobacteriales;f__Methanobacteriaceae;g__Methanobrevibacter_A;s__Methanobrevibacter_A sp902785855
364	JAFUIW010000038.1_1	JAFUIW010000038	Methanobacteria	McrA	JAFUIW010000038.1_1@Methanobacteria	d__Archaea;p__Methanobacteriota;c__Methanobacteria;o__Methanobacteriales;f__Methanobacteriaceae;g__Methanobrevibacter_A;s__Methanobrevibacter_A sp017473945
365	CAAGFH010000160.1_8	CAAGFH010000160	Methanobacteria	McrA	CAAGFH010000160.1_8@Methanobacteria	d__Archaea;p__Methanobacteriota;c__Methanobacteria;o__Methanobacteriales;f__Methanobacteriaceae;g__Methanobrevibacter_A;s__Methanobrevibacter_A sp900769095
366	JAFUHT010000038.1_2	JAFUHT010000038	Methanobacteria	McrA	JAFUHT010000038.1_2@Methanobacteria	d__Archaea;p__Methanobacteriota;c__Methanobacteria;o__Methanobacteriales;f__Methanobacteriaceae;g__Methanobrevibacter_A;s__Methanobrevibacter_A sp017468685
367	JAFUBV010000415.1_11	JAFUBV010000415	Methanobacteria	McrA	JAFUBV010000415.1_11@Methanobacteria	d__Archaea;p__Methanobacteriota;c__Methanobacteria;o__Methanobacteriales;f__Methanobacteriaceae;g__Methanobrevibacter_A;s__Methanobrevibacter_A sp017460025
368	CADAAJ010000014.1_31	CADAAJ010000014	Methanobacteria	McrA	CADAAJ010000014.1_31@Methanobacteria	d__Archaea;p__Methanobacteriota;c__Methanobacteria;o__Methanobacteriales;f__Methanobacteriaceae;g__Methanobrevibacter_A;s__Methanobrevibacter_A sp902785855
369	NZ_MZGS01000024.1_73	NZ_MZGS01000024	Methanobacteria	McrA	NZ_MZGS01000024.1_73@Methanobacteria	d__Archaea;p__Methanobacteriota;c__Methanobacteria;o__Methanobacteriales;f__Methanobacteriaceae;g__Methanobrevibacter_A;s__Methanobrevibacter_A thaueri
370	NZ_CP010834.1_1856	NZ_CP010834	Methanobacteria	McrA	NZ_CP010834.1_1856@Methanobacteria	d__Archaea;p__Methanobacteriota;c__Methanobacteria;o__Methanobacteriales;f__Methanobacteriaceae;g__Methanobrevibacter_A;s__Methanobrevibacter_A sp001548675
371	JAFRSC010000011.1_38	JAFRSC010000011	Methanobacteria	McrA	JAFRSC010000011.1_38@Methanobacteria	d__Archaea;p__Methanobacteriota;c__Methanobacteria;o__Methanobacteriales;f__Methanobacteriaceae;g__Methanobrevibacter_A;s__Methanobrevibacter_A sp017427765
372	NZ_FMXB01000013.1_11	NZ_FMXB01000013	Methanobacteria	McrA	NZ_FMXB01000013.1_11@Methanobacteria	d__Archaea;p__Methanobacteriota;c__Methanobacteria;o__Methanobacteriales;f__Methanobacteriaceae;g__Methanobrevibacter_A;s__Methanobrevibacter_A millerae
373	CACXWH010000005.1_1	CACXWH010000005	Methanobacteria	McrA	CACXWH010000005.1_1@Methanobacteria	d__Archaea;p__Methanobacteriota;c__Methanobacteria;o__Methanobacteriales;f__Methanobacteriaceae;g__Methanobrevibacter_A;s__Methanobrevibacter_A sp900319535
374	JAFQSO010000001.1_111	JAFQSO010000001	Methanobacteria	McrA	JAFQSO010000001.1_111@Methanobacteria	d__Archaea;p__Methanobacteriota;c__Methanobacteria;o__Methanobacteriales;f__Methanobacteriaceae;g__Methanobrevibacter_A;s__Methanobrevibacter_A sp017409525
375	CACYJE010000002.1_60	CACYJE010000002	Methanobacteria	McrA	CACYJE010000002.1_60@Methanobacteria	d__Archaea;p__Methanobacteriota;c__Methanobacteria;o__Methanobacteriales;f__Methanobacteriaceae;g__Methanobrevibacter_A;s__Methanobrevibacter_A sp902774605
376	CACXWH010000076.1_1	CACXWH010000076	Methanobacteria	McrA	CACXWH010000076.1_1@Methanobacteria	d__Archaea;p__Methanobacteriota;c__Methanobacteria;o__Methanobacteriales;f__Methanobacteriaceae;g__Methanobrevibacter_A;s__Methanobrevibacter_A sp900319535
377	SUTF01000005.1_153	SUTF01000005	Methanobacteria	McrA	SUTF01000005.1_153@Methanobacteria	d__Archaea;p__Methanobacteriota;c__Methanobacteria;o__Methanobacteriales;f__Methanobacteriaceae;g__Methanobrevibacter_A;s__Methanobrevibacter_A millerae_B
378	JAFSNZ010000100.1_17	JAFSNZ010000100	Methanobacteria	McrA	JAFSNZ010000100.1_17@Methanobacteria	d__Archaea;p__Methanobacteriota;c__Methanobacteria;o__Methanobacteriales;f__Methanobacteriaceae;g__Methanobrevibacter_A;s__Methanobrevibacter_A sp017447225
379	OMWD01000010.1_84	OMWD01000010	Methanobacteria	McrA	OMWD01000010.1_84@Methanobacteria	d__Archaea;p__Methanobacteriota;c__Methanobacteria;o__Methanobacteriales;f__Methanobacteriaceae;g__Methanobrevibacter_A;s__Methanobrevibacter_A sp900314695
380	JAFUCN010000016.1_53	JAFUCN010000016	Methanobacteria	McrA	JAFUCN010000016.1_53@Methanobacteria	d__Archaea;p__Methanobacteriota;c__Methanobacteria;o__Methanobacteriales;f__Methanobacteriaceae;g__Methanobrevibacter_A;s__Methanobrevibacter_A sp017459665
381	SUTJ01000007.1_69	SUTJ01000007	Methanobacteria	McrA	SUTJ01000007.1_69@Methanobacteria	d__Archaea;p__Methanobacteriota;c__Methanobacteria;o__Methanobacteriales;f__Methanobacteriaceae;g__Methanobrevibacter_A;s__Methanobrevibacter_A thaueri_B
382	PIXW01000224.1_5	PIXW01000224	Methanosarcinia	McrA	PIXW01000224.1_5@Methanosarcinia	d__Archaea;p__Halobacteriota;c__Methanosarcinia;o__Methanosarcinales;f__Methanogasteraceae;g__Methanogaster;s__Methanogaster sp003601535
383	RXIK01000144.1_40	RXIK01000144	Methanosarcinia	McrA	RXIK01000144.1_40@Methanosarcinia	d__Archaea;p__Halobacteriota;c__Methanosarcinia;o__Methanosarcinales;f__Methanogasteraceae;g__Methanogaster;s__Methanogaster sp004211975
384	QBUV01000121.1_9	QBUV01000121	Methanosarcinia	McrA	QBUV01000121.1_9@Methanosarcinia	d__Archaea;p__Halobacteriota;c__Methanosarcinia;o__Methanosarcinales;f__Methanogasteraceae;g__Methanogaster;s__Methanogaster sp013572355
385	PQXF01000013.1_84	PQXF01000013	Methanosarcinia	McrA	PQXF01000013.1_84@Methanosarcinia	d__Archaea;p__Halobacteriota;c__Methanosarcinia;o__Methanosarcinales;f__Methanogasteraceae;g__Methanogaster;s__Methanogaster sp003194445
386	DAXT01000008.1_50	DAXT01000008	Methanosarcinia	McrA	DAXT01000008.1_50@Methanosarcinia	d__Archaea;p__Halobacteriota;c__Methanosarcinia;o__Methanotrichales;f__Methanotrichaceae;g__Methanothrix_A;s__Methanothrix_A harundinacea_B
387	DAQG01000046.1_76	DAQG01000046	Methanosarcinia	McrA	DAQG01000046.1_76@Methanosarcinia	d__Archaea;p__Halobacteriota;c__Methanosarcinia;o__Methanotrichales;f__Methanotrichaceae;g__Methanothrix_A;s__Methanothrix_A harundinacea_A
388	JAFGMR010000050.1_11	JAFGMR010000050	Methanosarcinia	McrA	JAFGMR010000050.1_11@Methanosarcinia	d__Archaea;p__Halobacteriota;c__Methanosarcinia;o__Methanotrichales;f__Methanotrichaceae;g__JAFGMR01;s__JAFGMR01 sp016927425
389	DAOG01000076.1_19	DAOG01000076	Methanosarcinia	McrA	DAOG01000076.1_19@Methanosarcinia	d__Archaea;p__Halobacteriota;c__Methanosarcinia;o__Methanotrichales;f__Methanotrichaceae;g__UBA204;s__UBA204 sp002501765
390	LGFT01000098.1_4	LGFT01000098	Methanosarcinia	McrA	LGFT01000098.1_4@Methanosarcinia	d__Archaea;p__Halobacteriota;c__Methanosarcinia;o__Methanotrichales;f__Methanotrichaceae;g__Methanothrix_A;s__Methanothrix_A harundinacea_D
391	LGFT01000100.1_4	LGFT01000100	Methanosarcinia	McrA	LGFT01000100.1_4@Methanosarcinia	d__Archaea;p__Halobacteriota;c__Methanosarcinia;o__Methanotrichales;f__Methanotrichaceae;g__Methanothrix_A;s__Methanothrix_A harundinacea_D
392	NC_017527.1_524	NC_017527	Methanosarcinia	McrA	NC_017527.1_524@Methanosarcinia	d__Archaea;p__Halobacteriota;c__Methanosarcinia;o__Methanotrichales;f__Methanotrichaceae;g__Methanothrix_A;s__Methanothrix_A harundinacea_E
393	LUYE01000004.1_51	LUYE01000004	Methanosarcinia	McrA	LUYE01000004.1_51@Methanosarcinia	d__Archaea;p__Halobacteriota;c__Methanosarcinia;o__Methanotrichales;f__Methanotrichaceae;g__Methanothrix_A;s__Methanothrix_A sp001602645
394	NC_008553.1_587	NC_008553	Methanosarcinia	McrA	NC_008553.1_587@Methanosarcinia	d__Archaea;p__Halobacteriota;c__Methanosarcinia;o__Methanotrichales;f__Methanotrichaceae;g__Methanothrix_B;s__Methanothrix_B thermoacetophila
395	MVQI01000082.1_126	MVQI01000082	Methanosarcinia	McrA	MVQI01000082.1_126@Methanosarcinia	d__Archaea;p__Halobacteriota;c__Methanosarcinia;o__Methanotrichales;f__Methanotrichaceae;g__MVQI01;s__MVQI01 sp002067795
396	PMNG01000146.1_5	PMNG01000146	Methanosarcinia	McrA	PMNG01000146.1_5@Methanosarcinia	d__Archaea;p__Halobacteriota;c__Methanosarcinia;o__Methanotrichales;f__Methanotrichaceae;g__Fen-7;s__Fen-7 sp003162615
397	JABLXE010000001.1_290	JABLXE010000001	Methanosarcinia	McrA	JABLXE010000001.1_290@Methanosarcinia	d__Archaea;p__Halobacteriota;c__Methanosarcinia;o__Methanotrichales;f__Methanotrichaceae;g__JABLXE01;s__JABLXE01 sp013178225
398	JAAZNX010000149.1_18	JAAZNX010000149	Methanosarcinia	McrA	JAAZNX010000149.1_18@Methanosarcinia	d__Archaea;p__Halobacteriota;c__Methanosarcinia;o__Methanotrichales;f__Methanotrichaceae;g__Methanothrix;s__Methanothrix sp012798025
399	NC_015416.1_674	NC_015416	Methanosarcinia	McrA	NC_015416.1_674@Methanosarcinia	d__Archaea;p__Halobacteriota;c__Methanosarcinia;o__Methanotrichales;f__Methanotrichaceae;g__Methanothrix;s__Methanothrix soehngenii
400	JADJJX010000001.1_1625	JADJJX010000001	Methanosarcinia	McrA	JADJJX010000001.1_1625@Methanosarcinia	d__Archaea;p__Halobacteriota;c__Methanosarcinia;o__Methanotrichales;f__Methanotrichaceae;g__Methanothrix;s__Methanothrix sp016706325
401	MVRL01000009.1_4	MVRL01000009	Methanosarcinia	McrA	MVRL01000009.1_4@Methanosarcinia	d__Archaea;p__Halobacteriota;c__Methanosarcinia;o__Methanotrichales;f__Methanotrichaceae;g__Methanothrix;s__Methanothrix sp002067705
402	MVQH01000091.1_14	MVQH01000091	Methanosarcinia	McrA	MVQH01000091.1_14@Methanosarcinia	d__Archaea;p__Halobacteriota;c__Methanosarcinia;o__Methanotrichales;f__Methanotrichaceae;g__Methanothrix;s__Methanothrix sp002067755
403	MVRK01000062.1_6	MVRK01000062	Methanosarcinia	McrA	MVRK01000062.1_6@Methanosarcinia	d__Archaea;p__Halobacteriota;c__Methanosarcinia;o__Methanotrichales;f__Methanotrichaceae;g__Methanothrix;s__Methanothrix sp002067365
404	JAFGNK010000020.1_11	JAFGNK010000020	Methanosarcinia	McrA	JAFGNK010000020.1_11@Methanosarcinia	d__Archaea;p__Halobacteriota;c__Methanosarcinia;o__Methanotrichales;f__Methanotrichaceae;g__Methanothrix;s__Methanothrix sp016927055
405	JAABPZ010000012.1_11	JAABPZ010000012	Methanosarcinia	McrA	JAABPZ010000012.1_11@Methanosarcinia	d__Archaea;p__Halobacteriota;c__Methanosarcinia;o__Methanotrichales;f__Methanotrichaceae;g__Methanothrix;s__Methanothrix sp011391755
406	JAGPMN010000014.1_36	JAGPMN010000014	Methanosarcinia	McrA	JAGPMN010000014.1_36@Methanosarcinia	d__Archaea;p__Halobacteriota;c__Methanosarcinia;o__Methanotrichales;f__Methanotrichaceae;g__Methanothrix;s__Methanothrix sp018052825
407	JAGOLL010000071.1_10	JAGOLL010000071	Methanosarcinia	McrA	JAGOLL010000071.1_10@Methanosarcinia	d__Archaea;p__Halobacteriota;c__Methanosarcinia;o__Methanotrichales;f__Methanotrichaceae;g__Methanothrix;s__Methanothrix sp017994055
408	NOLC01000178.1_6	NOLC01000178	Methanosarcinia	McrA	NOLC01000178.1_6@Methanosarcinia	d__Archaea;p__Halobacteriota;c__Methanosarcinia;o__Methanotrichales;f__Methanotrichaceae;g__Methanothrix;s__Methanothrix sp002256595
409	CAIQHB010000031.1_9	CAIQHB010000031	Methanosarcinia	McrA	CAIQHB010000031.1_9@Methanosarcinia	d__Archaea;p__Halobacteriota;c__Methanosarcinia;o__Methanotrichales;f__Methanotrichaceae;g__Methanothrix;s__Methanothrix sp903871465
410	RPOO01000177.1_8	RPOO01000177	Methanosarcinia	McrA	RPOO01000177.1_8@Methanosarcinia	d__Archaea;p__Halobacteriota;c__Methanosarcinia;o__Methanotrichales;f__Methanotrichaceae;g__Methanothrix;s__Methanothrix sp003857025
411	WOYM01000102.1_4	WOYM01000102	Methanosarcinia	McrA	WOYM01000102.1_4@Methanosarcinia	d__Archaea;p__Halobacteriota;c__Methanosarcinia;o__Methanotrichales;f__Methanotrichaceae;g__Methanothrix;s__Methanothrix sp011620785
412	MVRL01000059.1_3	MVRL01000059	Methanosarcinia	McrA	MVRL01000059.1_3@Methanosarcinia	d__Archaea;p__Halobacteriota;c__Methanosarcinia;o__Methanotrichales;f__Methanotrichaceae;g__Methanothrix;s__Methanothrix sp002067705
413	NZ_JONQ01000011.1_84	NZ_JONQ01000011	Methanosarcinia	McrA	NZ_JONQ01000011.1_84@Methanosarcinia	d__Archaea;p__Halobacteriota;c__Methanosarcinia;o__Methanosarcinales_A;f__Methermicoccaceae;g__Methermicoccus;s__Methermicoccus shengliensis
414	JACUTQ010000026.1_8	JACUTQ010000026	Methanosarcinia	McrA	JACUTQ010000026.1_8@Methanosarcinia	d__Archaea;p__Halobacteriota;c__Methanosarcinia;o__Methanosarcinales;f__Methanocomedenaceae;g__Kmv04;s__Kmv04 sp014859725
415	MZXQ01000116.1_24	MZXQ01000116	Methanosarcinia	McrA	MZXQ01000116.1_24@Methanosarcinia	d__Archaea;p__Halobacteriota;c__Methanosarcinia;o__Methanosarcinales;f__Methanocomedenaceae;g__Methanomarinus;s__Methanomarinus sp002926195
416	JAAXOC010000069.1_5	JAAXOC010000069	Methanosarcinia	McrA	JAAXOC010000069.1_5@Methanosarcinia	d__Archaea;p__Halobacteriota;c__Methanosarcinia;o__Methanosarcinales;f__Methanocomedenaceae;g__Methanocomedens;s__Methanocomedens sp014237145
417	PYCK01000154.1_5	PYCK01000154	Methanosarcinia	McrA	PYCK01000154.1_5@Methanosarcinia	d__Archaea;p__Halobacteriota;c__Methanosarcinia;o__Methanosarcinales;f__Methanocomedenaceae;g__Methanocomedens;s__Methanocomedens sp009649835
418	JACUTP010000014.1_4	JACUTP010000014	Methanosarcinia	McrA	JACUTP010000014.1_4@Methanosarcinia	d__Archaea;p__Halobacteriota;c__Methanosarcinia;o__Methanosarcinales;f__Methanoperedenaceae;g__Methanoperedens_A;s__Methanoperedens_A sp014859785
419	PGYG01000037.1_7	PGYG01000037	Methanosarcinia	McrA	PGYG01000037.1_7@Methanosarcinia	d__Archaea;p__Halobacteriota;c__Methanosarcinia;o__Methanosarcinales;f__Methanoperedenaceae;g__Methanoperedens_A;s__Methanoperedens_A sp002839545
420	PQAS01000057.1_12	PQAS01000057	Methanosarcinia	McrA	PQAS01000057.1_12@Methanosarcinia	d__Archaea;p__Halobacteriota;c__Methanosarcinia;o__Methanosarcinales;f__Methanoperedenaceae;g__Methanoperedens;s__Methanoperedens sp003104905
421	CAJPFJ010000071.1_42	CAJPFJ010000071	Methanosarcinia	McrA	CAJPFJ010000071.1_42@Methanosarcinia	d__Archaea;p__Halobacteriota;c__Methanosarcinia;o__Methanosarcinales;f__Methanoperedenaceae;g__Methanoperedens;s__Methanoperedens sp905339155
422	CABMCA010000042.1_49	CABMCA010000042	Methanosarcinia	McrA	CABMCA010000042.1_49@Methanosarcinia	d__Archaea;p__Halobacteriota;c__Methanosarcinia;o__Methanosarcinales;f__Methanoperedenaceae;g__Methanoperedens;s__Methanoperedens sp902384525
423	NZ_NTMG01000073.1_17	NZ_NTMG01000073	Methanosarcinia	McrA	NZ_NTMG01000073.1_17@Methanosarcinia	d__Archaea;p__Halobacteriota;c__Methanosarcinia;o__Methanosarcinales;f__Methanoperedenaceae;g__Methanoperedens;s__Methanoperedens sp002487355
424	VEPM01000015.1_60	VEPM01000015	Methanosarcinia	McrA	VEPM01000015.1_60@Methanosarcinia	d__Archaea;p__Halobacteriota;c__Methanosarcinia;o__Methanosarcinales;f__Methanoperedenaceae;g__Methanoperedens;s__Methanoperedens sp012026795
425	CABMHZ010000069.1_1	CABMHZ010000069	Methanosarcinia	McrA	CABMHZ010000069.1_1@Methanosarcinia	d__Archaea;p__Halobacteriota;c__Methanosarcinia;o__Methanosarcinales;f__Methanoperedenaceae;g__Methanoperedens;s__Methanoperedens sp902386115
426	CABMCA010000037.1_4	CABMCA010000037	Methanosarcinia	McrA	CABMCA010000037.1_4@Methanosarcinia	d__Archaea;p__Halobacteriota;c__Methanosarcinia;o__Methanosarcinales;f__Methanoperedenaceae;g__Methanoperedens;s__Methanoperedens sp902384525
427	JAHIFK010000068.1_5	JAHIFK010000068	Methanosarcinia	McrA	JAHIFK010000068.1_5@Methanosarcinia	d__Archaea;p__Halobacteriota;c__Methanosarcinia;o__Methanosarcinales;f__Methanoperedenaceae;g__Methanoperedens;s__Methanoperedens sp018900975
428	VEPN01000001.1_42	VEPN01000001	Methanosarcinia	McrA	VEPN01000001.1_42@Methanosarcinia	d__Archaea;p__Halobacteriota;c__Methanosarcinia;o__Methanosarcinales;f__Methanoperedenaceae;g__Methanoperedens;s__Methanoperedens sp012026835
429	CABMHZ010000035.1_11	CABMHZ010000035	Methanosarcinia	McrA	CABMHZ010000035.1_11@Methanosarcinia	d__Archaea;p__Halobacteriota;c__Methanosarcinia;o__Methanosarcinales;f__Methanoperedenaceae;g__Methanoperedens;s__Methanoperedens sp902386115
430	NZ_JMIY01000002.1_319	NZ_JMIY01000002	Methanosarcinia	McrA	NZ_JMIY01000002.1_319@Methanosarcinia	d__Archaea;p__Halobacteriota;c__Methanosarcinia;o__Methanosarcinales;f__Methanoperedenaceae;g__Methanoperedens;s__Methanoperedens nitroreducens
431	NZ_FZMP01000185.1_20	NZ_FZMP01000185	Methanosarcinia	McrA	NZ_FZMP01000185.1_20@Methanosarcinia	d__Archaea;p__Halobacteriota;c__Methanosarcinia;o__Methanosarcinales;f__Methanoperedenaceae;g__Methanoperedens;s__Methanoperedens nitroreducens_A
432	CABMIB010000104.1_9	CABMIB010000104	Methanosarcinia	McrA	CABMIB010000104.1_9@Methanosarcinia	d__Archaea;p__Halobacteriota;c__Methanosarcinia;o__Methanosarcinales;f__Methanoperedenaceae;g__Methanoperedens;s__Methanoperedens sp902386135
433	JAAYST010000103.1_19	JAAYST010000103	Methanosarcinia	McrA	JAAYST010000103.1_19@Methanosarcinia	d__Archaea;p__Halobacteriota;c__Methanosarcinia;o__Methanosarcinales;f__Methanosarcinaceae;g__Methanimicrococcus;s__Methanimicrococcus sp012518265
434	JAGAEB010000007.1_2	JAGAEB010000007	Methanosarcinia	McrA	JAGAEB010000007.1_2@Methanosarcinia	d__Archaea;p__Halobacteriota;c__Methanosarcinia;o__Methanosarcinales;f__Methanosarcinaceae;g__Methanimicrococcus;s__Methanimicrococcus sp017613335
435	NZ_SNYS01000006.1_172	NZ_SNYS01000006	Methanosarcinia	McrA	NZ_SNYS01000006.1_172@Methanosarcinia	d__Archaea;p__Halobacteriota;c__Methanosarcinia;o__Methanosarcinales;f__Methanosarcinaceae;g__Methanimicrococcus;s__Methanimicrococcus blatticola
436	WRCE01000047.1_1	WRCE01000047	Methanosarcinia	McrA	WRCE01000047.1_1@Methanosarcinia	d__Archaea;p__Halobacteriota;c__Methanosarcinia;o__Methanosarcinales;f__Methanosarcinaceae;g__Methanimicrococcus;s__Methanimicrococcus sp009784005
437	WRDC01000029.1_1	WRDC01000029	Methanosarcinia	McrA	WRDC01000029.1_1@Methanosarcinia	d__Archaea;p__Halobacteriota;c__Methanosarcinia;o__Methanosarcinales;f__Methanosarcinaceae;g__Methanimicrococcus;s__Methanimicrococcus sp009783635
438	DAZF01000056.1_26	DAZF01000056	Methanosarcinia	McrA	DAZF01000056.1_26@Methanosarcinia	d__Archaea;p__Halobacteriota;c__Methanosarcinia;o__Methanosarcinales;f__Methanosarcinaceae;g__Methanolobus;s__Methanolobus sp002507205
439	NZ_CP009503.1_92	NZ_CP009503	Methanosarcinia	McrA	NZ_CP009503.1_92@Methanosarcinia	d__Archaea;p__Halobacteriota;c__Methanosarcinia;o__Methanosarcinales;f__Methanosarcinaceae;g__Methanosarcina;s__Methanosarcina sp000969965
440	NZ_CP009505.1_108	NZ_CP009505	Methanosarcinia	McrA	NZ_CP009505.1_108@Methanosarcinia	d__Archaea;p__Halobacteriota;c__Methanosarcinia;o__Methanosarcinales;f__Methanosarcinaceae;g__MTP4;s__MTP4 sp000970045
441	JAENZL010000013.1_32	JAENZL010000013	Methanosarcinia	McrA	JAENZL010000013.1_32@Methanosarcinia	d__Archaea;p__Halobacteriota;c__Methanosarcinia;o__Methanosarcinales;f__Methanosarcinaceae;g__MTP4;s__MTP4 sp016841265
442	NZ_CP009515.1_161	NZ_CP009515	Methanosarcinia	McrA	NZ_CP009515.1_161@Methanosarcinia	d__Archaea;p__Halobacteriota;c__Methanosarcinia;o__Methanosarcinales;f__Methanosarcinaceae;g__Methanosarcina;s__Methanosarcina lacustris
443	NZ_CP009512.1_75	NZ_CP009512	Methanosarcinia	McrA	NZ_CP009512.1_75@Methanosarcinia	d__Archaea;p__Halobacteriota;c__Methanosarcinia;o__Methanosarcinales;f__Methanosarcinaceae;g__Methanosarcina;s__Methanosarcina mazei
444	NZ_CP009506.1_4089	NZ_CP009506	Methanosarcinia	McrA	NZ_CP009506.1_4089@Methanosarcinia	d__Archaea;p__Halobacteriota;c__Methanosarcinia;o__Methanosarcinales;f__Methanosarcinaceae;g__Methanosarcina;s__Methanosarcina siciliae
445	NC_003552.1_4771	NC_003552	Methanosarcinia	McrA	NC_003552.1_4771@Methanosarcinia	d__Archaea;p__Halobacteriota;c__Methanosarcinia;o__Methanosarcinales;f__Methanosarcinaceae;g__Methanosarcina;s__Methanosarcina acetivorans
446	NZ_CP009516.1_88	NZ_CP009516	Methanosarcinia	McrA	NZ_CP009516.1_88@Methanosarcinia	d__Archaea;p__Halobacteriota;c__Methanosarcinia;o__Methanosarcinales;f__Methanosarcinaceae;g__Methanosarcina;s__Methanosarcina horonobensis
447	NZ_JJOY01000005.1_205	NZ_JJOY01000005	Methanosarcinia	McrA	NZ_JJOY01000005.1_205@Methanosarcinia	d__Archaea;p__Halobacteriota;c__Methanosarcinia;o__Methanosarcinales;f__Methanosarcinaceae;g__Methanosarcina;s__Methanosarcina sp000979455
448	DUKH01000138.1_23	DUKH01000138	Methanosarcinia	McrA	DUKH01000138.1_23@Methanosarcinia	d__Archaea;p__Halobacteriota;c__Methanosarcinia;o__Methanosarcinales;f__Methanosarcinaceae;g__MTP4;s__MTP4 sp9310u
449	JAENYU010000028.1_11	JAENYU010000028	Methanosarcinia	McrA	JAENYU010000028.1_11@Methanosarcinia	d__Archaea;p__Halobacteriota;c__Methanosarcinia;o__Methanosarcinales;f__Methanosarcinaceae;g__MTP4;s__MTP4 sp016841625
450	MDTP02000004.1_6	MDTP02000004	Methanosarcinia	McrA	MDTP02000004.1_6@Methanosarcinia	d__Archaea;p__Halobacteriota;c__Methanosarcinia;o__Methanosarcinales;f__Methanosarcinaceae;g__Methanosarcina;s__Methanosarcina sp001714685
451	JADGNM010000014.1_2	JADGNM010000014	Methanosarcinia	McrA	JADGNM010000014.1_2@Methanosarcinia	d__Archaea;p__Halobacteriota;c__Methanosarcinia;o__Methanosarcinales;f__Methanosarcinaceae;g__Methanosarcina;s__Methanosarcina sp017883485
452	PLUB01000118.1_59	PLUB01000118	Methanosarcinia	McrA	PLUB01000118.1_59@Methanosarcinia	d__Archaea;p__Halobacteriota;c__Methanosarcinia;o__Methanosarcinales;f__Methanosarcinaceae;g__Methanosarcina;s__Methanosarcina sp003164755
453	PMJC01000039.1_7	PMJC01000039	Methanosarcinia	McrA	PMJC01000039.1_7@Methanosarcinia	d__Archaea;p__Halobacteriota;c__Methanosarcinia;o__Methanosarcinales;f__Methanosarcinaceae;g__Methanosarcina;s__Methanosarcina sp003157235
454	NZ_CP009520.1_3596	NZ_CP009520	Methanosarcinia	McrA	NZ_CP009520.1_3596@Methanosarcinia	d__Archaea;p__Halobacteriota;c__Methanosarcinia;o__Methanosarcinales;f__Methanosarcinaceae;g__Methanosarcina;s__Methanosarcina vacuolata
455	NZ_CP032683.1_1430	NZ_CP032683	Methanosarcinia	McrA	NZ_CP032683.1_1430@Methanosarcinia	d__Archaea;p__Halobacteriota;c__Methanosarcinia;o__Methanosarcinales;f__Methanosarcinaceae;g__Methanosarcina;s__Methanosarcina flavescens
456	NZ_CP009501.1_1749	NZ_CP009501	Methanosarcinia	McrA	NZ_CP009501.1_1749@Methanosarcinia	d__Archaea;p__Halobacteriota;c__Methanosarcinia;o__Methanosarcinales;f__Methanosarcinaceae;g__Methanosarcina;s__Methanosarcina thermophila
457	DADO01000018.1_19	DADO01000018	Methanosarcinia	McrA	DADO01000018.1_19@Methanosarcinia	d__Archaea;p__Halobacteriota;c__Methanosarcinia;o__Methanosarcinales;f__Methanosarcinaceae;g__Methanosarcina;s__Methanosarcina sp002509325
458	DALS01000055.1_38	DALS01000055	Methanosarcinia	McrA	DALS01000055.1_38@Methanosarcinia	d__Archaea;p__Halobacteriota;c__Methanosarcinia;o__Methanosarcinales;f__Methanosarcinaceae;g__Methanosarcina;s__Methanosarcina sp002499445
459	DAVG01000008.1_23	DAVG01000008	Methanosarcinia	McrA	DAVG01000008.1_23@Methanosarcinia	d__Archaea;p__Halobacteriota;c__Methanosarcinia;o__Methanosarcinales;f__Methanosarcinaceae;g__Methanosarcina;s__Methanosarcina sp002505485
460	NZ_SCHL01000007.1_80	NZ_SCHL01000007	Methanosarcinia	McrA	NZ_SCHL01000007.1_80@Methanosarcinia	d__Archaea;p__Halobacteriota;c__Methanosarcinia;o__Methanosarcinales;f__Methanosarcinaceae;g__Methanosarcina;s__Methanosarcina sp004099695
461	NZ_LMVP01000517.1_2	NZ_LMVP01000517	Methanosarcinia	McrA	NZ_LMVP01000517.1_2@Methanosarcinia	d__Archaea;p__Halobacteriota;c__Methanosarcinia;o__Methanosarcinales;f__Methanosarcinaceae;g__Methanosarcina;s__Methanosarcina spelaei
462	NC_007355.1_950	NC_007355	Methanosarcinia	McrA	NC_007355.1_950@Methanosarcinia	d__Archaea;p__Halobacteriota;c__Methanosarcinia;o__Methanosarcinales;f__Methanosarcinaceae;g__Methanosarcina;s__Methanosarcina barkeri_B
463	NZ_CP009517.1_2534	NZ_CP009517	Methanosarcinia	McrA	NZ_CP009517.1_2534@Methanosarcinia	d__Archaea;p__Halobacteriota;c__Methanosarcinia;o__Methanosarcinales;f__Methanosarcinaceae;g__Methanosarcina;s__Methanosarcina barkeri_A
464	NZ_CP009528.1_83	NZ_CP009528	Methanosarcinia	McrA	NZ_CP009528.1_83@Methanosarcinia	d__Archaea;p__Halobacteriota;c__Methanosarcinia;o__Methanosarcinales;f__Methanosarcinaceae;g__Methanosarcina;s__Methanosarcina barkeri
465	DAKJ01000005.1_11	DAKJ01000005	Methanosarcinia	McrA	DAKJ01000005.1_11@Methanosarcinia	d__Archaea;p__Halobacteriota;c__Methanosarcinia;o__Methanosarcinales;f__Methanosarcinaceae;g__Methanosarcina;s__Methanosarcina sp002496565
466	JAAXQB010000182.1_1	JAAXQB010000182	Methanosarcinia	McrA	JAAXQB010000182.1_1@Methanosarcinia	d__Archaea;p__Halobacteriota;c__Methanosarcinia;o__Methanosarcinales;f__Methanosarcinaceae;g__JAAXQB01;s__JAAXQB01 sp012329085
467	NZ_CP009518.1_591	NZ_CP009518	Methanosarcinia	McrA	NZ_CP009518.1_591@Methanosarcinia	d__Archaea;p__Halobacteriota;c__Methanosarcinia;o__Methanosarcinales;f__Methanosarcinaceae;g__Methanococcoides;s__Methanococcoides methylutens_A
468	NZ_JRHO01000005.1_66	NZ_JRHO01000005	Methanosarcinia	McrA	NZ_JRHO01000005.1_66@Methanosarcinia	d__Archaea;p__Halobacteriota;c__Methanosarcinia;o__Methanosarcinales;f__Methanosarcinaceae;g__Methanococcoides;s__Methanococcoides methylutens
469	NZ_CAAGSW010000006.1_109	NZ_CAAGSW010000006	Methanosarcinia	McrA	NZ_CAAGSW010000006.1_109@Methanosarcinia	d__Archaea;p__Halobacteriota;c__Methanosarcinia;o__Methanosarcinales;f__Methanosarcinaceae;g__Methanococcoides;s__Methanococcoides sp900774055
470	NZ_FOHQ01000007.1_69	NZ_FOHQ01000007	Methanosarcinia	McrA	NZ_FOHQ01000007.1_69@Methanosarcinia	d__Archaea;p__Halobacteriota;c__Methanosarcinia;o__Methanosarcinales;f__Methanosarcinaceae;g__Methanococcoides;s__Methanococcoides vulcani
471	NC_007955.1_2588	NC_007955	Methanosarcinia	McrA	NC_007955.1_2588@Methanosarcinia	d__Archaea;p__Halobacteriota;c__Methanosarcinia;o__Methanosarcinales;f__Methanosarcinaceae;g__Methanococcoides;s__Methanococcoides burtonii
472	NC_014253.1_909	NC_014253	Methanosarcinia	McrA	NC_014253.1_909@Methanosarcinia	d__Archaea;p__Halobacteriota;c__Methanosarcinia;o__Methanosarcinales;f__Methanosarcinaceae;g__Methanohalobium;s__Methanohalobium evestigatum
473	JAHENT010000022.1_24	JAHENT010000022	Methanosarcinia	McrA	JAHENT010000022.1_24@Methanosarcinia	d__Archaea;p__Halobacteriota;c__Methanosarcinia;o__Methanosarcinales;f__Methanosarcinaceae;g__Methanohalobium;s__Methanohalobium sp018609725
474	NC_015676.1_866	NC_015676	Methanosarcinia	McrA	NC_015676.1_866@Methanosarcinia	d__Archaea;p__Halobacteriota;c__Methanosarcinia;o__Methanosarcinales;f__Methanosarcinaceae;g__Methanosalsum;s__Methanosalsum zhilinae
475	PWGQ01000060.1_7	PWGQ01000060	Methanosarcinia	McrA	PWGQ01000060.1_7@Methanosarcinia	d__Archaea;p__Halobacteriota;c__Methanosarcinia;o__Methanosarcinales;f__Methanosarcinaceae;g__Methanosalsum;s__Methanosalsum natronophilum
476	NZ_JAGGLK010000001.1_47	NZ_JAGGLK010000001	Methanosarcinia	McrA	NZ_JAGGLK010000001.1_47@Methanosarcinia	d__Archaea;p__Halobacteriota;c__Methanosarcinia;o__Methanosarcinales;f__Methanosarcinaceae;g__Methanohalophilus;s__Methanohalophilus levihalophilus
477	NZ_OBDR01000004.1_76	NZ_OBDR01000004	Methanosarcinia	McrA	NZ_OBDR01000004.1_76@Methanosarcinia	d__Archaea;p__Halobacteriota;c__Methanosarcinia;o__Methanosarcinales;f__Methanosarcinaceae;g__Methanohalophilus;s__Methanohalophilus euhalobius
478	NZ_RDSK01000014.1_123	NZ_RDSK01000014	Methanosarcinia	McrA	NZ_RDSK01000014.1_123@Methanosarcinia	d__Archaea;p__Halobacteriota;c__Methanosarcinia;o__Methanosarcinales;f__Methanosarcinaceae;g__Methanohalophilus;s__Methanohalophilus sp003722075
479	NZ_QBKB01000002.1_587	NZ_QBKB01000002	Methanosarcinia	McrA	NZ_QBKB01000002.1_587@Methanosarcinia	d__Archaea;p__Halobacteriota;c__Methanosarcinia;o__Methanosarcinales;f__Methanosarcinaceae;g__Methanohalophilus;s__Methanohalophilus profundi
480	NC_014002.1_608	NC_014002	Methanosarcinia	McrA	NC_014002.1_608@Methanosarcinia	d__Archaea;p__Halobacteriota;c__Methanosarcinia;o__Methanosarcinales;f__Methanosarcinaceae;g__Methanohalophilus;s__Methanohalophilus mahii
481	NZ_CP017881.1_1612	NZ_CP017881	Methanosarcinia	McrA	NZ_CP017881.1_1612@Methanosarcinia	d__Archaea;p__Halobacteriota;c__Methanosarcinia;o__Methanosarcinales;f__Methanosarcinaceae;g__Methanohalophilus;s__Methanohalophilus portucalensis
482	NZ_CP017921.1_61	NZ_CP017921	Methanosarcinia	McrA	NZ_CP017921.1_61@Methanosarcinia	d__Archaea;p__Halobacteriota;c__Methanosarcinia;o__Methanosarcinales;f__Methanosarcinaceae;g__Methanohalophilus;s__Methanohalophilus halophilus
483	DAKU01000168.1_4	DAKU01000168	Methanosarcinia	McrA	DAKU01000168.1_4@Methanosarcinia	d__Archaea;p__Halobacteriota;c__Methanosarcinia;o__Methanosarcinales;f__Methanosarcinaceae;g__Methanomethylovorans;s__Methanomethylovorans sp002508425
484	MVQX01000013.1_116	MVQX01000013	Methanosarcinia	McrA	MVQX01000013.1_116@Methanosarcinia	d__Archaea;p__Halobacteriota;c__Methanosarcinia;o__Methanosarcinales;f__Methanosarcinaceae;g__Methanomethylovorans;s__Methanomethylovorans sp002067275
485	MVQW01000015.1_6	MVQW01000015	Methanosarcinia	McrA	MVQW01000015.1_6@Methanosarcinia	d__Archaea;p__Halobacteriota;c__Methanosarcinia;o__Methanosarcinales;f__Methanosarcinaceae;g__Methanomethylovorans;s__Methanomethylovorans sp002067265
486	MPPA01000031.1_63	MPPA01000031	Methanosarcinia	McrA	MPPA01000031.1_63@Methanosarcinia	d__Archaea;p__Halobacteriota;c__Methanosarcinia;o__Methanosarcinales;f__Methanosarcinaceae;g__Methanomethylovorans;s__Methanomethylovorans sp001896725
487	NC_019977.1_1620	NC_019977	Methanosarcinia	McrA	NC_019977.1_1620@Methanosarcinia	d__Archaea;p__Halobacteriota;c__Methanosarcinia;o__Methanosarcinales;f__Methanosarcinaceae;g__Methanomethylovorans;s__Methanomethylovorans hollandica
488	JACIVZ010000051.1_8	JACIVZ010000051	Methanosarcinia	McrA	JACIVZ010000051.1_8@Methanosarcinia	d__Archaea;p__Halobacteriota;c__Methanosarcinia;o__Methanosarcinales;f__Methanosarcinaceae;g__Methanomethylovorans;s__Methanomethylovorans sp014361205
489	JADQBZ010000011.1_33	JADQBZ010000011	Methanosarcinia	McrA	JADQBZ010000011.1_33@Methanosarcinia	d__Archaea;p__Halobacteriota;c__Methanosarcinia;o__Methanosarcinales;f__Methanosarcinaceae;g__Methanolobus;s__Methanolobus sp016278365
490	CP003083.1_780	CP003083	Methanosarcinia	McrA	CP003083.1_780@Methanosarcinia	d__Archaea;p__Halobacteriota;c__Methanosarcinia;o__Methanosarcinales;f__Methanosarcinaceae;g__Methanolobus;s__Methanolobus psychrophilus
491	PXAV01000083.1_7	PXAV01000083	Methanosarcinia	McrA	PXAV01000083.1_7@Methanosarcinia	d__Archaea;p__Halobacteriota;c__Methanosarcinia;o__Methanosarcinales;f__Methanosarcinaceae;g__Methanolobus;s__Methanolobus sp003565715
492	NZ_MBKP01000024.1_20	NZ_MBKP01000024	Methanosarcinia	McrA	NZ_MBKP01000024.1_20@Methanosarcinia	d__Archaea;p__Halobacteriota;c__Methanosarcinia;o__Methanosarcinales;f__Methanosarcinaceae;g__Methanolobus;s__Methanolobus psychrotolerans
493	NZ_PGGK01000001.1_207	NZ_PGGK01000001	Methanosarcinia	McrA	NZ_PGGK01000001.1_207@Methanosarcinia	d__Archaea;p__Halobacteriota;c__Methanosarcinia;o__Methanosarcinales;f__Methanosarcinaceae;g__Methanolobus;s__Methanolobus sp004745425
494	JAFGCK010000110.1_19	JAFGCK010000110	Methanosarcinia	McrA	JAFGCK010000110.1_19@Methanosarcinia	d__Archaea;p__Halobacteriota;c__Methanosarcinia;o__Methanosarcinales;f__Methanosarcinaceae;g__Methanolobus;s__Methanolobus sp016932675
495	NZ_JAGGKD010000005.1_199	NZ_JAGGKD010000005	Methanosarcinia	McrA	NZ_JAGGKD010000005.1_199@Methanosarcinia	d__Archaea;p__Halobacteriota;c__Methanosarcinia;o__Methanosarcinales;f__Methanosarcinaceae;g__Methanolobus;s__Methanolobus bombayensis
496	NZ_CP058215.1_889	NZ_CP058215	Methanosarcinia	McrA	NZ_CP058215.1_889@Methanosarcinia	d__Archaea;p__Halobacteriota;c__Methanosarcinia;o__Methanosarcinales;f__Methanosarcinaceae;g__Methanolobus;s__Methanolobus zinderi
497	DACO01000010.1_24	DACO01000010	Methanosarcinia	McrA	DACO01000010.1_24@Methanosarcinia	d__Archaea;p__Halobacteriota;c__Methanosarcinia;o__Methanosarcinales;f__Methanosarcinaceae;g__Methanolobus;s__Methanolobus sp002508635
498	NZ_FNCA01000001.1_400	NZ_FNCA01000001	Methanosarcinia	McrA	NZ_FNCA01000001.1_400@Methanosarcinia	d__Archaea;p__Halobacteriota;c__Methanosarcinia;o__Methanosarcinales;f__Methanosarcinaceae;g__Methanolobus;s__Methanolobus vulcani
499	JADQBY010000027.1_6	JADQBY010000027	Methanosarcinia	McrA	JADQBY010000027.1_6@Methanosarcinia	d__Archaea;p__Halobacteriota;c__Methanosarcinia;o__Methanosarcinales;f__Methanosarcinaceae;g__Methanolobus;s__Methanolobus sp016278385
500	NZ_VIAQ01000015.1_511	NZ_VIAQ01000015	Methanosarcinia	McrA	NZ_VIAQ01000015.1_511@Methanosarcinia	d__Archaea;p__Halobacteriota;c__Methanosarcinia;o__Methanosarcinales;f__Methanosarcinaceae;g__Methanolobus;s__Methanolobus vulcani_A
501	NZ_FOUJ01000003.1_168	NZ_FOUJ01000003	Methanosarcinia	McrA	NZ_FOUJ01000003.1_168@Methanosarcinia	d__Archaea;p__Halobacteriota;c__Methanosarcinia;o__Methanosarcinales;f__Methanosarcinaceae;g__Methanolobus;s__Methanolobus profundi
502	NZ_AZAJ01000001.1_2225	NZ_AZAJ01000001	Methanosarcinia	McrA	NZ_AZAJ01000001.1_2225@Methanosarcinia	d__Archaea;p__Halobacteriota;c__Methanosarcinia;o__Methanosarcinales;f__Methanosarcinaceae;g__Methanolobus;s__Methanolobus tindarius
503	NC_017034.1_909	NC_017034	Methanocellia	McrA	NC_017034.1_909@Methanocellia	d__Archaea;p__Halobacteriota;c__Methanocellia;o__Methanocellales;f__Methanocellaceae;g__Methanocella;s__Methanocella conradii
504	NC_013665.1_529	NC_013665	Methanocellia	McrA	NC_013665.1_529@Methanocellia	d__Archaea;p__Halobacteriota;c__Methanocellia;o__Methanocellales;f__Methanocellaceae;g__Methanocella;s__Methanocella paludicola
505	NC_009464.1_1057	NC_009464	Methanocellia	McrA	NC_009464.1_1057@Methanocellia	d__Archaea;p__Halobacteriota;c__Methanocellia;o__Methanocellales;f__Methanocellaceae;g__Methanocella_A;s__Methanocella_A arvoryzae
506	MVRA01000205.1_32	MVRA01000205	Methanocellia	McrA	MVRA01000205.1_32@Methanocellia	d__Archaea;p__Halobacteriota;c__Methanocellia;o__Methanocellales;f__Methanocellaceae;g__Methanocella_A;s__Methanocella_A sp002067315
507	JACWML010000049.1_11	JACWML010000049	Bog-38	McrA	JACWML010000049.1_11@Bog-38	d__Archaea;p__Halobacteriota;c__Bog-38;o__Bog-38;f__Bog-38;g__Bog-38;s__Bog-38 sp015661395
508	JACTTZ010000001.1_182	JACTTZ010000001	Bog-38	McrA	JACTTZ010000001.1_182@Bog-38	d__Archaea;p__Halobacteriota;c__Bog-38;o__Bog-38;f__Bog-38;g__Bog-38;s__Bog-38 sp015660915
509	PMYA01000065.1_6	PMYA01000065	Bog-38	McrA	PMYA01000065.1_6@Bog-38	d__Archaea;p__Halobacteriota;c__Bog-38;o__Bog-38;f__Bog-38;g__Bog-38;s__Bog-38 sp003170935
510	PMMR01000058.1_4	PMMR01000058	Bog-38	McrA	PMMR01000058.1_4@Bog-38	d__Archaea;p__Halobacteriota;c__Bog-38;o__Bog-38;f__Bog-38;g__Bog-38;s__Bog-38 sp003162175
511	PLGY01000037.1_152	PLGY01000037	Bog-38	McrA	PLGY01000037.1_152@Bog-38	d__Archaea;p__Halobacteriota;c__Bog-38;o__Bog-38;f__Bog-38;g__Bog-38;s__Bog-38 sp003139855
512	DUJX01000033.1_2	DUJX01000033	Methanoliparia	McrA	DUJX01000033.1_2@Methanoliparia	d__Archaea;p__Halobacteriota;c__Methanoliparia;o__Methanoliparales;f__Methanoliparaceae;g__Methanoliparum;s__Methanoliparum sp8915u
513	RXIF01000002.1_103	RXIF01000002	Methanoliparia	McrA	RXIF01000002.1_103@Methanoliparia	d__Archaea;p__Halobacteriota;c__Methanoliparia;o__Methanoliparales;f__Methanoliparaceae;g__Methanoliparum;s__Methanoliparum thermophilum
514	CABGHH010000009.1_19	CABGHH010000009	Methanoliparia	McrA	CABGHH010000009.1_19@Methanoliparia	d__Archaea;p__Halobacteriota;c__Methanoliparia;o__Methanoliparales;f__Methanoliparaceae;g__Methanolliviera;s__Methanolliviera sp902158745
515	CABGHG010000002.1_24	CABGHG010000002	Methanoliparia	McrA	CABGHG010000002.1_24@Methanoliparia	d__Archaea;p__Halobacteriota;c__Methanoliparia;o__Methanoliparales;f__Methanoliparaceae;g__Methanolliviera;s__Methanolliviera sp902158735
516	RXIL01000109.1_2	RXIL01000109	Methanoliparia	McrA	RXIL01000109.1_2@Methanoliparia	d__Archaea;p__Halobacteriota;c__Methanoliparia;o__Methanoliparales;f__Methanoliparaceae;g__Methanolliviera;s__Methanolliviera hydrocarbonicum
517	JACTUA010000002.1_350	JACTUA010000002	Methanomicrobia	McrA	JACTUA010000002.1_350@Methanomicrobia	d__Archaea;p__Halobacteriota;c__Methanomicrobia;o__Methanomicrobiales;f__JACTUA01;g__JACTUA01;s__JACTUA01 sp015660865
518	CAIJED010000167.1_4	CAIJED010000167	Methanomicrobia	McrA	CAIJED010000167.1_4@Methanomicrobia	d__Archaea;p__Halobacteriota;c__Methanomicrobia;o__Methanomicrobiales;f__Methanoregulaceae;g__CAIKOD01;s__CAIKOD01 sp903819595
519	PNBP01000037.1_1	PNBP01000037	Methanomicrobia	McrA	PNBP01000037.1_1@Methanomicrobia	d__Archaea;p__Halobacteriota;c__Methanomicrobia;o__Methanomicrobiales;f__Methanoregulaceae;g__Methanoregula;s__Methanoregula sp003136075
520	NC_009712.1_600	NC_009712	Methanomicrobia	McrA	NC_009712.1_600@Methanomicrobia	d__Archaea;p__Halobacteriota;c__Methanomicrobia;o__Methanomicrobiales;f__Methanoregulaceae;g__Methanoregula;s__Methanoregula boonei
521	PMZU01000057.1_7	PMZU01000057	Methanomicrobia	McrA	PMZU01000057.1_7@Methanomicrobia	d__Archaea;p__Halobacteriota;c__Methanomicrobia;o__Methanomicrobiales;f__Methanoregulaceae;g__Methanoregula;s__Methanoregula sp003170075
522	DAQC01000002.1_51	DAQC01000002	Methanomicrobia	McrA	DAQC01000002.1_51@Methanomicrobia	d__Archaea;p__Halobacteriota;c__Methanomicrobia;o__Methanomicrobiales;f__Methanoregulaceae;g__Methanoregula;s__Methanoregula sp002502735
523	PGYM01000002.1_126	PGYM01000002	Methanomicrobia	McrA	PGYM01000002.1_126@Methanomicrobia	d__Archaea;p__Halobacteriota;c__Methanomicrobia;o__Methanomicrobiales;f__Methanoregulaceae;g__Methanoregula;s__Methanoregula sp002839675
524	PGYK01000002.1_29	PGYK01000002	Methanomicrobia	McrA	PGYK01000002.1_29@Methanomicrobia	d__Archaea;p__Halobacteriota;c__Methanomicrobia;o__Methanomicrobiales;f__Methanoregulaceae;g__Methanoregula;s__Methanoregula sp002839605
525	PIZH01000161.1_1	PIZH01000161	Methanomicrobia	McrA	PIZH01000161.1_1@Methanomicrobia	d__Archaea;p__Halobacteriota;c__Methanomicrobia;o__Methanomicrobiales;f__Methanoregulaceae;g__Methanoregula;s__Methanoregula sp002835825
526	DAPW01000032.1_124	DAPW01000032	Methanomicrobia	McrA	DAPW01000032.1_124@Methanomicrobia	d__Archaea;p__Halobacteriota;c__Methanomicrobia;o__Methanomicrobiales;f__Methanoregulaceae;g__Methanoregula;s__Methanoregula sp002502245
527	JACTUB010000002.1_10	JACTUB010000002	Methanomicrobia	McrA	JACTUB010000002.1_10@Methanomicrobia	d__Archaea;p__Halobacteriota;c__Methanomicrobia;o__Methanomicrobiales;f__Methanoregulaceae;g__Methanoregula;s__Methanoregula sp015660885
528	PLLR01000074.1_35	PLLR01000074	Methanomicrobia	McrA	PLLR01000074.1_35@Methanomicrobia	d__Archaea;p__Halobacteriota;c__Methanomicrobia;o__Methanomicrobiales;f__Methanoregulaceae;g__Methanoregula;s__Methanoregula sp003141335
529	PMKW01000077.1_2	PMKW01000077	Methanomicrobia	McrA	PMKW01000077.1_2@Methanomicrobia	d__Archaea;p__Halobacteriota;c__Methanomicrobia;o__Methanomicrobiales;f__Methanoregulaceae;g__Methanoregula;s__Methanoregula sp003157895
530	MVQB01000060.1_158	MVQB01000060	Methanomicrobia	McrA	MVQB01000060.1_158@Methanomicrobia	d__Archaea;p__Halobacteriota;c__Methanomicrobia;o__Methanomicrobiales;f__Methanoregulaceae;g__Methanoregula;s__Methanoregula sp002067035
531	NC_019943.1_2573	NC_019943	Methanomicrobia	McrA	NC_019943.1_2573@Methanomicrobia	d__Archaea;p__Halobacteriota;c__Methanomicrobia;o__Methanomicrobiales;f__Methanoregulaceae;g__Methanoregula;s__Methanoregula formicica
532	MVRE01000021.1_39	MVRE01000021	Methanomicrobia	McrA	MVRE01000021.1_39@Methanomicrobia	d__Archaea;p__Halobacteriota;c__Methanomicrobia;o__Methanomicrobiales;f__Methanoregulaceae;g__MVRE01;s__MVRE01 sp002067895
533	CAIULN010000044.1_9	CAIULN010000044	Methanomicrobia	McrA	CAIULN010000044.1_9@Methanomicrobia	d__Archaea;p__Halobacteriota;c__Methanomicrobia;o__Methanomicrobiales;f__Methanoregulaceae;g__MVRE01;s__MVRE01 sp903900025
534	JACTVG010000011.1_16	JACTVG010000011	Methanomicrobia	McrA	JACTVG010000011.1_16@Methanomicrobia	d__Archaea;p__Halobacteriota;c__Methanomicrobia;o__Methanomicrobiales;f__Methanoregulaceae;g__MVRE01;s__MVRE01 sp015660965
535	JAAYWH010000107.1_7	JAAYWH010000107	Methanomicrobia	McrA	JAAYWH010000107.1_7@Methanomicrobia	d__Archaea;p__Halobacteriota;c__Methanomicrobia;o__Methanomicrobiales;f__Methanoregulaceae;g__UBA9949;s__UBA9949 sp012516785
536	DAWU01000007.1_1	DAWU01000007	Methanomicrobia	McrA	DAWU01000007.1_1@Methanomicrobia	d__Archaea;p__Halobacteriota;c__Methanomicrobia;o__Methanomicrobiales;f__Methanoregulaceae;g__Methanolinea_A;s__Methanolinea_A sp002506105
537	JAAEET010000063.1_3	JAAEET010000063	Methanomicrobia	McrA	JAAEET010000063.1_3@Methanomicrobia	d__Archaea;p__Halobacteriota;c__Methanomicrobia;o__Methanomicrobiales;f__Methanoregulaceae;g__UBA9949;s__UBA9949 sp013415565
538	DANP01000021.1_15	DANP01000021	Methanomicrobia	McrA	DANP01000021.1_15@Methanomicrobia	d__Archaea;p__Halobacteriota;c__Methanomicrobia;o__Methanomicrobiales;f__Methanoregulaceae;g__UBA9949;s__UBA9949 sp002499905
539	NZ_JAGGKR010000001.1_1014	NZ_JAGGKR010000001	Methanomicrobia	McrA	NZ_JAGGKR010000001.1_1014@Methanomicrobia	d__Archaea;p__Halobacteriota;c__Methanomicrobia;o__Methanomicrobiales;f__Methanoregulaceae;g__Methanolinea_B;s__Methanolinea_B mesophila
540	CAIYHQ010000131.1_46	CAIYHQ010000131	Methanomicrobia	McrA	CAIYHQ010000131.1_46@Methanomicrobia	d__Archaea;p__Halobacteriota;c__Methanomicrobia;o__Methanomicrobiales;f__Methanospirillaceae;g__CAIYHQ01;s__CAIYHQ01 sp903926075
541	DANA01000015.1_16	DANA01000015	Methanomicrobia	McrA	DANA01000015.1_16@Methanomicrobia	d__Archaea;p__Halobacteriota;c__Methanomicrobia;o__Methanomicrobiales;f__Methanoregulaceae;g__Methanoregula;s__Methanoregula sp002508495
542	DASP01000005.1_180	DASP01000005	Methanomicrobia	McrA	DASP01000005.1_180@Methanomicrobia	d__Archaea;p__Halobacteriota;c__Methanomicrobia;o__Methanomicrobiales;f__Methanoregulaceae;g__UBA467;s__UBA467 sp002503825
543	CP064971.1_650	CP064971	Methanomicrobia	McrA	CP064971.1_650@Methanomicrobia	d__Archaea;p__Halobacteriota;c__Methanomicrobia;o__Methanomicrobiales;f__Methanoregulaceae;g__UBA9949;s__UBA9949 sp016699325
544	JAHDSI010000190.1_5	JAHDSI010000190	Methanomicrobia	McrA	JAHDSI010000190.1_5@Methanomicrobia	d__Archaea;p__Halobacteriota;c__Methanomicrobia;o__Methanomicrobiales;f__Methanoregulaceae;g__SD8;s__SD8 sp018432765
545	LKUF01000111.1_1	LKUF01000111	Methanomicrobia	McrA	LKUF01000111.1_1@Methanomicrobia	d__Archaea;p__Halobacteriota;c__Methanomicrobia;o__Methanomicrobiales;f__Methanoregulaceae;g__SD8;s__SD8 sp001412335
546	DUGL01000210.1_34	DUGL01000210	Methanomicrobia	McrA	DUGL01000210.1_34@Methanomicrobia	d__Archaea;p__Halobacteriota;c__Methanomicrobia;o__Methanomicrobiales;f__Methanoregulaceae;g__UBA9949;s__UBA9949 sp10516u
547	JADFCY010000009.1_101	JADFCY010000009	Methanomicrobia	McrA	JADFCY010000009.1_101@Methanomicrobia	d__Archaea;p__Halobacteriota;c__Methanomicrobia;o__Methanomicrobiales;f__Methanoregulaceae;g__Methanolinea_A;s__Methanolinea_A sp002067155
548	JADFCY010000047.1_1	JADFCY010000047	Methanomicrobia	McrA	JADFCY010000047.1_1@Methanomicrobia	d__Archaea;p__Halobacteriota;c__Methanomicrobia;o__Methanomicrobiales;f__Methanoregulaceae;g__Methanolinea_A;s__Methanolinea_A sp002067155
549	NC_011832.1_2287	NC_011832	Methanomicrobia	McrA	NC_011832.1_2287@Methanomicrobia	d__Archaea;p__Halobacteriota;c__Methanomicrobia;o__Methanomicrobiales;f__Methanosphaerulaceae;g__Methanosphaerula;s__Methanosphaerula palustris
550	JAAYEG010000041.1_7	JAAYEG010000041	Methanomicrobia	McrA	JAAYEG010000041.1_7@Methanomicrobia	d__Archaea;p__Halobacteriota;c__Methanomicrobia;o__Methanomicrobiales;f__Methanosphaerulaceae;g__UBA288;s__UBA288 sp012728895
551	SISS01000043.1_6	SISS01000043	Methanomicrobia	McrA	SISS01000043.1_6@Methanomicrobia	d__Archaea;p__Halobacteriota;c__Methanomicrobia;o__Methanomicrobiales;f__Methanosphaerulaceae;g__UBA288;s__UBA288 sp004332335
552	NZ_JAGGMN010000001.1_1898	NZ_JAGGMN010000001	Methanomicrobia	McrA	NZ_JAGGMN010000001.1_1898@Methanomicrobia	d__Archaea;p__Halobacteriota;c__Methanomicrobia;o__Methanomicrobiales;f__Methanofollaceae;g__Methanofollis;s__Methanofollis sp017875325
553	NZ_PGCL01000001.1_53	NZ_PGCL01000001	Methanomicrobia	McrA	NZ_PGCL01000001.1_53@Methanomicrobia	d__Archaea;p__Halobacteriota;c__Methanomicrobia;o__Methanomicrobiales;f__Methanofollaceae;g__Methanofollis;s__Methanofollis sp004297185
554	NZ_JABXWR010000001.1_901	NZ_JABXWR010000001	Methanomicrobia	McrA	NZ_JABXWR010000001.1_901@Methanomicrobia	d__Archaea;p__Halobacteriota;c__Methanomicrobia;o__Methanomicrobiales;f__Methanofollaceae;g__Methanofollis;s__Methanofollis tationis
555	NZ_CM001555.1_495	NZ_CM001555	Methanomicrobia	McrA	NZ_CM001555.1_495@Methanomicrobia	d__Archaea;p__Halobacteriota;c__Methanomicrobia;o__Methanomicrobiales;f__Methanofollaceae;g__Methanofollis;s__Methanofollis liminatans
556	NZ_BCNW01000001.1_704	NZ_BCNW01000001	Methanomicrobia	McrA	NZ_BCNW01000001.1_704@Methanomicrobia	d__Archaea;p__Halobacteriota;c__Methanomicrobia;o__Methanomicrobiales;f__Methanofollaceae;g__Methanofollis;s__Methanofollis ethanolicus
557	DAGX01000005.1_669	DAGX01000005	Methanomicrobia	McrA	DAGX01000005.1_669@Methanomicrobia	d__Archaea;p__Halobacteriota;c__Methanomicrobia;o__Methanomicrobiales;f__Methanofollaceae;g__Methanofollis;s__Methanofollis sp002498315
558	CAIULN010000100.1_1	CAIULN010000100	Methanomicrobia	McrA	CAIULN010000100.1_1@Methanomicrobia	d__Archaea;p__Halobacteriota;c__Methanomicrobia;o__Methanomicrobiales;f__Methanoregulaceae;g__MVRE01;s__MVRE01 sp903900025
559	NZ_QGMY01000019.1_36	NZ_QGMY01000019	Methanomicrobia	McrA	NZ_QGMY01000019.1_36@Methanomicrobia	d__Archaea;p__Halobacteriota;c__Methanomicrobia;o__Methanomicrobiales;f__Methanospirillaceae;g__Methanospirillum;s__Methanospirillum lacunae
560	QKDV01000091.1_8	QKDV01000091	Methanomicrobia	McrA	QKDV01000091.1_8@Methanomicrobia	d__Archaea;p__Halobacteriota;c__Methanomicrobia;o__Methanomicrobiales;f__Methanospirillaceae;g__Methanospirillum;s__Methanospirillum hungatei_A
561	JAFGOM010000087.1_20	JAFGOM010000087	Methanomicrobia	McrA	JAFGOM010000087.1_20@Methanomicrobia	d__Archaea;p__Halobacteriota;c__Methanomicrobia;o__Methanomicrobiales;f__Methanospirillaceae;g__JAFGOM01;s__JAFGOM01 sp016926505
562	NZ_QGMZ01000018.1_281	NZ_QGMZ01000018	Methanomicrobia	McrA	NZ_QGMZ01000018.1_281@Methanomicrobia	d__Archaea;p__Halobacteriota;c__Methanomicrobia;o__Methanomicrobiales;f__Methanospirillaceae;g__Methanospirillum;s__Methanospirillum stamsii
563	JAAYPD010000200.1_2	JAAYPD010000200	Methanomicrobia	McrA	JAAYPD010000200.1_2@Methanomicrobia	d__Archaea;p__Halobacteriota;c__Methanomicrobia;o__Methanomicrobiales;f__Methanospirillaceae;g__Methanospirillum;s__Methanospirillum sp012520015
564	JAAYCY010000021.1_6	JAAYCY010000021	Methanomicrobia	McrA	JAAYCY010000021.1_6@Methanomicrobia	d__Archaea;p__Halobacteriota;c__Methanomicrobia;o__Methanomicrobiales;f__Methanospirillaceae;g__Methanospirillum;s__Methanospirillum sp012729535
565	NC_007796.1_2282	NC_007796	Methanomicrobia	McrA	NC_007796.1_2282@Methanomicrobia	d__Archaea;p__Halobacteriota;c__Methanomicrobia;o__Methanomicrobiales;f__Methanospirillaceae;g__Methanospirillum;s__Methanospirillum hungatei
566	CP077107.1_2282	CP077107	Methanomicrobia	McrA	CP077107.1_2282@Methanomicrobia	d__Archaea;p__Halobacteriota;c__Methanomicrobia;o__Methanomicrobiales;f__Methanospirillaceae;g__Methanospirillum;s__Methanospirillum sp012729995
567	NZ_JWHL01000011.1_76	NZ_JWHL01000011	Methanomicrobia	McrA	NZ_JWHL01000011.1_76@Methanomicrobia	d__Archaea;p__Halobacteriota;c__Methanomicrobia;o__Methanomicrobiales;f__Methanocorpusculaceae;g__Methanocalculus;s__Methanocalculus chunghsingensis
568	QZAD01000084.1_8	QZAD01000084	Methanomicrobia	McrA	QZAD01000084.1_8@Methanomicrobia	d__Archaea;p__Halobacteriota;c__Methanomicrobia;o__Methanomicrobiales;f__Methanocorpusculaceae;g__Methanocalculus;s__Methanocalculus sp003838185
569	QZAC01000070.1_6	QZAC01000070	Methanomicrobia	McrA	QZAC01000070.1_6@Methanomicrobia	d__Archaea;p__Halobacteriota;c__Methanomicrobia;o__Methanomicrobiales;f__Methanocorpusculaceae;g__Methanocalculus;s__Methanocalculus sp003838065
570	NIZU01000094.1_2	NIZU01000094	Methanomicrobia	McrA	NIZU01000094.1_2@Methanomicrobia	d__Archaea;p__Halobacteriota;c__Methanomicrobia;o__Methanomicrobiales;f__Methanocorpusculaceae;g__Methanocorpusculum;s__Methanocorpusculum sp003315675
571	NC_008942.1_1608	NC_008942	Methanomicrobia	McrA	NC_008942.1_1608@Methanomicrobia	d__Archaea;p__Halobacteriota;c__Methanomicrobia;o__Methanomicrobiales;f__Methanocorpusculaceae;g__Methanocorpusculum;s__Methanocorpusculum labreanum
572	LMVO01000029.1_1	LMVO01000029	Methanomicrobia	McrA	LMVO01000029.1_1@Methanomicrobia	d__Archaea;p__Halobacteriota;c__Methanomicrobia;o__Methanomicrobiales;f__Methanocorpusculaceae;g__Methanocorpusculum;s__Methanocorpusculum parvum
573	NC_008942.1_1104	NC_008942	Methanomicrobia	McrA	NC_008942.1_1104@Methanomicrobia	d__Archaea;p__Halobacteriota;c__Methanomicrobia;o__Methanomicrobiales;f__Methanocorpusculaceae;g__Methanocorpusculum;s__Methanocorpusculum labreanum
574	DAHC01000006.1_30	DAHC01000006	Methanomicrobia	McrA	DAHC01000006.1_30@Methanomicrobia	d__Archaea;p__Halobacteriota;c__Methanomicrobia;o__Methanomicrobiales;f__Methanocorpusculaceae;g__Methanocorpusculum;s__Methanocorpusculum sp002498375
575	JAHLFR010000032.1_6	JAHLFR010000032	Methanomicrobia	McrA	JAHLFR010000032.1_6@Methanomicrobia	d__Archaea;p__Halobacteriota;c__Methanomicrobia;o__Methanomicrobiales;f__Methanocorpusculaceae;g__Methanocorpusculum;s__Methanocorpusculum faecipullorum
576	JAFOFB010000015.1_311	JAFOFB010000015	Methanomicrobia	McrA	JAFOFB010000015.1_311@Methanomicrobia	d__Archaea;p__Halobacteriota;c__Methanomicrobia;o__Methanomicrobiales;f__Methanocorpusculaceae;g__Methanocorpusculum;s__Methanocorpusculum sp017387505
577	JAFQTT010000001.1_59	JAFQTT010000001	Methanomicrobia	McrA	JAFQTT010000001.1_59@Methanomicrobia	d__Archaea;p__Halobacteriota;c__Methanomicrobia;o__Methanomicrobiales;f__Methanocorpusculaceae;g__Methanocorpusculum;s__Methanocorpusculum sp017408885
578	JAFQBW010000017.1_84	JAFQBW010000017	Methanomicrobia	McrA	JAFQBW010000017.1_84@Methanomicrobia	d__Archaea;p__Halobacteriota;c__Methanomicrobia;o__Methanomicrobiales;f__Methanocorpusculaceae;g__Methanocorpusculum;s__Methanocorpusculum sp017399555
579	JAGARL010000193.1_8	JAGARL010000193	Methanomicrobia	McrA	JAGARL010000193.1_8@Methanomicrobia	d__Archaea;p__Halobacteriota;c__Methanomicrobia;o__Methanomicrobiales;f__Methanocorpusculaceae;g__Methanocorpusculum;s__Methanocorpusculum sp017622255
580	SUTD01000005.1_38	SUTD01000005	Methanomicrobia	McrA	SUTD01000005.1_38@Methanomicrobia	d__Archaea;p__Halobacteriota;c__Methanomicrobia;o__Methanomicrobiales;f__Methanocorpusculaceae;g__Methanocorpusculum;s__Methanocorpusculum parvum_A
581	NZ_LHQS01000002.1_259	NZ_LHQS01000002	Methanomicrobia	McrA	NZ_LHQS01000002.1_259@Methanomicrobia	d__Archaea;p__Halobacteriota;c__Methanomicrobia;o__Methanomicrobiales;f__Methanoculleaceae;g__Methanoculleus_A;s__Methanoculleus_A taiwanensis
582	NZ_CM001436.1_2867	NZ_CM001436	Methanomicrobia	McrA	NZ_CM001436.1_2867@Methanomicrobia	d__Archaea;p__Halobacteriota;c__Methanomicrobia;o__Methanomicrobiales;f__Methanomicrobiaceae;g__Methanoplanus;s__Methanoplanus limicola
583	NZ_JOMF01000006.1_123	NZ_JOMF01000006	Methanomicrobia	McrA	NZ_JOMF01000006.1_123@Methanomicrobia	d__Archaea;p__Halobacteriota;c__Methanomicrobia;o__Methanomicrobiales;f__Methanomicrobiaceae;g__Methanomicrobium;s__Methanomicrobium mobile
584	JAFPWZ010000003.1_14	JAFPWZ010000003	Methanomicrobia	McrA	JAFPWZ010000003.1_14@Methanomicrobia	d__Archaea;p__Halobacteriota;c__Methanomicrobia;o__Methanomicrobiales;f__Methanomicrobiaceae;g__Methanomicrobium;s__Methanomicrobium sp017412625
585	NZ_JAGGMM010000003.1_66	NZ_JAGGMM010000003	Methanomicrobia	McrA	NZ_JAGGMM010000003.1_66@Methanomicrobia	d__Archaea;p__Halobacteriota;c__Methanomicrobia;o__Methanomicrobiales;f__Methanomicrobiaceae;g__Methanomicrobium;s__Methanomicrobium sp017875315
586	JAFGWE010000034.1_54	JAFGWE010000034	Methanomicrobia	McrA	JAFGWE010000034.1_54@Methanomicrobia	d__Archaea;p__Halobacteriota;c__Methanomicrobia;o__Methanomicrobiales;f__Methanomicrobiaceae;g__Methanomicrobium;s__Methanomicrobium sp016937345
587	NC_014507.1_2409	NC_014507	Methanomicrobia	McrA	NC_014507.1_2409@Methanomicrobia	d__Archaea;p__Halobacteriota;c__Methanomicrobia;o__Methanomicrobiales;f__Methanomicrobiaceae;g__Methanolacinia;s__Methanolacinia petrolearia
588	NZ_JAAAWJ010000010.1_2	NZ_JAAAWJ010000010	Methanomicrobia	McrA	NZ_JAAAWJ010000010.1_2@Methanomicrobia	d__Archaea;p__Halobacteriota;c__Methanomicrobia;o__Methanomicrobiales;f__Methanomicrobiaceae;g__Methanogenium;s__Methanogenium sp009914725
589	NZ_BBBG01000001.1_461	NZ_BBBG01000001	Methanomicrobia	McrA	NZ_BBBG01000001.1_461@Methanomicrobia	d__Archaea;p__Halobacteriota;c__Methanomicrobia;o__Methanomicrobiales;f__Methanomicrobiaceae;g__Methanogenium;s__Methanogenium cariaci
590	LTBL01000001.1_1297	LTBL01000001	Methanomicrobia	McrA	LTBL01000001.1_1297@Methanomicrobia	d__Archaea;p__Halobacteriota;c__Methanomicrobia;o__Methanomicrobiales;f__Methanomicrobiaceae;g__Methanogenium;s__Methanogenium sp018687785
591	JAENZA010000012.1_24	JAENZA010000012	Methanomicrobia	McrA	JAENZA010000012.1_24@Methanomicrobia	d__Archaea;p__Halobacteriota;c__Methanomicrobia;o__Methanomicrobiales;f__Methanomicrobiaceae;g__Methanogenium;s__Methanogenium sp016841485
592	DSBQ01000062.1_16	DSBQ01000062	Methanomicrobia	McrA	DSBQ01000062.1_16@Methanomicrobia	d__Archaea;p__Halobacteriota;c__Methanomicrobia;o__Methanomicrobiales;f__Methanomicrobiaceae;g__Methanogenium;s__Methanogenium sp011045995
593	NC_019943.1_866	NC_019943	Methanomicrobia	McrA	NC_019943.1_866@Methanomicrobia	d__Archaea;p__Halobacteriota;c__Methanomicrobia;o__Methanomicrobiales;f__Methanoregulaceae;g__Methanoregula;s__Methanoregula formicica
594	CP077107.1_1030	CP077107	Methanomicrobia	McrA	CP077107.1_1030@Methanomicrobia	d__Archaea;p__Halobacteriota;c__Methanomicrobia;o__Methanomicrobiales;f__Methanospirillaceae;g__Methanospirillum;s__Methanospirillum sp012729995
595	QKDV01000197.1_2	QKDV01000197	Methanomicrobia	McrA	QKDV01000197.1_2@Methanomicrobia	d__Archaea;p__Halobacteriota;c__Methanomicrobia;o__Methanomicrobiales;f__Methanospirillaceae;g__Methanospirillum;s__Methanospirillum hungatei_A
596	NZ_JAGGMM010000002.1_322	NZ_JAGGMM010000002	Methanomicrobia	McrA	NZ_JAGGMM010000002.1_322@Methanomicrobia	d__Archaea;p__Halobacteriota;c__Methanomicrobia;o__Methanomicrobiales;f__Methanomicrobiaceae;g__Methanomicrobium;s__Methanomicrobium sp017875315
597	NZ_KN360943.1_67	NZ_KN360943	Methanomicrobia	McrA	NZ_KN360943.1_67@Methanomicrobia	d__Archaea;p__Halobacteriota;c__Methanomicrobia;o__Methanomicrobiales;f__Methanomicrobiaceae;g__Methanolacinia;s__Methanolacinia paynteri
598	NC_014507.1_1984	NC_014507	Methanomicrobia	McrA	NC_014507.1_1984@Methanomicrobia	d__Archaea;p__Halobacteriota;c__Methanomicrobia;o__Methanomicrobiales;f__Methanomicrobiaceae;g__Methanolacinia;s__Methanolacinia petrolearia
599	NZ_PGCL01000002.1_11	NZ_PGCL01000002	Methanomicrobia	McrA	NZ_PGCL01000002.1_11@Methanomicrobia	d__Archaea;p__Halobacteriota;c__Methanomicrobia;o__Methanomicrobiales;f__Methanofollaceae;g__Methanofollis;s__Methanofollis sp004297185
600	NZ_JABXWR010000001.1_2069	NZ_JABXWR010000001	Methanomicrobia	McrA	NZ_JABXWR010000001.1_2069@Methanomicrobia	d__Archaea;p__Halobacteriota;c__Methanomicrobia;o__Methanomicrobiales;f__Methanofollaceae;g__Methanofollis;s__Methanofollis tationis
601	NZ_CM001555.1_1690	NZ_CM001555	Methanomicrobia	McrA	NZ_CM001555.1_1690@Methanomicrobia	d__Archaea;p__Halobacteriota;c__Methanomicrobia;o__Methanomicrobiales;f__Methanofollaceae;g__Methanofollis;s__Methanofollis liminatans
602	NZ_BCNW01000001.1_1276	NZ_BCNW01000001	Methanomicrobia	McrA	NZ_BCNW01000001.1_1276@Methanomicrobia	d__Archaea;p__Halobacteriota;c__Methanomicrobia;o__Methanomicrobiales;f__Methanofollaceae;g__Methanofollis;s__Methanofollis ethanolicus
603	DAGX01000005.1_113	DAGX01000005	Methanomicrobia	McrA	DAGX01000005.1_113@Methanomicrobia	d__Archaea;p__Halobacteriota;c__Methanomicrobia;o__Methanomicrobiales;f__Methanofollaceae;g__Methanofollis;s__Methanofollis sp002498315
604	NZ_JAGGMN010000001.1_1212	NZ_JAGGMN010000001	Methanomicrobia	McrA	NZ_JAGGMN010000001.1_1212@Methanomicrobia	d__Archaea;p__Halobacteriota;c__Methanomicrobia;o__Methanomicrobiales;f__Methanofollaceae;g__Methanofollis;s__Methanofollis sp017875325
605	JAENYT010000013.1_18	JAENYT010000013	Methanomicrobia	McrA	JAENYT010000013.1_18@Methanomicrobia	d__Archaea;p__Halobacteriota;c__Methanomicrobia;o__Methanomicrobiales;f__Methanomicrobiaceae;g__DSDF01;s__DSDF01 sp016841665
606	DSDF01000036.1_17	DSDF01000036	Methanomicrobia	McrA	DSDF01000036.1_17@Methanomicrobia	d__Archaea;p__Halobacteriota;c__Methanomicrobia;o__Methanomicrobiales;f__Methanomicrobiaceae;g__DSDF01;s__DSDF01 sp011048835
607	LTBL01000001.1_122	LTBL01000001	Methanomicrobia	McrA	LTBL01000001.1_122@Methanomicrobia	d__Archaea;p__Halobacteriota;c__Methanomicrobia;o__Methanomicrobiales;f__Methanomicrobiaceae;g__Methanogenium;s__Methanogenium sp018687785
608	JAENZA010000006.1_25	JAENZA010000006	Methanomicrobia	McrA	JAENZA010000006.1_25@Methanomicrobia	d__Archaea;p__Halobacteriota;c__Methanomicrobia;o__Methanomicrobiales;f__Methanomicrobiaceae;g__Methanogenium;s__Methanogenium sp016841485
609	DSBQ01000053.1_9	DSBQ01000053	Methanomicrobia	McrA	DSBQ01000053.1_9@Methanomicrobia	d__Archaea;p__Halobacteriota;c__Methanomicrobia;o__Methanomicrobiales;f__Methanomicrobiaceae;g__Methanogenium;s__Methanogenium sp011045995
610	DARA01000050.1_6	DARA01000050	Methanomicrobia	McrA	DARA01000050.1_6@Methanomicrobia	d__Archaea;p__Halobacteriota;c__Methanomicrobia;o__Methanomicrobiales;f__Methanoculleaceae;g__UBA207;s__UBA207 sp002503135
611	JAFGNT010000014.1_49	JAFGNT010000014	Methanomicrobia	McrA	JAFGNT010000014.1_49@Methanomicrobia	d__Archaea;p__Halobacteriota;c__Methanomicrobia;o__Methanomicrobiales;f__Methanomicrobiaceae;g__LKUD01;s__LKUD01 sp016926855
612	JAENYT010000009.1_48	JAENYT010000009	Methanomicrobia	McrA	JAENYT010000009.1_48@Methanomicrobia	d__Archaea;p__Halobacteriota;c__Methanomicrobia;o__Methanomicrobiales;f__Methanomicrobiaceae;g__DSDF01;s__DSDF01 sp016841665
613	DSDF01000089.1_6	DSDF01000089	Methanomicrobia	McrA	DSDF01000089.1_6@Methanomicrobia	d__Archaea;p__Halobacteriota;c__Methanomicrobia;o__Methanomicrobiales;f__Methanomicrobiaceae;g__DSDF01;s__DSDF01 sp011048835
614	JAAYND010000053.1_16	JAAYND010000053	Methanomicrobia	McrA	JAAYND010000053.1_16@Methanomicrobia	d__Archaea;p__Halobacteriota;c__Methanomicrobia;o__Methanomicrobiales;f__Methanoculleaceae;g__Methanoculleus;s__Methanoculleus sp012521035
615	NC_018227.2_1534	NC_018227	Methanomicrobia	McrA	NC_018227.2_1534@Methanomicrobia	d__Archaea;p__Halobacteriota;c__Methanomicrobia;o__Methanomicrobiales;f__Methanoculleaceae;g__Methanoculleus;s__Methanoculleus bourgensis
616	NZ_FMID01000031.1_26	NZ_FMID01000031	Methanomicrobia	McrA	NZ_FMID01000031.1_26@Methanomicrobia	d__Archaea;p__Halobacteriota;c__Methanomicrobia;o__Methanomicrobiales;f__Methanoculleaceae;g__Methanoculleus;s__Methanoculleus chikugoensis_A
617	NZ_JAGGLA010000005.1_122	NZ_JAGGLA010000005	Methanomicrobia	McrA	NZ_JAGGLA010000005.1_122@Methanomicrobia	d__Archaea;p__Halobacteriota;c__Methanomicrobia;o__Methanomicrobiales;f__Methanoculleaceae;g__Methanoculleus;s__Methanoculleus hydrogenitrophicus
618	NZ_BCNX01000007.1_326	NZ_BCNX01000007	Methanomicrobia	McrA	NZ_BCNX01000007.1_326@Methanomicrobia	d__Archaea;p__Halobacteriota;c__Methanomicrobia;o__Methanomicrobiales;f__Methanoculleaceae;g__Methanoculleus;s__Methanoculleus thermophilus
619	BBBH01000077.1_3	BBBH01000077	Methanomicrobia	McrA	BBBH01000077.1_3@Methanomicrobia	d__Archaea;p__Halobacteriota;c__Methanomicrobia;o__Methanomicrobiales;f__Methanoculleaceae;g__Methanoculleus;s__Methanoculleus chikugoensis
620	NZ_JMIO01000058.1_36	NZ_JMIO01000058	Methanomicrobia	McrA	NZ_JMIO01000058.1_36@Methanomicrobia	d__Archaea;p__Halobacteriota;c__Methanomicrobia;o__Methanomicrobiales;f__Methanoculleaceae;g__Methanoculleus;s__Methanoculleus sp000691865
621	NZ_JXOJ01000001.1_178	NZ_JXOJ01000001	Methanomicrobia	McrA	NZ_JXOJ01000001.1_178@Methanomicrobia	d__Archaea;p__Halobacteriota;c__Methanomicrobia;o__Methanomicrobiales;f__Methanoculleaceae;g__Methanoculleus;s__Methanoculleus sediminis
622	JAAZGM010000090.1_4	JAAZGM010000090	Methanomicrobia	McrA	JAAZGM010000090.1_4@Methanomicrobia	d__Archaea;p__Halobacteriota;c__Methanomicrobia;o__Methanomicrobiales;f__Methanoculleaceae;g__Methanoculleus;s__Methanoculleus sp012511245
623	JAHDQM010000048.1_1	JAHDQM010000048	Methanomicrobia	McrA	JAHDQM010000048.1_1@Methanomicrobia	d__Archaea;p__Halobacteriota;c__Methanomicrobia;o__Methanomicrobiales;f__Methanoculleaceae;g__Methanoculleus;s__Methanoculleus sp018433835
624	DAFZ01000073.1_1	DAFZ01000073	Methanomicrobia	McrA	DAFZ01000073.1_1@Methanomicrobia	d__Archaea;p__Halobacteriota;c__Methanomicrobia;o__Methanomicrobiales;f__Methanoculleaceae;g__Methanoculleus;s__Methanoculleus sp002498065
625	NC_009051.1_370	NC_009051	Methanomicrobia	McrA	NC_009051.1_370@Methanomicrobia	d__Archaea;p__Halobacteriota;c__Methanomicrobia;o__Methanomicrobiales;f__Methanoculleaceae;g__Methanoculleus;s__Methanoculleus marisnigri
626	NZ_BCNY01000015.1_712	NZ_BCNY01000015	Methanomicrobia	McrA	NZ_BCNY01000015.1_712@Methanomicrobia	d__Archaea;p__Halobacteriota;c__Methanomicrobia;o__Methanomicrobiales;f__Methanoculleaceae;g__Methanoculleus;s__Methanoculleus horonobensis
627	DAXW01000003.1_56	DAXW01000003	Methanomicrobia	McrA	DAXW01000003.1_56@Methanomicrobia	d__Archaea;p__Halobacteriota;c__Methanomicrobia;o__Methanomicrobiales;f__Methanoculleaceae;g__Methanoculleus;s__Methanoculleus sp002506585
628	PGYL01000015.1_46	PGYL01000015	Methanomicrobia	McrA	PGYL01000015.1_46@Methanomicrobia	d__Archaea;p__Halobacteriota;c__Methanomicrobia;o__Methanomicrobiales;f__Methanoculleaceae;g__Methanoculleus;s__Methanoculleus sp002839645
629	DASQ01000108.1_38	DASQ01000108	Methanomicrobia	McrA	DASQ01000108.1_38@Methanomicrobia	d__Archaea;p__Halobacteriota;c__Methanomicrobia;o__Methanomicrobiales;f__Methanoculleaceae;g__Methanoculleus;s__Methanoculleus marisnigri_B
630	DANY01000010.1_2	DANY01000010	Methanomicrobia	McrA	DANY01000010.1_2@Methanomicrobia	d__Archaea;p__Halobacteriota;c__Methanomicrobia;o__Methanomicrobiales;f__Methanoculleaceae;g__Methanoculleus;s__Methanoculleus sp002501655
631	MPOY01000389.1_3	MPOY01000389	Methanomicrobia	McrA	MPOY01000389.1_3@Methanomicrobia	d__Archaea;p__Halobacteriota;c__Methanomicrobia;o__Methanomicrobiales;f__Methanoculleaceae;g__Methanoculleus;s__Methanoculleus sp001896715
632	JAENZF010000055.1_2	JAENZF010000055	Methanomicrobia	McrA	JAENZF010000055.1_2@Methanomicrobia	d__Archaea;p__Halobacteriota;c__Methanomicrobia;o__Methanomicrobiales;f__Methanoculleaceae;g__Methanoculleus;s__Methanoculleus sp016841385
633	JAENYE010000001.1_279	JAENYE010000001	Methanomicrobia	McrA	JAENYE010000001.1_279@Methanomicrobia	d__Archaea;p__Halobacteriota;c__Methanomicrobia;o__Methanomicrobiales;f__Methanoculleaceae;g__Methanoculleus;s__Methanoculleus sp016841955
634	JAENYE010000001.1_33	JAENYE010000001	Methanomicrobia	McrA	JAENYE010000001.1_33@Methanomicrobia	d__Archaea;p__Halobacteriota;c__Methanomicrobia;o__Methanomicrobiales;f__Methanoculleaceae;g__Methanoculleus;s__Methanoculleus sp016841955
635	NC_018227.2_1756	NC_018227	Methanomicrobia	McrA	NC_018227.2_1756@Methanomicrobia	d__Archaea;p__Halobacteriota;c__Methanomicrobia;o__Methanomicrobiales;f__Methanoculleaceae;g__Methanoculleus;s__Methanoculleus bourgensis
636	DANY01000035.1_71	DANY01000035	Methanomicrobia	McrA	DANY01000035.1_71@Methanomicrobia	d__Archaea;p__Halobacteriota;c__Methanomicrobia;o__Methanomicrobiales;f__Methanoculleaceae;g__Methanoculleus;s__Methanoculleus sp002501655
637	NZ_BCNX01000007.1_81	NZ_BCNX01000007	Methanomicrobia	McrA	NZ_BCNX01000007.1_81@Methanomicrobia	d__Archaea;p__Halobacteriota;c__Methanomicrobia;o__Methanomicrobiales;f__Methanoculleaceae;g__Methanoculleus;s__Methanoculleus thermophilus
638	LFRN01000071.1_23	LFRN01000071	Methanomicrobia	McrA	LFRN01000071.1_23@Methanomicrobia	d__Archaea;p__Halobacteriota;c__Methanomicrobia;o__Methanomicrobiales;f__Methanoculleaceae;g__Methanoculleus;s__Methanoculleus thermohydrogenotrophicum
639	PGYL01000021.1_83	PGYL01000021	Methanomicrobia	McrA	PGYL01000021.1_83@Methanomicrobia	d__Archaea;p__Halobacteriota;c__Methanomicrobia;o__Methanomicrobiales;f__Methanoculleaceae;g__Methanoculleus;s__Methanoculleus sp002839645
640	DASQ01000116.1_15	DASQ01000116	Methanomicrobia	McrA	DASQ01000116.1_15@Methanomicrobia	d__Archaea;p__Halobacteriota;c__Methanomicrobia;o__Methanomicrobiales;f__Methanoculleaceae;g__Methanoculleus;s__Methanoculleus marisnigri_B
641	NZ_JMIO01000060.1_25	NZ_JMIO01000060	Methanomicrobia	McrA	NZ_JMIO01000060.1_25@Methanomicrobia	d__Archaea;p__Halobacteriota;c__Methanomicrobia;o__Methanomicrobiales;f__Methanoculleaceae;g__Methanoculleus;s__Methanoculleus sp000691865
642	JAAZOW010000259.1_5	JAAZOW010000259	Methanomicrobia	McrA	JAAZOW010000259.1_5@Methanomicrobia	d__Archaea;p__Halobacteriota;c__Methanomicrobia;o__Methanomicrobiales;f__Methanoculleaceae;g__Methanoculleus;s__Methanoculleus sp012797575
643	JAAZIF010000013.1_1	JAAZIF010000013	Methanomicrobia	McrA	JAAZIF010000013.1_1@Methanomicrobia	d__Archaea;p__Halobacteriota;c__Methanomicrobia;o__Methanomicrobiales;f__Methanoculleaceae;g__Methanoculleus;s__Methanoculleus sp012510335
644	DAXW01000001.1_3	DAXW01000001	Methanomicrobia	McrA	DAXW01000001.1_3@Methanomicrobia	d__Archaea;p__Halobacteriota;c__Methanomicrobia;o__Methanomicrobiales;f__Methanoculleaceae;g__Methanoculleus;s__Methanoculleus sp002506585
645	NZ_JAGGLA010000003.1_62	NZ_JAGGLA010000003	Methanomicrobia	McrA	NZ_JAGGLA010000003.1_62@Methanomicrobia	d__Archaea;p__Halobacteriota;c__Methanomicrobia;o__Methanomicrobiales;f__Methanoculleaceae;g__Methanoculleus;s__Methanoculleus hydrogenitrophicus
646	NZ_BCNY01000014.1_52	NZ_BCNY01000014	Methanomicrobia	McrA	NZ_BCNY01000014.1_52@Methanomicrobia	d__Archaea;p__Halobacteriota;c__Methanomicrobia;o__Methanomicrobiales;f__Methanoculleaceae;g__Methanoculleus;s__Methanoculleus horonobensis
647	NZ_JXOJ01000001.1_413	NZ_JXOJ01000001	Methanomicrobia	McrA	NZ_JXOJ01000001.1_413@Methanomicrobia	d__Archaea;p__Halobacteriota;c__Methanomicrobia;o__Methanomicrobiales;f__Methanoculleaceae;g__Methanoculleus;s__Methanoculleus sediminis
648	NZ_FMID01000057.1_5	NZ_FMID01000057	Methanomicrobia	McrA	NZ_FMID01000057.1_5@Methanomicrobia	d__Archaea;p__Halobacteriota;c__Methanomicrobia;o__Methanomicrobiales;f__Methanoculleaceae;g__Methanoculleus;s__Methanoculleus chikugoensis_A
649	NC_009051.1_601	NC_009051	Methanomicrobia	McrA	NC_009051.1_601@Methanomicrobia	d__Archaea;p__Halobacteriota;c__Methanomicrobia;o__Methanomicrobiales;f__Methanoculleaceae;g__Methanoculleus;s__Methanoculleus marisnigri
650	JAHDQM010000016.1_43	JAHDQM010000016	Methanomicrobia	McrA	JAHDQM010000016.1_43@Methanomicrobia	d__Archaea;p__Halobacteriota;c__Methanomicrobia;o__Methanomicrobiales;f__Methanoculleaceae;g__Methanoculleus;s__Methanoculleus sp018433835
651	DAFZ01000039.1_5	DAFZ01000039	Methanomicrobia	McrA	DAFZ01000039.1_5@Methanomicrobia	d__Archaea;p__Halobacteriota;c__Methanomicrobia;o__Methanomicrobiales;f__Methanoculleaceae;g__Methanoculleus;s__Methanoculleus sp002498065
652	JAAZGM010000027.1_1	JAAZGM010000027	Methanomicrobia	McrA	JAAZGM010000027.1_1@Methanomicrobia	d__Archaea;p__Halobacteriota;c__Methanomicrobia;o__Methanomicrobiales;f__Methanoculleaceae;g__Methanoculleus;s__Methanoculleus sp012511245
653	MPOY01000500.1_6	MPOY01000500	Methanomicrobia	McrA	MPOY01000500.1_6@Methanomicrobia	d__Archaea;p__Halobacteriota;c__Methanomicrobia;o__Methanomicrobiales;f__Methanoculleaceae;g__Methanoculleus;s__Methanoculleus sp001896715

## Sheet: leaf_in_tree_of_McrB
Table S7b Summary of McrB in archaea
SN	Gene	Contig	Taxonomy	Name	Leaf_name	Taxonomy_GTDB
1	JACIVP010000007.1_37	JACIVP010000007	Methanomethylicia	McrB	JACIVP010000007.1_37@Methanomethylicia	d__Archaea;p__Thermoproteota;c__Methanomethylicia;o__Methanomethylicales;f__Methanomethylicaceae;g__Methanosuratus;s__Methanosuratus sp014361455
2	DSTX01000010.1_1	DSTX01000010	Methanomethylicia	McrB	DSTX01000010.1_1@Methanomethylicia	d__Archaea;p__Thermoproteota;c__Methanomethylicia;o__Methanomethylicales;f__Methanomethylicaceae;g__Methanomethylicus;s__Methanomethylicus mesodigestum_A
3	LYOR01000007.1_45	LYOR01000007	Syntropharchaeia	McrB	LYOR01000007.1_45@Syntropharchaeia	d__Archaea;p__Halobacteriota;c__Syntropharchaeia;o__Syntropharchaeales;f__Syntropharchaeaceae;g__Syntropharchaeum;s__Syntropharchaeum butanivorans
4	LYOS01000003.1_174	LYOS01000003	Syntropharchaeia	McrB	LYOS01000003.1_174@Syntropharchaeia	d__Archaea;p__Halobacteriota;c__Syntropharchaeia;o__Syntropharchaeales;f__Syntropharchaeaceae;g__Syntropharchaeum_A;s__Syntropharchaeum_A caldarius
5	WAJW01000138.1_3	WAJW01000138	Archaeoglobi	McrB	WAJW01000138.1_3@Archaeoglobi	d__Archaea;p__Halobacteriota;c__Archaeoglobi;o__Archaeoglobales;f__JdFR-42;g__WAJW01;s__WAJW01 sp015523685
6	MTND01000015.1_12	MTND01000015	Archaeoglobi	McrB	MTND01000015.1_12@Archaeoglobi	d__Archaea;p__Halobacteriota;c__Archaeoglobi;o__Archaeoglobales;f__JdFR-42;g__JdFR-42;s__JdFR-42 sp002010305
7	QMVQ01000070.1_6	QMVQ01000070	Syntropharchaeia	McrB	QMVQ01000070.1_6@Syntropharchaeia	d__Archaea;p__Halobacteriota;c__Syntropharchaeia;o__ANME-1;f__B39-G2;g__B39-G2;s__B39-G2 sp003661185
8	LYOR01000007.1_34	LYOR01000007	Syntropharchaeia	McrB	LYOR01000007.1_34@Syntropharchaeia	d__Archaea;p__Halobacteriota;c__Syntropharchaeia;o__Syntropharchaeales;f__Syntropharchaeaceae;g__Syntropharchaeum;s__Syntropharchaeum butanivorans
9	LYOS01000008.1_4	LYOS01000008	Syntropharchaeia	McrB	LYOS01000008.1_4@Syntropharchaeia	d__Archaea;p__Halobacteriota;c__Syntropharchaeia;o__Syntropharchaeales;f__Syntropharchaeaceae;g__Syntropharchaeum_A;s__Syntropharchaeum_A caldarius
10	LYOR01000003.1_43	LYOR01000003	Syntropharchaeia	McrB	LYOR01000003.1_43@Syntropharchaeia	d__Archaea;p__Halobacteriota;c__Syntropharchaeia;o__Syntropharchaeales;f__Syntropharchaeaceae;g__Syntropharchaeum;s__Syntropharchaeum butanivorans
11	LYOS01000002.1_373	LYOS01000002	Syntropharchaeia	McrB	LYOS01000002.1_373@Syntropharchaeia	d__Archaea;p__Halobacteriota;c__Syntropharchaeia;o__Syntropharchaeales;f__Syntropharchaeaceae;g__Syntropharchaeum_A;s__Syntropharchaeum_A caldarius
12	LYOR01000004.1_64	LYOR01000004	Syntropharchaeia	McrB	LYOR01000004.1_64@Syntropharchaeia	d__Archaea;p__Halobacteriota;c__Syntropharchaeia;o__Syntropharchaeales;f__Syntropharchaeaceae;g__Syntropharchaeum;s__Syntropharchaeum butanivorans
13	QMZE01000207.1_3	QMZE01000207	Archaeoglobi	McrB	QMZE01000207.1_3@Archaeoglobi	d__Archaea;p__Halobacteriota;c__Archaeoglobi;o__Archaeoglobales;f__Archaeoglobaceae;g__Archaeoglobus_B;s__Archaeoglobus_B sp003663025
14	WAJW01000144.1_5	WAJW01000144	Archaeoglobi	McrB	WAJW01000144.1_5@Archaeoglobi	d__Archaea;p__Halobacteriota;c__Archaeoglobi;o__Archaeoglobales;f__JdFR-42;g__WAJW01;s__WAJW01 sp015523685
15	MTND01000019.1_13	MTND01000019	Archaeoglobi	McrB	MTND01000019.1_13@Archaeoglobi	d__Archaea;p__Halobacteriota;c__Archaeoglobi;o__Archaeoglobales;f__JdFR-42;g__JdFR-42;s__JdFR-42 sp002010305
16	CABGHH010000267.1_1	CABGHH010000267	Methanoliparia	McrB	CABGHH010000267.1_1@Methanoliparia	d__Archaea;p__Halobacteriota;c__Methanoliparia;o__Methanoliparales;f__Methanoliparaceae;g__Methanolliviera;s__Methanolliviera sp902158745
17	RXIF01000008.1_2	RXIF01000008	Methanoliparia	McrB	RXIF01000008.1_2@Methanoliparia	d__Archaea;p__Halobacteriota;c__Methanoliparia;o__Methanoliparales;f__Methanoliparaceae;g__Methanoliparum;s__Methanoliparum thermophilum
18	CABGHG010000031.1_10	CABGHG010000031	Methanoliparia	McrB	CABGHG010000031.1_10@Methanoliparia	d__Archaea;p__Halobacteriota;c__Methanoliparia;o__Methanoliparales;f__Methanoliparaceae;g__Methanolliviera;s__Methanolliviera sp902158735
19	RXIL01000175.1_2	RXIL01000175	Methanoliparia	McrB	RXIL01000175.1_2@Methanoliparia	d__Archaea;p__Halobacteriota;c__Methanoliparia;o__Methanoliparales;f__Methanoliparaceae;g__Methanolliviera;s__Methanolliviera hydrocarbonicum
20	LIHJ01000018.1_8	LIHJ01000018	Bathyarchaeia	McrB	LIHJ01000018.1_8@Bathyarchaeia	d__Archaea;p__Thermoproteota;c__Bathyarchaeia;o__B26-1;f__BA1;g__BA1;s__BA1 sp001399805
21	LIHK01000056.1_160	LIHK01000056	Bathyarchaeia	McrB	LIHK01000056.1_160@Bathyarchaeia	d__Archaea;p__Thermoproteota;c__Bathyarchaeia;o__B26-1;f__BA1;g__BA2;s__BA2 sp001399795
22	DSZG01000096.1_3	DSZG01000096	Hadarchaeia	McrB	DSZG01000096.1_3@Hadarchaeia	d__Archaea;p__Hadarchaeota;c__Hadarchaeia;o__Hadarchaeales;f__WYZ-LMO6;g__WYZ-LMO6;s__WYZ-LMO6 sp011367165
23	QNVD01000218.1_6	QNVD01000218	Hadarchaeia	McrB	QNVD01000218.1_6@Hadarchaeia	d__Archaea;p__Hadarchaeota;c__Hadarchaeia;o__Hadarchaeales;f__WYZ-LMO6;g__WYZ-LMO6;s__WYZ-LMO6 sp004347925
24	JAHPZH010000002.1_368	JAHPZH010000002	Lokiarchaeia	McrB	JAHPZH010000002.1_368@Lokiarchaeia	d__Archaea;p__Asgardarchaeota;c__Lokiarchaeia;o__Helarchaeales;f__JABXJV01;g__JABXJV01;s__JABXJV01 sp019058315
25	JAEOSY010000106.1_13	JAEOSY010000106	Lokiarchaeia	McrB	JAEOSY010000106.1_13@Lokiarchaeia	d__Archaea;p__Asgardarchaeota;c__Lokiarchaeia;o__Helarchaeales;f__HEL-GB-A;g__JABXJT01;s__JABXJT01 sp016840125
26	JABXJT010000011.1_70	JABXJT010000011	Lokiarchaeia	McrB	JABXJT010000011.1_70@Lokiarchaeia	d__Archaea;p__Asgardarchaeota;c__Lokiarchaeia;o__Helarchaeales;f__HEL-GB-A;g__JABXJT01;s__JABXJT01 sp013375455
27	SUPS01000022.1_15	SUPS01000022	Lokiarchaeia	McrB	SUPS01000022.1_15@Lokiarchaeia	d__Archaea;p__Asgardarchaeota;c__Lokiarchaeia;o__Helarchaeales;f__HEL-GB-A;g__HEL-GB-A;s__HEL-GB-A sp005191415
28	JABXJV010000086.1_5	JABXJV010000086	Lokiarchaeia	McrB	JABXJV010000086.1_5@Lokiarchaeia	d__Archaea;p__Asgardarchaeota;c__Lokiarchaeia;o__Helarchaeales;f__JABXJV01;g__JABXJV01;s__JABXJV01 sp013375355
29	RDOG01000002.1_244	RDOG01000002	Lokiarchaeia	McrB	RDOG01000002.1_244@Lokiarchaeia	d__Archaea;p__Asgardarchaeota;c__Lokiarchaeia;o__Helarchaeales;f__RDOG01;g__RDOG01;s__RDOG01 sp011365055
30	SUPR01000026.1_29	SUPR01000026	Lokiarchaeia	McrB	SUPR01000026.1_29@Lokiarchaeia	d__Archaea;p__Asgardarchaeota;c__Lokiarchaeia;o__Helarchaeales;f__HEL-GB-B;g__HEL-GB-B;s__HEL-GB-B sp005191425
31	JABXJT010000015.1_33	JABXJT010000015	Lokiarchaeia	McrB	JABXJT010000015.1_33@Lokiarchaeia	d__Archaea;p__Asgardarchaeota;c__Lokiarchaeia;o__Helarchaeales;f__HEL-GB-A;g__JABXJT01;s__JABXJT01 sp013375455
32	JAEOSY010000582.1_19	JAEOSY010000582	Lokiarchaeia	McrB	JAEOSY010000582.1_19@Lokiarchaeia	d__Archaea;p__Asgardarchaeota;c__Lokiarchaeia;o__Helarchaeales;f__HEL-GB-A;g__JABXJT01;s__JABXJT01 sp016840125
33	JABXJU010000075.1_10	JABXJU010000075	Lokiarchaeia	McrB	JABXJU010000075.1_10@Lokiarchaeia	d__Archaea;p__Asgardarchaeota;c__Lokiarchaeia;o__Helarchaeales;f__HEL-GB-A;g__JABXJT01;s__JABXJT01 sp013375405
34	JAHPZH010000001.1_171	JAHPZH010000001	Lokiarchaeia	McrB	JAHPZH010000001.1_171@Lokiarchaeia	d__Archaea;p__Asgardarchaeota;c__Lokiarchaeia;o__Helarchaeales;f__JABXJV01;g__JABXJV01;s__JABXJV01 sp019058315
35	JAEOSY010000653.1_21	JAEOSY010000653	Lokiarchaeia	McrB	JAEOSY010000653.1_21@Lokiarchaeia	d__Archaea;p__Asgardarchaeota;c__Lokiarchaeia;o__Helarchaeales;f__HEL-GB-A;g__JABXJT01;s__JABXJT01 sp016840125
36	JABXJU010000003.1_6	JABXJU010000003	Lokiarchaeia	McrB	JABXJU010000003.1_6@Lokiarchaeia	d__Archaea;p__Asgardarchaeota;c__Lokiarchaeia;o__Helarchaeales;f__HEL-GB-A;g__JABXJT01;s__JABXJT01 sp013375405
37	JAHPZH010000003.1_314	JAHPZH010000003	Lokiarchaeia	McrB	JAHPZH010000003.1_314@Lokiarchaeia	d__Archaea;p__Asgardarchaeota;c__Lokiarchaeia;o__Helarchaeales;f__JABXJV01;g__JABXJV01;s__JABXJV01 sp019058315
38	JABXJV010000401.1_16	JABXJV010000401	Lokiarchaeia	McrB	JABXJV010000401.1_16@Lokiarchaeia	d__Archaea;p__Asgardarchaeota;c__Lokiarchaeia;o__Helarchaeales;f__JABXJV01;g__JABXJV01;s__JABXJV01 sp013375355
39	JABXJU010000092.1_16	JABXJU010000092	Lokiarchaeia	McrB	JABXJU010000092.1_16@Lokiarchaeia	d__Archaea;p__Asgardarchaeota;c__Lokiarchaeia;o__Helarchaeales;f__HEL-GB-A;g__JABXJT01;s__JABXJT01 sp013375405
40	JAEOSY010000214.1_2	JAEOSY010000214	Lokiarchaeia	McrB	JAEOSY010000214.1_2@Lokiarchaeia	d__Archaea;p__Asgardarchaeota;c__Lokiarchaeia;o__Helarchaeales;f__HEL-GB-A;g__JABXJT01;s__JABXJT01 sp016840125
41	SUPS01000008.1_16	SUPS01000008	Lokiarchaeia	McrB	SUPS01000008.1_16@Lokiarchaeia	d__Archaea;p__Asgardarchaeota;c__Lokiarchaeia;o__Helarchaeales;f__HEL-GB-A;g__HEL-GB-A;s__HEL-GB-A sp005191415
42	NZ_AQUK01000001.1_1153	NZ_AQUK01000001	Methanococci	McrB	NZ_AQUK01000001.1_1153@Methanococci	d__Archaea;p__Methanobacteriota_A;c__Methanococci;o__Methanococcales;f__Methanocaldococcaceae;g__Methanocaldococcus_A;s__Methanocaldococcus_A villosus
43	NC_014122.1_286	NC_014122	Methanococci	McrB	NC_014122.1_286@Methanococci	d__Archaea;p__Methanobacteriota_A;c__Methanococci;o__Methanococcales;f__Methanocaldococcaceae;g__Methanocaldococcus_A;s__Methanocaldococcus_A infernus
44	LR792634.1_1483	LR792634	Methanococci	McrB	LR792634.1_1483@Methanococci	d__Archaea;p__Methanobacteriota_A;c__Methanococci;o__Methanococcales;f__Methanocaldococcaceae;g__Methanocaldococcus;s__Methanocaldococcus sp902827205
45	NC_013407.1_143	NC_013407	Methanococci	McrB	NC_013407.1_143@Methanococci	d__Archaea;p__Methanobacteriota_A;c__Methanococci;o__Methanococcales;f__Methanocaldococcaceae;g__Methanocaldococcus;s__Methanocaldococcus vulcanius
46	JAADDS010000057.1_5	JAADDS010000057	Methanococci	McrB	JAADDS010000057.1_5@Methanococci	d__Archaea;p__Methanobacteriota_A;c__Methanococci;o__Methanococcales;f__Methanocaldococcaceae;g__Methanocaldococcus;s__Methanocaldococcus sp013153845
47	NC_000909.1_903	NC_000909	Methanococci	McrB	NC_000909.1_903@Methanococci	d__Archaea;p__Methanobacteriota_A;c__Methanococci;o__Methanococcales;f__Methanocaldococcaceae;g__Methanocaldococcus;s__Methanocaldococcus jannaschii
48	NC_013887.1_1342	NC_013887	Methanococci	McrB	NC_013887.1_1342@Methanococci	d__Archaea;p__Methanobacteriota_A;c__Methanococci;o__Methanococcales;f__Methanocaldococcaceae;g__Methanocaldococcus;s__Methanocaldococcus sp000025525
49	NZ_CP009149.1_1087	NZ_CP009149	Methanococci	McrB	NZ_CP009149.1_1087@Methanococci	d__Archaea;p__Methanobacteriota_A;c__Methanococci;o__Methanococcales;f__Methanocaldococcaceae;g__Methanocaldococcus;s__Methanocaldococcus bathoardescens
50	NC_013156.1_951	NC_013156	Methanococci	McrB	NC_013156.1_951@Methanococci	d__Archaea;p__Methanobacteriota_A;c__Methanococci;o__Methanococcales;f__Methanocaldococcaceae;g__Methanocaldococcus;s__Methanocaldococcus fervens
51	NZ_AGJL01000010.1_20	NZ_AGJL01000010	Methanococci	McrB	NZ_AGJL01000010.1_20@Methanococci	d__Archaea;p__Methanobacteriota_A;c__Methanococci;o__Methanococcales;f__Methanococcaceae;g__Methanotorris;s__Methanotorris formicicus
52	NC_015562.1_1252	NC_015562	Methanococci	McrB	NC_015562.1_1252@Methanococci	d__Archaea;p__Methanobacteriota_A;c__Methanococci;o__Methanococcales;f__Methanococcaceae;g__Methanotorris;s__Methanotorris igneus
53	NC_015636.1_983	NC_015636	Methanococci	McrB	NC_015636.1_983@Methanococci	d__Archaea;p__Methanobacteriota_A;c__Methanococci;o__Methanococcales;f__Methanococcaceae;g__Methanothermococcus_A;s__Methanothermococcus_A okinawensis
54	WAKW01000003.1_43	WAKW01000003	Methanococci	McrB	WAKW01000003.1_43@Methanococci	d__Archaea;p__Methanobacteriota_A;c__Methanococci;o__Methanococcales;f__Methanococcaceae;g__Methanothermococcus_A;s__Methanothermococcus_A sp015523155
55	DQSV01000074.1_20	DQSV01000074	Methanococci	McrB	DQSV01000074.1_20@Methanococci	d__Archaea;p__Methanobacteriota_A;c__Methanococci;o__Methanococcales;f__Methanococcaceae;g__Methanofervidicoccus;s__Methanofervidicoccus okinawensis_C
56	NZ_CP022242.1_232	NZ_CP022242	Methanococci	McrB	NZ_CP022242.1_232@Methanococci	d__Archaea;p__Methanobacteriota_A;c__Methanococci;o__Methanococcales;f__Methanococcaceae;g__Methanofervidicoccus;s__Methanofervidicoccus sp003351865
57	DQVU01000033.1_2	DQVU01000033	Methanococci	McrB	DQVU01000033.1_2@Methanococci	d__Archaea;p__Methanobacteriota_A;c__Methanococci;o__Methanococcales;f__Methanococcaceae;g__Methanofervidicoccus;s__Methanofervidicoccus okinawensis_D
58	NZ_BFAX01000004.1_48	NZ_BFAX01000004	Methanococci	McrB	NZ_BFAX01000004.1_48@Methanococci	d__Archaea;p__Methanobacteriota_A;c__Methanococci;o__Methanococcales;f__Methanococcaceae;g__Methanofervidicoccus;s__Methanofervidicoccus abyssi
59	DQUI01000027.1_34	DQUI01000027	Methanococci	McrB	DQUI01000027.1_34@Methanococci	d__Archaea;p__Methanobacteriota_A;c__Methanococci;o__Methanococcales;f__Methanococcaceae;g__Methanofervidicoccus;s__Methanofervidicoccus okinawensis_A
60	DQVW01000036.1_6	DQVW01000036	Methanococci	McrB	DQVW01000036.1_6@Methanococci	d__Archaea;p__Methanobacteriota_A;c__Methanococci;o__Methanococcales;f__Methanococcaceae;g__Methanofervidicoccus;s__Methanofervidicoccus okinawensis_B
61	NC_009635.1_1280	NC_009635	Methanococci	McrB	NC_009635.1_1280@Methanococci	d__Archaea;p__Methanobacteriota_A;c__Methanococci;o__Methanococcales;f__Methanococcaceae;g__Methanothermococcus_A;s__Methanothermococcus_A aeolicus
62	NZ_AQXV01000031.1_10	NZ_AQXV01000031	Methanococci	McrB	NZ_AQXV01000031.1_10@Methanococci	d__Archaea;p__Methanobacteriota_A;c__Methanococci;o__Methanococcales;f__Methanococcaceae;g__Methanothermococcus;s__Methanothermococcus thermolithotrophicus
63	NZ_JAGGMU010000001.1_483	NZ_JAGGMU010000001	Methanococci	McrB	NZ_JAGGMU010000001.1_483@Methanococci	d__Archaea;p__Methanobacteriota_A;c__Methanococci;o__Methanococcales;f__Methanococcaceae;g__Methanococcus;s__Methanococcus voltae_B
64	NZ_JAGGMO010000001.1_225	NZ_JAGGMO010000001	Methanococci	McrB	NZ_JAGGMO010000001.1_225@Methanococci	d__Archaea;p__Methanobacteriota_A;c__Methanococci;o__Methanococcales;f__Methanococcaceae;g__Methanococcus;s__Methanococcus voltae_C
65	NC_014222.1_1126	NC_014222	Methanococci	McrB	NC_014222.1_1126@Methanococci	d__Archaea;p__Methanobacteriota_A;c__Methanococci;o__Methanococcales;f__Methanococcaceae;g__Methanococcus;s__Methanococcus voltae_A
66	NC_009634.1_898	NC_009634	Methanococci	McrB	NC_009634.1_898@Methanococci	d__Archaea;p__Methanobacteriota_A;c__Methanococci;o__Methanococcales;f__Methanococcaceae;g__Methanococcus;s__Methanococcus vannielii
67	NC_009975.1_1137	NC_009975	Methanococci	McrB	NC_009975.1_1137@Methanococci	d__Archaea;p__Methanobacteriota_A;c__Methanococci;o__Methanococcales;f__Methanococcaceae;g__Methanococcus;s__Methanococcus maripaludis_C
68	NC_009637.1_814	NC_009637	Methanococci	McrB	NC_009637.1_814@Methanococci	d__Archaea;p__Methanobacteriota_A;c__Methanococci;o__Methanococcales;f__Methanococcaceae;g__Methanococcus;s__Methanococcus maripaludis_A
69	NZ_CP026606.1_1246	NZ_CP026606	Methanococci	McrB	NZ_CP026606.1_1246@Methanococci	d__Archaea;p__Methanobacteriota_A;c__Methanococci;o__Methanococcales;f__Methanococcaceae;g__Methanococcus;s__Methanococcus maripaludis
70	NC_009135.1_21	NC_009135	Methanococci	McrB	NC_009135.1_21@Methanococci	d__Archaea;p__Methanobacteriota_A;c__Methanococci;o__Methanococcales;f__Methanococcaceae;g__Methanococcus;s__Methanococcus maripaludis_D
71	NC_013407.1_1196	NC_013407	Methanococci	McrB	NC_013407.1_1196@Methanococci	d__Archaea;p__Methanobacteriota_A;c__Methanococci;o__Methanococcales;f__Methanocaldococcaceae;g__Methanocaldococcus;s__Methanocaldococcus vulcanius
72	NC_013887.1_434	NC_013887	Methanococci	McrB	NC_013887.1_434@Methanococci	d__Archaea;p__Methanobacteriota_A;c__Methanococci;o__Methanococcales;f__Methanocaldococcaceae;g__Methanocaldococcus;s__Methanocaldococcus sp000025525
73	NZ_CP009149.1_516	NZ_CP009149	Methanococci	McrB	NZ_CP009149.1_516@Methanococci	d__Archaea;p__Methanobacteriota_A;c__Methanococci;o__Methanococcales;f__Methanocaldococcaceae;g__Methanocaldococcus;s__Methanocaldococcus bathoardescens
74	NC_000909.1_84	NC_000909	Methanococci	McrB	NC_000909.1_84@Methanococci	d__Archaea;p__Methanobacteriota_A;c__Methanococci;o__Methanococcales;f__Methanocaldococcaceae;g__Methanocaldococcus;s__Methanocaldococcus jannaschii
75	NC_015562.1_447	NC_015562	Methanococci	McrB	NC_015562.1_447@Methanococci	d__Archaea;p__Methanobacteriota_A;c__Methanococci;o__Methanococcales;f__Methanococcaceae;g__Methanotorris;s__Methanotorris igneus
76	NZ_AGJL01000024.1_12	NZ_AGJL01000024	Methanococci	McrB	NZ_AGJL01000024.1_12@Methanococci	d__Archaea;p__Methanobacteriota_A;c__Methanococci;o__Methanococcales;f__Methanococcaceae;g__Methanotorris;s__Methanotorris formicicus
77	NZ_AQXV01000055.1_106	NZ_AQXV01000055	Methanococci	McrB	NZ_AQXV01000055.1_106@Methanococci	d__Archaea;p__Methanobacteriota_A;c__Methanococci;o__Methanococcales;f__Methanococcaceae;g__Methanothermococcus;s__Methanothermococcus thermolithotrophicus
78	WAKW01000046.1_12	WAKW01000046	Methanococci	McrB	WAKW01000046.1_12@Methanococci	d__Archaea;p__Methanobacteriota_A;c__Methanococci;o__Methanococcales;f__Methanococcaceae;g__Methanothermococcus_A;s__Methanothermococcus_A sp015523155
79	NC_014658.1_736	NC_014658	Methanobacteria	McrB	NC_014658.1_736@Methanobacteria	d__Archaea;p__Methanobacteriota;c__Methanobacteria;o__Methanobacteriales;f__Methanothermaceae;g__Methanothermus;s__Methanothermus fervidus
80	NZ_QKOF01000006.1_246	NZ_QKOF01000006	Methanobacteria	McrB	NZ_QKOF01000006.1_246@Methanobacteria	d__Archaea;p__Methanobacteriota;c__Methanobacteria;o__Methanobacteriales;f__Methanothermobacteraceae;g__Methanothermobacter;s__Methanothermobacter thermautotrophicus_A
81	NZ_AP011952.1_1040	NZ_AP011952	Methanobacteria	McrB	NZ_AP011952.1_1040@Methanobacteria	d__Archaea;p__Methanobacteriota;c__Methanobacteria;o__Methanobacteriales;f__Methanothermobacteraceae;g__Methanothermobacter;s__Methanothermobacter sp000828575
82	NC_000916.1_1107	NC_000916	Methanobacteria	McrB	NC_000916.1_1107@Methanobacteria	d__Archaea;p__Methanobacteriota;c__Methanobacteria;o__Methanobacteriales;f__Methanothermobacteraceae;g__Methanothermobacter;s__Methanothermobacter thermautotrophicus
83	NC_014408.1_1476	NC_014408	Methanobacteria	McrB	NC_014408.1_1476@Methanobacteria	d__Archaea;p__Methanobacteriota;c__Methanobacteria;o__Methanobacteriales;f__Methanothermobacteraceae;g__Methanothermobacter;s__Methanothermobacter marburgensis
84	LT608329.1_1496	LT608329	Methanobacteria	McrB	LT608329.1_1496@Methanobacteria	d__Archaea;p__Methanobacteriota;c__Methanobacteria;o__Methanobacteriales;f__Methanothermobacteraceae;g__Methanothermobacter;s__Methanothermobacter wolfeii
85	PGYO01000023.1_1	PGYO01000023	Methanobacteria	McrB	PGYO01000023.1_1@Methanobacteria	d__Archaea;p__Methanobacteriota;c__Methanobacteria;o__Methanobacteriales;f__Methanobacteriaceae;g__UBA349;s__UBA349 sp002839705
86	NZ_FOTL01000003.1_47	NZ_FOTL01000003	Methanobacteria	McrB	NZ_FOTL01000003.1_47@Methanobacteria	d__Archaea;p__Methanobacteriota;c__Methanobacteria;o__Methanobacteriales;f__Methanobacteriaceae;g__Methanobrevibacter;s__Methanobrevibacter olleyae
87	CACXNW010000005.1_51	CACXNW010000005	Methanobacteria	McrB	CACXNW010000005.1_51@Methanobacteria	d__Archaea;p__Methanobacteriota;c__Methanobacteria;o__Methanobacteriales;f__Methanobacteriaceae;g__Methanobrevibacter;s__Methanobrevibacter sp902769175
88	SUTG01000042.1_5	SUTG01000042	Methanobacteria	McrB	SUTG01000042.1_5@Methanobacteria	d__Archaea;p__Methanobacteriota;c__Methanobacteria;o__Methanobacteriales;f__Methanobacteriaceae;g__Methanobrevibacter;s__Methanobrevibacter olleyae_A
89	NC_009515.1_899	NC_009515	Methanobacteria	McrB	NC_009515.1_899@Methanobacteria	d__Archaea;p__Methanobacteriota;c__Methanobacteria;o__Methanobacteriales;f__Methanobacteriaceae;g__Methanobrevibacter_A;s__Methanobrevibacter_A smithii
90	NZ_LWMU01000061.1_7	NZ_LWMU01000061	Methanobacteria	McrB	NZ_LWMU01000061.1_7@Methanobacteria	d__Archaea;p__Methanobacteriota;c__Methanobacteria;o__Methanobacteriales;f__Methanobacteriaceae;g__Methanobrevibacter_A;s__Methanobrevibacter_A oralis
91	NZ_RKRG01000002.1_264	NZ_RKRG01000002	Methanobacteria	McrB	NZ_RKRG01000002.1_264@Methanobacteria	d__Archaea;p__Methanobacteriota;c__Methanobacteria;o__Methanobacteriales;f__Methanobacteriaceae;g__Methanobrevibacter_A;s__Methanobrevibacter_A gottschalkii
92	JAFUIW010000058.1_20	JAFUIW010000058	Methanobacteria	McrB	JAFUIW010000058.1_20@Methanobacteria	d__Archaea;p__Methanobacteriota;c__Methanobacteria;o__Methanobacteriales;f__Methanobacteriaceae;g__Methanobrevibacter_A;s__Methanobrevibacter_A sp017473945
93	CACZPT010000040.1_8	CACZPT010000040	Methanobacteria	McrB	CACZPT010000040.1_8@Methanobacteria	d__Archaea;p__Methanobacteriota;c__Methanobacteria;o__Methanobacteriales;f__Methanobacteriaceae;g__Methanobrevibacter_A;s__Methanobrevibacter_A sp902783085
94	CAJOMK010000066.1_8	CAJOMK010000066	Methanobacteria	McrB	CAJOMK010000066.1_8@Methanobacteria	d__Archaea;p__Methanobacteriota;c__Methanobacteria;o__Methanobacteriales;f__Methanobacteriaceae;g__Methanobrevibacter;s__Methanobrevibacter sp905235495
95	JAFQSO010000010.1_5	JAFQSO010000010	Methanobacteria	McrB	JAFQSO010000010.1_5@Methanobacteria	d__Archaea;p__Methanobacteriota;c__Methanobacteria;o__Methanobacteriales;f__Methanobacteriaceae;g__Methanobrevibacter_A;s__Methanobrevibacter_A sp017409525
96	CADBMS010000195.1_8	CADBMS010000195	Methanobacteria	McrB	CADBMS010000195.1_8@Methanobacteria	d__Archaea;p__Methanobacteriota;c__Methanobacteria;o__Methanobacteriales;f__Methanobacteriaceae;g__CADBMS01;s__CADBMS01 sp902795935
97	NZ_FMXB01000003.1_69	NZ_FMXB01000003	Methanobacteria	McrB	NZ_FMXB01000003.1_69@Methanobacteria	d__Archaea;p__Methanobacteriota;c__Methanobacteria;o__Methanobacteriales;f__Methanobacteriaceae;g__Methanobrevibacter_A;s__Methanobrevibacter_A millerae
98	NZ_CP011266.1_1349	NZ_CP011266	Methanobacteria	McrB	NZ_CP011266.1_1349@Methanobacteria	d__Archaea;p__Methanobacteriota;c__Methanobacteria;o__Methanobacteriales;f__Methanobacteriaceae;g__Methanobrevibacter_A;s__Methanobrevibacter_A millerae_A
99	CACXWH010000058.1_10	CACXWH010000058	Methanobacteria	McrB	CACXWH010000058.1_10@Methanobacteria	d__Archaea;p__Methanobacteriota;c__Methanobacteria;o__Methanobacteriales;f__Methanobacteriaceae;g__Methanobrevibacter_A;s__Methanobrevibacter_A sp900319535
100	CACYBU010000069.1_3	CACYBU010000069	Methanobacteria	McrB	CACYBU010000069.1_3@Methanobacteria	d__Archaea;p__Methanobacteriota;c__Methanobacteria;o__Methanobacteriales;f__Methanobacteriaceae;g__Methanobrevibacter_A;s__Methanobrevibacter_A sp902772665
101	SUTK01000046.1_5	SUTK01000046	Methanobacteria	McrB	SUTK01000046.1_5@Methanobacteria	d__Archaea;p__Methanobacteriota;c__Methanobacteria;o__Methanobacteriales;f__Methanobacteriaceae;g__Methanobrevibacter_A;s__Methanobrevibacter_A thaueri_A
102	CACYVR010000086.1_5	CACYVR010000086	Methanobacteria	McrB	CACYVR010000086.1_5@Methanobacteria	d__Archaea;p__Methanobacteriota;c__Methanobacteria;o__Methanobacteriales;f__Methanobacteriaceae;g__Methanobrevibacter_A;s__Methanobrevibacter_A sp902777885
103	CACWVY010000069.1_2	CACWVY010000069	Methanobacteria	McrB	CACWVY010000069.1_2@Methanobacteria	d__Archaea;p__Methanobacteriota;c__Methanobacteria;o__Methanobacteriales;f__Methanobacteriaceae;g__Methanobrevibacter_A;s__Methanobrevibacter_A sp902764455
104	OMWD01000002.1_11	OMWD01000002	Methanobacteria	McrB	OMWD01000002.1_11@Methanobacteria	d__Archaea;p__Methanobacteriota;c__Methanobacteria;o__Methanobacteriales;f__Methanobacteriaceae;g__Methanobrevibacter_A;s__Methanobrevibacter_A sp900314695
105	NZ_LMVM01000001.1_100	NZ_LMVM01000001	Methanobacteria	McrB	NZ_LMVM01000001.1_100@Methanobacteria	d__Archaea;p__Methanobacteriota;c__Methanobacteria;o__Methanobacteriales;f__Methanobacteriaceae;g__Methanobacterium_D;s__Methanobacterium_D bryantii
106	NZ_KN050693.1_332	NZ_KN050693	Methanobacteria	McrB	NZ_KN050693.1_332@Methanobacteria	d__Archaea;p__Methanobacteriota;c__Methanobacteria;o__Methanobacteriales;f__Methanobacteriaceae;g__Methanobacterium_D;s__Methanobacterium_D veterum
107	DAHH01000002.1_16	DAHH01000002	Methanobacteria	McrB	DAHH01000002.1_16@Methanobacteria	d__Archaea;p__Methanobacteriota;c__Methanobacteria;o__Methanobacteriales;f__Methanobacteriaceae;g__Methanobacterium_C;s__Methanobacterium_C sp002498385
108	NC_007681.1_309	NC_007681	Methanobacteria	McrB	NC_007681.1_309@Methanobacteria	d__Archaea;p__Methanobacteriota;c__Methanobacteria;o__Methanobacteriales;f__Methanobacteriaceae;g__Methanosphaera;s__Methanosphaera stadtmanae
109	MUZZ01000082.1_1	MUZZ01000082	Methanobacteria	McrB	MUZZ01000082.1_1@Methanobacteria	d__Archaea;p__Methanobacteriota;c__Methanobacteria;o__Methanobacteriales;f__Methanobacteriaceae;g__Methanosphaera;s__Methanosphaera sp003266075
110	NZ_CP014213.1_1127	NZ_CP014213	Methanobacteria	McrB	NZ_CP014213.1_1127@Methanobacteria	d__Archaea;p__Methanobacteriota;c__Methanobacteria;o__Methanobacteriales;f__Methanobacteriaceae;g__Methanosphaera;s__Methanosphaera sp003268005
111	MVJJ01000088.1_2	MVJJ01000088	Methanobacteria	McrB	MVJJ01000088.1_2@Methanobacteria	d__Archaea;p__Methanobacteriota;c__Methanobacteria;o__Methanobacteriales;f__Methanobacteriaceae;g__Methanosphaera;s__Methanosphaera sp003266145
112	NZ_JRWK01000005.1_24	NZ_JRWK01000005	Methanobacteria	McrB	NZ_JRWK01000005.1_24@Methanobacteria	d__Archaea;p__Methanobacteriota;c__Methanobacteria;o__Methanobacteriales;f__Methanobacteriaceae;g__Methanosphaera;s__Methanosphaera sp001729965
113	JAEELZ010000002.1_4	JAEELZ010000002	Methanobacteria	McrB	JAEELZ010000002.1_4@Methanobacteria	d__Archaea;p__Methanobacteriota;c__Methanobacteria;o__Methanobacteriales;f__Methanobacteriaceae;g__Methanosphaera;s__Methanosphaera sp016282985
114	SUTQ01000013.1_37	SUTQ01000013	Methanobacteria	McrB	SUTQ01000013.1_37@Methanobacteria	d__Archaea;p__Methanobacteriota;c__Methanobacteria;o__Methanobacteriales;f__Methanobacteriaceae;g__Methanosphaera;s__Methanosphaera stadtmanae_C
115	JAFRMD010000088.1_3	JAFRMD010000088	Methanobacteria	McrB	JAFRMD010000088.1_3@Methanobacteria	d__Archaea;p__Methanobacteriota;c__Methanobacteria;o__Methanobacteriales;f__Methanobacteriaceae;g__Methanosphaera;s__Methanosphaera sp017430835
116	SUTR01000029.1_27	SUTR01000029	Methanobacteria	McrB	SUTR01000029.1_27@Methanobacteria	d__Archaea;p__Methanobacteriota;c__Methanobacteria;o__Methanobacteriales;f__Methanobacteriaceae;g__Methanosphaera;s__Methanosphaera stadtmanae_A
117	JAFRKG010000149.1_20	JAFRKG010000149	Methanobacteria	McrB	JAFRKG010000149.1_20@Methanobacteria	d__Archaea;p__Methanobacteriota;c__Methanobacteria;o__Methanobacteriales;f__Methanobacteriaceae;g__Methanosphaera;s__Methanosphaera sp017431845
118	SUTP01000003.1_42	SUTP01000003	Methanobacteria	McrB	SUTP01000003.1_42@Methanobacteria	d__Archaea;p__Methanobacteriota;c__Methanobacteria;o__Methanobacteriales;f__Methanobacteriaceae;g__Methanosphaera;s__Methanosphaera stadtmanae_B
119	CP022705.1_227	CP022705	Methanobacteria	McrB	CP022705.1_227@Methanobacteria	d__Archaea;p__Methanobacteriota;c__Methanobacteria;o__Methanobacteriales;f__Methanobacteriaceae;g__UBA117;s__UBA117 sp002494785
120	NZ_CP058560.1_152	NZ_CP058560	Methanobacteria	McrB	NZ_CP058560.1_152@Methanobacteria	d__Archaea;p__Methanobacteriota;c__Methanobacteria;o__Methanobacteriales;f__Methanobacteriaceae;g__UBA588;s__UBA588 sp002509085
121	JAHRFX010000034.1_9	JAHRFX010000034	Methanobacteria	McrB	JAHRFX010000034.1_9@Methanobacteria	d__Archaea;p__Methanobacteriota;c__Methanobacteria;o__Methanobacteriales;f__Methanobacteriaceae;g__UBA588;s__UBA588 sp019084405
122	NC_015216.1_2269	NC_015216	Methanobacteria	McrB	NC_015216.1_2269@Methanobacteria	d__Archaea;p__Methanobacteriota;c__Methanobacteria;o__Methanobacteriales;f__Methanobacteriaceae;g__Methanobacterium_B;s__Methanobacterium_B lacus
123	WASR01000036.1_4	WASR01000036	Methanobacteria	McrB	WASR01000036.1_4@Methanobacteria	d__Archaea;p__Methanobacteriota;c__Methanobacteria;o__Methanobacteriales;f__Methanobacteriaceae;g__Methanobacterium_B;s__Methanobacterium_B sp009712615
124	JACRPY010000004.1_169	JACRPY010000004	Methanobacteria	McrB	JACRPY010000004.1_169@Methanobacteria	d__Archaea;p__Methanobacteriota;c__Methanobacteria;o__Methanobacteriales;f__Methanobacteriaceae;g__Methanobacterium_D;s__Methanobacterium_D sp016222945
125	DADN01000201.1_22	DADN01000201	Methanobacteria	McrB	DADN01000201.1_22@Methanobacteria	d__Archaea;p__Methanobacteriota;c__Methanobacteria;o__Methanobacteriales;f__Methanobacteriaceae;g__Methanobacterium_D;s__Methanobacterium_D sp002509665
126	DAGC01000011.1_40	DAGC01000011	Methanobacteria	McrB	DAGC01000011.1_40@Methanobacteria	d__Archaea;p__Methanobacteriota;c__Methanobacteria;o__Methanobacteriales;f__Methanobacteriaceae;g__Methanobacterium_A;s__Methanobacterium_A sp002495625
127	MVQY01000169.1_16	MVQY01000169	Methanobacteria	McrB	MVQY01000169.1_16@Methanobacteria	d__Archaea;p__Methanobacteriota;c__Methanobacteria;o__Methanobacteriales;f__Methanobacteriaceae;g__Methanobacterium_A;s__Methanobacterium_A sp002067325
128	DUPR01000011.1_11	DUPR01000011	Methanobacteria	McrB	DUPR01000011.1_11@Methanobacteria	d__Archaea;p__Methanobacteriota;c__Methanobacteria;o__Methanobacteriales;f__Methanobacteriaceae;g__Methanobacterium;s__Methanobacterium sp012838205
129	DALO01000015.1_36	DALO01000015	Methanobacteria	McrB	DALO01000015.1_36@Methanobacteria	d__Archaea;p__Methanobacteriota;c__Methanobacteria;o__Methanobacteriales;f__Methanobacteriaceae;g__Methanobacterium;s__Methanobacterium sp002496805
130	JACBOA010000004.1_92	JACBOA010000004	Methanobacteria	McrB	JACBOA010000004.1_92@Methanobacteria	d__Archaea;p__Methanobacteriota;c__Methanobacteria;o__Methanobacteriales;f__Methanobacteriaceae;g__Methanobacterium;s__Methanobacterium sp013403005
131	MVQZ01000319.1_2	MVQZ01000319	Methanobacteria	McrB	MVQZ01000319.1_2@Methanobacteria	d__Archaea;p__Methanobacteriota;c__Methanobacteria;o__Methanobacteriales;f__Methanobacteriaceae;g__Methanobacterium_A;s__Methanobacterium_A sp002067565
132	JACRGA010000016.1_144	JACRGA010000016	Methanobacteria	McrB	JACRGA010000016.1_144@Methanobacteria	d__Archaea;p__Methanobacteriota;c__Methanobacteria;o__Methanobacteriales;f__Methanobacteriaceae;g__Methanobacterium;s__Methanobacterium sp016217785
133	NZ_CP017768.1_1659	NZ_CP017768	Methanobacteria	McrB	NZ_CP017768.1_1659@Methanobacteria	d__Archaea;p__Methanobacteriota;c__Methanobacteria;o__Methanobacteriales;f__Methanobacteriaceae;g__Methanobacterium;s__Methanobacterium subterraneum
134	AMGN01000010.1_25	AMGN01000010	Methanobacteria	McrB	AMGN01000010.1_25@Methanobacteria	d__Archaea;p__Methanobacteriota;c__Methanobacteria;o__Methanobacteriales;f__Methanobacteriaceae;g__Methanobacterium;s__Methanobacterium sp000309865
135	NZ_JAGGKL010000009.1_26	NZ_JAGGKL010000009	Methanobacteria	McrB	NZ_JAGGKL010000009.1_26@Methanobacteria	d__Archaea;p__Methanobacteriota;c__Methanobacteria;o__Methanobacteriales;f__Methanobacteriaceae;g__Methanobacterium;s__Methanobacterium petrolearium
136	MVPY01000081.1_24	MVPY01000081	Methanobacteria	McrB	MVPY01000081.1_24@Methanobacteria	d__Archaea;p__Methanobacteriota;c__Methanobacteria;o__Methanobacteriales;f__Methanobacteriaceae;g__Methanobacterium;s__Methanobacterium sp002067065
137	CP022706.1_1697	CP022706	Methanobacteria	McrB	CP022706.1_1697@Methanobacteria	d__Archaea;p__Methanobacteriota;c__Methanobacteria;o__Methanobacteriales;f__Methanobacteriaceae;g__Methanobacterium;s__Methanobacterium sp003491305
138	BBES01000001.1_93	BBES01000001	Methanobacteria	McrB	BBES01000001.1_93@Methanobacteria	d__Archaea;p__Methanobacteriota;c__Methanobacteria;o__Methanobacteriales;f__Methanobacteriaceae;g__Methanobacterium;s__Methanobacterium formicicum
139	NZ_AMPO01000001.1_71	NZ_AMPO01000001	Methanobacteria	McrB	NZ_AMPO01000001.1_71@Methanobacteria	d__Archaea;p__Methanobacteriota;c__Methanobacteria;o__Methanobacteriales;f__Methanobacteriaceae;g__Methanobacterium;s__Methanobacterium formicicum_A
140	HG425166.1_1781	HG425166	Methanobacteria	McrB	HG425166.1_1781@Methanobacteria	d__Archaea;p__Methanobacteriota;c__Methanobacteria;o__Methanobacteriales;f__Methanobacteriaceae;g__Methanobacterium;s__Methanobacterium sp000499765
141	JAADCQ010000047.1_10	JAADCQ010000047	Methanopyri	McrB	JAADCQ010000047.1_10@Methanopyri	d__Archaea;p__Methanobacteriota_A;c__Methanopyri;o__Methanopyrales;f__Methanopyraceae;g__Methanopyrus;s__Methanopyrus sp013154335
142	NZ_CP019436.1_989	NZ_CP019436	Methanopyri	McrB	NZ_CP019436.1_989@Methanopyri	d__Archaea;p__Methanobacteriota_A;c__Methanopyri;o__Methanopyrales;f__Methanopyraceae;g__Methanopyrus;s__Methanopyrus sp002201895
143	NC_003551.1_699	NC_003551	Methanopyri	McrB	NC_003551.1_699@Methanopyri	d__Archaea;p__Methanobacteriota_A;c__Methanopyri;o__Methanopyrales;f__Methanopyraceae;g__Methanopyrus;s__Methanopyrus kandleri
144	NC_014658.1_793	NC_014658	Methanobacteria	McrB	NC_014658.1_793@Methanobacteria	d__Archaea;p__Methanobacteriota;c__Methanobacteria;o__Methanobacteriales;f__Methanothermaceae;g__Methanothermus;s__Methanothermus fervidus
145	AP017647.1_1163	AP017647	Methanobacteria	McrB	AP017647.1_1163@Methanobacteria	d__Archaea;p__Methanobacteriota;c__Methanobacteria;o__Methanobacteriales;f__Methanothermobacteraceae_A;g__Methanothermobacter_A;s__Methanothermobacter_A sp003584625
146	DULW01000023.1_87	DULW01000023	Methanobacteria	McrB	DULW01000023.1_87@Methanobacteria	d__Archaea;p__Methanobacteriota;c__Methanobacteria;o__Methanobacteriales;f__Methanothermobacteraceae_A;g__Methanothermobacter_A;s__Methanothermobacter_A sp012840175
147	NZ_QLOE01000002.1_82	NZ_QLOE01000002	Methanobacteria	McrB	NZ_QLOE01000002.1_82@Methanobacteria	d__Archaea;p__Methanobacteriota;c__Methanobacteria;o__Methanobacteriales;f__Methanothermobacteraceae_A;g__Methanothermobacter_A;s__Methanothermobacter_A tenebrarum
148	LGEU01000134.1_1	LGEU01000134	Methanobacteria	McrB	LGEU01000134.1_1@Methanobacteria	d__Archaea;p__Methanobacteriota;c__Methanobacteria;o__Methanobacteriales;f__Methanothermobacteraceae_A;g__Methanothermobacter_A;s__Methanothermobacter_A sp001507955
149	NC_000916.1_1144	NC_000916	Methanobacteria	McrB	NC_000916.1_1144@Methanobacteria	d__Archaea;p__Methanobacteriota;c__Methanobacteria;o__Methanobacteriales;f__Methanothermobacteraceae;g__Methanothermobacter;s__Methanothermobacter thermautotrophicus
150	LT608329.1_1532	LT608329	Methanobacteria	McrB	LT608329.1_1532@Methanobacteria	d__Archaea;p__Methanobacteriota;c__Methanobacteria;o__Methanobacteriales;f__Methanothermobacteraceae;g__Methanothermobacter;s__Methanothermobacter wolfeii
151	NZ_AP011952.1_1076	NZ_AP011952	Methanobacteria	McrB	NZ_AP011952.1_1076@Methanobacteria	d__Archaea;p__Methanobacteriota;c__Methanobacteria;o__Methanobacteriales;f__Methanothermobacteraceae;g__Methanothermobacter;s__Methanothermobacter sp000828575
152	NZ_QKOF01000006.1_209	NZ_QKOF01000006	Methanobacteria	McrB	NZ_QKOF01000006.1_209@Methanobacteria	d__Archaea;p__Methanobacteriota;c__Methanobacteria;o__Methanobacteriales;f__Methanothermobacteraceae;g__Methanothermobacter;s__Methanothermobacter thermautotrophicus_A
153	NC_014408.1_1512	NC_014408	Methanobacteria	McrB	NC_014408.1_1512@Methanobacteria	d__Archaea;p__Methanobacteriota;c__Methanobacteria;o__Methanobacteriales;f__Methanothermobacteraceae;g__Methanothermobacter;s__Methanothermobacter marburgensis
154	PWMT01000017.1_19	PWMT01000017	Methanobacteria	McrB	PWMT01000017.1_19@Methanobacteria	d__Archaea;p__Methanobacteriota;c__Methanobacteria;o__Methanobacteriales;f__Methanobacteriaceae;g__UBA588;s__UBA588 sp003558085
155	NZ_CP058560.1_988	NZ_CP058560	Methanobacteria	McrB	NZ_CP058560.1_988@Methanobacteria	d__Archaea;p__Methanobacteriota;c__Methanobacteria;o__Methanobacteriales;f__Methanobacteriaceae;g__UBA588;s__UBA588 sp002509085
156	JAHRFX010000089.1_157	JAHRFX010000089	Methanobacteria	McrB	JAHRFX010000089.1_157@Methanobacteria	d__Archaea;p__Methanobacteriota;c__Methanobacteria;o__Methanobacteriales;f__Methanobacteriaceae;g__UBA588;s__UBA588 sp019084405
157	DATN01000007.1_107	DATN01000007	Methanobacteria	McrB	DATN01000007.1_107@Methanobacteria	d__Archaea;p__Methanobacteriota;c__Methanobacteria;o__Methanobacteriales;f__Methanobacteriaceae;g__UBA587;s__UBA587 sp002504725
158	PGYO01000008.1_85	PGYO01000008	Methanobacteria	McrB	PGYO01000008.1_85@Methanobacteria	d__Archaea;p__Methanobacteriota;c__Methanobacteria;o__Methanobacteriales;f__Methanobacteriaceae;g__UBA349;s__UBA349 sp002839705
159	DAWK01000027.1_28	DAWK01000027	Methanobacteria	McrB	DAWK01000027.1_28@Methanobacteria	d__Archaea;p__Methanobacteriota;c__Methanobacteria;o__Methanobacteriales;f__Methanobacteriaceae;g__UBA349;s__UBA349 sp002509745
160	VGTM01000022.1_13	VGTM01000022	Methanobacteria	McrB	VGTM01000022.1_13@Methanobacteria	d__Archaea;p__Methanobacteriota;c__Methanobacteria;o__Methanobacteriales;f__Methanobacteriaceae;g__VGTM01;s__VGTM01 sp016874685
161	CP022705.1_725	CP022705	Methanobacteria	McrB	CP022705.1_725@Methanobacteria	d__Archaea;p__Methanobacteriota;c__Methanobacteria;o__Methanobacteriales;f__Methanobacteriaceae;g__UBA117;s__UBA117 sp002494785
162	DAHH01000019.1_94	DAHH01000019	Methanobacteria	McrB	DAHH01000019.1_94@Methanobacteria	d__Archaea;p__Methanobacteriota;c__Methanobacteria;o__Methanobacteriales;f__Methanobacteriaceae;g__Methanobacterium_C;s__Methanobacterium_C sp002498385
163	NC_015574.1_2065	NC_015574	Methanobacteria	McrB	NC_015574.1_2065@Methanobacteria	d__Archaea;p__Methanobacteriota;c__Methanobacteria;o__Methanobacteriales;f__Methanobacteriaceae;g__Methanobacterium_C;s__Methanobacterium_C paludis
164	NZ_LT607756.1_1948	NZ_LT607756	Methanobacteria	McrB	NZ_LT607756.1_1948@Methanobacteria	d__Archaea;p__Methanobacteriota;c__Methanobacteria;o__Methanobacteriales;f__Methanobacteriaceae;g__Methanobacterium_C;s__Methanobacterium_C congolense
165	NZ_JAGGLN010000004.1_144	NZ_JAGGLN010000004	Methanobacteria	McrB	NZ_JAGGLN010000004.1_144@Methanobacteria	d__Archaea;p__Methanobacteriota;c__Methanobacteria;o__Methanobacteriales;f__Methanobacteriaceae;g__Methanobacterium_C;s__Methanobacterium_C aggregans
166	PMGM01000045.1_40	PMGM01000045	Methanobacteria	McrB	PMGM01000045.1_40@Methanobacteria	d__Archaea;p__Methanobacteriota;c__Methanobacteria;o__Methanobacteriales;f__Methanobacteriaceae;g__Methanobacterium_B;s__Methanobacterium_B sp003158115
167	PMMY01000070.1_3	PMMY01000070	Methanobacteria	McrB	PMMY01000070.1_3@Methanobacteria	d__Archaea;p__Methanobacteriota;c__Methanobacteria;o__Methanobacteriales;f__Methanobacteriaceae;g__Methanobacterium_B;s__Methanobacterium_B sp003162655
168	PMMV01000045.1_4	PMMV01000045	Methanobacteria	McrB	PMMV01000045.1_4@Methanobacteria	d__Archaea;p__Methanobacteriota;c__Methanobacteria;o__Methanobacteriales;f__Methanobacteriaceae;g__Methanobacterium_B;s__Methanobacterium_B sp003162115
169	NC_015216.1_348	NC_015216	Methanobacteria	McrB	NC_015216.1_348@Methanobacteria	d__Archaea;p__Methanobacteriota;c__Methanobacteria;o__Methanobacteriales;f__Methanobacteriaceae;g__Methanobacterium_B;s__Methanobacterium_B lacus
170	WASR01000250.1_13	WASR01000250	Methanobacteria	McrB	WASR01000250.1_13@Methanobacteria	d__Archaea;p__Methanobacteriota;c__Methanobacteria;o__Methanobacteriales;f__Methanobacteriaceae;g__Methanobacterium_B;s__Methanobacterium_B sp009712615
171	NZ_JQLY01000001.1_2225	NZ_JQLY01000001	Methanobacteria	McrB	NZ_JQLY01000001.1_2225@Methanobacteria	d__Archaea;p__Methanobacteriota;c__Methanobacteria;o__Methanobacteriales;f__Methanobacteriaceae;g__Methanobacterium_B;s__Methanobacterium_B sp000744455
172	PLXT01000055.1_5	PLXT01000055	Methanobacteria	McrB	PLXT01000055.1_5@Methanobacteria	d__Archaea;p__Methanobacteriota;c__Methanobacteria;o__Methanobacteriales;f__Methanobacteriaceae;g__Methanobacterium_B;s__Methanobacterium_B sp003151535
173	JADFDH010000012.1_22	JADFDH010000012	Methanobacteria	McrB	JADFDH010000012.1_22@Methanobacteria	d__Archaea;p__Methanobacteriota;c__Methanobacteria;o__Methanobacteriales;f__Methanobacteriaceae;g__Methanobacterium_A;s__Methanobacterium_A sp018263005
174	JADGNH010000022.1_13	JADGNH010000022	Methanobacteria	McrB	JADGNH010000022.1_13@Methanobacteria	d__Archaea;p__Methanobacteriota;c__Methanobacteria;o__Methanobacteriales;f__Methanobacteriaceae;g__Methanobacterium_A;s__Methanobacterium_A sp017883605
175	JACWMK010000002.1_129	JACWMK010000002	Methanobacteria	McrB	JACWMK010000002.1_129@Methanobacteria	d__Archaea;p__Methanobacteriota;c__Methanobacteria;o__Methanobacteriales;f__Methanobacteriaceae;g__Methanobacterium_A;s__Methanobacterium_A sp015661405
176	PMWA01000101.1_11	PMWA01000101	Methanobacteria	McrB	PMWA01000101.1_11@Methanobacteria	d__Archaea;p__Methanobacteriota;c__Methanobacteria;o__Methanobacteriales;f__Methanobacteriaceae;g__Methanobacterium_A;s__Methanobacterium_A sp003166335
177	PMNN01000093.1_5	PMNN01000093	Methanobacteria	McrB	PMNN01000093.1_5@Methanobacteria	d__Archaea;p__Methanobacteriota;c__Methanobacteria;o__Methanobacteriales;f__Methanobacteriaceae;g__Methanobacterium_A;s__Methanobacterium_A sp003161815
178	DACB01000008.1_16	DACB01000008	Methanobacteria	McrB	DACB01000008.1_16@Methanobacteria	d__Archaea;p__Methanobacteriota;c__Methanobacteria;o__Methanobacteriales;f__Methanobacteriaceae;g__Methanobacterium_A;s__Methanobacterium_A sp002494495
179	WOYJ01000003.1_23	WOYJ01000003	Methanobacteria	McrB	WOYJ01000003.1_23@Methanobacteria	d__Archaea;p__Methanobacteriota;c__Methanobacteria;o__Methanobacteriales;f__Methanobacteriaceae;g__Methanobacterium_A;s__Methanobacterium_A sp011620845
180	MVQY01000163.1_22	MVQY01000163	Methanobacteria	McrB	MVQY01000163.1_22@Methanobacteria	d__Archaea;p__Methanobacteriota;c__Methanobacteria;o__Methanobacteriales;f__Methanobacteriaceae;g__Methanobacterium_A;s__Methanobacterium_A sp002067325
181	DAQK01000047.1_9	DAQK01000047	Methanobacteria	McrB	DAQK01000047.1_9@Methanobacteria	d__Archaea;p__Methanobacteriota;c__Methanobacteria;o__Methanobacteriales;f__Methanobacteriaceae;g__Methanobacterium_A;s__Methanobacterium_A sp002502855
182	DAGC01000013.1_162	DAGC01000013	Methanobacteria	McrB	DAGC01000013.1_162@Methanobacteria	d__Archaea;p__Methanobacteriota;c__Methanobacteria;o__Methanobacteriales;f__Methanobacteriaceae;g__Methanobacterium_A;s__Methanobacterium_A sp002495625
183	DUPR01000005.1_22	DUPR01000005	Methanobacteria	McrB	DUPR01000005.1_22@Methanobacteria	d__Archaea;p__Methanobacteriota;c__Methanobacteria;o__Methanobacteriales;f__Methanobacteriaceae;g__Methanobacterium;s__Methanobacterium sp012838205
184	DALO01000019.1_27	DALO01000019	Methanobacteria	McrB	DALO01000019.1_27@Methanobacteria	d__Archaea;p__Methanobacteriota;c__Methanobacteria;o__Methanobacteriales;f__Methanobacteriaceae;g__Methanobacterium;s__Methanobacterium sp002496805
185	JACBOA010000002.1_30	JACBOA010000002	Methanobacteria	McrB	JACBOA010000002.1_30@Methanobacteria	d__Archaea;p__Methanobacteriota;c__Methanobacteria;o__Methanobacteriales;f__Methanobacteriaceae;g__Methanobacterium;s__Methanobacterium sp013403005
186	NZ_JAGGKL010000005.1_15	NZ_JAGGKL010000005	Methanobacteria	McrB	NZ_JAGGKL010000005.1_15@Methanobacteria	d__Archaea;p__Methanobacteriota;c__Methanobacteria;o__Methanobacteriales;f__Methanobacteriaceae;g__Methanobacterium;s__Methanobacterium petrolearium
187	MVPY01000045.1_3	MVPY01000045	Methanobacteria	McrB	MVPY01000045.1_3@Methanobacteria	d__Archaea;p__Methanobacteriota;c__Methanobacteria;o__Methanobacteriales;f__Methanobacteriaceae;g__Methanobacterium;s__Methanobacterium sp002067065
188	NZ_CP017768.1_1496	NZ_CP017768	Methanobacteria	McrB	NZ_CP017768.1_1496@Methanobacteria	d__Archaea;p__Methanobacteriota;c__Methanobacteria;o__Methanobacteriales;f__Methanobacteriaceae;g__Methanobacterium;s__Methanobacterium subterraneum
189	JACRGA010000019.1_37	JACRGA010000019	Methanobacteria	McrB	JACRGA010000019.1_37@Methanobacteria	d__Archaea;p__Methanobacteriota;c__Methanobacteria;o__Methanobacteriales;f__Methanobacteriaceae;g__Methanobacterium;s__Methanobacterium sp016217785
190	NZ_AMPO01000008.1_101	NZ_AMPO01000008	Methanobacteria	McrB	NZ_AMPO01000008.1_101@Methanobacteria	d__Archaea;p__Methanobacteriota;c__Methanobacteria;o__Methanobacteriales;f__Methanobacteriaceae;g__Methanobacterium;s__Methanobacterium formicicum_A
191	AMGN01000039.1_2	AMGN01000039	Methanobacteria	McrB	AMGN01000039.1_2@Methanobacteria	d__Archaea;p__Methanobacteriota;c__Methanobacteria;o__Methanobacteriales;f__Methanobacteriaceae;g__Methanobacterium;s__Methanobacterium sp000309865
192	HG425166.1_1657	HG425166	Methanobacteria	McrB	HG425166.1_1657@Methanobacteria	d__Archaea;p__Methanobacteriota;c__Methanobacteria;o__Methanobacteriales;f__Methanobacteriaceae;g__Methanobacterium;s__Methanobacterium sp000499765
193	CP022706.1_1888	CP022706	Methanobacteria	McrB	CP022706.1_1888@Methanobacteria	d__Archaea;p__Methanobacteriota;c__Methanobacteria;o__Methanobacteriales;f__Methanobacteriaceae;g__Methanobacterium;s__Methanobacterium sp003491305
194	BBES01000007.1_41	BBES01000007	Methanobacteria	McrB	BBES01000007.1_41@Methanobacteria	d__Archaea;p__Methanobacteriota;c__Methanobacteria;o__Methanobacteriales;f__Methanobacteriaceae;g__Methanobacterium;s__Methanobacterium formicicum
195	JACRPY010000002.1_537	JACRPY010000002	Methanobacteria	McrB	JACRPY010000002.1_537@Methanobacteria	d__Archaea;p__Methanobacteriota;c__Methanobacteria;o__Methanobacteriales;f__Methanobacteriaceae;g__Methanobacterium_D;s__Methanobacterium_D sp016222945
196	DAVZ01000032.1_22	DAVZ01000032	Methanobacteria	McrB	DAVZ01000032.1_22@Methanobacteria	d__Archaea;p__Methanobacteriota;c__Methanobacteria;o__Methanobacteriales;f__Methanobacteriaceae;g__Methanobacterium_D;s__Methanobacterium_D sp002505765
197	DACV01000009.1_218	DACV01000009	Methanobacteria	McrB	DACV01000009.1_218@Methanobacteria	d__Archaea;p__Methanobacteriota;c__Methanobacteria;o__Methanobacteriales;f__Methanobacteriaceae;g__Methanobacterium_D;s__Methanobacterium_D sp002494885
198	DADN01000233.1_1	DADN01000233	Methanobacteria	McrB	DADN01000233.1_1@Methanobacteria	d__Archaea;p__Methanobacteriota;c__Methanobacteria;o__Methanobacteriales;f__Methanobacteriaceae;g__Methanobacterium_D;s__Methanobacterium_D sp002509665
199	NZ_LMVM01000041.1_28	NZ_LMVM01000041	Methanobacteria	McrB	NZ_LMVM01000041.1_28@Methanobacteria	d__Archaea;p__Methanobacteriota;c__Methanobacteria;o__Methanobacteriales;f__Methanobacteriaceae;g__Methanobacterium_D;s__Methanobacterium_D bryantii
200	NZ_JQJK01000015.1_141	NZ_JQJK01000015	Methanobacteria	McrB	NZ_JQJK01000015.1_141@Methanobacteria	d__Archaea;p__Methanobacteriota;c__Methanobacteria;o__Methanobacteriales;f__Methanobacteriaceae;g__Methanobacterium_D;s__Methanobacterium_D veterum
201	NIZT01000070.1_177	NIZT01000070	Methanobacteria	McrB	NIZT01000070.1_177@Methanobacteria	d__Archaea;p__Methanobacteriota;c__Methanobacteria;o__Methanobacteriales;f__Methanobacteriaceae;g__Methanobrevibacter_C;s__Methanobrevibacter_C sp003315655
202	NZ_JXMW01000002.1_47	NZ_JXMW01000002	Methanobacteria	McrB	NZ_JXMW01000002.1_47@Methanobacteria	d__Archaea;p__Methanobacteriota;c__Methanobacteria;o__Methanobacteriales;f__Methanobacteriaceae;g__Methanobrevibacter_C;s__Methanobrevibacter_C arboriphilus
203	NZ_HG794426.1_950	NZ_HG794426	Methanobacteria	McrB	NZ_HG794426.1_950@Methanobacteria	d__Archaea;p__Methanobacteriota;c__Methanobacteria;o__Methanobacteriales;f__Methanobacteriaceae;g__Methanobrevibacter_C;s__Methanobrevibacter_C arboriphilus_A
204	NZ_LWMV01000094.1_15	NZ_LWMV01000094	Methanobacteria	McrB	NZ_LWMV01000094.1_15@Methanobacteria	d__Archaea;p__Methanobacteriota;c__Methanobacteria;o__Methanobacteriales;f__Methanobacteriaceae;g__Methanobrevibacter_D;s__Methanobrevibacter_D curvatus
205	NZ_LWMT01000244.1_17	NZ_LWMT01000244	Methanobacteria	McrB	NZ_LWMT01000244.1_17@Methanobacteria	d__Archaea;p__Methanobacteriota;c__Methanobacteria;o__Methanobacteriales;f__Methanobacteriaceae;g__Methanobrevibacter_D;s__Methanobrevibacter_D filiformis
206	NZ_LWMW01000054.1_7	NZ_LWMW01000054	Methanobacteria	McrB	NZ_LWMW01000054.1_7@Methanobacteria	d__Archaea;p__Methanobacteriota;c__Methanobacteria;o__Methanobacteriales;f__Methanobacteriaceae;g__Methanobrevibacter_C;s__Methanobrevibacter_C cuticularis
207	WRMT01000025.1_9	WRMT01000025	Methanobacteria	McrB	WRMT01000025.1_9@Methanobacteria	d__Archaea;p__Methanobacteriota;c__Methanobacteria;o__Methanobacteriales;f__Methanobacteriaceae;g__Methanobrevibacter_C;s__Methanobrevibacter_C sp009777005
208	WRNS01000090.1_5	WRNS01000090	Methanobacteria	McrB	WRNS01000090.1_5@Methanobacteria	d__Archaea;p__Methanobacteriota;c__Methanobacteria;o__Methanobacteriales;f__Methanobacteriaceae;g__Methanobrevibacter_C;s__Methanobrevibacter_C sp009776495
209	NZ_MRCT01000032.1_5	NZ_MRCT01000032	Methanobacteria	McrB	NZ_MRCT01000032.1_5@Methanobacteria	d__Archaea;p__Methanobacteriota;c__Methanobacteria;o__Methanobacteriales;f__Methanobacteriaceae;g__Methanobrevibacter_B;s__Methanobrevibacter_B sp002208625
210	NZ_KK211377.1_80	NZ_KK211377	Methanobacteria	McrB	NZ_KK211377.1_80@Methanobacteria	d__Archaea;p__Methanobacteriota;c__Methanobacteria;o__Methanobacteriales;f__Methanobacteriaceae;g__Methanobrevibacter_B;s__Methanobrevibacter_B wolinii
211	NZ_BAGX02000020.1_79	NZ_BAGX02000020	Methanobacteria	McrB	NZ_BAGX02000020.1_79@Methanobacteria	d__Archaea;p__Methanobacteriota;c__Methanobacteria;o__Methanobacteriales;f__Methanobacteriaceae;g__Methanobrevibacter_B;s__Methanobrevibacter_B boviskoreani
212	CAJOKH010000002.1_15	CAJOKH010000002	Methanobacteria	McrB	CAJOKH010000002.1_15@Methanobacteria	d__Archaea;p__Methanobacteriota;c__Methanobacteria;o__Methanobacteriales;f__Methanobacteriaceae;g__Methanobrevibacter_B;s__Methanobrevibacter_B sp905235195
213	OMVX01000010.1_51	OMVX01000010	Methanobacteria	McrB	OMVX01000010.1_51@Methanobacteria	d__Archaea;p__Methanobacteriota;c__Methanobacteria;o__Methanobacteriales;f__Methanobacteriaceae;g__Methanobrevibacter_B;s__Methanobrevibacter_B sp900314605
214	DAGJ01000021.1_7	DAGJ01000021	Methanobacteria	McrB	DAGJ01000021.1_7@Methanobacteria	d__Archaea;p__Methanobacteriota;c__Methanobacteria;o__Methanobacteriales;f__Methanobacteriaceae;g__UBA412;s__UBA412 sp002495685
215	OMVY01000007.1_50	OMVY01000007	Methanobacteria	McrB	OMVY01000007.1_50@Methanobacteria	d__Archaea;p__Methanobacteriota;c__Methanobacteria;o__Methanobacteriales;f__Methanobacteriaceae;g__Methanobrevibacter;s__Methanobrevibacter sp900314635
216	NC_013790.1_1909	NC_013790	Methanobacteria	McrB	NC_013790.1_1909@Methanobacteria	d__Archaea;p__Methanobacteriota;c__Methanobacteria;o__Methanobacteriales;f__Methanobacteriaceae;g__Methanobrevibacter;s__Methanobrevibacter ruminantium
217	JADLKP010000053.1_13	JADLKP010000053	Methanobacteria	McrB	JADLKP010000053.1_13@Methanobacteria	d__Archaea;p__Methanobacteriota;c__Methanobacteria;o__Methanobacteriales;f__Methanobacteriaceae;g__Methanobrevibacter;s__Methanobrevibacter sp016838945
218	JAFQQZ010000030.1_26	JAFQQZ010000030	Methanobacteria	McrB	JAFQQZ010000030.1_26@Methanobacteria	d__Archaea;p__Methanobacteriota;c__Methanobacteria;o__Methanobacteriales;f__Methanobacteriaceae;g__Methanobrevibacter;s__Methanobrevibacter sp017410345
219	JAFZMD010000012.1_13	JAFZMD010000012	Methanobacteria	McrB	JAFZMD010000012.1_13@Methanobacteria	d__Archaea;p__Methanobacteriota;c__Methanobacteria;o__Methanobacteriales;f__Methanobacteriaceae;g__Methanobrevibacter_A;s__Methanobrevibacter_A sp017553445
220	JAGCBE010000394.1_2	JAGCBE010000394	Methanobacteria	McrB	JAGCBE010000394.1_2@Methanobacteria	d__Archaea;p__Methanobacteriota;c__Methanobacteria;o__Methanobacteriales;f__Methanobacteriaceae;g__Methanobrevibacter;s__Methanobrevibacter sp017652345
221	JAGCLR010000335.1_2	JAGCLR010000335	Methanobacteria	McrB	JAGCLR010000335.1_2@Methanobacteria	d__Archaea;p__Methanobacteriota;c__Methanobacteria;o__Methanobacteriales;f__Methanobacteriaceae;g__Methanobrevibacter;s__Methanobrevibacter sp017646885
222	JAFRFD010000021.1_2	JAFRFD010000021	Methanobacteria	McrB	JAFRFD010000021.1_2@Methanobacteria	d__Archaea;p__Methanobacteriota;c__Methanobacteria;o__Methanobacteriales;f__Methanobacteriaceae;g__Methanobrevibacter_A;s__Methanobrevibacter_A sp017434525
223	SUTG01000005.1_75	SUTG01000005	Methanobacteria	McrB	SUTG01000005.1_75@Methanobacteria	d__Archaea;p__Methanobacteriota;c__Methanobacteria;o__Methanobacteriales;f__Methanobacteriaceae;g__Methanobrevibacter;s__Methanobrevibacter olleyae_A
224	CACZTX010000005.1_69	CACZTX010000005	Methanobacteria	McrB	CACZTX010000005.1_69@Methanobacteria	d__Archaea;p__Methanobacteriota;c__Methanobacteria;o__Methanobacteriales;f__Methanobacteriaceae;g__Methanobrevibacter;s__Methanobrevibacter sp902784195
225	CACYJH010000036.1_12	CACYJH010000036	Methanobacteria	McrB	CACYJH010000036.1_12@Methanobacteria	d__Archaea;p__Methanobacteriota;c__Methanobacteria;o__Methanobacteriales;f__Methanobacteriaceae;g__Methanobrevibacter;s__Methanobrevibacter sp902774685
226	NZ_FOTL01000001.1_60	NZ_FOTL01000001	Methanobacteria	McrB	NZ_FOTL01000001.1_60@Methanobacteria	d__Archaea;p__Methanobacteriota;c__Methanobacteria;o__Methanobacteriales;f__Methanobacteriaceae;g__Methanobrevibacter;s__Methanobrevibacter olleyae
227	SFKZ01000013.1_85	SFKZ01000013	Methanobacteria	McrB	SFKZ01000013.1_85@Methanobacteria	d__Archaea;p__Methanobacteriota;c__Methanobacteria;o__Methanobacteriales;f__Methanobacteriaceae;g__Methanobrevibacter;s__Methanobrevibacter ruminantium_A
228	NZ_MZGU01000004.1_171	NZ_MZGU01000004	Methanobacteria	McrB	NZ_MZGU01000004.1_171@Methanobacteria	d__Archaea;p__Methanobacteriota;c__Methanobacteria;o__Methanobacteriales;f__Methanobacteriaceae;g__Methanobrevibacter_A;s__Methanobrevibacter_A woesei
229	NZ_NQLD01000008.1_6	NZ_NQLD01000008	Methanobacteria	McrB	NZ_NQLD01000008.1_6@Methanobacteria	d__Archaea;p__Methanobacteriota;c__Methanobacteria;o__Methanobacteriales;f__Methanobacteriaceae;g__Methanobrevibacter_A;s__Methanobrevibacter_A smithii_A
230	NC_009515.1_1015	NC_009515	Methanobacteria	McrB	NC_009515.1_1015@Methanobacteria	d__Archaea;p__Methanobacteriota;c__Methanobacteria;o__Methanobacteriales;f__Methanobacteriaceae;g__Methanobrevibacter_A;s__Methanobrevibacter_A smithii
231	NZ_LWMU01000114.1_52	NZ_LWMU01000114	Methanobacteria	McrB	NZ_LWMU01000114.1_52@Methanobacteria	d__Archaea;p__Methanobacteriota;c__Methanobacteria;o__Methanobacteriales;f__Methanobacteriaceae;g__Methanobrevibacter_A;s__Methanobrevibacter_A oralis
232	CAAFWR010000001.1_2	CAAFWR010000001	Methanobacteria	McrB	CAAFWR010000001.1_2@Methanobacteria	d__Archaea;p__Methanobacteriota;c__Methanobacteria;o__Methanobacteriales;f__Methanobacteriaceae;g__Methanobrevibacter_A;s__Methanobrevibacter_A sp900766745
233	NZ_RKRG01000001.1_152	NZ_RKRG01000001	Methanobacteria	McrB	NZ_RKRG01000001.1_152@Methanobacteria	d__Archaea;p__Methanobacteriota;c__Methanobacteria;o__Methanobacteriales;f__Methanobacteriaceae;g__Methanobrevibacter_A;s__Methanobrevibacter_A gottschalkii
234	CAAGFH010000160.1_4	CAAGFH010000160	Methanobacteria	McrB	CAAGFH010000160.1_4@Methanobacteria	d__Archaea;p__Methanobacteriota;c__Methanobacteria;o__Methanobacteriales;f__Methanobacteriaceae;g__Methanobrevibacter_A;s__Methanobrevibacter_A sp900769095
235	CADAAJ010000014.1_27	CADAAJ010000014	Methanobacteria	McrB	CADAAJ010000014.1_27@Methanobacteria	d__Archaea;p__Methanobacteriota;c__Methanobacteria;o__Methanobacteriales;f__Methanobacteriaceae;g__Methanobrevibacter_A;s__Methanobrevibacter_A sp902785855
236	JAFUBV010000143.1_5	JAFUBV010000143	Methanobacteria	McrB	JAFUBV010000143.1_5@Methanobacteria	d__Archaea;p__Methanobacteriota;c__Methanobacteria;o__Methanobacteriales;f__Methanobacteriaceae;g__Methanobrevibacter_A;s__Methanobrevibacter_A sp017460025
237	NZ_CP011266.1_2024	NZ_CP011266	Methanobacteria	McrB	NZ_CP011266.1_2024@Methanobacteria	d__Archaea;p__Methanobacteriota;c__Methanobacteria;o__Methanobacteriales;f__Methanobacteriaceae;g__Methanobrevibacter_A;s__Methanobrevibacter_A millerae_A
238	SUTL01000014.1_4	SUTL01000014	Methanobacteria	McrB	SUTL01000014.1_4@Methanobacteria	d__Archaea;p__Methanobacteriota;c__Methanobacteria;o__Methanobacteriales;f__Methanobacteriaceae;g__Methanobrevibacter_A;s__Methanobrevibacter_A thaueri_C
239	JAFUIW010000038.1_5	JAFUIW010000038	Methanobacteria	McrB	JAFUIW010000038.1_5@Methanobacteria	d__Archaea;p__Methanobacteriota;c__Methanobacteria;o__Methanobacteriales;f__Methanobacteriaceae;g__Methanobrevibacter_A;s__Methanobrevibacter_A sp017473945
240	JAFUHT010000090.1_3	JAFUHT010000090	Methanobacteria	McrB	JAFUHT010000090.1_3@Methanobacteria	d__Archaea;p__Methanobacteriota;c__Methanobacteria;o__Methanobacteriales;f__Methanobacteriaceae;g__Methanobrevibacter_A;s__Methanobrevibacter_A sp017468685
241	JAFUBV010000415.1_15	JAFUBV010000415	Methanobacteria	McrB	JAFUBV010000415.1_15@Methanobacteria	d__Archaea;p__Methanobacteriota;c__Methanobacteria;o__Methanobacteriales;f__Methanobacteriaceae;g__Methanobrevibacter_A;s__Methanobrevibacter_A sp017460025
242	OMWD01000010.1_88	OMWD01000010	Methanobacteria	McrB	OMWD01000010.1_88@Methanobacteria	d__Archaea;p__Methanobacteriota;c__Methanobacteria;o__Methanobacteriales;f__Methanobacteriaceae;g__Methanobrevibacter_A;s__Methanobrevibacter_A sp900314695
243	JAFZMD010000008.1_42	JAFZMD010000008	Methanobacteria	McrB	JAFZMD010000008.1_42@Methanobacteria	d__Archaea;p__Methanobacteriota;c__Methanobacteria;o__Methanobacteriales;f__Methanobacteriaceae;g__Methanobrevibacter_A;s__Methanobrevibacter_A sp017553445
244	NZ_MZGS01000024.1_77	NZ_MZGS01000024	Methanobacteria	McrB	NZ_MZGS01000024.1_77@Methanobacteria	d__Archaea;p__Methanobacteriota;c__Methanobacteria;o__Methanobacteriales;f__Methanobacteriaceae;g__Methanobrevibacter_A;s__Methanobrevibacter_A thaueri
245	NZ_FMXB01000013.1_7	NZ_FMXB01000013	Methanobacteria	McrB	NZ_FMXB01000013.1_7@Methanobacteria	d__Archaea;p__Methanobacteriota;c__Methanobacteria;o__Methanobacteriales;f__Methanobacteriaceae;g__Methanobrevibacter_A;s__Methanobrevibacter_A millerae
246	NZ_CP010834.1_1860	NZ_CP010834	Methanobacteria	McrB	NZ_CP010834.1_1860@Methanobacteria	d__Archaea;p__Methanobacteriota;c__Methanobacteria;o__Methanobacteriales;f__Methanobacteriaceae;g__Methanobrevibacter_A;s__Methanobrevibacter_A sp001548675
247	JAFQSO010000001.1_107	JAFQSO010000001	Methanobacteria	McrB	JAFQSO010000001.1_107@Methanobacteria	d__Archaea;p__Methanobacteriota;c__Methanobacteria;o__Methanobacteriales;f__Methanobacteriaceae;g__Methanobrevibacter_A;s__Methanobrevibacter_A sp017409525
248	JAFRFD010000008.1_1	JAFRFD010000008	Methanobacteria	McrB	JAFRFD010000008.1_1@Methanobacteria	d__Archaea;p__Methanobacteriota;c__Methanobacteria;o__Methanobacteriales;f__Methanobacteriaceae;g__Methanobrevibacter_A;s__Methanobrevibacter_A sp017434525
249	ONJC01000017.1_1	ONJC01000017	Methanobacteria	McrB	ONJC01000017.1_1@Methanobacteria	d__Archaea;p__Methanobacteriota;c__Methanobacteria;o__Methanobacteriales;f__Methanobacteriaceae;g__Methanobrevibacter_A;s__Methanobrevibacter_A sp900318035
250	JAFRSC010000011.1_34	JAFRSC010000011	Methanobacteria	McrB	JAFRSC010000011.1_34@Methanobacteria	d__Archaea;p__Methanobacteriota;c__Methanobacteria;o__Methanobacteriales;f__Methanobacteriaceae;g__Methanobrevibacter_A;s__Methanobrevibacter_A sp017427765
251	JAFSNZ010000100.1_21	JAFSNZ010000100	Methanobacteria	McrB	JAFSNZ010000100.1_21@Methanobacteria	d__Archaea;p__Methanobacteriota;c__Methanobacteria;o__Methanobacteriales;f__Methanobacteriaceae;g__Methanobrevibacter_A;s__Methanobrevibacter_A sp017447225
252	JAFRFB010000133.1_30	JAFRFB010000133	Methanobacteria	McrB	JAFRFB010000133.1_30@Methanobacteria	d__Archaea;p__Methanobacteriota;c__Methanobacteria;o__Methanobacteriales;f__Methanobacteriaceae;g__Methanobrevibacter_A;s__Methanobrevibacter_A sp017434555
253	JAFUCN010000016.1_49	JAFUCN010000016	Methanobacteria	McrB	JAFUCN010000016.1_49@Methanobacteria	d__Archaea;p__Methanobacteriota;c__Methanobacteria;o__Methanobacteriales;f__Methanobacteriaceae;g__Methanobrevibacter_A;s__Methanobrevibacter_A sp017459665
254	SUTF01000005.1_149	SUTF01000005	Methanobacteria	McrB	SUTF01000005.1_149@Methanobacteria	d__Archaea;p__Methanobacteriota;c__Methanobacteria;o__Methanobacteriales;f__Methanobacteriaceae;g__Methanobrevibacter_A;s__Methanobrevibacter_A millerae_B
255	SUTJ01000007.1_65	SUTJ01000007	Methanobacteria	McrB	SUTJ01000007.1_65@Methanobacteria	d__Archaea;p__Methanobacteriota;c__Methanobacteria;o__Methanobacteriales;f__Methanobacteriaceae;g__Methanobrevibacter_A;s__Methanobrevibacter_A thaueri_B
256	CACYJE010000002.1_64	CACYJE010000002	Methanobacteria	McrB	CACYJE010000002.1_64@Methanobacteria	d__Archaea;p__Methanobacteriota;c__Methanobacteria;o__Methanobacteriales;f__Methanobacteriaceae;g__Methanobrevibacter_A;s__Methanobrevibacter_A sp902774605
257	SUTM01000001.1_158	SUTM01000001	Methanobacteria	McrB	SUTM01000001.1_158@Methanobacteria	d__Archaea;p__Methanobacteriota;c__Methanobacteria;o__Methanobacteriales;f__Methanobacteriaceae;g__Methanobrevibacter_A;s__Methanobrevibacter_A sp015062935
258	CACXWH010000076.1_6	CACXWH010000076	Methanobacteria	McrB	CACXWH010000076.1_6@Methanobacteria	d__Archaea;p__Methanobacteriota;c__Methanobacteria;o__Methanobacteriales;f__Methanobacteriaceae;g__Methanobrevibacter_A;s__Methanobrevibacter_A sp900319535
259	ONSJ01000028.1_23	ONSJ01000028	Methanobacteria	McrB	ONSJ01000028.1_23@Methanobacteria	d__Archaea;p__Methanobacteriota;c__Methanobacteria;o__Methanobacteriales;f__Methanobacteriaceae;g__Methanobrevibacter_A;s__Methanobrevibacter_A sp900320515
260	OMWA01000006.1_3	OMWA01000006	Methanobacteria	McrB	OMWA01000006.1_3@Methanobacteria	d__Archaea;p__Methanobacteriota;c__Methanobacteria;o__Methanobacteriales;f__Methanobacteriaceae;g__Methanobrevibacter_A;s__Methanobrevibacter_A sp900314615
261	RXIG01000011.1_58	RXIG01000011	Thermococci	McrB	RXIG01000011.1_58@Thermococci	d__Archaea;p__Methanobacteriota_B;c__Thermococci;o__Methanofastidiosales;f__NM3;g__NM3;s__NM3 sp004212155
262	PWMA01000049.1_8	PWMA01000049	Thermococci	McrB	PWMA01000049.1_8@Thermococci	d__Archaea;p__Methanobacteriota_B;c__Thermococci;o__Methanofastidiosales;f__Methanofastidiosaceae;g__Methanofastidiosum;s__Methanofastidiosum sp003558335
263	LNGD01000046.1_1	LNGD01000046	Thermococci	McrB	LNGD01000046.1_1@Thermococci	d__Archaea;p__Methanobacteriota_B;c__Thermococci;o__Methanofastidiosales;f__Methanofastidiosaceae;g__Methanofastidiosum;s__Methanofastidiosum sp001587675
264	LNJC01000051.1_8	LNJC01000051	Thermococci	McrB	LNJC01000051.1_8@Thermococci	d__Archaea;p__Methanobacteriota_B;c__Thermococci;o__Methanofastidiosales;f__Methanofastidiosaceae;g__Methanofastidiosum;s__Methanofastidiosum sp001587575
265	JABLXD010000006.1_64	JABLXD010000006	Thermococci	McrB	JABLXD010000006.1_64@Thermococci	d__Archaea;p__Methanobacteriota_B;c__Thermococci;o__Methanofastidiosales;f__Methanofastidiosaceae;g__Methanofastidiosum;s__Methanofastidiosum sp013178285
266	DUKX01000084.1_7	DUKX01000084	Thermococci	McrB	DUKX01000084.1_7@Thermococci	d__Archaea;p__Methanobacteriota_B;c__Thermococci;o__Methanofastidiosales;f__Methanofastidiosaceae;g__Methanofastidiosum;s__Methanofastidiosum sp9950u
267	LNGC01000006.1_31	LNGC01000006	Thermococci	McrB	LNGC01000006.1_31@Thermococci	d__Archaea;p__Methanobacteriota_B;c__Thermococci;o__Methanofastidiosales;f__Methanofastidiosaceae;g__Methanofastidiosum;s__Methanofastidiosum sp001587715
268	JAAZKM010000057.1_10	JAAZKM010000057	Thermococci	McrB	JAAZKM010000057.1_10@Thermococci	d__Archaea;p__Methanobacteriota_B;c__Thermococci;o__Methanofastidiosales;f__Methanofastidiosaceae;g__Methanofastidiosum;s__Methanofastidiosum sp012799835
269	LNJB01000002.1_57	LNJB01000002	Thermococci	McrB	LNJB01000002.1_57@Thermococci	d__Archaea;p__Methanobacteriota_B;c__Thermococci;o__Methanofastidiosales;f__Methanofastidiosaceae;g__Methanofastidiosum;s__Methanofastidiosum sp001587595
270	MSDW01000001.1_859	MSDW01000001	Methanonatronarchaeia	McrB	MSDW01000001.1_859@Methanonatronarchaeia	d__Archaea;p__Halobacteriota;c__Methanonatronarchaeia;o__Methanonatronarchaeales;f__Methanohalarchaeaceae;g__Methanohalarchaeum;s__Methanohalarchaeum thermophilum
271	NZ_MRZU01000004.1_448	NZ_MRZU01000004	Methanonatronarchaeia	McrB	NZ_MRZU01000004.1_448@Methanonatronarchaeia	d__Archaea;p__Halobacteriota;c__Methanonatronarchaeia;o__Methanonatronarchaeales;f__Methanonatronarchaeaceae;g__Methanonatronarchaeum;s__Methanonatronarchaeum thermophilum
272	RYFX01000061.1_15	RYFX01000061	Methanonatronarchaeia	McrB	RYFX01000061.1_15@Methanonatronarchaeia	d__Archaea;p__Halobacteriota;c__Methanonatronarchaeia;o__Methanonatronarchaeales;f__Methanonatronarchaeaceae;g__Methanonatronarchaeum;s__Methanonatronarchaeum sp004212035
273	LYOS01000001.1_337	LYOS01000001	Syntropharchaeia	McrB	LYOS01000001.1_337@Syntropharchaeia	d__Archaea;p__Halobacteriota;c__Syntropharchaeia;o__Syntropharchaeales;f__Syntropharchaeaceae;g__Syntropharchaeum_A;s__Syntropharchaeum_A caldarius
274	LR991653.1_1381	LR991653	Methanosarcinia	McrB	LR991653.1_1381@Methanosarcinia	d__Archaea;p__Halobacteriota;c__Methanosarcinia;o__Methanosarcinales;f__EX4572-44;g__EX4572-44;s__EX4572-44 sp905171695
275	NJEL02000005.1_25	NJEL02000005	Methanosarcinia	McrB	NJEL02000005.1_25@Methanosarcinia	d__Archaea;p__Halobacteriota;c__Methanosarcinia;o__Methanosarcinales;f__EX4572-44;g__EX4572-44;s__EX4572-44 sp002254825
276	WNEG01000080.1_16	WNEG01000080	Methanosarcinia	McrB	WNEG01000080.1_16@Methanosarcinia	d__Archaea;p__Halobacteriota;c__Methanosarcinia;o__Methanosarcinales;f__EX4572-44;g__Ethanoperedens;s__Ethanoperedens thermophilum
277	CAJHIS010000032.1_8	CAJHIS010000032	Methanosarcinia	McrB	CAJHIS010000032.1_8@Methanosarcinia	d__Archaea;p__Halobacteriota;c__Methanosarcinia;o__Methanosarcinales;f__EX4572-44;g__Ethanoperedens;s__Ethanoperedens ethanivorans_C
278	CAJHIR010000033.1_7	CAJHIR010000033	Methanosarcinia	McrB	CAJHIR010000033.1_7@Methanosarcinia	d__Archaea;p__Halobacteriota;c__Methanosarcinia;o__Methanosarcinales;f__EX4572-44;g__Ethanoperedens;s__Ethanoperedens ethanivorans_B
279	RXIJ01000014.1_3	RXIJ01000014	Methanosarcinia	McrB	RXIJ01000014.1_3@Methanosarcinia	d__Archaea;p__Halobacteriota;c__Methanosarcinia;o__Methanosarcinales;f__EX4572-44;g__Ethanoperedens;s__Ethanoperedens sp004212095
280	RPGO01000005.1_52	RPGO01000005	Methanosarcinia	McrB	RPGO01000005.1_52@Methanosarcinia	d__Archaea;p__Halobacteriota;c__Methanosarcinia;o__Methanosarcinales;f__EX4572-44;g__Ethanoperedens;s__Ethanoperedens ethanivorans_A
281	JAFNKG010000040.1_3	JAFNKG010000040	Syntropharchaeia	McrB	JAFNKG010000040.1_3@Syntropharchaeia	d__Archaea;p__Halobacteriota;c__Syntropharchaeia;o__ANME-1;f__ANME-1;g__JAFNKG01;s__JAFNKG01 sp017883965
282	JACUTR010000004.1_45	JACUTR010000004	Syntropharchaeia	McrB	JACUTR010000004.1_45@Syntropharchaeia	d__Archaea;p__Halobacteriota;c__Syntropharchaeia;o__ANME-1;f__ANME-1;g__ANME-1-THS;s__ANME-1-THS sp014859735
283	RXIE01000179.1_3	RXIE01000179	Syntropharchaeia	McrB	RXIE01000179.1_3@Syntropharchaeia	d__Archaea;p__Halobacteriota;c__Syntropharchaeia;o__ANME-1;f__ANME-1;g__ANME-1-THS;s__ANME-1-THS sp004212135
284	JACGMN010000001.1_8	JACGMN010000001	Syntropharchaeia	McrB	JACGMN010000001.1_8@Syntropharchaeia	d__Archaea;p__Halobacteriota;c__Syntropharchaeia;o__ANME-1;f__ANME-1;g__JACGMN01;s__JACGMN01 sp014061035
285	JAFGHB010000064.1_3	JAFGHB010000064	Syntropharchaeia	McrB	JAFGHB010000064.1_3@Syntropharchaeia	d__Archaea;p__Halobacteriota;c__Syntropharchaeia;o__ANME-1;f__ANME-1;g__JACGMN01;s__JACGMN01 sp016930255
286	JAENXH010000069.1_7	JAENXH010000069	Syntropharchaeia	McrB	JAENXH010000069.1_7@Syntropharchaeia	d__Archaea;p__Halobacteriota;c__Syntropharchaeia;o__ANME-1;f__ANME-1;g__JACGMN01;s__JACGMN01 sp016649585
287	PQXC01000021.1_4	PQXC01000021	Syntropharchaeia	McrB	PQXC01000021.1_4@Syntropharchaeia	d__Archaea;p__Halobacteriota;c__Syntropharchaeia;o__ANME-1;f__ANME-1;g__G60ANME1;s__G60ANME1 sp003194435
288	QBUL01000166.1_19	QBUL01000166	Syntropharchaeia	McrB	QBUL01000166.1_19@Syntropharchaeia	d__Archaea;p__Halobacteriota;c__Syntropharchaeia;o__ANME-1;f__ANME-1;g__QEXZ01;s__QEXZ01 sp013180605
289	PIXU01000043.1_3	PIXU01000043	Syntropharchaeia	McrB	PIXU01000043.1_3@Syntropharchaeia	d__Archaea;p__Halobacteriota;c__Syntropharchaeia;o__ANME-1;f__ANME-1;g__QEXZ01;s__QEXZ01 sp003601795
290	JAFGKP010000077.1_3	JAFGKP010000077	Syntropharchaeia	McrB	JAFGKP010000077.1_3@Syntropharchaeia	d__Archaea;p__Halobacteriota;c__Syntropharchaeia;o__ANME-1;f__ANME-1;g__JACGMN01;s__JACGMN01 sp016928455
291	DSCO01000027.1_50	DSCO01000027	Syntropharchaeia	McrB	DSCO01000027.1_50@Syntropharchaeia	d__Archaea;p__Halobacteriota;c__Syntropharchaeia;o__ANME-1;f__ANME-1;g__JACGMN01;s__JACGMN01 sp011049045
292	QEXZ01000047.1_9	QEXZ01000047	Syntropharchaeia	McrB	QEXZ01000047.1_9@Syntropharchaeia	d__Archaea;p__Halobacteriota;c__Syntropharchaeia;o__ANME-1;f__ANME-1;g__QEXZ01;s__QEXZ01 sp003160755
293	QMVO01000039.1_11	QMVO01000039	Syntropharchaeia	McrB	QMVO01000039.1_11@Syntropharchaeia	d__Archaea;p__Halobacteriota;c__Syntropharchaeia;o__ANME-1;f__ANME-1;g__QEXZ01;s__QEXZ01 sp003661125
294	PQXB01000001.1_504	PQXB01000001	Syntropharchaeia	McrB	PQXB01000001.1_504@Syntropharchaeia	d__Archaea;p__Halobacteriota;c__Syntropharchaeia;o__ANME-1;f__ANME-1;g__ANME1a;s__ANME1a sp003194425
295	JADHYP010000045.1_3	JADHYP010000045	Syntropharchaeia	McrB	JADHYP010000045.1_3@Syntropharchaeia	d__Archaea;p__Halobacteriota;c__Syntropharchaeia;o__ANME-1;f__ANME-1;g__WJOV01;s__WJOV01 sp016782355
296	QENH01000178.1_11	QENH01000178	Syntropharchaeia	McrB	QENH01000178.1_11@Syntropharchaeia	d__Archaea;p__Halobacteriota;c__Syntropharchaeia;o__ANME-1;f__ANME-1;g__QENH01;s__QENH01 sp003336485
297	PRCZ01000073.1_3	PRCZ01000073	Syntropharchaeia	McrB	PRCZ01000073.1_3@Syntropharchaeia	d__Archaea;p__Halobacteriota;c__Syntropharchaeia;o__ANME-1;f__ANME-1;g__QENH01;s__QENH01 sp009903405
298	QBUN01000047.1_2	QBUN01000047	Syntropharchaeia	McrB	QBUN01000047.1_2@Syntropharchaeia	d__Archaea;p__Halobacteriota;c__Syntropharchaeia;o__ANME-1;f__ANME-1;g__QENH01;s__QENH01 sp013180565
299	WSZT01000036.1_25	WSZT01000036	Syntropharchaeia	McrB	WSZT01000036.1_25@Syntropharchaeia	d__Archaea;p__Halobacteriota;c__Syntropharchaeia;o__ANME-1;f__ANME-1;g__QENH01;s__QENH01 sp013139985
300	JACIVX010000001.1_250	JACIVX010000001	Thermoplasmata	McrB	JACIVX010000001.1_250@Thermoplasmata	d__Archaea;p__Thermoplasmatota;c__Thermoplasmata;o__Methanomassiliicoccales;f__JACIVX01;g__JACIVX01;s__JACIVX01 sp014361295
301	DTHM01000010.1_21	DTHM01000010	Thermoplasmata	McrB	DTHM01000010.1_21@Thermoplasmata	d__Archaea;p__Thermoplasmatota;c__Thermoplasmata;o__Methanomassiliicoccales;f__JACIVX01;g__JACIVX01;s__JACIVX01 sp011334735
302	JACXTP010000188.1_6	JACXTP010000188	Thermoplasmata	McrB	JACXTP010000188.1_6@Thermoplasmata	d__Archaea;p__Thermoplasmatota;c__Thermoplasmata;o__Methanomassiliicoccales;f__UBA472;g__JACXTP01;s__JACXTP01 sp016919625
303	CP058896.1_202	CP058896	Thermoplasmata	McrB	CP058896.1_202@Thermoplasmata	d__Archaea;p__Thermoplasmatota;c__Thermoplasmata;o__Methanomassiliicoccales;f__UBA472;g__MVRC01;s__MVRC01 sp013415865
304	MVRC01000013.1_51	MVRC01000013	Thermoplasmata	McrB	MVRC01000013.1_51@Thermoplasmata	d__Archaea;p__Thermoplasmatota;c__Thermoplasmata;o__Methanomassiliicoccales;f__UBA472;g__MVRC01;s__MVRC01 sp002067865
305	JAFGPG010000088.1_1	JAFGPG010000088	Thermoplasmata	McrB	JAFGPG010000088.1_1@Thermoplasmata	d__Archaea;p__Thermoplasmatota;c__Thermoplasmata;o__Methanomassiliicoccales;f__UBA472;g__UBA472;s__UBA472 sp016926075
306	DUJZ01000033.1_5	DUJZ01000033	Thermoplasmata	McrB	DUJZ01000033.1_5@Thermoplasmata	d__Archaea;p__Thermoplasmatota;c__Thermoplasmata;o__Methanomassiliicoccales;f__UBA472;g__UBA472;s__UBA472 sp8940u
307	SPCU01000042.1_4	SPCU01000042	Thermoplasmata	McrB	SPCU01000042.1_4@Thermoplasmata	d__Archaea;p__Thermoplasmatota;c__Thermoplasmata;o__Methanomassiliicoccales;f__UBA472;g__UBA472;s__UBA472 sp004525545
308	JAAYDU010000061.1_54	JAAYDU010000061	Thermoplasmata	McrB	JAAYDU010000061.1_54@Thermoplasmata	d__Archaea;p__Thermoplasmatota;c__Thermoplasmata;o__Methanomassiliicoccales;f__UBA472;g__UBA472;s__UBA472 sp012729095
309	DAML01000025.1_37	DAML01000025	Thermoplasmata	McrB	DAML01000025.1_37@Thermoplasmata	d__Archaea;p__Thermoplasmatota;c__Thermoplasmata;o__Methanomassiliicoccales;f__UBA472;g__UBA472;s__UBA472 sp002497075
310	MVPZ01000076.1_23	MVPZ01000076	Thermoplasmata	McrB	MVPZ01000076.1_23@Thermoplasmata	d__Archaea;p__Thermoplasmatota;c__Thermoplasmata;o__Methanomassiliicoccales;f__UBA472;g__UBA472;s__UBA472 sp002067045
311	JACXTO010000069.1_1	JACXTO010000069	Thermoplasmata	McrB	JACXTO010000069.1_1@Thermoplasmata	d__Archaea;p__Thermoplasmatota;c__Thermoplasmata;o__Methanomassiliicoccales;f__UBA472;g__FEN-33;s__FEN-33 sp016919565
312	PMBU01000145.1_13	PMBU01000145	Thermoplasmata	McrB	PMBU01000145.1_13@Thermoplasmata	d__Archaea;p__Thermoplasmatota;c__Thermoplasmata;o__Methanomassiliicoccales;f__UBA472;g__FEN-33;s__FEN-33 sp003153895
313	PNBI01000087.1_9	PNBI01000087	Thermoplasmata	McrB	PNBI01000087.1_9@Thermoplasmata	d__Archaea;p__Thermoplasmatota;c__Thermoplasmata;o__Methanomassiliicoccales;f__UBA472;g__FEN-33;s__FEN-33 sp003135935
314	NZ_CAJE01000012.1_127	NZ_CAJE01000012	Thermoplasmata	McrB	NZ_CAJE01000012.1_127@Thermoplasmata	d__Archaea;p__Thermoplasmatota;c__Thermoplasmata;o__Methanomassiliicoccales;f__Methanomassiliicoccaceae;g__Methanomassiliicoccus;s__Methanomassiliicoccus luminyensis
315	NC_021353.1_1484	NC_021353	Thermoplasmata	McrB	NC_021353.1_1484@Thermoplasmata	d__Archaea;p__Thermoplasmatota;c__Thermoplasmata;o__Methanomassiliicoccales;f__Methanomassiliicoccaceae;g__Methanomassiliicoccus_A;s__Methanomassiliicoccus_A intestinalis
316	CAJKXZ010000001.1_16	CAJKXZ010000001	Thermoplasmata	McrB	CAJKXZ010000001.1_16@Thermoplasmata	d__Archaea;p__Thermoplasmatota;c__Thermoplasmata;o__Methanomassiliicoccales;f__Methanomassiliicoccaceae;g__Methanomassiliicoccus_A;s__Methanomassiliicoccus_A sp905203995
317	CAJKRY010000001.1_406	CAJKRY010000001	Thermoplasmata	McrB	CAJKRY010000001.1_406@Thermoplasmata	d__Archaea;p__Thermoplasmatota;c__Thermoplasmata;o__Methanomassiliicoccales;f__Methanomassiliicoccaceae;g__Methanomassiliicoccus_A;s__Methanomassiliicoccus_A sp905202485
318	JADFDJ010000005.1_71	JADFDJ010000005	Thermoplasmata	McrB	JADFDJ010000005.1_71@Thermoplasmata	d__Archaea;p__Thermoplasmatota;c__Thermoplasmata;o__Methanomassiliicoccales;f__Methanomassiliicoccaceae;g__UBA6;s__UBA6 sp018262895
319	JAAYAX010000004.1_423	JAAYAX010000004	Thermoplasmata	McrB	JAAYAX010000004.1_423@Thermoplasmata	d__Archaea;p__Thermoplasmatota;c__Thermoplasmata;o__Methanomassiliicoccales;f__Methanomassiliicoccaceae;g__UBA6;s__UBA6 sp012719175
320	JAEILR010000020.1_253	JAEILR010000020	Thermoplasmata	McrB	JAEILR010000020.1_253@Thermoplasmata	d__Archaea;p__Thermoplasmatota;c__Thermoplasmata;o__Methanomassiliicoccales;f__Methanomassiliicoccaceae;g__UBA6;s__UBA6 sp016109435
321	DAVH01000047.1_15	DAVH01000047	Thermoplasmata	McrB	DAVH01000047.1_15@Thermoplasmata	d__Archaea;p__Thermoplasmatota;c__Thermoplasmata;o__Methanomassiliicoccales;f__Methanomassiliicoccaceae;g__UBA6;s__UBA6 sp002508545
322	JAAYQQ010000098.1_2	JAAYQQ010000098	Thermoplasmata	McrB	JAAYQQ010000098.1_2@Thermoplasmata	d__Archaea;p__Thermoplasmatota;c__Thermoplasmata;o__Methanomassiliicoccales;f__Methanomassiliicoccaceae;g__DTU008;s__DTU008 sp012519255
323	DATD01000020.1_9	DATD01000020	Thermoplasmata	McrB	DATD01000020.1_9@Thermoplasmata	d__Archaea;p__Thermoplasmatota;c__Thermoplasmata;o__Methanomassiliicoccales;f__Methanomassiliicoccaceae;g__DTU008;s__DTU008 sp002504525
324	LFRW01000043.1_40	LFRW01000043	Thermoplasmata	McrB	LFRW01000043.1_40@Thermoplasmata	d__Archaea;p__Thermoplasmatota;c__Thermoplasmata;o__Methanomassiliicoccales;f__Methanomassiliicoccaceae;g__DTU008;s__DTU008 sp001512965
325	DAGU01000034.1_12	DAGU01000034	Thermoplasmata	McrB	DAGU01000034.1_12@Thermoplasmata	d__Archaea;p__Thermoplasmatota;c__Thermoplasmata;o__Methanomassiliicoccales;f__Methanomassiliicoccaceae;g__DTU008;s__DTU008 sp002498285
326	LJKK01000123.1_55	LJKK01000123	Thermoplasmata	McrB	LJKK01000123.1_55@Thermoplasmata	d__Archaea;p__Thermoplasmatota;c__Thermoplasmata;o__Methanomassiliicoccales;f__Methanomassiliicoccaceae;g__DTU008;s__DTU008 sp001421185
327	JAAEEP010000013.1_5	JAAEEP010000013	Thermoplasmata	McrB	JAAEEP010000013.1_5@Thermoplasmata	d__Archaea;p__Thermoplasmatota;c__Thermoplasmata;o__Methanomassiliicoccales;f__JAAEEP01;g__JAAEEP01;s__JAAEEP01 sp013415695
328	PWHV01000021.1_58	PWHV01000021	Thermoplasmata	McrB	PWHV01000021.1_58@Thermoplasmata	d__Archaea;p__Thermoplasmatota;c__Thermoplasmata;o__Methanomassiliicoccales;f__Methanomethylophilaceae;g__PWHV01;s__PWHV01 sp003555025
329	PUJZ01000032.1_22	PUJZ01000032	Thermoplasmata	McrB	PUJZ01000032.1_22@Thermoplasmata	d__Archaea;p__Thermoplasmatota;c__Thermoplasmata;o__Methanomassiliicoccales;f__Methanomethylophilaceae;g__PWHV01;s__PWHV01 sp003550345
330	PWJQ01000031.1_20	PWJQ01000031	Thermoplasmata	McrB	PWJQ01000031.1_20@Thermoplasmata	d__Archaea;p__Thermoplasmatota;c__Thermoplasmata;o__Methanomassiliicoccales;f__Methanomethylophilaceae;g__PWHV01;s__PWHV01 sp003560875
331	PWNH01000009.1_2	PWNH01000009	Thermoplasmata	McrB	PWNH01000009.1_2@Thermoplasmata	d__Archaea;p__Thermoplasmatota;c__Thermoplasmata;o__Methanomassiliicoccales;f__Methanomethylophilaceae;g__PWHV01;s__PWHV01 sp003557905
332	DUKW01000121.1_4	DUKW01000121	Thermoplasmata	McrB	DUKW01000121.1_4@Thermoplasmata	d__Archaea;p__Thermoplasmatota;c__Thermoplasmata;o__Methanomassiliicoccales;f__Methanomethylophilaceae;g__UBA9915;s__UBA9915 sp9915u
333	WQZU01000025.1_24	WQZU01000025	Thermoplasmata	McrB	WQZU01000025.1_24@Thermoplasmata	d__Archaea;p__Thermoplasmatota;c__Thermoplasmata;o__Methanomassiliicoccales;f__Methanomethylophilaceae;g__WRKA01;s__WRKA01 sp009780575
334	WQZJ01000056.1_5	WQZJ01000056	Thermoplasmata	McrB	WQZJ01000056.1_5@Thermoplasmata	d__Archaea;p__Thermoplasmatota;c__Thermoplasmata;o__Methanomassiliicoccales;f__Methanomethylophilaceae;g__WRKA01;s__WRKA01 sp009780795
335	WQXR01000060.1_2	WQXR01000060	Thermoplasmata	McrB	WQXR01000060.1_2@Thermoplasmata	d__Archaea;p__Thermoplasmatota;c__Thermoplasmata;o__Methanomassiliicoccales;f__Methanomethylophilaceae;g__WRKA01;s__WRKA01 sp009784745
336	WRNI01000060.1_4	WRNI01000060	Thermoplasmata	McrB	WRNI01000060.1_4@Thermoplasmata	d__Archaea;p__Thermoplasmatota;c__Thermoplasmata;o__Methanomassiliicoccales;f__Methanomethylophilaceae;g__WRKA01;s__WRKA01 sp009776695
337	SUSX01000033.1_3	SUSX01000033	Thermoplasmata	McrB	SUSX01000033.1_3@Thermoplasmata	d__Archaea;p__Thermoplasmatota;c__Thermoplasmata;o__Methanomassiliicoccales;f__Methanomethylophilaceae;g__SIG5;s__SIG5 sp015063195
338	JAFPVN010000222.1_11	JAFPVN010000222	Thermoplasmata	McrB	JAFPVN010000222.1_11@Thermoplasmata	d__Archaea;p__Thermoplasmatota;c__Thermoplasmata;o__Methanomassiliicoccales;f__Methanomethylophilaceae;g__SIG5;s__SIG5 sp017395275
339	JAEDGA010000017.1_17	JAEDGA010000017	Thermoplasmata	McrB	JAEDGA010000017.1_17@Thermoplasmata	d__Archaea;p__Thermoplasmatota;c__Thermoplasmata;o__Methanomassiliicoccales;f__Methanomethylophilaceae;g__SIG5;s__SIG5 sp016297775
340	LVVQ01000001.1_585	LVVQ01000001	Thermoplasmata	McrB	LVVQ01000001.1_585@Thermoplasmata	d__Archaea;p__Thermoplasmatota;c__Thermoplasmata;o__Methanomassiliicoccales;f__Methanomethylophilaceae;g__MX-02;s__MX-02 sp006954405
341	JAAYNL010000015.1_254	JAAYNL010000015	Thermoplasmata	McrB	JAAYNL010000015.1_254@Thermoplasmata	d__Archaea;p__Thermoplasmatota;c__Thermoplasmata;o__Methanomassiliicoccales;f__Methanomethylophilaceae;g__JAAYNL01;s__JAAYNL01 sp012520845
342	JAAYKC010000051.1_24	JAAYKC010000051	Thermoplasmata	McrB	JAAYKC010000051.1_24@Thermoplasmata	d__Archaea;p__Thermoplasmatota;c__Thermoplasmata;o__Methanomassiliicoccales;f__Methanomethylophilaceae;g__RumEn-M2;s__RumEn-M2 sp012522645
343	DAQS01000006.1_135	DAQS01000006	Thermoplasmata	McrB	DAQS01000006.1_135@Thermoplasmata	d__Archaea;p__Thermoplasmatota;c__Thermoplasmata;o__Methanomassiliicoccales;f__Methanomethylophilaceae;g__RumEn-M2;s__RumEn-M2 sp002502965
344	LJKL01000008.1_37	LJKL01000008	Thermoplasmata	McrB	LJKL01000008.1_37@Thermoplasmata	d__Archaea;p__Thermoplasmatota;c__Thermoplasmata;o__Methanomassiliicoccales;f__Methanomethylophilaceae;g__RumEn-M2;s__RumEn-M2 sp001421175
345	DAHY01000050.1_10	DAHY01000050	Thermoplasmata	McrB	DAHY01000050.1_10@Thermoplasmata	d__Archaea;p__Thermoplasmatota;c__Thermoplasmata;o__Methanomassiliicoccales;f__Methanomethylophilaceae;g__VadinCA11;s__VadinCA11 sp002498605
346	DAVO01000018.1_50	DAVO01000018	Thermoplasmata	McrB	DAVO01000018.1_50@Thermoplasmata	d__Archaea;p__Thermoplasmatota;c__Thermoplasmata;o__Methanomassiliicoccales;f__Methanomethylophilaceae;g__VadinCA11;s__VadinCA11 sp002509405
347	DAUY01000001.1_75	DAUY01000001	Thermoplasmata	McrB	DAUY01000001.1_75@Thermoplasmata	d__Archaea;p__Thermoplasmatota;c__Thermoplasmata;o__Methanomassiliicoccales;f__Methanomethylophilaceae;g__VadinCA11;s__VadinCA11 sp002505345
348	WOYN01000090.1_6	WOYN01000090	Thermoplasmata	McrB	WOYN01000090.1_6@Thermoplasmata	d__Archaea;p__Thermoplasmatota;c__Thermoplasmata;o__Methanomassiliicoccales;f__Methanomethylophilaceae;g__VadinCA11;s__VadinCA11 sp011620825
349	DAHB01000004.1_254	DAHB01000004	Thermoplasmata	McrB	DAHB01000004.1_254@Thermoplasmata	d__Archaea;p__Thermoplasmatota;c__Thermoplasmata;o__Methanomassiliicoccales;f__Methanomethylophilaceae;g__VadinCA11;s__VadinCA11 sp002498365
350	JAAYZC010000013.1_42	JAAYZC010000013	Thermoplasmata	McrB	JAAYZC010000013.1_42@Thermoplasmata	d__Archaea;p__Thermoplasmatota;c__Thermoplasmata;o__Methanomassiliicoccales;f__Methanomethylophilaceae;g__JAAYZC01;s__JAAYZC01 sp012515075
351	WRLM01000001.1_419	WRLM01000001	Thermoplasmata	McrB	WRLM01000001.1_419@Thermoplasmata	d__Archaea;p__Thermoplasmatota;c__Thermoplasmata;o__Methanomassiliicoccales;f__Methanomethylophilaceae;g__Methanoplasma;s__Methanoplasma sp009777615
352	WRNL01000040.1_8	WRNL01000040	Thermoplasmata	McrB	WRNL01000040.1_8@Thermoplasmata	d__Archaea;p__Thermoplasmatota;c__Thermoplasmata;o__Methanomassiliicoccales;f__Methanomethylophilaceae;g__Methanoplasma;s__Methanoplasma sp009776625
353	WRNL01000024.1_18	WRNL01000024	Thermoplasmata	McrB	WRNL01000024.1_18@Thermoplasmata	d__Archaea;p__Thermoplasmatota;c__Thermoplasmata;o__Methanomassiliicoccales;f__Methanomethylophilaceae;g__Methanoplasma;s__Methanoplasma sp009776625
354	WRJJ01000002.1_46	WRJJ01000002	Thermoplasmata	McrB	WRJJ01000002.1_46@Thermoplasmata	d__Archaea;p__Thermoplasmatota;c__Thermoplasmata;o__Methanomassiliicoccales;f__Methanomethylophilaceae;g__Methanoplasma;s__Methanoplasma sp009778575
355	WRKC01000057.1_5	WRKC01000057	Thermoplasmata	McrB	WRKC01000057.1_5@Thermoplasmata	d__Archaea;p__Thermoplasmatota;c__Thermoplasmata;o__Methanomassiliicoccales;f__Methanomethylophilaceae;g__Methanoplasma;s__Methanoplasma sp009778275
356	NZ_CP010070.1_189	NZ_CP010070	Thermoplasmata	McrB	NZ_CP010070.1_189@Thermoplasmata	d__Archaea;p__Thermoplasmatota;c__Thermoplasmata;o__Methanomassiliicoccales;f__Methanomethylophilaceae;g__Methanoplasma;s__Methanoplasma termitum
357	WQTN01000048.1_3	WQTN01000048	Thermoplasmata	McrB	WQTN01000048.1_3@Thermoplasmata	d__Archaea;p__Thermoplasmatota;c__Thermoplasmata;o__Methanomassiliicoccales;f__Methanomethylophilaceae;g__Methanoplasma;s__Methanoplasma sp009786295
358	JAAYAP010000087.1_8	JAAYAP010000087	Thermoplasmata	McrB	JAAYAP010000087.1_8@Thermoplasmata	d__Archaea;p__Thermoplasmatota;c__Thermoplasmata;o__Methanomassiliicoccales;f__Methanomethylophilaceae;g__Methanogranum;s__Methanogranum sp012719315
359	CP076745.1_397	CP076745	Thermoplasmata	McrB	CP076745.1_397@Thermoplasmata	d__Archaea;p__Thermoplasmatota;c__Thermoplasmata;o__Methanomassiliicoccales;f__Methanomethylophilaceae;g__Methanogranum;s__Methanogranum sp019262145
360	DAYM01000013.1_52	DAYM01000013	Thermoplasmata	McrB	DAYM01000013.1_52@Thermoplasmata	d__Archaea;p__Thermoplasmatota;c__Thermoplasmata;o__Methanomassiliicoccales;f__Methanomethylophilaceae;g__Methanogranum;s__Methanogranum sp002506905
361	DAEQ01000001.1_56	DAEQ01000001	Thermoplasmata	McrB	DAEQ01000001.1_56@Thermoplasmata	d__Archaea;p__Thermoplasmatota;c__Thermoplasmata;o__Methanomassiliicoccales;f__Methanomethylophilaceae;g__Methanomethylophilus;s__Methanomethylophilus sp002495325
362	NZ_LOPS01000026.1_31	NZ_LOPS01000026	Thermoplasmata	McrB	NZ_LOPS01000026.1_31@Thermoplasmata	d__Archaea;p__Thermoplasmatota;c__Thermoplasmata;o__Methanomassiliicoccales;f__Methanomethylophilaceae;g__Methanomethylophilus;s__Methanomethylophilus sp001481295
363	NC_020913.1_384	NC_020913	Thermoplasmata	McrB	NC_020913.1_384@Thermoplasmata	d__Archaea;p__Thermoplasmatota;c__Thermoplasmata;o__Methanomassiliicoccales;f__Methanomethylophilaceae;g__Methanomethylophilus;s__Methanomethylophilus alvus
364	DARY01000029.1_50	DARY01000029	Thermoplasmata	McrB	DARY01000029.1_50@Thermoplasmata	d__Archaea;p__Thermoplasmatota;c__Thermoplasmata;o__Methanomassiliicoccales;f__Methanomethylophilaceae;g__Methanomethylophilus;s__Methanomethylophilus sp002503545
365	SUSU01000011.1_27	SUSU01000011	Thermoplasmata	McrB	SUSU01000011.1_27@Thermoplasmata	d__Archaea;p__Thermoplasmatota;c__Thermoplasmata;o__Methanomassiliicoccales;f__Methanomethylophilaceae;g__Methanomethylophilus;s__Methanomethylophilus sp015063225
366	CP002916.1_451	CP002916	Thermoplasmata	McrB	CP002916.1_451@Thermoplasmata	d__Archaea;p__Thermoplasmatota;c__Thermoplasmata;o__Methanomassiliicoccales;f__Methanomethylophilaceae;g__Methanomethylophilus;s__Methanomethylophilus sp000350305
367	CACWTF010000010.1_16	CACWTF010000010	Thermoplasmata	McrB	CACWTF010000010.1_16@Thermoplasmata	d__Archaea;p__Thermoplasmatota;c__Thermoplasmata;o__Methanomassiliicoccales;f__Methanomethylophilaceae;g__Methanomethylophilus;s__Methanomethylophilus sp902763685
368	CADAGG010000046.1_5	CADAGG010000046	Thermoplasmata	McrB	CADAGG010000046.1_5@Thermoplasmata	d__Archaea;p__Thermoplasmatota;c__Thermoplasmata;o__Methanomassiliicoccales;f__Methanomethylophilaceae;g__Methanomethylophilus;s__Methanomethylophilus sp902787415
369	CP014214.1_1405	CP014214	Thermoplasmata	McrB	CP014214.1_1405@Thermoplasmata	d__Archaea;p__Thermoplasmatota;c__Thermoplasmata;o__Methanomassiliicoccales;f__Methanomethylophilaceae;g__Methanomethylophilus;s__Methanomethylophilus sp001560915
370	JAFVET010000274.1_3	JAFVET010000274	Thermoplasmata	McrB	JAFVET010000274.1_3@Thermoplasmata	d__Archaea;p__Thermoplasmatota;c__Thermoplasmata;o__Methanomassiliicoccales;f__Methanomethylophilaceae;g__UBA71;s__UBA71 sp017475875
371	JAFVZY010000107.1_24	JAFVZY010000107	Thermoplasmata	McrB	JAFVZY010000107.1_24@Thermoplasmata	d__Archaea;p__Thermoplasmatota;c__Thermoplasmata;o__Methanomassiliicoccales;f__Methanomethylophilaceae;g__UBA71;s__UBA71 sp017507885
372	JAFXUX010000020.1_6	JAFXUX010000020	Thermoplasmata	McrB	JAFXUX010000020.1_6@Thermoplasmata	d__Archaea;p__Thermoplasmatota;c__Thermoplasmata;o__Methanomassiliicoccales;f__Methanomethylophilaceae;g__UBA71;s__UBA71 sp017524805
373	JAEEKU010000041.1_3	JAEEKU010000041	Thermoplasmata	McrB	JAEEKU010000041.1_3@Thermoplasmata	d__Archaea;p__Thermoplasmatota;c__Thermoplasmata;o__Methanomassiliicoccales;f__Methanomethylophilaceae;g__UBA71;s__UBA71 sp016282555
374	JAFZXW010000179.1_4	JAFZXW010000179	Thermoplasmata	McrB	JAFZXW010000179.1_4@Thermoplasmata	d__Archaea;p__Thermoplasmatota;c__Thermoplasmata;o__Methanomassiliicoccales;f__Methanomethylophilaceae;g__UBA71;s__UBA71 sp017616575
375	JAFWTC010000062.1_2	JAFWTC010000062	Thermoplasmata	McrB	JAFWTC010000062.1_2@Thermoplasmata	d__Archaea;p__Thermoplasmatota;c__Thermoplasmata;o__Methanomassiliicoccales;f__Methanomethylophilaceae;g__UBA71;s__UBA71 sp017519045
376	JAFYAH010000019.1_4	JAFYAH010000019	Thermoplasmata	McrB	JAFYAH010000019.1_4@Thermoplasmata	d__Archaea;p__Thermoplasmatota;c__Thermoplasmata;o__Methanomassiliicoccales;f__Methanomethylophilaceae;g__UBA71;s__UBA71 sp017540825
377	SUSZ01000001.1_76	SUSZ01000001	Thermoplasmata	McrB	SUSZ01000001.1_76@Thermoplasmata	d__Archaea;p__Thermoplasmatota;c__Thermoplasmata;o__Methanomassiliicoccales;f__Methanomethylophilaceae;g__UBA71;s__UBA71 sp015063165
378	JAFTYV010000023.1_21	JAFTYV010000023	Thermoplasmata	McrB	JAFTYV010000023.1_21@Thermoplasmata	d__Archaea;p__Thermoplasmatota;c__Thermoplasmata;o__Methanomassiliicoccales;f__Methanomethylophilaceae;g__UBA71;s__UBA71 sp017461225
379	JAGBGN010000122.1_23	JAGBGN010000122	Thermoplasmata	McrB	JAGBGN010000122.1_23@Thermoplasmata	d__Archaea;p__Thermoplasmatota;c__Thermoplasmata;o__Methanomassiliicoccales;f__Methanomethylophilaceae;g__UBA71;s__UBA71 sp017935945
380	DATC01000066.1_4	DATC01000066	Thermoplasmata	McrB	DATC01000066.1_4@Thermoplasmata	d__Archaea;p__Thermoplasmatota;c__Thermoplasmata;o__Methanomassiliicoccales;f__Methanomethylophilaceae;g__UBA71;s__UBA71 sp002504495
381	LVVU01000244.1_1	LVVU01000244	Thermoplasmata	McrB	LVVU01000244.1_1@Thermoplasmata	d__Archaea;p__Thermoplasmatota;c__Thermoplasmata;o__Methanomassiliicoccales;f__Methanomethylophilaceae;g__UBA71;s__UBA71 sp006954465
382	DAXO01000079.1_19	DAXO01000079	Thermoplasmata	McrB	DAXO01000079.1_19@Thermoplasmata	d__Archaea;p__Thermoplasmatota;c__Thermoplasmata;o__Methanomassiliicoccales;f__Methanomethylophilaceae;g__UBA71;s__UBA71 sp002506425
383	DARO01000013.1_31	DARO01000013	Thermoplasmata	McrB	DARO01000013.1_31@Thermoplasmata	d__Archaea;p__Thermoplasmatota;c__Thermoplasmata;o__Methanomassiliicoccales;f__Methanomethylophilaceae;g__UBA71;s__UBA71 sp002504405
384	CAJJJM010000004.1_76	CAJJJM010000004	Thermoplasmata	McrB	CAJJJM010000004.1_76@Thermoplasmata	d__Archaea;p__Thermoplasmatota;c__Thermoplasmata;o__Methanomassiliicoccales;f__Methanomethylophilaceae;g__UBA71;s__UBA71 sp905187815
385	CP047880.1_1412	CP047880	Thermoplasmata	McrB	CP047880.1_1412@Thermoplasmata	d__Archaea;p__Thermoplasmatota;c__Thermoplasmata;o__Methanomassiliicoccales;f__Methanomethylophilaceae;g__UBA71;s__UBA71 sp006954425
386	SUTA01000003.1_37	SUTA01000003	Thermoplasmata	McrB	SUTA01000003.1_37@Thermoplasmata	d__Archaea;p__Thermoplasmatota;c__Thermoplasmata;o__Methanomassiliicoccales;f__Methanomethylophilaceae;g__UBA71;s__UBA71 sp015063135
387	SUSV01000001.1_267	SUSV01000001	Thermoplasmata	McrB	SUSV01000001.1_267@Thermoplasmata	d__Archaea;p__Thermoplasmatota;c__Thermoplasmata;o__Methanomassiliicoccales;f__Methanomethylophilaceae;g__UBA71;s__UBA71 sp015063245
388	SUTB01000001.1_700	SUTB01000001	Thermoplasmata	McrB	SUTB01000001.1_700@Thermoplasmata	d__Archaea;p__Thermoplasmatota;c__Thermoplasmata;o__Methanomassiliicoccales;f__Methanomethylophilaceae;g__UBA71;s__UBA71 sp015063125
389	JAEEOP010000027.1_26	JAEEOP010000027	Thermoplasmata	McrB	JAEEOP010000027.1_26@Thermoplasmata	d__Archaea;p__Thermoplasmatota;c__Thermoplasmata;o__Methanomassiliicoccales;f__Methanomethylophilaceae;g__UBA71;s__UBA71 sp016284295
390	JAFUHJ010000175.1_6	JAFUHJ010000175	Thermoplasmata	McrB	JAFUHJ010000175.1_6@Thermoplasmata	d__Archaea;p__Thermoplasmatota;c__Thermoplasmata;o__Methanomassiliicoccales;f__Methanomethylophilaceae;g__UBA71;s__UBA71 sp017468935
391	SUST01000016.1_7	SUST01000016	Thermoplasmata	McrB	SUST01000016.1_7@Thermoplasmata	d__Archaea;p__Thermoplasmatota;c__Thermoplasmata;o__Methanomassiliicoccales;f__Methanomethylophilaceae;g__UBA71;s__UBA71 sp015063285
392	CP013703.1_616	CP013703	Thermoplasmata	McrB	CP013703.1_616@Thermoplasmata	d__Archaea;p__Thermoplasmatota;c__Thermoplasmata;o__Methanomassiliicoccales;f__Methanomethylophilaceae;g__UBA71;s__UBA71 sp001563305
393	NZ_RCOS01000137.1_52	NZ_RCOS01000137	Korarchaeia	McrB	NZ_RCOS01000137.1_52@Korarchaeia	d__Archaea;p__Thermoproteota;c__Korarchaeia;o__Korarchaeales;f__Korarchaeaceae;g__Methanodesulfokores;s__Methanodesulfokores washburnensis
394	DTFC01000051.1_12	DTFC01000051	Archaeoglobi	McrB	DTFC01000051.1_12@Archaeoglobi	d__Archaea;p__Halobacteriota;c__Archaeoglobi;o__Archaeoglobales;f__Archaeoglobaceae;g__WYZ-LMO2;s__WYZ-LMO2 sp011361745
395	QNUZ01000002.1_24	QNUZ01000002	Archaeoglobi	McrB	QNUZ01000002.1_24@Archaeoglobi	d__Archaea;p__Halobacteriota;c__Archaeoglobi;o__Archaeoglobales;f__Archaeoglobaceae;g__WYZ-LMO2;s__WYZ-LMO2 sp004347865
396	QNVF01000025.1_6	QNVF01000025	Methanomethylicia	McrB	QNVF01000025.1_6@Methanomethylicia	d__Archaea;p__Thermoproteota;c__Methanomethylicia;o__Nezhaarchaeales;f__WYZ-LMO8;g__WYZ-LMO8;s__WYZ-LMO8 sp004347965
397	QMSF01000074.1_1	QMSF01000074	Methanomethylicia	McrB	QMSF01000074.1_1@Methanomethylicia	d__Archaea;p__Thermoproteota;c__Methanomethylicia;o__Nezhaarchaeales;f__WYZ-LMO8;g__WYZ-LMO8;s__WYZ-LMO8 sp003649565
398	QNVI01000061.1_35	QNVI01000061	Methanomethylicia	McrB	QNVI01000061.1_35@Methanomethylicia	d__Archaea;p__Thermoproteota;c__Methanomethylicia;o__Methanomethylicales;f__Methanomethylicaceae;g__WYZ-LMO11;s__WYZ-LMO11 sp004348015
399	JACIVQ010000019.1_22	JACIVQ010000019	Methanomethylicia	McrB	JACIVQ010000019.1_22@Methanomethylicia	d__Archaea;p__Thermoproteota;c__Methanomethylicia;o__Methanomethylicales;f__Methanomethylicaceae;g__WYZ-LMO10;s__WYZ-LMO10 sp014361445
400	QNVH01000064.1_3	QNVH01000064	Methanomethylicia	McrB	QNVH01000064.1_3@Methanomethylicia	d__Archaea;p__Thermoproteota;c__Methanomethylicia;o__Methanomethylicales;f__Methanomethylicaceae;g__WYZ-LMO10;s__WYZ-LMO10 sp004347955
401	VGLU01000014.1_27	VGLU01000014	Methanomethylicia	McrB	VGLU01000014.1_27@Methanomethylicia	d__Archaea;p__Thermoproteota;c__Methanomethylicia;o__Methanomethylicales;f__Methanomethylicaceae;g__VGLU01;s__VGLU01 sp016882195
402	JACTUC010000002.1_79	JACTUC010000002	Methanomethylicia	McrB	JACTUC010000002.1_79@Methanomethylicia	d__Archaea;p__Thermoproteota;c__Methanomethylicia;o__Methanomethylicales;f__Methanomethylicaceae;g__JACTUC01;s__JACTUC01 sp015660995
403	MAGT01000008.1_101	MAGT01000008	Methanomethylicia	McrB	MAGT01000008.1_101@Methanomethylicia	d__Archaea;p__Thermoproteota;c__Methanomethylicia;o__Methanomethylicales;f__Methanomethylicaceae;g__Methanomethylicus;s__Methanomethylicus mesodigestum
404	MAGU01000068.1_28	MAGU01000068	Methanomethylicia	McrB	MAGU01000068.1_28@Methanomethylicia	d__Archaea;p__Thermoproteota;c__Methanomethylicia;o__Methanomethylicales;f__Methanomethylicaceae;g__Methanomethylicus;s__Methanomethylicus oleusabulum
405	DSTX01000002.1_272	DSTX01000002	Methanomethylicia	McrB	DSTX01000002.1_272@Methanomethylicia	d__Archaea;p__Thermoproteota;c__Methanomethylicia;o__Methanomethylicales;f__Methanomethylicaceae;g__Methanomethylicus;s__Methanomethylicus mesodigestum_A
406	JACIVP010000001.1_266	JACIVP010000001	Methanomethylicia	McrB	JACIVP010000001.1_266@Methanomethylicia	d__Archaea;p__Thermoproteota;c__Methanomethylicia;o__Methanomethylicales;f__Methanomethylicaceae;g__Methanosuratus;s__Methanosuratus sp014361455
407	RXGA01000002.1_264	RXGA01000002	Methanomethylicia	McrB	RXGA01000002.1_264@Methanomethylicia	d__Archaea;p__Thermoproteota;c__Methanomethylicia;o__Methanomethylicales;f__Methanomethylicaceae;g__Methanosuratus;s__Methanosuratus subterraneum_A
408	MAGV01000073.1_12	MAGV01000073	Methanomethylicia	McrB	MAGV01000073.1_12@Methanomethylicia	d__Archaea;p__Thermoproteota;c__Methanomethylicia;o__Methanomethylicales;f__Methanomethylicaceae;g__Methanosuratus;s__Methanosuratus petracarbonis_A
409	RXIF01000002.1_107	RXIF01000002	Methanoliparia	McrB	RXIF01000002.1_107@Methanoliparia	d__Archaea;p__Halobacteriota;c__Methanoliparia;o__Methanoliparales;f__Methanoliparaceae;g__Methanoliparum;s__Methanoliparum thermophilum
410	CABGHH010000009.1_15	CABGHH010000009	Methanoliparia	McrB	CABGHH010000009.1_15@Methanoliparia	d__Archaea;p__Halobacteriota;c__Methanoliparia;o__Methanoliparales;f__Methanoliparaceae;g__Methanolliviera;s__Methanolliviera sp902158745
411	CABGHG010000002.1_28	CABGHG010000002	Methanoliparia	McrB	CABGHG010000002.1_28@Methanoliparia	d__Archaea;p__Halobacteriota;c__Methanoliparia;o__Methanoliparales;f__Methanoliparaceae;g__Methanolliviera;s__Methanolliviera sp902158735
412	RXIL01000087.1_7	RXIL01000087	Methanoliparia	McrB	RXIL01000087.1_7@Methanoliparia	d__Archaea;p__Halobacteriota;c__Methanoliparia;o__Methanoliparales;f__Methanoliparaceae;g__Methanolliviera;s__Methanolliviera hydrocarbonicum
413	NC_009464.1_1061	NC_009464	Methanocellia	McrB	NC_009464.1_1061@Methanocellia	d__Archaea;p__Halobacteriota;c__Methanocellia;o__Methanocellales;f__Methanocellaceae;g__Methanocella_A;s__Methanocella_A arvoryzae
414	MVRA01000205.1_28	MVRA01000205	Methanocellia	McrB	MVRA01000205.1_28@Methanocellia	d__Archaea;p__Halobacteriota;c__Methanocellia;o__Methanocellales;f__Methanocellaceae;g__Methanocella_A;s__Methanocella_A sp002067315
415	NC_017034.1_905	NC_017034	Methanocellia	McrB	NC_017034.1_905@Methanocellia	d__Archaea;p__Halobacteriota;c__Methanocellia;o__Methanocellales;f__Methanocellaceae;g__Methanocella;s__Methanocella conradii
416	NC_013665.1_525	NC_013665	Methanocellia	McrB	NC_013665.1_525@Methanocellia	d__Archaea;p__Halobacteriota;c__Methanocellia;o__Methanocellales;f__Methanocellaceae;g__Methanocella;s__Methanocella paludicola
417	JACTTZ010000001.1_178	JACTTZ010000001	Bog-38	McrB	JACTTZ010000001.1_178@Bog-38	d__Archaea;p__Halobacteriota;c__Bog-38;o__Bog-38;f__Bog-38;g__Bog-38;s__Bog-38 sp015660915
418	JACWML010000005.1_64	JACWML010000005	Bog-38	McrB	JACWML010000005.1_64@Bog-38	d__Archaea;p__Halobacteriota;c__Bog-38;o__Bog-38;f__Bog-38;g__Bog-38;s__Bog-38 sp015661395
419	PMMR01000058.1_8	PMMR01000058	Bog-38	McrB	PMMR01000058.1_8@Bog-38	d__Archaea;p__Halobacteriota;c__Bog-38;o__Bog-38;f__Bog-38;g__Bog-38;s__Bog-38 sp003162175
420	PMYA01000065.1_10	PMYA01000065	Bog-38	McrB	PMYA01000065.1_10@Bog-38	d__Archaea;p__Halobacteriota;c__Bog-38;o__Bog-38;f__Bog-38;g__Bog-38;s__Bog-38 sp003170935
421	PMIN01000221.1_8	PMIN01000221	Bog-38	McrB	PMIN01000221.1_8@Bog-38	d__Archaea;p__Halobacteriota;c__Bog-38;o__Bog-38;f__Bog-38;g__Bog-38;s__Bog-38 sp003158275
422	PLGY01000037.1_148	PLGY01000037	Bog-38	McrB	PLGY01000037.1_148@Bog-38	d__Archaea;p__Halobacteriota;c__Bog-38;o__Bog-38;f__Bog-38;g__Bog-38;s__Bog-38 sp003139855
423	PIXW01000224.1_9	PIXW01000224	Methanosarcinia	McrB	PIXW01000224.1_9@Methanosarcinia	d__Archaea;p__Halobacteriota;c__Methanosarcinia;o__Methanosarcinales;f__Methanogasteraceae;g__Methanogaster;s__Methanogaster sp003601535
424	DAWR01000072.1_41	DAWR01000072	Methanosarcinia	McrB	DAWR01000072.1_41@Methanosarcinia	d__Archaea;p__Halobacteriota;c__Methanosarcinia;o__Methanosarcinales;f__Methanogasteraceae;g__Methanogaster;s__Methanogaster sp002506015
425	PQXF01000013.1_80	PQXF01000013	Methanosarcinia	McrB	PQXF01000013.1_80@Methanosarcinia	d__Archaea;p__Halobacteriota;c__Methanosarcinia;o__Methanosarcinales;f__Methanogasteraceae;g__Methanogaster;s__Methanogaster sp003194445
426	DASC01000062.1_10	DASC01000062	Methanosarcinia	McrB	DASC01000062.1_10@Methanosarcinia	d__Archaea;p__Halobacteriota;c__Methanosarcinia;o__Methanosarcinales;f__Methanogasteraceae;g__Methanogaster;s__Methanogaster sp002503595
427	QBUV01000121.1_5	QBUV01000121	Methanosarcinia	McrB	QBUV01000121.1_5@Methanosarcinia	d__Archaea;p__Halobacteriota;c__Methanosarcinia;o__Methanosarcinales;f__Methanogasteraceae;g__Methanogaster;s__Methanogaster sp013572355
428	RXIK01000144.1_35	RXIK01000144	Methanosarcinia	McrB	RXIK01000144.1_35@Methanosarcinia	d__Archaea;p__Halobacteriota;c__Methanosarcinia;o__Methanosarcinales;f__Methanogasteraceae;g__Methanogaster;s__Methanogaster sp004211975
429	QMVM01000053.1_8	QMVM01000053	Methanosarcinia	McrB	QMVM01000053.1_8@Methanosarcinia	d__Archaea;p__Halobacteriota;c__Methanosarcinia;o__Methanosarcinales;f__Methanogasteraceae;g__Methanogaster;s__Methanogaster sp003661105
430	DAOG01000076.1_16	DAOG01000076	Methanosarcinia	McrB	DAOG01000076.1_16@Methanosarcinia	d__Archaea;p__Halobacteriota;c__Methanosarcinia;o__Methanotrichales;f__Methanotrichaceae;g__UBA204;s__UBA204 sp002501765
431	DUKF01000211.1_4	DUKF01000211	Methanosarcinia	McrB	DUKF01000211.1_4@Methanosarcinia	d__Archaea;p__Halobacteriota;c__Methanosarcinia;o__Methanotrichales;f__Methanotrichaceae;g__Methanothrix_A;s__Methanothrix_A sp9297u
432	LGFT01000104.1_4	LGFT01000104	Methanosarcinia	McrB	LGFT01000104.1_4@Methanosarcinia	d__Archaea;p__Halobacteriota;c__Methanosarcinia;o__Methanotrichales;f__Methanotrichaceae;g__Methanothrix_A;s__Methanothrix_A harundinacea_D
433	DAXT01000008.1_47	DAXT01000008	Methanosarcinia	McrB	DAXT01000008.1_47@Methanosarcinia	d__Archaea;p__Halobacteriota;c__Methanosarcinia;o__Methanotrichales;f__Methanotrichaceae;g__Methanothrix_A;s__Methanothrix_A harundinacea_B
434	NC_017527.1_521	NC_017527	Methanosarcinia	McrB	NC_017527.1_521@Methanosarcinia	d__Archaea;p__Halobacteriota;c__Methanosarcinia;o__Methanotrichales;f__Methanotrichaceae;g__Methanothrix_A;s__Methanothrix_A harundinacea_E
435	LUYE01000004.1_48	LUYE01000004	Methanosarcinia	McrB	LUYE01000004.1_48@Methanosarcinia	d__Archaea;p__Halobacteriota;c__Methanosarcinia;o__Methanotrichales;f__Methanotrichaceae;g__Methanothrix_A;s__Methanothrix_A sp001602645
436	DAQG01000046.1_73	DAQG01000046	Methanosarcinia	McrB	DAQG01000046.1_73@Methanosarcinia	d__Archaea;p__Halobacteriota;c__Methanosarcinia;o__Methanotrichales;f__Methanotrichaceae;g__Methanothrix_A;s__Methanothrix_A harundinacea_A
437	LGFT01000105.1_1	LGFT01000105	Methanosarcinia	McrB	LGFT01000105.1_1@Methanosarcinia	d__Archaea;p__Halobacteriota;c__Methanosarcinia;o__Methanotrichales;f__Methanotrichaceae;g__Methanothrix_A;s__Methanothrix_A harundinacea_D
438	MVQI01000082.1_123	MVQI01000082	Methanosarcinia	McrB	MVQI01000082.1_123@Methanosarcinia	d__Archaea;p__Halobacteriota;c__Methanosarcinia;o__Methanotrichales;f__Methanotrichaceae;g__MVQI01;s__MVQI01 sp002067795
439	NC_008553.1_590	NC_008553	Methanosarcinia	McrB	NC_008553.1_590@Methanosarcinia	d__Archaea;p__Halobacteriota;c__Methanosarcinia;o__Methanotrichales;f__Methanotrichaceae;g__Methanothrix_B;s__Methanothrix_B thermoacetophila
440	JAFGMR010000050.1_8	JAFGMR010000050	Methanosarcinia	McrB	JAFGMR010000050.1_8@Methanosarcinia	d__Archaea;p__Halobacteriota;c__Methanosarcinia;o__Methanotrichales;f__Methanotrichaceae;g__JAFGMR01;s__JAFGMR01 sp016927425
441	DAXJ01000035.1_10	DAXJ01000035	Methanosarcinia	McrB	DAXJ01000035.1_10@Methanosarcinia	d__Archaea;p__Halobacteriota;c__Methanosarcinia;o__Methanotrichales;f__Methanotrichaceae;g__UBA114;s__UBA114 sp002506335
442	JABLXE010000001.1_293	JABLXE010000001	Methanosarcinia	McrB	JABLXE010000001.1_293@Methanosarcinia	d__Archaea;p__Halobacteriota;c__Methanosarcinia;o__Methanotrichales;f__Methanotrichaceae;g__JABLXE01;s__JABLXE01 sp013178225
443	JAGPMN010000014.1_33	JAGPMN010000014	Methanosarcinia	McrB	JAGPMN010000014.1_33@Methanosarcinia	d__Archaea;p__Halobacteriota;c__Methanosarcinia;o__Methanotrichales;f__Methanotrichaceae;g__Methanothrix;s__Methanothrix sp018052825
444	JADJJX010000001.1_1628	JADJJX010000001	Methanosarcinia	McrB	JADJJX010000001.1_1628@Methanosarcinia	d__Archaea;p__Halobacteriota;c__Methanosarcinia;o__Methanotrichales;f__Methanotrichaceae;g__Methanothrix;s__Methanothrix sp016706325
445	NC_015416.1_677	NC_015416	Methanosarcinia	McrB	NC_015416.1_677@Methanosarcinia	d__Archaea;p__Halobacteriota;c__Methanosarcinia;o__Methanotrichales;f__Methanotrichaceae;g__Methanothrix;s__Methanothrix soehngenii
446	WOYM01000102.1_1	WOYM01000102	Methanosarcinia	McrB	WOYM01000102.1_1@Methanosarcinia	d__Archaea;p__Halobacteriota;c__Methanosarcinia;o__Methanotrichales;f__Methanotrichaceae;g__Methanothrix;s__Methanothrix sp011620785
447	MVRL01000059.1_6	MVRL01000059	Methanosarcinia	McrB	MVRL01000059.1_6@Methanosarcinia	d__Archaea;p__Halobacteriota;c__Methanosarcinia;o__Methanotrichales;f__Methanotrichaceae;g__Methanothrix;s__Methanothrix sp002067705
448	MVRK01000062.1_3	MVRK01000062	Methanosarcinia	McrB	MVRK01000062.1_3@Methanosarcinia	d__Archaea;p__Halobacteriota;c__Methanosarcinia;o__Methanotrichales;f__Methanotrichaceae;g__Methanothrix;s__Methanothrix sp002067365
449	JAGOLL010000071.1_7	JAGOLL010000071	Methanosarcinia	McrB	JAGOLL010000071.1_7@Methanosarcinia	d__Archaea;p__Halobacteriota;c__Methanosarcinia;o__Methanotrichales;f__Methanotrichaceae;g__Methanothrix;s__Methanothrix sp017994055
450	NOLC01000178.1_3	NOLC01000178	Methanosarcinia	McrB	NOLC01000178.1_3@Methanosarcinia	d__Archaea;p__Halobacteriota;c__Methanosarcinia;o__Methanotrichales;f__Methanotrichaceae;g__Methanothrix;s__Methanothrix sp002256595
451	RPOO01000012.1_4	RPOO01000012	Methanosarcinia	McrB	RPOO01000012.1_4@Methanosarcinia	d__Archaea;p__Halobacteriota;c__Methanosarcinia;o__Methanotrichales;f__Methanotrichaceae;g__Methanothrix;s__Methanothrix sp003857025
452	CABMDX010000166.1_4	CABMDX010000166	Methanosarcinia	McrB	CABMDX010000166.1_4@Methanosarcinia	d__Archaea;p__Halobacteriota;c__Methanosarcinia;o__Methanotrichales;f__Methanotrichaceae;g__Methanothrix;s__Methanothrix sp902385025
453	MVQH01000091.1_17	MVQH01000091	Methanosarcinia	McrB	MVQH01000091.1_17@Methanosarcinia	d__Archaea;p__Halobacteriota;c__Methanosarcinia;o__Methanotrichales;f__Methanotrichaceae;g__Methanothrix;s__Methanothrix sp002067755
454	MVRL01000009.1_1	MVRL01000009	Methanosarcinia	McrB	MVRL01000009.1_1@Methanosarcinia	d__Archaea;p__Halobacteriota;c__Methanosarcinia;o__Methanotrichales;f__Methanotrichaceae;g__Methanothrix;s__Methanothrix sp002067705
455	PMNG01000146.1_8	PMNG01000146	Methanosarcinia	McrB	PMNG01000146.1_8@Methanosarcinia	d__Archaea;p__Halobacteriota;c__Methanosarcinia;o__Methanotrichales;f__Methanotrichaceae;g__Fen-7;s__Fen-7 sp003162615
456	CAIQHB010000031.1_12	CAIQHB010000031	Methanosarcinia	McrB	CAIQHB010000031.1_12@Methanosarcinia	d__Archaea;p__Halobacteriota;c__Methanosarcinia;o__Methanotrichales;f__Methanotrichaceae;g__Methanothrix;s__Methanothrix sp903871465
457	JAFGNK010000020.1_14	JAFGNK010000020	Methanosarcinia	McrB	JAFGNK010000020.1_14@Methanosarcinia	d__Archaea;p__Halobacteriota;c__Methanosarcinia;o__Methanotrichales;f__Methanotrichaceae;g__Methanothrix;s__Methanothrix sp016927055
458	MZXQ01000116.1_20	MZXQ01000116	Methanosarcinia	McrB	MZXQ01000116.1_20@Methanosarcinia	d__Archaea;p__Halobacteriota;c__Methanosarcinia;o__Methanosarcinales;f__Methanocomedenaceae;g__Methanomarinus;s__Methanomarinus sp002926195
459	JACUTQ010000026.1_4	JACUTQ010000026	Methanosarcinia	McrB	JACUTQ010000026.1_4@Methanosarcinia	d__Archaea;p__Halobacteriota;c__Methanosarcinia;o__Methanosarcinales;f__Methanocomedenaceae;g__Kmv04;s__Kmv04 sp014859725
460	DUIM01000040.1_1	DUIM01000040	Methanosarcinia	McrB	DUIM01000040.1_1@Methanosarcinia	d__Archaea;p__Halobacteriota;c__Methanosarcinia;o__Methanosarcinales;f__Methanocomedenaceae;g__Methanocomedens;s__Methanocomedens sp7939u
461	JAAXOC010000069.1_9	JAAXOC010000069	Methanosarcinia	McrB	JAAXOC010000069.1_9@Methanosarcinia	d__Archaea;p__Halobacteriota;c__Methanosarcinia;o__Methanosarcinales;f__Methanocomedenaceae;g__Methanocomedens;s__Methanocomedens sp014237145
462	PYCK01000154.1_1	PYCK01000154	Methanosarcinia	McrB	PYCK01000154.1_1@Methanosarcinia	d__Archaea;p__Halobacteriota;c__Methanosarcinia;o__Methanosarcinales;f__Methanocomedenaceae;g__Methanocomedens;s__Methanocomedens sp009649835
463	JACUTP010000014.1_7	JACUTP010000014	Methanosarcinia	McrB	JACUTP010000014.1_7@Methanosarcinia	d__Archaea;p__Halobacteriota;c__Methanosarcinia;o__Methanosarcinales;f__Methanoperedenaceae;g__Methanoperedens_A;s__Methanoperedens_A sp014859785
464	PGYG01000037.1_4	PGYG01000037	Methanosarcinia	McrB	PGYG01000037.1_4@Methanosarcinia	d__Archaea;p__Halobacteriota;c__Methanosarcinia;o__Methanosarcinales;f__Methanoperedenaceae;g__Methanoperedens_A;s__Methanoperedens_A sp002839545
465	CABMII010000110.1_32	CABMII010000110	Methanosarcinia	McrB	CABMII010000110.1_32@Methanosarcinia	d__Archaea;p__Halobacteriota;c__Methanosarcinia;o__Methanosarcinales;f__Methanoperedenaceae;g__Methanoperedens;s__Methanoperedens sp902386255
466	CABMIH010000002.1_4	CABMIH010000002	Methanosarcinia	McrB	CABMIH010000002.1_4@Methanosarcinia	d__Archaea;p__Halobacteriota;c__Methanosarcinia;o__Methanosarcinales;f__Methanoperedenaceae;g__Methanoperedens;s__Methanoperedens sp902386205
467	VEPN01000001.1_39	VEPN01000001	Methanosarcinia	McrB	VEPN01000001.1_39@Methanosarcinia	d__Archaea;p__Halobacteriota;c__Methanosarcinia;o__Methanosarcinales;f__Methanoperedenaceae;g__Methanoperedens;s__Methanoperedens sp012026835
468	NZ_JMIY01000002.1_316	NZ_JMIY01000002	Methanosarcinia	McrB	NZ_JMIY01000002.1_316@Methanosarcinia	d__Archaea;p__Halobacteriota;c__Methanosarcinia;o__Methanosarcinales;f__Methanoperedenaceae;g__Methanoperedens;s__Methanoperedens nitroreducens
469	NZ_FZMP01000185.1_17	NZ_FZMP01000185	Methanosarcinia	McrB	NZ_FZMP01000185.1_17@Methanosarcinia	d__Archaea;p__Halobacteriota;c__Methanosarcinia;o__Methanosarcinales;f__Methanoperedenaceae;g__Methanoperedens;s__Methanoperedens nitroreducens_A
470	CABMIB010000104.1_6	CABMIB010000104	Methanosarcinia	McrB	CABMIB010000104.1_6@Methanosarcinia	d__Archaea;p__Halobacteriota;c__Methanosarcinia;o__Methanosarcinales;f__Methanoperedenaceae;g__Methanoperedens;s__Methanoperedens sp902386135
471	CABMHZ010000035.1_8	CABMHZ010000035	Methanosarcinia	McrB	CABMHZ010000035.1_8@Methanosarcinia	d__Archaea;p__Halobacteriota;c__Methanosarcinia;o__Methanosarcinales;f__Methanoperedenaceae;g__Methanoperedens;s__Methanoperedens sp902386115
472	JAHIFK010000068.1_2	JAHIFK010000068	Methanosarcinia	McrB	JAHIFK010000068.1_2@Methanosarcinia	d__Archaea;p__Halobacteriota;c__Methanosarcinia;o__Methanosarcinales;f__Methanoperedenaceae;g__Methanoperedens;s__Methanoperedens sp018900975
473	PQAS01000057.1_15	PQAS01000057	Methanosarcinia	McrB	PQAS01000057.1_15@Methanosarcinia	d__Archaea;p__Halobacteriota;c__Methanosarcinia;o__Methanosarcinales;f__Methanoperedenaceae;g__Methanoperedens;s__Methanoperedens sp003104905
474	CAJPFJ010000071.1_45	CAJPFJ010000071	Methanosarcinia	McrB	CAJPFJ010000071.1_45@Methanosarcinia	d__Archaea;p__Halobacteriota;c__Methanosarcinia;o__Methanosarcinales;f__Methanoperedenaceae;g__Methanoperedens;s__Methanoperedens sp905339155
475	VEPM01000015.1_57	VEPM01000015	Methanosarcinia	McrB	VEPM01000015.1_57@Methanosarcinia	d__Archaea;p__Halobacteriota;c__Methanosarcinia;o__Methanosarcinales;f__Methanoperedenaceae;g__Methanoperedens;s__Methanoperedens sp012026795
476	NZ_NTMG01000073.1_20	NZ_NTMG01000073	Methanosarcinia	McrB	NZ_NTMG01000073.1_20@Methanosarcinia	d__Archaea;p__Halobacteriota;c__Methanosarcinia;o__Methanosarcinales;f__Methanoperedenaceae;g__Methanoperedens;s__Methanoperedens sp002487355
477	CABMCA010000042.1_46	CABMCA010000042	Methanosarcinia	McrB	CABMCA010000042.1_46@Methanosarcinia	d__Archaea;p__Halobacteriota;c__Methanosarcinia;o__Methanosarcinales;f__Methanoperedenaceae;g__Methanoperedens;s__Methanoperedens sp902384525
478	NZ_JONQ01000011.1_80	NZ_JONQ01000011	Methanosarcinia	McrB	NZ_JONQ01000011.1_80@Methanosarcinia	d__Archaea;p__Halobacteriota;c__Methanosarcinia;o__Methanosarcinales_A;f__Methermicoccaceae;g__Methermicoccus;s__Methermicoccus shengliensis
479	JAGAEB010000007.1_6	JAGAEB010000007	Methanosarcinia	McrB	JAGAEB010000007.1_6@Methanosarcinia	d__Archaea;p__Halobacteriota;c__Methanosarcinia;o__Methanosarcinales;f__Methanosarcinaceae;g__Methanimicrococcus;s__Methanimicrococcus sp017613335
480	JAAYST010000103.1_23	JAAYST010000103	Methanosarcinia	McrB	JAAYST010000103.1_23@Methanosarcinia	d__Archaea;p__Halobacteriota;c__Methanosarcinia;o__Methanosarcinales;f__Methanosarcinaceae;g__Methanimicrococcus;s__Methanimicrococcus sp012518265
481	NZ_SNYS01000006.1_168	NZ_SNYS01000006	Methanosarcinia	McrB	NZ_SNYS01000006.1_168@Methanosarcinia	d__Archaea;p__Halobacteriota;c__Methanosarcinia;o__Methanosarcinales;f__Methanosarcinaceae;g__Methanimicrococcus;s__Methanimicrococcus blatticola
482	WRNK01000028.1_5	WRNK01000028	Methanosarcinia	McrB	WRNK01000028.1_5@Methanosarcinia	d__Archaea;p__Halobacteriota;c__Methanosarcinia;o__Methanosarcinales;f__Methanosarcinaceae;g__Methanimicrococcus;s__Methanimicrococcus sp009776675
483	WRCE01000047.1_5	WRCE01000047	Methanosarcinia	McrB	WRCE01000047.1_5@Methanosarcinia	d__Archaea;p__Halobacteriota;c__Methanosarcinia;o__Methanosarcinales;f__Methanosarcinaceae;g__Methanimicrococcus;s__Methanimicrococcus sp009784005
484	WRDC01000029.1_5	WRDC01000029	Methanosarcinia	McrB	WRDC01000029.1_5@Methanosarcinia	d__Archaea;p__Halobacteriota;c__Methanosarcinia;o__Methanosarcinales;f__Methanosarcinaceae;g__Methanimicrococcus;s__Methanimicrococcus sp009783635
485	DADO01000018.1_15	DADO01000018	Methanosarcinia	McrB	DADO01000018.1_15@Methanosarcinia	d__Archaea;p__Halobacteriota;c__Methanosarcinia;o__Methanosarcinales;f__Methanosarcinaceae;g__Methanosarcina;s__Methanosarcina sp002509325
486	DALS01000055.1_34	DALS01000055	Methanosarcinia	McrB	DALS01000055.1_34@Methanosarcinia	d__Archaea;p__Halobacteriota;c__Methanosarcinia;o__Methanosarcinales;f__Methanosarcinaceae;g__Methanosarcina;s__Methanosarcina sp002499445
487	NZ_JJOY01000005.1_201	NZ_JJOY01000005	Methanosarcinia	McrB	NZ_JJOY01000005.1_201@Methanosarcinia	d__Archaea;p__Halobacteriota;c__Methanosarcinia;o__Methanosarcinales;f__Methanosarcinaceae;g__Methanosarcina;s__Methanosarcina sp000979455
488	NZ_CP009515.1_165	NZ_CP009515	Methanosarcinia	McrB	NZ_CP009515.1_165@Methanosarcinia	d__Archaea;p__Halobacteriota;c__Methanosarcinia;o__Methanosarcinales;f__Methanosarcinaceae;g__Methanosarcina;s__Methanosarcina lacustris
489	NZ_CP009503.1_88	NZ_CP009503	Methanosarcinia	McrB	NZ_CP009503.1_88@Methanosarcinia	d__Archaea;p__Halobacteriota;c__Methanosarcinia;o__Methanosarcinales;f__Methanosarcinaceae;g__Methanosarcina;s__Methanosarcina sp000969965
490	JAENYU010000028.1_7	JAENYU010000028	Methanosarcinia	McrB	JAENYU010000028.1_7@Methanosarcinia	d__Archaea;p__Halobacteriota;c__Methanosarcinia;o__Methanosarcinales;f__Methanosarcinaceae;g__MTP4;s__MTP4 sp016841625
491	NZ_CP009505.1_104	NZ_CP009505	Methanosarcinia	McrB	NZ_CP009505.1_104@Methanosarcinia	d__Archaea;p__Halobacteriota;c__Methanosarcinia;o__Methanosarcinales;f__Methanosarcinaceae;g__MTP4;s__MTP4 sp000970045
492	JAENZL010000013.1_36	JAENZL010000013	Methanosarcinia	McrB	JAENZL010000013.1_36@Methanosarcinia	d__Archaea;p__Halobacteriota;c__Methanosarcinia;o__Methanosarcinales;f__Methanosarcinaceae;g__MTP4;s__MTP4 sp016841265
493	DUKH01000138.1_27	DUKH01000138	Methanosarcinia	McrB	DUKH01000138.1_27@Methanosarcinia	d__Archaea;p__Halobacteriota;c__Methanosarcinia;o__Methanosarcinales;f__Methanosarcinaceae;g__MTP4;s__MTP4 sp9310u
494	MDTP02000004.1_2	MDTP02000004	Methanosarcinia	McrB	MDTP02000004.1_2@Methanosarcinia	d__Archaea;p__Halobacteriota;c__Methanosarcinia;o__Methanosarcinales;f__Methanosarcinaceae;g__Methanosarcina;s__Methanosarcina sp001714685
495	JADGNM010000014.1_6	JADGNM010000014	Methanosarcinia	McrB	JADGNM010000014.1_6@Methanosarcinia	d__Archaea;p__Halobacteriota;c__Methanosarcinia;o__Methanosarcinales;f__Methanosarcinaceae;g__Methanosarcina;s__Methanosarcina sp017883485
496	PLUB01000118.1_63	PLUB01000118	Methanosarcinia	McrB	PLUB01000118.1_63@Methanosarcinia	d__Archaea;p__Halobacteriota;c__Methanosarcinia;o__Methanosarcinales;f__Methanosarcinaceae;g__Methanosarcina;s__Methanosarcina sp003164755
497	PMJC01000039.1_3	PMJC01000039	Methanosarcinia	McrB	PMJC01000039.1_3@Methanosarcinia	d__Archaea;p__Halobacteriota;c__Methanosarcinia;o__Methanosarcinales;f__Methanosarcinaceae;g__Methanosarcina;s__Methanosarcina sp003157235
498	NZ_CP009512.1_71	NZ_CP009512	Methanosarcinia	McrB	NZ_CP009512.1_71@Methanosarcinia	d__Archaea;p__Halobacteriota;c__Methanosarcinia;o__Methanosarcinales;f__Methanosarcinaceae;g__Methanosarcina;s__Methanosarcina mazei
499	NZ_CP009506.1_4085	NZ_CP009506	Methanosarcinia	McrB	NZ_CP009506.1_4085@Methanosarcinia	d__Archaea;p__Halobacteriota;c__Methanosarcinia;o__Methanosarcinales;f__Methanosarcinaceae;g__Methanosarcina;s__Methanosarcina siciliae
500	NC_003552.1_4775	NC_003552	Methanosarcinia	McrB	NC_003552.1_4775@Methanosarcinia	d__Archaea;p__Halobacteriota;c__Methanosarcinia;o__Methanosarcinales;f__Methanosarcinaceae;g__Methanosarcina;s__Methanosarcina acetivorans
501	DAKJ01000005.1_7	DAKJ01000005	Methanosarcinia	McrB	DAKJ01000005.1_7@Methanosarcinia	d__Archaea;p__Halobacteriota;c__Methanosarcinia;o__Methanosarcinales;f__Methanosarcinaceae;g__Methanosarcina;s__Methanosarcina sp002496565
502	NZ_SCHL01000007.1_84	NZ_SCHL01000007	Methanosarcinia	McrB	NZ_SCHL01000007.1_84@Methanosarcinia	d__Archaea;p__Halobacteriota;c__Methanosarcinia;o__Methanosarcinales;f__Methanosarcinaceae;g__Methanosarcina;s__Methanosarcina sp004099695
503	NZ_CP032683.1_1426	NZ_CP032683	Methanosarcinia	McrB	NZ_CP032683.1_1426@Methanosarcinia	d__Archaea;p__Halobacteriota;c__Methanosarcinia;o__Methanosarcinales;f__Methanosarcinaceae;g__Methanosarcina;s__Methanosarcina flavescens
504	NZ_CP009501.1_1745	NZ_CP009501	Methanosarcinia	McrB	NZ_CP009501.1_1745@Methanosarcinia	d__Archaea;p__Halobacteriota;c__Methanosarcinia;o__Methanosarcinales;f__Methanosarcinaceae;g__Methanosarcina;s__Methanosarcina thermophila
505	DUGT01000171.1_3	DUGT01000171	Methanosarcinia	McrB	DUGT01000171.1_3@Methanosarcinia	d__Archaea;p__Halobacteriota;c__Methanosarcinia;o__Methanosarcinales;f__Methanosarcinaceae;g__Methanosarcina;s__Methanosarcina sp11020u
506	NZ_CP009516.1_84	NZ_CP009516	Methanosarcinia	McrB	NZ_CP009516.1_84@Methanosarcinia	d__Archaea;p__Halobacteriota;c__Methanosarcinia;o__Methanosarcinales;f__Methanosarcinaceae;g__Methanosarcina;s__Methanosarcina horonobensis
507	DAZF01000056.1_30	DAZF01000056	Methanosarcinia	McrB	DAZF01000056.1_30@Methanosarcinia	d__Archaea;p__Halobacteriota;c__Methanosarcinia;o__Methanosarcinales;f__Methanosarcinaceae;g__Methanolobus;s__Methanolobus sp002507205
508	NZ_CP009528.1_79	NZ_CP009528	Methanosarcinia	McrB	NZ_CP009528.1_79@Methanosarcinia	d__Archaea;p__Halobacteriota;c__Methanosarcinia;o__Methanosarcinales;f__Methanosarcinaceae;g__Methanosarcina;s__Methanosarcina barkeri
509	NZ_CP009520.1_3600	NZ_CP009520	Methanosarcinia	McrB	NZ_CP009520.1_3600@Methanosarcinia	d__Archaea;p__Halobacteriota;c__Methanosarcinia;o__Methanosarcinales;f__Methanosarcinaceae;g__Methanosarcina;s__Methanosarcina vacuolata
510	NC_007355.1_954	NC_007355	Methanosarcinia	McrB	NC_007355.1_954@Methanosarcinia	d__Archaea;p__Halobacteriota;c__Methanosarcinia;o__Methanosarcinales;f__Methanosarcinaceae;g__Methanosarcina;s__Methanosarcina barkeri_B
511	DAVG01000008.1_19	DAVG01000008	Methanosarcinia	McrB	DAVG01000008.1_19@Methanosarcinia	d__Archaea;p__Halobacteriota;c__Methanosarcinia;o__Methanosarcinales;f__Methanosarcinaceae;g__Methanosarcina;s__Methanosarcina sp002505485
512	NZ_LMVP01000517.1_6	NZ_LMVP01000517	Methanosarcinia	McrB	NZ_LMVP01000517.1_6@Methanosarcinia	d__Archaea;p__Halobacteriota;c__Methanosarcinia;o__Methanosarcinales;f__Methanosarcinaceae;g__Methanosarcina;s__Methanosarcina spelaei
513	NZ_CP009517.1_2538	NZ_CP009517	Methanosarcinia	McrB	NZ_CP009517.1_2538@Methanosarcinia	d__Archaea;p__Halobacteriota;c__Methanosarcinia;o__Methanosarcinales;f__Methanosarcinaceae;g__Methanosarcina;s__Methanosarcina barkeri_A
514	JAAXQB010000182.1_5	JAAXQB010000182	Methanosarcinia	McrB	JAAXQB010000182.1_5@Methanosarcinia	d__Archaea;p__Halobacteriota;c__Methanosarcinia;o__Methanosarcinales;f__Methanosarcinaceae;g__JAAXQB01;s__JAAXQB01 sp012329085
515	NC_014253.1_913	NC_014253	Methanosarcinia	McrB	NC_014253.1_913@Methanosarcinia	d__Archaea;p__Halobacteriota;c__Methanosarcinia;o__Methanosarcinales;f__Methanosarcinaceae;g__Methanohalobium;s__Methanohalobium evestigatum
516	JAHENT010000022.1_20	JAHENT010000022	Methanosarcinia	McrB	JAHENT010000022.1_20@Methanosarcinia	d__Archaea;p__Halobacteriota;c__Methanosarcinia;o__Methanosarcinales;f__Methanosarcinaceae;g__Methanohalobium;s__Methanohalobium sp018609725
517	PWGQ01000060.1_3	PWGQ01000060	Methanosarcinia	McrB	PWGQ01000060.1_3@Methanosarcinia	d__Archaea;p__Halobacteriota;c__Methanosarcinia;o__Methanosarcinales;f__Methanosarcinaceae;g__Methanosalsum;s__Methanosalsum natronophilum
518	NC_015676.1_862	NC_015676	Methanosarcinia	McrB	NC_015676.1_862@Methanosarcinia	d__Archaea;p__Halobacteriota;c__Methanosarcinia;o__Methanosarcinales;f__Methanosarcinaceae;g__Methanosalsum;s__Methanosalsum zhilinae
519	SKZM01000084.1_1	SKZM01000084	Methanosarcinia	McrB	SKZM01000084.1_1@Methanosarcinia	d__Archaea;p__Halobacteriota;c__Methanosarcinia;o__Methanosarcinales;f__Methanosarcinaceae;g__Methanosalsum;s__Methanosalsum sp007127385
520	NZ_JAGGLK010000001.1_51	NZ_JAGGLK010000001	Methanosarcinia	McrB	NZ_JAGGLK010000001.1_51@Methanosarcinia	d__Archaea;p__Halobacteriota;c__Methanosarcinia;o__Methanosarcinales;f__Methanosarcinaceae;g__Methanohalophilus;s__Methanohalophilus levihalophilus
521	NZ_QBKB01000002.1_583	NZ_QBKB01000002	Methanosarcinia	McrB	NZ_QBKB01000002.1_583@Methanosarcinia	d__Archaea;p__Halobacteriota;c__Methanosarcinia;o__Methanosarcinales;f__Methanosarcinaceae;g__Methanohalophilus;s__Methanohalophilus profundi
522	NZ_CP017921.1_57	NZ_CP017921	Methanosarcinia	McrB	NZ_CP017921.1_57@Methanosarcinia	d__Archaea;p__Halobacteriota;c__Methanosarcinia;o__Methanosarcinales;f__Methanosarcinaceae;g__Methanohalophilus;s__Methanohalophilus halophilus
523	NZ_RDSK01000014.1_127	NZ_RDSK01000014	Methanosarcinia	McrB	NZ_RDSK01000014.1_127@Methanosarcinia	d__Archaea;p__Halobacteriota;c__Methanosarcinia;o__Methanosarcinales;f__Methanosarcinaceae;g__Methanohalophilus;s__Methanohalophilus sp003722075
524	NZ_OBDR01000004.1_80	NZ_OBDR01000004	Methanosarcinia	McrB	NZ_OBDR01000004.1_80@Methanosarcinia	d__Archaea;p__Halobacteriota;c__Methanosarcinia;o__Methanosarcinales;f__Methanosarcinaceae;g__Methanohalophilus;s__Methanohalophilus euhalobius
525	NZ_CP017881.1_1616	NZ_CP017881	Methanosarcinia	McrB	NZ_CP017881.1_1616@Methanosarcinia	d__Archaea;p__Halobacteriota;c__Methanosarcinia;o__Methanosarcinales;f__Methanosarcinaceae;g__Methanohalophilus;s__Methanohalophilus portucalensis
526	NC_014002.1_612	NC_014002	Methanosarcinia	McrB	NC_014002.1_612@Methanosarcinia	d__Archaea;p__Halobacteriota;c__Methanosarcinia;o__Methanosarcinales;f__Methanosarcinaceae;g__Methanohalophilus;s__Methanohalophilus mahii
527	NC_007955.1_2592	NC_007955	Methanosarcinia	McrB	NC_007955.1_2592@Methanosarcinia	d__Archaea;p__Halobacteriota;c__Methanosarcinia;o__Methanosarcinales;f__Methanosarcinaceae;g__Methanococcoides;s__Methanococcoides burtonii
528	NZ_FOHQ01000007.1_73	NZ_FOHQ01000007	Methanosarcinia	McrB	NZ_FOHQ01000007.1_73@Methanosarcinia	d__Archaea;p__Halobacteriota;c__Methanosarcinia;o__Methanosarcinales;f__Methanosarcinaceae;g__Methanococcoides;s__Methanococcoides vulcani
529	NZ_CAAGSW010000006.1_105	NZ_CAAGSW010000006	Methanosarcinia	McrB	NZ_CAAGSW010000006.1_105@Methanosarcinia	d__Archaea;p__Halobacteriota;c__Methanosarcinia;o__Methanosarcinales;f__Methanosarcinaceae;g__Methanococcoides;s__Methanococcoides sp900774055
530	NZ_CP009518.1_595	NZ_CP009518	Methanosarcinia	McrB	NZ_CP009518.1_595@Methanosarcinia	d__Archaea;p__Halobacteriota;c__Methanosarcinia;o__Methanosarcinales;f__Methanosarcinaceae;g__Methanococcoides;s__Methanococcoides methylutens_A
531	NZ_JRHO01000005.1_70	NZ_JRHO01000005	Methanosarcinia	McrB	NZ_JRHO01000005.1_70@Methanosarcinia	d__Archaea;p__Halobacteriota;c__Methanosarcinia;o__Methanosarcinales;f__Methanosarcinaceae;g__Methanococcoides;s__Methanococcoides methylutens
532	JACIVZ010000051.1_4	JACIVZ010000051	Methanosarcinia	McrB	JACIVZ010000051.1_4@Methanosarcinia	d__Archaea;p__Halobacteriota;c__Methanosarcinia;o__Methanosarcinales;f__Methanosarcinaceae;g__Methanomethylovorans;s__Methanomethylovorans sp014361205
533	MPPA01000031.1_59	MPPA01000031	Methanosarcinia	McrB	MPPA01000031.1_59@Methanosarcinia	d__Archaea;p__Halobacteriota;c__Methanosarcinia;o__Methanosarcinales;f__Methanosarcinaceae;g__Methanomethylovorans;s__Methanomethylovorans sp001896725
534	MVQW01000015.1_2	MVQW01000015	Methanosarcinia	McrB	MVQW01000015.1_2@Methanosarcinia	d__Archaea;p__Halobacteriota;c__Methanosarcinia;o__Methanosarcinales;f__Methanosarcinaceae;g__Methanomethylovorans;s__Methanomethylovorans sp002067265
535	NC_019977.1_1616	NC_019977	Methanosarcinia	McrB	NC_019977.1_1616@Methanosarcinia	d__Archaea;p__Halobacteriota;c__Methanosarcinia;o__Methanosarcinales;f__Methanosarcinaceae;g__Methanomethylovorans;s__Methanomethylovorans hollandica
536	DAKU01000141.1_1	DAKU01000141	Methanosarcinia	McrB	DAKU01000141.1_1@Methanosarcinia	d__Archaea;p__Halobacteriota;c__Methanosarcinia;o__Methanosarcinales;f__Methanosarcinaceae;g__Methanomethylovorans;s__Methanomethylovorans sp002508425
537	MVQX01000013.1_112	MVQX01000013	Methanosarcinia	McrB	MVQX01000013.1_112@Methanosarcinia	d__Archaea;p__Halobacteriota;c__Methanosarcinia;o__Methanosarcinales;f__Methanosarcinaceae;g__Methanomethylovorans;s__Methanomethylovorans sp002067275
538	NZ_FNCA01000001.1_396	NZ_FNCA01000001	Methanosarcinia	McrB	NZ_FNCA01000001.1_396@Methanosarcinia	d__Archaea;p__Halobacteriota;c__Methanosarcinia;o__Methanosarcinales;f__Methanosarcinaceae;g__Methanolobus;s__Methanolobus vulcani
539	NZ_VIAQ01000015.1_515	NZ_VIAQ01000015	Methanosarcinia	McrB	NZ_VIAQ01000015.1_515@Methanosarcinia	d__Archaea;p__Halobacteriota;c__Methanosarcinia;o__Methanosarcinales;f__Methanosarcinaceae;g__Methanolobus;s__Methanolobus vulcani_A
540	DAZF01000064.1_5	DAZF01000064	Methanosarcinia	McrB	DAZF01000064.1_5@Methanosarcinia	d__Archaea;p__Halobacteriota;c__Methanosarcinia;o__Methanosarcinales;f__Methanosarcinaceae;g__Methanolobus;s__Methanolobus sp002507205
541	NZ_FOUJ01000003.1_172	NZ_FOUJ01000003	Methanosarcinia	McrB	NZ_FOUJ01000003.1_172@Methanosarcinia	d__Archaea;p__Halobacteriota;c__Methanosarcinia;o__Methanosarcinales;f__Methanosarcinaceae;g__Methanolobus;s__Methanolobus profundi
542	NZ_AZAJ01000001.1_2229	NZ_AZAJ01000001	Methanosarcinia	McrB	NZ_AZAJ01000001.1_2229@Methanosarcinia	d__Archaea;p__Halobacteriota;c__Methanosarcinia;o__Methanosarcinales;f__Methanosarcinaceae;g__Methanolobus;s__Methanolobus tindarius
543	JAFGCK010000110.1_15	JAFGCK010000110	Methanosarcinia	McrB	JAFGCK010000110.1_15@Methanosarcinia	d__Archaea;p__Halobacteriota;c__Methanosarcinia;o__Methanosarcinales;f__Methanosarcinaceae;g__Methanolobus;s__Methanolobus sp016932675
544	NZ_JAGGKD010000005.1_203	NZ_JAGGKD010000005	Methanosarcinia	McrB	NZ_JAGGKD010000005.1_203@Methanosarcinia	d__Archaea;p__Halobacteriota;c__Methanosarcinia;o__Methanosarcinales;f__Methanosarcinaceae;g__Methanolobus;s__Methanolobus bombayensis
545	NZ_CP058215.1_885	NZ_CP058215	Methanosarcinia	McrB	NZ_CP058215.1_885@Methanosarcinia	d__Archaea;p__Halobacteriota;c__Methanosarcinia;o__Methanosarcinales;f__Methanosarcinaceae;g__Methanolobus;s__Methanolobus zinderi
546	DACO01000010.1_20	DACO01000010	Methanosarcinia	McrB	DACO01000010.1_20@Methanosarcinia	d__Archaea;p__Halobacteriota;c__Methanosarcinia;o__Methanosarcinales;f__Methanosarcinaceae;g__Methanolobus;s__Methanolobus sp002508635
547	NZ_PGGK01000001.1_203	NZ_PGGK01000001	Methanosarcinia	McrB	NZ_PGGK01000001.1_203@Methanosarcinia	d__Archaea;p__Halobacteriota;c__Methanosarcinia;o__Methanosarcinales;f__Methanosarcinaceae;g__Methanolobus;s__Methanolobus sp004745425
548	JADQBY010000027.1_10	JADQBY010000027	Methanosarcinia	McrB	JADQBY010000027.1_10@Methanosarcinia	d__Archaea;p__Halobacteriota;c__Methanosarcinia;o__Methanosarcinales;f__Methanosarcinaceae;g__Methanolobus;s__Methanolobus sp016278385
549	NZ_MBKP01000024.1_24	NZ_MBKP01000024	Methanosarcinia	McrB	NZ_MBKP01000024.1_24@Methanosarcinia	d__Archaea;p__Halobacteriota;c__Methanosarcinia;o__Methanosarcinales;f__Methanosarcinaceae;g__Methanolobus;s__Methanolobus psychrotolerans
550	PXAV01000083.1_11	PXAV01000083	Methanosarcinia	McrB	PXAV01000083.1_11@Methanosarcinia	d__Archaea;p__Halobacteriota;c__Methanosarcinia;o__Methanosarcinales;f__Methanosarcinaceae;g__Methanolobus;s__Methanolobus sp003565715
551	JADQBZ010000011.1_37	JADQBZ010000011	Methanosarcinia	McrB	JADQBZ010000011.1_37@Methanosarcinia	d__Archaea;p__Halobacteriota;c__Methanosarcinia;o__Methanosarcinales;f__Methanosarcinaceae;g__Methanolobus;s__Methanolobus sp016278365
552	CP003083.1_784	CP003083	Methanosarcinia	McrB	CP003083.1_784@Methanosarcinia	d__Archaea;p__Halobacteriota;c__Methanosarcinia;o__Methanosarcinales;f__Methanosarcinaceae;g__Methanolobus;s__Methanolobus psychrophilus
553	NZ_JAGGMN010000001.1_1894	NZ_JAGGMN010000001	Methanomicrobia	McrB	NZ_JAGGMN010000001.1_1894@Methanomicrobia	d__Archaea;p__Halobacteriota;c__Methanomicrobia;o__Methanomicrobiales;f__Methanofollaceae;g__Methanofollis;s__Methanofollis sp017875325
554	NZ_BCNW01000001.1_708	NZ_BCNW01000001	Methanomicrobia	McrB	NZ_BCNW01000001.1_708@Methanomicrobia	d__Archaea;p__Halobacteriota;c__Methanomicrobia;o__Methanomicrobiales;f__Methanofollaceae;g__Methanofollis;s__Methanofollis ethanolicus
555	DAGX01000005.1_665	DAGX01000005	Methanomicrobia	McrB	DAGX01000005.1_665@Methanomicrobia	d__Archaea;p__Halobacteriota;c__Methanomicrobia;o__Methanomicrobiales;f__Methanofollaceae;g__Methanofollis;s__Methanofollis sp002498315
556	NZ_PGCL01000001.1_49	NZ_PGCL01000001	Methanomicrobia	McrB	NZ_PGCL01000001.1_49@Methanomicrobia	d__Archaea;p__Halobacteriota;c__Methanomicrobia;o__Methanomicrobiales;f__Methanofollaceae;g__Methanofollis;s__Methanofollis sp004297185
557	NZ_JABXWR010000001.1_897	NZ_JABXWR010000001	Methanomicrobia	McrB	NZ_JABXWR010000001.1_897@Methanomicrobia	d__Archaea;p__Halobacteriota;c__Methanomicrobia;o__Methanomicrobiales;f__Methanofollaceae;g__Methanofollis;s__Methanofollis tationis
558	NZ_CM001555.1_499	NZ_CM001555	Methanomicrobia	McrB	NZ_CM001555.1_499@Methanomicrobia	d__Archaea;p__Halobacteriota;c__Methanomicrobia;o__Methanomicrobiales;f__Methanofollaceae;g__Methanofollis;s__Methanofollis liminatans
559	NZ_JWHL01000011.1_80	NZ_JWHL01000011	Methanomicrobia	McrB	NZ_JWHL01000011.1_80@Methanomicrobia	d__Archaea;p__Halobacteriota;c__Methanomicrobia;o__Methanomicrobiales;f__Methanocorpusculaceae;g__Methanocalculus;s__Methanocalculus chunghsingensis
560	QZAD01000084.1_4	QZAD01000084	Methanomicrobia	McrB	QZAD01000084.1_4@Methanomicrobia	d__Archaea;p__Halobacteriota;c__Methanomicrobia;o__Methanomicrobiales;f__Methanocorpusculaceae;g__Methanocalculus;s__Methanocalculus sp003838185
561	QZAC01000070.1_10	QZAC01000070	Methanomicrobia	McrB	QZAC01000070.1_10@Methanomicrobia	d__Archaea;p__Halobacteriota;c__Methanomicrobia;o__Methanomicrobiales;f__Methanocorpusculaceae;g__Methanocalculus;s__Methanocalculus sp003838065
562	NZ_QGMY01000019.1_40	NZ_QGMY01000019	Methanomicrobia	McrB	NZ_QGMY01000019.1_40@Methanomicrobia	d__Archaea;p__Halobacteriota;c__Methanomicrobia;o__Methanomicrobiales;f__Methanospirillaceae;g__Methanospirillum;s__Methanospirillum lacunae
563	QKDV01000091.1_12	QKDV01000091	Methanomicrobia	McrB	QKDV01000091.1_12@Methanomicrobia	d__Archaea;p__Halobacteriota;c__Methanomicrobia;o__Methanomicrobiales;f__Methanospirillaceae;g__Methanospirillum;s__Methanospirillum hungatei_A
564	JAFGOM010000087.1_16	JAFGOM010000087	Methanomicrobia	McrB	JAFGOM010000087.1_16@Methanomicrobia	d__Archaea;p__Halobacteriota;c__Methanomicrobia;o__Methanomicrobiales;f__Methanospirillaceae;g__JAFGOM01;s__JAFGOM01 sp016926505
565	JAAYPD010000200.1_6	JAAYPD010000200	Methanomicrobia	McrB	JAAYPD010000200.1_6@Methanomicrobia	d__Archaea;p__Halobacteriota;c__Methanomicrobia;o__Methanomicrobiales;f__Methanospirillaceae;g__Methanospirillum;s__Methanospirillum sp012520015
566	NC_007796.1_2278	NC_007796	Methanomicrobia	McrB	NC_007796.1_2278@Methanomicrobia	d__Archaea;p__Halobacteriota;c__Methanomicrobia;o__Methanomicrobiales;f__Methanospirillaceae;g__Methanospirillum;s__Methanospirillum hungatei
567	JAAYCY010000021.1_2	JAAYCY010000021	Methanomicrobia	McrB	JAAYCY010000021.1_2@Methanomicrobia	d__Archaea;p__Halobacteriota;c__Methanomicrobia;o__Methanomicrobiales;f__Methanospirillaceae;g__Methanospirillum;s__Methanospirillum sp012729535
568	NZ_QGMZ01000018.1_285	NZ_QGMZ01000018	Methanomicrobia	McrB	NZ_QGMZ01000018.1_285@Methanomicrobia	d__Archaea;p__Halobacteriota;c__Methanomicrobia;o__Methanomicrobiales;f__Methanospirillaceae;g__Methanospirillum;s__Methanospirillum stamsii
569	CP077107.1_2286	CP077107	Methanomicrobia	McrB	CP077107.1_2286@Methanomicrobia	d__Archaea;p__Halobacteriota;c__Methanomicrobia;o__Methanomicrobiales;f__Methanospirillaceae;g__Methanospirillum;s__Methanospirillum sp012729995
570	JAHLFR010000032.1_10	JAHLFR010000032	Methanomicrobia	McrB	JAHLFR010000032.1_10@Methanomicrobia	d__Archaea;p__Halobacteriota;c__Methanomicrobia;o__Methanomicrobiales;f__Methanocorpusculaceae;g__Methanocorpusculum;s__Methanocorpusculum faecipullorum
571	JAFOFB010000015.1_307	JAFOFB010000015	Methanomicrobia	McrB	JAFOFB010000015.1_307@Methanomicrobia	d__Archaea;p__Halobacteriota;c__Methanomicrobia;o__Methanomicrobiales;f__Methanocorpusculaceae;g__Methanocorpusculum;s__Methanocorpusculum sp017387505
572	JAGARL010000193.1_4	JAGARL010000193	Methanomicrobia	McrB	JAGARL010000193.1_4@Methanomicrobia	d__Archaea;p__Halobacteriota;c__Methanomicrobia;o__Methanomicrobiales;f__Methanocorpusculaceae;g__Methanocorpusculum;s__Methanocorpusculum sp017622255
573	JAFQBW010000017.1_88	JAFQBW010000017	Methanomicrobia	McrB	JAFQBW010000017.1_88@Methanomicrobia	d__Archaea;p__Halobacteriota;c__Methanomicrobia;o__Methanomicrobiales;f__Methanocorpusculaceae;g__Methanocorpusculum;s__Methanocorpusculum sp017399555
574	JAFQTT010000001.1_63	JAFQTT010000001	Methanomicrobia	McrB	JAFQTT010000001.1_63@Methanomicrobia	d__Archaea;p__Halobacteriota;c__Methanomicrobia;o__Methanomicrobiales;f__Methanocorpusculaceae;g__Methanocorpusculum;s__Methanocorpusculum sp017408885
575	SUTD01000005.1_34	SUTD01000005	Methanomicrobia	McrB	SUTD01000005.1_34@Methanomicrobia	d__Archaea;p__Halobacteriota;c__Methanomicrobia;o__Methanomicrobiales;f__Methanocorpusculaceae;g__Methanocorpusculum;s__Methanocorpusculum parvum_A
576	DAWV01000026.1_164	DAWV01000026	Methanomicrobia	McrB	DAWV01000026.1_164@Methanomicrobia	d__Archaea;p__Halobacteriota;c__Methanomicrobia;o__Methanomicrobiales;f__Methanocorpusculaceae;g__Methanocorpusculum;s__Methanocorpusculum sp002506085
577	NC_008942.1_1612	NC_008942	Methanomicrobia	McrB	NC_008942.1_1612@Methanomicrobia	d__Archaea;p__Halobacteriota;c__Methanomicrobia;o__Methanomicrobiales;f__Methanocorpusculaceae;g__Methanocorpusculum;s__Methanocorpusculum labreanum
578	DAHC01000008.1_89	DAHC01000008	Methanomicrobia	McrB	DAHC01000008.1_89@Methanomicrobia	d__Archaea;p__Halobacteriota;c__Methanomicrobia;o__Methanomicrobiales;f__Methanocorpusculaceae;g__Methanocorpusculum;s__Methanocorpusculum sp002498375
579	NIZU01000086.1_4	NIZU01000086	Methanomicrobia	McrB	NIZU01000086.1_4@Methanomicrobia	d__Archaea;p__Halobacteriota;c__Methanomicrobia;o__Methanomicrobiales;f__Methanocorpusculaceae;g__Methanocorpusculum;s__Methanocorpusculum sp003315675
580	LMVO01000046.1_4	LMVO01000046	Methanomicrobia	McrB	LMVO01000046.1_4@Methanomicrobia	d__Archaea;p__Halobacteriota;c__Methanomicrobia;o__Methanomicrobiales;f__Methanocorpusculaceae;g__Methanocorpusculum;s__Methanocorpusculum parvum
581	JAGHSU010000035.1_9	JAGHSU010000035	Methanomicrobia	McrB	JAGHSU010000035.1_9@Methanomicrobia	d__Archaea;p__Halobacteriota;c__Methanomicrobia;o__Methanomicrobiales;f__Methanocorpusculaceae;g__Methanocorpusculum;s__Methanocorpusculum sp018065685
582	DAWV01000014.1_15	DAWV01000014	Methanomicrobia	McrB	DAWV01000014.1_15@Methanomicrobia	d__Archaea;p__Halobacteriota;c__Methanomicrobia;o__Methanomicrobiales;f__Methanocorpusculaceae;g__Methanocorpusculum;s__Methanocorpusculum sp002506085
583	NIZU01000044.1_2	NIZU01000044	Methanomicrobia	McrB	NIZU01000044.1_2@Methanomicrobia	d__Archaea;p__Halobacteriota;c__Methanomicrobia;o__Methanomicrobiales;f__Methanocorpusculaceae;g__Methanocorpusculum;s__Methanocorpusculum sp003315675
584	LMVO01000006.1_2	LMVO01000006	Methanomicrobia	McrB	LMVO01000006.1_2@Methanomicrobia	d__Archaea;p__Halobacteriota;c__Methanomicrobia;o__Methanomicrobiales;f__Methanocorpusculaceae;g__Methanocorpusculum;s__Methanocorpusculum parvum
585	NC_008942.1_1102	NC_008942	Methanomicrobia	McrB	NC_008942.1_1102@Methanomicrobia	d__Archaea;p__Halobacteriota;c__Methanomicrobia;o__Methanomicrobiales;f__Methanocorpusculaceae;g__Methanocorpusculum;s__Methanocorpusculum labreanum
586	DAHC01000006.1_32	DAHC01000006	Methanomicrobia	McrB	DAHC01000006.1_32@Methanomicrobia	d__Archaea;p__Halobacteriota;c__Methanomicrobia;o__Methanomicrobiales;f__Methanocorpusculaceae;g__Methanocorpusculum;s__Methanocorpusculum sp002498375
587	NC_011832.1_2283	NC_011832	Methanomicrobia	McrB	NC_011832.1_2283@Methanomicrobia	d__Archaea;p__Halobacteriota;c__Methanomicrobia;o__Methanomicrobiales;f__Methanosphaerulaceae;g__Methanosphaerula;s__Methanosphaerula palustris
588	JAAYEG010000041.1_11	JAAYEG010000041	Methanomicrobia	McrB	JAAYEG010000041.1_11@Methanomicrobia	d__Archaea;p__Halobacteriota;c__Methanomicrobia;o__Methanomicrobiales;f__Methanosphaerulaceae;g__UBA288;s__UBA288 sp012728895
589	SISS01000043.1_10	SISS01000043	Methanomicrobia	McrB	SISS01000043.1_10@Methanomicrobia	d__Archaea;p__Halobacteriota;c__Methanomicrobia;o__Methanomicrobiales;f__Methanosphaerulaceae;g__UBA288;s__UBA288 sp004332335
590	CAIYHQ010000131.1_42	CAIYHQ010000131	Methanomicrobia	McrB	CAIYHQ010000131.1_42@Methanomicrobia	d__Archaea;p__Halobacteriota;c__Methanomicrobia;o__Methanomicrobiales;f__Methanospirillaceae;g__CAIYHQ01;s__CAIYHQ01 sp903926075
591	MVRE01000021.1_35	MVRE01000021	Methanomicrobia	McrB	MVRE01000021.1_35@Methanomicrobia	d__Archaea;p__Halobacteriota;c__Methanomicrobia;o__Methanomicrobiales;f__Methanoregulaceae;g__MVRE01;s__MVRE01 sp002067895
592	CAIULN010000044.1_5	CAIULN010000044	Methanomicrobia	McrB	CAIULN010000044.1_5@Methanomicrobia	d__Archaea;p__Halobacteriota;c__Methanomicrobia;o__Methanomicrobiales;f__Methanoregulaceae;g__MVRE01;s__MVRE01 sp903900025
593	JACTVG010000011.1_20	JACTVG010000011	Methanomicrobia	McrB	JACTVG010000011.1_20@Methanomicrobia	d__Archaea;p__Halobacteriota;c__Methanomicrobia;o__Methanomicrobiales;f__Methanoregulaceae;g__MVRE01;s__MVRE01 sp015660965
594	NZ_JAGGKR010000001.1_1010	NZ_JAGGKR010000001	Methanomicrobia	McrB	NZ_JAGGKR010000001.1_1010@Methanomicrobia	d__Archaea;p__Halobacteriota;c__Methanomicrobia;o__Methanomicrobiales;f__Methanoregulaceae;g__Methanolinea_B;s__Methanolinea_B mesophila
595	DASP01000005.1_176	DASP01000005	Methanomicrobia	McrB	DASP01000005.1_176@Methanomicrobia	d__Archaea;p__Halobacteriota;c__Methanomicrobia;o__Methanomicrobiales;f__Methanoregulaceae;g__UBA467;s__UBA467 sp002503825
596	JAHDSI010000006.1_1	JAHDSI010000006	Methanomicrobia	McrB	JAHDSI010000006.1_1@Methanomicrobia	d__Archaea;p__Halobacteriota;c__Methanomicrobia;o__Methanomicrobiales;f__Methanoregulaceae;g__SD8;s__SD8 sp018432765
597	LKUF01000365.1_1	LKUF01000365	Methanomicrobia	McrB	LKUF01000365.1_1@Methanomicrobia	d__Archaea;p__Halobacteriota;c__Methanomicrobia;o__Methanomicrobiales;f__Methanoregulaceae;g__SD8;s__SD8 sp001412335
598	CP064971.1_646	CP064971	Methanomicrobia	McrB	CP064971.1_646@Methanomicrobia	d__Archaea;p__Halobacteriota;c__Methanomicrobia;o__Methanomicrobiales;f__Methanoregulaceae;g__UBA9949;s__UBA9949 sp016699325
599	DUGL01000210.1_30	DUGL01000210	Methanomicrobia	McrB	DUGL01000210.1_30@Methanomicrobia	d__Archaea;p__Halobacteriota;c__Methanomicrobia;o__Methanomicrobiales;f__Methanoregulaceae;g__UBA9949;s__UBA9949 sp10516u
600	JADFCY010000009.1_105	JADFCY010000009	Methanomicrobia	McrB	JADFCY010000009.1_105@Methanomicrobia	d__Archaea;p__Halobacteriota;c__Methanomicrobia;o__Methanomicrobiales;f__Methanoregulaceae;g__Methanolinea_A;s__Methanolinea_A sp002067155
601	JADFDO010000017.1_25	JADFDO010000017	Methanomicrobia	McrB	JADFDO010000017.1_25@Methanomicrobia	d__Archaea;p__Halobacteriota;c__Methanomicrobia;o__Methanomicrobiales;f__Methanoregulaceae;g__Methanolinea_A;s__Methanolinea_A sp018262855
602	JACTUA010000002.1_346	JACTUA010000002	Methanomicrobia	McrB	JACTUA010000002.1_346@Methanomicrobia	d__Archaea;p__Halobacteriota;c__Methanomicrobia;o__Methanomicrobiales;f__JACTUA01;g__JACTUA01;s__JACTUA01 sp015660865
603	DAWU01000007.1_5	DAWU01000007	Methanomicrobia	McrB	DAWU01000007.1_5@Methanomicrobia	d__Archaea;p__Halobacteriota;c__Methanomicrobia;o__Methanomicrobiales;f__Methanoregulaceae;g__Methanolinea_A;s__Methanolinea_A sp002506105
604	DANP01000021.1_19	DANP01000021	Methanomicrobia	McrB	DANP01000021.1_19@Methanomicrobia	d__Archaea;p__Halobacteriota;c__Methanomicrobia;o__Methanomicrobiales;f__Methanoregulaceae;g__UBA9949;s__UBA9949 sp002499905
605	JAAYWH010000107.1_3	JAAYWH010000107	Methanomicrobia	McrB	JAAYWH010000107.1_3@Methanomicrobia	d__Archaea;p__Halobacteriota;c__Methanomicrobia;o__Methanomicrobiales;f__Methanoregulaceae;g__UBA9949;s__UBA9949 sp012516785
606	MVZQ01000197.1_1	MVZQ01000197	Methanomicrobia	McrB	MVZQ01000197.1_1@Methanomicrobia	d__Archaea;p__Halobacteriota;c__Methanomicrobia;o__Methanomicrobiales;f__Methanoregulaceae;g__UBA9949;s__UBA9949 sp002068435
607	CAIJED010000167.1_8	CAIJED010000167	Methanomicrobia	McrB	CAIJED010000167.1_8@Methanomicrobia	d__Archaea;p__Halobacteriota;c__Methanomicrobia;o__Methanomicrobiales;f__Methanoregulaceae;g__CAIKOD01;s__CAIKOD01 sp903819595
608	PLLR01000074.1_31	PLLR01000074	Methanomicrobia	McrB	PLLR01000074.1_31@Methanomicrobia	d__Archaea;p__Halobacteriota;c__Methanomicrobia;o__Methanomicrobiales;f__Methanoregulaceae;g__Methanoregula;s__Methanoregula sp003141335
609	JACTUB010000002.1_14	JACTUB010000002	Methanomicrobia	McrB	JACTUB010000002.1_14@Methanomicrobia	d__Archaea;p__Halobacteriota;c__Methanomicrobia;o__Methanomicrobiales;f__Methanoregulaceae;g__Methanoregula;s__Methanoregula sp015660885
610	DAPW01000032.1_128	DAPW01000032	Methanomicrobia	McrB	DAPW01000032.1_128@Methanomicrobia	d__Archaea;p__Halobacteriota;c__Methanomicrobia;o__Methanomicrobiales;f__Methanoregulaceae;g__Methanoregula;s__Methanoregula sp002502245
611	DANA01000015.1_12	DANA01000015	Methanomicrobia	McrB	DANA01000015.1_12@Methanomicrobia	d__Archaea;p__Halobacteriota;c__Methanomicrobia;o__Methanomicrobiales;f__Methanoregulaceae;g__Methanoregula;s__Methanoregula sp002508495
612	JAAZNH010000030.1_3	JAAZNH010000030	Methanomicrobia	McrB	JAAZNH010000030.1_3@Methanomicrobia	d__Archaea;p__Halobacteriota;c__Methanomicrobia;o__Methanomicrobiales;f__Methanoregulaceae;g__Methanoregula;s__Methanoregula sp012798365
613	PGYM01000002.1_122	PGYM01000002	Methanomicrobia	McrB	PGYM01000002.1_122@Methanomicrobia	d__Archaea;p__Halobacteriota;c__Methanomicrobia;o__Methanomicrobiales;f__Methanoregulaceae;g__Methanoregula;s__Methanoregula sp002839675
614	PGYK01000002.1_33	PGYK01000002	Methanomicrobia	McrB	PGYK01000002.1_33@Methanomicrobia	d__Archaea;p__Halobacteriota;c__Methanomicrobia;o__Methanomicrobiales;f__Methanoregulaceae;g__Methanoregula;s__Methanoregula sp002839605
615	PIZH01000161.1_5	PIZH01000161	Methanomicrobia	McrB	PIZH01000161.1_5@Methanomicrobia	d__Archaea;p__Halobacteriota;c__Methanomicrobia;o__Methanomicrobiales;f__Methanoregulaceae;g__Methanoregula;s__Methanoregula sp002835825
616	PMZU01000057.1_12	PMZU01000057	Methanomicrobia	McrB	PMZU01000057.1_12@Methanomicrobia	d__Archaea;p__Halobacteriota;c__Methanomicrobia;o__Methanomicrobiales;f__Methanoregulaceae;g__Methanoregula;s__Methanoregula sp003170075
617	NC_009712.1_604	NC_009712	Methanomicrobia	McrB	NC_009712.1_604@Methanomicrobia	d__Archaea;p__Halobacteriota;c__Methanomicrobia;o__Methanomicrobiales;f__Methanoregulaceae;g__Methanoregula;s__Methanoregula boonei
618	DAQC01000002.1_55	DAQC01000002	Methanomicrobia	McrB	DAQC01000002.1_55@Methanomicrobia	d__Archaea;p__Halobacteriota;c__Methanomicrobia;o__Methanomicrobiales;f__Methanoregulaceae;g__Methanoregula;s__Methanoregula sp002502735
619	MVQB01000060.1_154	MVQB01000060	Methanomicrobia	McrB	MVQB01000060.1_154@Methanomicrobia	d__Archaea;p__Halobacteriota;c__Methanomicrobia;o__Methanomicrobiales;f__Methanoregulaceae;g__Methanoregula;s__Methanoregula sp002067035
620	NC_019943.1_2569	NC_019943	Methanomicrobia	McrB	NC_019943.1_2569@Methanomicrobia	d__Archaea;p__Halobacteriota;c__Methanomicrobia;o__Methanomicrobiales;f__Methanoregulaceae;g__Methanoregula;s__Methanoregula formicica
621	PMKW01000177.1_4	PMKW01000177	Methanomicrobia	McrB	PMKW01000177.1_4@Methanomicrobia	d__Archaea;p__Halobacteriota;c__Methanomicrobia;o__Methanomicrobiales;f__Methanoregulaceae;g__Methanoregula;s__Methanoregula sp003157895
622	DARA01000050.1_10	DARA01000050	Methanomicrobia	McrB	DARA01000050.1_10@Methanomicrobia	d__Archaea;p__Halobacteriota;c__Methanomicrobia;o__Methanomicrobiales;f__Methanoculleaceae;g__UBA207;s__UBA207 sp002503135
623	JAENYT010000009.1_44	JAENYT010000009	Methanomicrobia	McrB	JAENYT010000009.1_44@Methanomicrobia	d__Archaea;p__Halobacteriota;c__Methanomicrobia;o__Methanomicrobiales;f__Methanomicrobiaceae;g__DSDF01;s__DSDF01 sp016841665
624	DSDF01000089.1_10	DSDF01000089	Methanomicrobia	McrB	DSDF01000089.1_10@Methanomicrobia	d__Archaea;p__Halobacteriota;c__Methanomicrobia;o__Methanomicrobiales;f__Methanomicrobiaceae;g__DSDF01;s__DSDF01 sp011048835
625	JAFGNT010000014.1_45	JAFGNT010000014	Methanomicrobia	McrB	JAFGNT010000014.1_45@Methanomicrobia	d__Archaea;p__Halobacteriota;c__Methanomicrobia;o__Methanomicrobiales;f__Methanomicrobiaceae;g__LKUD01;s__LKUD01 sp016926855
626	LKUD01000066.1_5	LKUD01000066	Methanomicrobia	McrB	LKUD01000066.1_5@Methanomicrobia	d__Archaea;p__Halobacteriota;c__Methanomicrobia;o__Methanomicrobiales;f__Methanomicrobiaceae;g__LKUD01;s__LKUD01 sp001412355
627	NZ_LHQS01000002.1_263	NZ_LHQS01000002	Methanomicrobia	McrB	NZ_LHQS01000002.1_263@Methanomicrobia	d__Archaea;p__Halobacteriota;c__Methanomicrobia;o__Methanomicrobiales;f__Methanoculleaceae;g__Methanoculleus_A;s__Methanoculleus_A taiwanensis
628	NC_018227.2_1752	NC_018227	Methanomicrobia	McrB	NC_018227.2_1752@Methanomicrobia	d__Archaea;p__Halobacteriota;c__Methanomicrobia;o__Methanomicrobiales;f__Methanoculleaceae;g__Methanoculleus;s__Methanoculleus bourgensis
629	LFRN01000071.1_19	LFRN01000071	Methanomicrobia	McrB	LFRN01000071.1_19@Methanomicrobia	d__Archaea;p__Halobacteriota;c__Methanomicrobia;o__Methanomicrobiales;f__Methanoculleaceae;g__Methanoculleus;s__Methanoculleus thermohydrogenotrophicum
630	JAAZOW010000259.1_9	JAAZOW010000259	Methanomicrobia	McrB	JAAZOW010000259.1_9@Methanomicrobia	d__Archaea;p__Halobacteriota;c__Methanomicrobia;o__Methanomicrobiales;f__Methanoculleaceae;g__Methanoculleus;s__Methanoculleus sp012797575
631	JAAZIF010000013.1_5	JAAZIF010000013	Methanomicrobia	McrB	JAAZIF010000013.1_5@Methanomicrobia	d__Archaea;p__Halobacteriota;c__Methanomicrobia;o__Methanomicrobiales;f__Methanoculleaceae;g__Methanoculleus;s__Methanoculleus sp012510335
632	JAAYND010000123.1_5	JAAYND010000123	Methanomicrobia	McrB	JAAYND010000123.1_5@Methanomicrobia	d__Archaea;p__Halobacteriota;c__Methanomicrobia;o__Methanomicrobiales;f__Methanoculleaceae;g__Methanoculleus;s__Methanoculleus sp012521035
633	JAAZID010000196.1_5	JAAZID010000196	Methanomicrobia	McrB	JAAZID010000196.1_5@Methanomicrobia	d__Archaea;p__Halobacteriota;c__Methanomicrobia;o__Methanomicrobiales;f__Methanoculleaceae;g__Methanoculleus;s__Methanoculleus sp012510295
634	NZ_BCNX01000007.1_77	NZ_BCNX01000007	Methanomicrobia	McrB	NZ_BCNX01000007.1_77@Methanomicrobia	d__Archaea;p__Halobacteriota;c__Methanomicrobia;o__Methanomicrobiales;f__Methanoculleaceae;g__Methanoculleus;s__Methanoculleus thermophilus
635	DAYL01000023.1_5	DAYL01000023	Methanomicrobia	McrB	DAYL01000023.1_5@Methanomicrobia	d__Archaea;p__Halobacteriota;c__Methanomicrobia;o__Methanomicrobiales;f__Methanoculleaceae;g__Methanoculleus;s__Methanoculleus sp002508705
636	DAXW01000007.1_61	DAXW01000007	Methanomicrobia	McrB	DAXW01000007.1_61@Methanomicrobia	d__Archaea;p__Halobacteriota;c__Methanomicrobia;o__Methanomicrobiales;f__Methanoculleaceae;g__Methanoculleus;s__Methanoculleus sp002506585
637	DANY01000035.1_75	DANY01000035	Methanomicrobia	McrB	DANY01000035.1_75@Methanomicrobia	d__Archaea;p__Halobacteriota;c__Methanomicrobia;o__Methanomicrobiales;f__Methanoculleaceae;g__Methanoculleus;s__Methanoculleus sp002501655
638	DALN01000048.1_8	DALN01000048	Methanomicrobia	McrB	DALN01000048.1_8@Methanomicrobia	d__Archaea;p__Halobacteriota;c__Methanomicrobia;o__Methanomicrobiales;f__Methanoculleaceae;g__Methanoculleus;s__Methanoculleus sp002499455
639	BBBH01000030.1_16	BBBH01000030	Methanomicrobia	McrB	BBBH01000030.1_16@Methanomicrobia	d__Archaea;p__Halobacteriota;c__Methanomicrobia;o__Methanomicrobiales;f__Methanoculleaceae;g__Methanoculleus;s__Methanoculleus chikugoensis
640	NZ_FMID01000057.1_1	NZ_FMID01000057	Methanomicrobia	McrB	NZ_FMID01000057.1_1@Methanomicrobia	d__Archaea;p__Halobacteriota;c__Methanomicrobia;o__Methanomicrobiales;f__Methanoculleaceae;g__Methanoculleus;s__Methanoculleus chikugoensis_A
641	PGYL01000021.1_79	PGYL01000021	Methanomicrobia	McrB	PGYL01000021.1_79@Methanomicrobia	d__Archaea;p__Halobacteriota;c__Methanomicrobia;o__Methanomicrobiales;f__Methanoculleaceae;g__Methanoculleus;s__Methanoculleus sp002839645
642	JAENZF010000024.1_16	JAENZF010000024	Methanomicrobia	McrB	JAENZF010000024.1_16@Methanomicrobia	d__Archaea;p__Halobacteriota;c__Methanomicrobia;o__Methanomicrobiales;f__Methanoculleaceae;g__Methanoculleus;s__Methanoculleus sp016841385
643	DASQ01000116.1_19	DASQ01000116	Methanomicrobia	McrB	DASQ01000116.1_19@Methanomicrobia	d__Archaea;p__Halobacteriota;c__Methanomicrobia;o__Methanomicrobiales;f__Methanoculleaceae;g__Methanoculleus;s__Methanoculleus marisnigri_B
644	NZ_JAGGLA010000003.1_58	NZ_JAGGLA010000003	Methanomicrobia	McrB	NZ_JAGGLA010000003.1_58@Methanomicrobia	d__Archaea;p__Halobacteriota;c__Methanomicrobia;o__Methanomicrobiales;f__Methanoculleaceae;g__Methanoculleus;s__Methanoculleus hydrogenitrophicus
645	NZ_JMIO01000060.1_29	NZ_JMIO01000060	Methanomicrobia	McrB	NZ_JMIO01000060.1_29@Methanomicrobia	d__Archaea;p__Halobacteriota;c__Methanomicrobia;o__Methanomicrobiales;f__Methanoculleaceae;g__Methanoculleus;s__Methanoculleus sp000691865
646	NZ_BCNY01000014.1_56	NZ_BCNY01000014	Methanomicrobia	McrB	NZ_BCNY01000014.1_56@Methanomicrobia	d__Archaea;p__Halobacteriota;c__Methanomicrobia;o__Methanomicrobiales;f__Methanoculleaceae;g__Methanoculleus;s__Methanoculleus horonobensis
647	NZ_JXOJ01000001.1_417	NZ_JXOJ01000001	Methanomicrobia	McrB	NZ_JXOJ01000001.1_417@Methanomicrobia	d__Archaea;p__Halobacteriota;c__Methanomicrobia;o__Methanomicrobiales;f__Methanoculleaceae;g__Methanoculleus;s__Methanoculleus sediminis
648	NC_009051.1_605	NC_009051	Methanomicrobia	McrB	NC_009051.1_605@Methanomicrobia	d__Archaea;p__Halobacteriota;c__Methanomicrobia;o__Methanomicrobiales;f__Methanoculleaceae;g__Methanoculleus;s__Methanoculleus marisnigri
649	JAAZGM010000294.1_20	JAAZGM010000294	Methanomicrobia	McrB	JAAZGM010000294.1_20@Methanomicrobia	d__Archaea;p__Halobacteriota;c__Methanomicrobia;o__Methanomicrobiales;f__Methanoculleaceae;g__Methanoculleus;s__Methanoculleus sp012511245
650	MPOY01000549.1_3	MPOY01000549	Methanomicrobia	McrB	MPOY01000549.1_3@Methanomicrobia	d__Archaea;p__Halobacteriota;c__Methanomicrobia;o__Methanomicrobiales;f__Methanoculleaceae;g__Methanoculleus;s__Methanoculleus sp001896715
651	JAHDQM010000016.1_39	JAHDQM010000016	Methanomicrobia	McrB	JAHDQM010000016.1_39@Methanomicrobia	d__Archaea;p__Halobacteriota;c__Methanomicrobia;o__Methanomicrobiales;f__Methanoculleaceae;g__Methanoculleus;s__Methanoculleus sp018433835
652	PGYH01000205.1_4	PGYH01000205	Methanomicrobia	McrB	PGYH01000205.1_4@Methanomicrobia	d__Archaea;p__Halobacteriota;c__Methanomicrobia;o__Methanomicrobiales;f__Methanoculleaceae;g__Methanoculleus;s__Methanoculleus sp002839575
653	JAENYE010000001.1_29	JAENYE010000001	Methanomicrobia	McrB	JAENYE010000001.1_29@Methanomicrobia	d__Archaea;p__Halobacteriota;c__Methanomicrobia;o__Methanomicrobiales;f__Methanoculleaceae;g__Methanoculleus;s__Methanoculleus sp016841955
654	DAFZ01000012.1_1	DAFZ01000012	Methanomicrobia	McrB	DAFZ01000012.1_1@Methanomicrobia	d__Archaea;p__Halobacteriota;c__Methanomicrobia;o__Methanomicrobiales;f__Methanoculleaceae;g__Methanoculleus;s__Methanoculleus sp002498065
655	NZ_BBBG01000001.1_456	NZ_BBBG01000001	Methanomicrobia	McrB	NZ_BBBG01000001.1_456@Methanomicrobia	d__Archaea;p__Halobacteriota;c__Methanomicrobia;o__Methanomicrobiales;f__Methanomicrobiaceae;g__Methanogenium;s__Methanogenium cariaci
656	NZ_JAAAWJ010000010.1_6	NZ_JAAAWJ010000010	Methanomicrobia	McrB	NZ_JAAAWJ010000010.1_6@Methanomicrobia	d__Archaea;p__Halobacteriota;c__Methanomicrobia;o__Methanomicrobiales;f__Methanomicrobiaceae;g__Methanogenium;s__Methanogenium sp009914725
657	JAAYIO010000248.1_2	JAAYIO010000248	Methanomicrobia	McrB	JAAYIO010000248.1_2@Methanomicrobia	d__Archaea;p__Halobacteriota;c__Methanomicrobia;o__Methanomicrobiales;f__Methanomicrobiaceae;g__Methanogenium;s__Methanogenium sp012523385
658	LTBL01000001.1_1301	LTBL01000001	Methanomicrobia	McrB	LTBL01000001.1_1301@Methanomicrobia	d__Archaea;p__Halobacteriota;c__Methanomicrobia;o__Methanomicrobiales;f__Methanomicrobiaceae;g__Methanogenium;s__Methanogenium sp018687785
659	JAENZA010000012.1_20	JAENZA010000012	Methanomicrobia	McrB	JAENZA010000012.1_20@Methanomicrobia	d__Archaea;p__Halobacteriota;c__Methanomicrobia;o__Methanomicrobiales;f__Methanomicrobiaceae;g__Methanogenium;s__Methanogenium sp016841485
660	DSBQ01000062.1_12	DSBQ01000062	Methanomicrobia	McrB	DSBQ01000062.1_12@Methanomicrobia	d__Archaea;p__Halobacteriota;c__Methanomicrobia;o__Methanomicrobiales;f__Methanomicrobiaceae;g__Methanogenium;s__Methanogenium sp011045995
661	NZ_CM001436.1_2871	NZ_CM001436	Methanomicrobia	McrB	NZ_CM001436.1_2871@Methanomicrobia	d__Archaea;p__Halobacteriota;c__Methanomicrobia;o__Methanomicrobiales;f__Methanomicrobiaceae;g__Methanoplanus;s__Methanoplanus limicola
662	NZ_KN360941.1_63	NZ_KN360941	Methanomicrobia	McrB	NZ_KN360941.1_63@Methanomicrobia	d__Archaea;p__Halobacteriota;c__Methanomicrobia;o__Methanomicrobiales;f__Methanomicrobiaceae;g__Methanolacinia;s__Methanolacinia paynteri
663	NC_014507.1_2413	NC_014507	Methanomicrobia	McrB	NC_014507.1_2413@Methanomicrobia	d__Archaea;p__Halobacteriota;c__Methanomicrobia;o__Methanomicrobiales;f__Methanomicrobiaceae;g__Methanolacinia;s__Methanolacinia petrolearia
664	JAFGWE010000034.1_50	JAFGWE010000034	Methanomicrobia	McrB	JAFGWE010000034.1_50@Methanomicrobia	d__Archaea;p__Halobacteriota;c__Methanomicrobia;o__Methanomicrobiales;f__Methanomicrobiaceae;g__Methanomicrobium;s__Methanomicrobium sp016937345
665	NZ_JAGGMM010000003.1_70	NZ_JAGGMM010000003	Methanomicrobia	McrB	NZ_JAGGMM010000003.1_70@Methanomicrobia	d__Archaea;p__Halobacteriota;c__Methanomicrobia;o__Methanomicrobiales;f__Methanomicrobiaceae;g__Methanomicrobium;s__Methanomicrobium sp017875315
666	NZ_JOMF01000006.1_127	NZ_JOMF01000006	Methanomicrobia	McrB	NZ_JOMF01000006.1_127@Methanomicrobia	d__Archaea;p__Halobacteriota;c__Methanomicrobia;o__Methanomicrobiales;f__Methanomicrobiaceae;g__Methanomicrobium;s__Methanomicrobium mobile
667	JAFPWZ010000003.1_10	JAFPWZ010000003	Methanomicrobia	McrB	JAFPWZ010000003.1_10@Methanomicrobia	d__Archaea;p__Halobacteriota;c__Methanomicrobia;o__Methanomicrobiales;f__Methanomicrobiaceae;g__Methanomicrobium;s__Methanomicrobium sp017412625
668	NZ_JAGGMN010000001.1_1215	NZ_JAGGMN010000001	Methanomicrobia	McrB	NZ_JAGGMN010000001.1_1215@Methanomicrobia	d__Archaea;p__Halobacteriota;c__Methanomicrobia;o__Methanomicrobiales;f__Methanofollaceae;g__Methanofollis;s__Methanofollis sp017875325
669	NZ_PGCL01000002.1_14	NZ_PGCL01000002	Methanomicrobia	McrB	NZ_PGCL01000002.1_14@Methanomicrobia	d__Archaea;p__Halobacteriota;c__Methanomicrobia;o__Methanomicrobiales;f__Methanofollaceae;g__Methanofollis;s__Methanofollis sp004297185
670	NZ_JABXWR010000001.1_2066	NZ_JABXWR010000001	Methanomicrobia	McrB	NZ_JABXWR010000001.1_2066@Methanomicrobia	d__Archaea;p__Halobacteriota;c__Methanomicrobia;o__Methanomicrobiales;f__Methanofollaceae;g__Methanofollis;s__Methanofollis tationis
671	NZ_CM001555.1_1693	NZ_CM001555	Methanomicrobia	McrB	NZ_CM001555.1_1693@Methanomicrobia	d__Archaea;p__Halobacteriota;c__Methanomicrobia;o__Methanomicrobiales;f__Methanofollaceae;g__Methanofollis;s__Methanofollis liminatans
672	NZ_JAGGMM010000002.1_324	NZ_JAGGMM010000002	Methanomicrobia	McrB	NZ_JAGGMM010000002.1_324@Methanomicrobia	d__Archaea;p__Halobacteriota;c__Methanomicrobia;o__Methanomicrobiales;f__Methanomicrobiaceae;g__Methanomicrobium;s__Methanomicrobium sp017875315
673	NZ_KN360943.1_69	NZ_KN360943	Methanomicrobia	McrB	NZ_KN360943.1_69@Methanomicrobia	d__Archaea;p__Halobacteriota;c__Methanomicrobia;o__Methanomicrobiales;f__Methanomicrobiaceae;g__Methanolacinia;s__Methanolacinia paynteri
674	NC_014507.1_1986	NC_014507	Methanomicrobia	McrB	NC_014507.1_1986@Methanomicrobia	d__Archaea;p__Halobacteriota;c__Methanomicrobia;o__Methanomicrobiales;f__Methanomicrobiaceae;g__Methanolacinia;s__Methanolacinia petrolearia
675	NC_019943.1_863	NC_019943	Methanomicrobia	McrB	NC_019943.1_863@Methanomicrobia	d__Archaea;p__Halobacteriota;c__Methanomicrobia;o__Methanomicrobiales;f__Methanoregulaceae;g__Methanoregula;s__Methanoregula formicica
676	CP077107.1_1027	CP077107	Methanomicrobia	McrB	CP077107.1_1027@Methanomicrobia	d__Archaea;p__Halobacteriota;c__Methanomicrobia;o__Methanomicrobiales;f__Methanospirillaceae;g__Methanospirillum;s__Methanospirillum sp012729995
677	NZ_BCNW01000001.1_1273	NZ_BCNW01000001	Methanomicrobia	McrB	NZ_BCNW01000001.1_1273@Methanomicrobia	d__Archaea;p__Halobacteriota;c__Methanomicrobia;o__Methanomicrobiales;f__Methanofollaceae;g__Methanofollis;s__Methanofollis ethanolicus
678	DAGX01000005.1_116	DAGX01000005	Methanomicrobia	McrB	DAGX01000005.1_116@Methanomicrobia	d__Archaea;p__Halobacteriota;c__Methanomicrobia;o__Methanomicrobiales;f__Methanofollaceae;g__Methanofollis;s__Methanofollis sp002498315
679	DSBQ01000053.1_6	DSBQ01000053	Methanomicrobia	McrB	DSBQ01000053.1_6@Methanomicrobia	d__Archaea;p__Halobacteriota;c__Methanomicrobia;o__Methanomicrobiales;f__Methanomicrobiaceae;g__Methanogenium;s__Methanogenium sp011045995
680	LTBL01000001.1_125	LTBL01000001	Methanomicrobia	McrB	LTBL01000001.1_125@Methanomicrobia	d__Archaea;p__Halobacteriota;c__Methanomicrobia;o__Methanomicrobiales;f__Methanomicrobiaceae;g__Methanogenium;s__Methanogenium sp018687785
681	JAENZA010000006.1_28	JAENZA010000006	Methanomicrobia	McrB	JAENZA010000006.1_28@Methanomicrobia	d__Archaea;p__Halobacteriota;c__Methanomicrobia;o__Methanomicrobiales;f__Methanomicrobiaceae;g__Methanogenium;s__Methanogenium sp016841485
682	DSDF01000036.1_15	DSDF01000036	Methanomicrobia	McrB	DSDF01000036.1_15@Methanomicrobia	d__Archaea;p__Halobacteriota;c__Methanomicrobia;o__Methanomicrobiales;f__Methanomicrobiaceae;g__DSDF01;s__DSDF01 sp011048835
683	JAAZID010000230.1_2	JAAZID010000230	Methanomicrobia	McrB	JAAZID010000230.1_2@Methanomicrobia	d__Archaea;p__Halobacteriota;c__Methanomicrobia;o__Methanomicrobiales;f__Methanoculleaceae;g__Methanoculleus;s__Methanoculleus sp012510295
684	NC_018227.2_1537	NC_018227	Methanomicrobia	McrB	NC_018227.2_1537@Methanomicrobia	d__Archaea;p__Halobacteriota;c__Methanomicrobia;o__Methanomicrobiales;f__Methanoculleaceae;g__Methanoculleus;s__Methanoculleus bourgensis
685	DANY01000010.1_5	DANY01000010	Methanomicrobia	McrB	DANY01000010.1_5@Methanomicrobia	d__Archaea;p__Halobacteriota;c__Methanomicrobia;o__Methanomicrobiales;f__Methanoculleaceae;g__Methanoculleus;s__Methanoculleus sp002501655
686	JAGVUK010000199.1_1	JAGVUK010000199	Methanomicrobia	McrB	JAGVUK010000199.1_1@Methanomicrobia	d__Archaea;p__Halobacteriota;c__Methanomicrobia;o__Methanomicrobiales;f__Methanoculleaceae;g__Methanoculleus;s__Methanoculleus sp019136335
687	MPOY01000389.1_1	MPOY01000389	Methanomicrobia	McrB	MPOY01000389.1_1@Methanomicrobia	d__Archaea;p__Halobacteriota;c__Methanomicrobia;o__Methanomicrobiales;f__Methanoculleaceae;g__Methanoculleus;s__Methanoculleus sp001896715
688	NZ_JMIO01000058.1_39	NZ_JMIO01000058	Methanomicrobia	McrB	NZ_JMIO01000058.1_39@Methanomicrobia	d__Archaea;p__Halobacteriota;c__Methanomicrobia;o__Methanomicrobiales;f__Methanoculleaceae;g__Methanoculleus;s__Methanoculleus sp000691865
689	DAYL01000030.1_6	DAYL01000030	Methanomicrobia	McrB	DAYL01000030.1_6@Methanomicrobia	d__Archaea;p__Halobacteriota;c__Methanomicrobia;o__Methanomicrobiales;f__Methanoculleaceae;g__Methanoculleus;s__Methanoculleus sp002508705
690	NZ_JAGGLA010000005.1_125	NZ_JAGGLA010000005	Methanomicrobia	McrB	NZ_JAGGLA010000005.1_125@Methanomicrobia	d__Archaea;p__Halobacteriota;c__Methanomicrobia;o__Methanomicrobiales;f__Methanoculleaceae;g__Methanoculleus;s__Methanoculleus hydrogenitrophicus
691	NZ_BCNX01000007.1_329	NZ_BCNX01000007	Methanomicrobia	McrB	NZ_BCNX01000007.1_329@Methanomicrobia	d__Archaea;p__Halobacteriota;c__Methanomicrobia;o__Methanomicrobiales;f__Methanoculleaceae;g__Methanoculleus;s__Methanoculleus thermophilus
692	DALN01000097.1_9	DALN01000097	Methanomicrobia	McrB	DALN01000097.1_9@Methanomicrobia	d__Archaea;p__Halobacteriota;c__Methanomicrobia;o__Methanomicrobiales;f__Methanoculleaceae;g__Methanoculleus;s__Methanoculleus sp002499455
693	JAENYE010000001.1_282	JAENYE010000001	Methanomicrobia	McrB	JAENYE010000001.1_282@Methanomicrobia	d__Archaea;p__Halobacteriota;c__Methanomicrobia;o__Methanomicrobiales;f__Methanoculleaceae;g__Methanoculleus;s__Methanoculleus sp016841955
694	JAHDQM010000048.1_4	JAHDQM010000048	Methanomicrobia	McrB	JAHDQM010000048.1_4@Methanomicrobia	d__Archaea;p__Halobacteriota;c__Methanomicrobia;o__Methanomicrobiales;f__Methanoculleaceae;g__Methanoculleus;s__Methanoculleus sp018433835
695	DAFZ01000004.1_47	DAFZ01000004	Methanomicrobia	McrB	DAFZ01000004.1_47@Methanomicrobia	d__Archaea;p__Halobacteriota;c__Methanomicrobia;o__Methanomicrobiales;f__Methanoculleaceae;g__Methanoculleus;s__Methanoculleus sp002498065
696	NZ_JXOJ01000001.1_175	NZ_JXOJ01000001	Methanomicrobia	McrB	NZ_JXOJ01000001.1_175@Methanomicrobia	d__Archaea;p__Halobacteriota;c__Methanomicrobia;o__Methanomicrobiales;f__Methanoculleaceae;g__Methanoculleus;s__Methanoculleus sediminis
697	NZ_BCNY01000015.1_709	NZ_BCNY01000015	Methanomicrobia	McrB	NZ_BCNY01000015.1_709@Methanomicrobia	d__Archaea;p__Halobacteriota;c__Methanomicrobia;o__Methanomicrobiales;f__Methanoculleaceae;g__Methanoculleus;s__Methanoculleus horonobensis
698	NC_009051.1_367	NC_009051	Methanomicrobia	McrB	NC_009051.1_367@Methanomicrobia	d__Archaea;p__Halobacteriota;c__Methanomicrobia;o__Methanomicrobiales;f__Methanoculleaceae;g__Methanoculleus;s__Methanoculleus marisnigri
699	BBBH01000077.1_9	BBBH01000077	Methanomicrobia	McrB	BBBH01000077.1_9@Methanomicrobia	d__Archaea;p__Halobacteriota;c__Methanomicrobia;o__Methanomicrobiales;f__Methanoculleaceae;g__Methanoculleus;s__Methanoculleus chikugoensis
700	NZ_FMID01000031.1_23	NZ_FMID01000031	Methanomicrobia	McrB	NZ_FMID01000031.1_23@Methanomicrobia	d__Archaea;p__Halobacteriota;c__Methanomicrobia;o__Methanomicrobiales;f__Methanoculleaceae;g__Methanoculleus;s__Methanoculleus chikugoensis_A
701	DAXW01000003.1_58	DAXW01000003	Methanomicrobia	McrB	DAXW01000003.1_58@Methanomicrobia	d__Archaea;p__Halobacteriota;c__Methanomicrobia;o__Methanomicrobiales;f__Methanoculleaceae;g__Methanoculleus;s__Methanoculleus sp002506585
702	PGYL01000015.1_43	PGYL01000015	Methanomicrobia	McrB	PGYL01000015.1_43@Methanomicrobia	d__Archaea;p__Halobacteriota;c__Methanomicrobia;o__Methanomicrobiales;f__Methanoculleaceae;g__Methanoculleus;s__Methanoculleus sp002839645
703	JAENZF010000136.1_4	JAENZF010000136	Methanomicrobia	McrB	JAENZF010000136.1_4@Methanomicrobia	d__Archaea;p__Halobacteriota;c__Methanomicrobia;o__Methanomicrobiales;f__Methanoculleaceae;g__Methanoculleus;s__Methanoculleus sp016841385
704	DASQ01000108.1_41	DASQ01000108	Methanomicrobia	McrB	DASQ01000108.1_41@Methanomicrobia	d__Archaea;p__Halobacteriota;c__Methanomicrobia;o__Methanomicrobiales;f__Methanoculleaceae;g__Methanoculleus;s__Methanoculleus marisnigri_B

## Sheet: leaf_in_tree_of_McrG
Table S7c Summary of McrG in archaea
SN	Gene	Contig	Taxonomy	Name	Leaf_name	Taxonomy_GTDB
1	JACIVP010000007.1_36	JACIVP010000007	Methanomethylicia	McrG	JACIVP010000007.1_36@Methanomethylicia	d__Archaea;p__Thermoproteota;c__Methanomethylicia;o__Methanomethylicales;f__Methanomethylicaceae;g__Methanosuratus;s__Methanosuratus sp014361455
2	DSTX01000010.1_2	DSTX01000010	Methanomethylicia	McrG	DSTX01000010.1_2@Methanomethylicia	d__Archaea;p__Thermoproteota;c__Methanomethylicia;o__Methanomethylicales;f__Methanomethylicaceae;g__Methanomethylicus;s__Methanomethylicus mesodigestum_A
3	LYOS01000001.1_338	LYOS01000001	Syntropharchaeia	McrG	LYOS01000001.1_338@Syntropharchaeia	d__Archaea;p__Halobacteriota;c__Syntropharchaeia;o__Syntropharchaeales;f__Syntropharchaeaceae;g__Syntropharchaeum_A;s__Syntropharchaeum_A caldarius
4	LR991653.1_1382	LR991653	Methanosarcinia	McrG	LR991653.1_1382@Methanosarcinia	d__Archaea;p__Halobacteriota;c__Methanosarcinia;o__Methanosarcinales;f__EX4572-44;g__EX4572-44;s__EX4572-44 sp905171695
5	NJEL02000005.1_24	NJEL02000005	Methanosarcinia	McrG	NJEL02000005.1_24@Methanosarcinia	d__Archaea;p__Halobacteriota;c__Methanosarcinia;o__Methanosarcinales;f__EX4572-44;g__EX4572-44;s__EX4572-44 sp002254825
6	WNEG01000080.1_17	WNEG01000080	Methanosarcinia	McrG	WNEG01000080.1_17@Methanosarcinia	d__Archaea;p__Halobacteriota;c__Methanosarcinia;o__Methanosarcinales;f__EX4572-44;g__Ethanoperedens;s__Ethanoperedens thermophilum
7	CAJHIS010000032.1_9	CAJHIS010000032	Methanosarcinia	McrG	CAJHIS010000032.1_9@Methanosarcinia	d__Archaea;p__Halobacteriota;c__Methanosarcinia;o__Methanosarcinales;f__EX4572-44;g__Ethanoperedens;s__Ethanoperedens ethanivorans_C
8	CAJHIR010000033.1_8	CAJHIR010000033	Methanosarcinia	McrG	CAJHIR010000033.1_8@Methanosarcinia	d__Archaea;p__Halobacteriota;c__Methanosarcinia;o__Methanosarcinales;f__EX4572-44;g__Ethanoperedens;s__Ethanoperedens ethanivorans_B
9	RXIJ01000014.1_4	RXIJ01000014	Methanosarcinia	McrG	RXIJ01000014.1_4@Methanosarcinia	d__Archaea;p__Halobacteriota;c__Methanosarcinia;o__Methanosarcinales;f__EX4572-44;g__Ethanoperedens;s__Ethanoperedens sp004212095
10	RPGO01000005.1_53	RPGO01000005	Methanosarcinia	McrG	RPGO01000005.1_53@Methanosarcinia	d__Archaea;p__Halobacteriota;c__Methanosarcinia;o__Methanosarcinales;f__EX4572-44;g__Ethanoperedens;s__Ethanoperedens ethanivorans_A
11	LYOR01000007.1_46	LYOR01000007	Syntropharchaeia	McrG	LYOR01000007.1_46@Syntropharchaeia	d__Archaea;p__Halobacteriota;c__Syntropharchaeia;o__Syntropharchaeales;f__Syntropharchaeaceae;g__Syntropharchaeum;s__Syntropharchaeum butanivorans
12	LYOS01000003.1_175	LYOS01000003	Syntropharchaeia	McrG	LYOS01000003.1_175@Syntropharchaeia	d__Archaea;p__Halobacteriota;c__Syntropharchaeia;o__Syntropharchaeales;f__Syntropharchaeaceae;g__Syntropharchaeum_A;s__Syntropharchaeum_A caldarius
13	WAJW01000138.1_5	WAJW01000138	Archaeoglobi	McrG	WAJW01000138.1_5@Archaeoglobi	d__Archaea;p__Halobacteriota;c__Archaeoglobi;o__Archaeoglobales;f__JdFR-42;g__WAJW01;s__WAJW01 sp015523685
14	MTND01000015.1_10	MTND01000015	Archaeoglobi	McrG	MTND01000015.1_10@Archaeoglobi	d__Archaea;p__Halobacteriota;c__Archaeoglobi;o__Archaeoglobales;f__JdFR-42;g__JdFR-42;s__JdFR-42 sp002010305
15	LYOR01000007.1_32	LYOR01000007	Syntropharchaeia	McrG	LYOR01000007.1_32@Syntropharchaeia	d__Archaea;p__Halobacteriota;c__Syntropharchaeia;o__Syntropharchaeales;f__Syntropharchaeaceae;g__Syntropharchaeum;s__Syntropharchaeum butanivorans
16	LYOS01000008.1_6	LYOS01000008	Syntropharchaeia	McrG	LYOS01000008.1_6@Syntropharchaeia	d__Archaea;p__Halobacteriota;c__Syntropharchaeia;o__Syntropharchaeales;f__Syntropharchaeaceae;g__Syntropharchaeum_A;s__Syntropharchaeum_A caldarius
17	QMVQ01000070.1_4	QMVQ01000070	Syntropharchaeia	McrG	QMVQ01000070.1_4@Syntropharchaeia	d__Archaea;p__Halobacteriota;c__Syntropharchaeia;o__ANME-1;f__B39-G2;g__B39-G2;s__B39-G2 sp003661185
18	LYOR01000003.1_41	LYOR01000003	Syntropharchaeia	McrG	LYOR01000003.1_41@Syntropharchaeia	d__Archaea;p__Halobacteriota;c__Syntropharchaeia;o__Syntropharchaeales;f__Syntropharchaeaceae;g__Syntropharchaeum;s__Syntropharchaeum butanivorans
19	LYOS01000002.1_371	LYOS01000002	Syntropharchaeia	McrG	LYOS01000002.1_371@Syntropharchaeia	d__Archaea;p__Halobacteriota;c__Syntropharchaeia;o__Syntropharchaeales;f__Syntropharchaeaceae;g__Syntropharchaeum_A;s__Syntropharchaeum_A caldarius
20	WAJW01000144.1_4	WAJW01000144	Archaeoglobi	McrG	WAJW01000144.1_4@Archaeoglobi	d__Archaea;p__Halobacteriota;c__Archaeoglobi;o__Archaeoglobales;f__JdFR-42;g__WAJW01;s__WAJW01 sp015523685
21	MTND01000019.1_12	MTND01000019	Archaeoglobi	McrG	MTND01000019.1_12@Archaeoglobi	d__Archaea;p__Halobacteriota;c__Archaeoglobi;o__Archaeoglobales;f__JdFR-42;g__JdFR-42;s__JdFR-42 sp002010305
22	QMZE01000207.1_2	QMZE01000207	Archaeoglobi	McrG	QMZE01000207.1_2@Archaeoglobi	d__Archaea;p__Halobacteriota;c__Archaeoglobi;o__Archaeoglobales;f__Archaeoglobaceae;g__Archaeoglobus_B;s__Archaeoglobus_B sp003663025
23	LYOR01000004.1_63	LYOR01000004	Syntropharchaeia	McrG	LYOR01000004.1_63@Syntropharchaeia	d__Archaea;p__Halobacteriota;c__Syntropharchaeia;o__Syntropharchaeales;f__Syntropharchaeaceae;g__Syntropharchaeum;s__Syntropharchaeum butanivorans
24	RXIF01000008.1_3	RXIF01000008	Methanoliparia	McrG	RXIF01000008.1_3@Methanoliparia	d__Archaea;p__Halobacteriota;c__Methanoliparia;o__Methanoliparales;f__Methanoliparaceae;g__Methanoliparum;s__Methanoliparum thermophilum
25	CABGHH010000267.1_2	CABGHH010000267	Methanoliparia	McrG	CABGHH010000267.1_2@Methanoliparia	d__Archaea;p__Halobacteriota;c__Methanoliparia;o__Methanoliparales;f__Methanoliparaceae;g__Methanolliviera;s__Methanolliviera sp902158745
26	CABGHG010000031.1_9	CABGHG010000031	Methanoliparia	McrG	CABGHG010000031.1_9@Methanoliparia	d__Archaea;p__Halobacteriota;c__Methanoliparia;o__Methanoliparales;f__Methanoliparaceae;g__Methanolliviera;s__Methanolliviera sp902158735
27	RXIL01000175.1_3	RXIL01000175	Methanoliparia	McrG	RXIL01000175.1_3@Methanoliparia	d__Archaea;p__Halobacteriota;c__Methanoliparia;o__Methanoliparales;f__Methanoliparaceae;g__Methanolliviera;s__Methanolliviera hydrocarbonicum
28	DSZG01000096.1_4	DSZG01000096	Hadarchaeia	McrG	DSZG01000096.1_4@Hadarchaeia	d__Archaea;p__Hadarchaeota;c__Hadarchaeia;o__Hadarchaeales;f__WYZ-LMO6;g__WYZ-LMO6;s__WYZ-LMO6 sp011367165
29	QNVD01000218.1_5	QNVD01000218	Hadarchaeia	McrG	QNVD01000218.1_5@Hadarchaeia	d__Archaea;p__Hadarchaeota;c__Hadarchaeia;o__Hadarchaeales;f__WYZ-LMO6;g__WYZ-LMO6;s__WYZ-LMO6 sp004347925
30	LIHJ01000018.1_9	LIHJ01000018	Bathyarchaeia	McrG	LIHJ01000018.1_9@Bathyarchaeia	d__Archaea;p__Thermoproteota;c__Bathyarchaeia;o__B26-1;f__BA1;g__BA1;s__BA1 sp001399805
31	LIHK01000056.1_161	LIHK01000056	Bathyarchaeia	McrG	LIHK01000056.1_161@Bathyarchaeia	d__Archaea;p__Thermoproteota;c__Bathyarchaeia;o__B26-1;f__BA1;g__BA2;s__BA2 sp001399795
32	JAHPZH010000002.1_369	JAHPZH010000002	Lokiarchaeia	McrG	JAHPZH010000002.1_369@Lokiarchaeia	d__Archaea;p__Asgardarchaeota;c__Lokiarchaeia;o__Helarchaeales;f__JABXJV01;g__JABXJV01;s__JABXJV01 sp019058315
33	SUPS01000022.1_14	SUPS01000022	Lokiarchaeia	McrG	SUPS01000022.1_14@Lokiarchaeia	d__Archaea;p__Asgardarchaeota;c__Lokiarchaeia;o__Helarchaeales;f__HEL-GB-A;g__HEL-GB-A;s__HEL-GB-A sp005191415
34	JAEOSY010000106.1_14	JAEOSY010000106	Lokiarchaeia	McrG	JAEOSY010000106.1_14@Lokiarchaeia	d__Archaea;p__Asgardarchaeota;c__Lokiarchaeia;o__Helarchaeales;f__HEL-GB-A;g__JABXJT01;s__JABXJT01 sp016840125
35	JABXJT010000011.1_69	JABXJT010000011	Lokiarchaeia	McrG	JABXJT010000011.1_69@Lokiarchaeia	d__Archaea;p__Asgardarchaeota;c__Lokiarchaeia;o__Helarchaeales;f__HEL-GB-A;g__JABXJT01;s__JABXJT01 sp013375455
36	JABXJU010000119.1_2	JABXJU010000119	Lokiarchaeia	McrG	JABXJU010000119.1_2@Lokiarchaeia	d__Archaea;p__Asgardarchaeota;c__Lokiarchaeia;o__Helarchaeales;f__HEL-GB-A;g__JABXJT01;s__JABXJT01 sp013375405
37	JABXJV010000086.1_6	JABXJV010000086	Lokiarchaeia	McrG	JABXJV010000086.1_6@Lokiarchaeia	d__Archaea;p__Asgardarchaeota;c__Lokiarchaeia;o__Helarchaeales;f__JABXJV01;g__JABXJV01;s__JABXJV01 sp013375355
38	RDOG01000002.1_243	RDOG01000002	Lokiarchaeia	McrG	RDOG01000002.1_243@Lokiarchaeia	d__Archaea;p__Asgardarchaeota;c__Lokiarchaeia;o__Helarchaeales;f__RDOG01;g__RDOG01;s__RDOG01 sp011365055
39	SUPR01000026.1_30	SUPR01000026	Lokiarchaeia	McrG	SUPR01000026.1_30@Lokiarchaeia	d__Archaea;p__Asgardarchaeota;c__Lokiarchaeia;o__Helarchaeales;f__HEL-GB-B;g__HEL-GB-B;s__HEL-GB-B sp005191425
40	JAEOSY010000582.1_20	JAEOSY010000582	Lokiarchaeia	McrG	JAEOSY010000582.1_20@Lokiarchaeia	d__Archaea;p__Asgardarchaeota;c__Lokiarchaeia;o__Helarchaeales;f__HEL-GB-A;g__JABXJT01;s__JABXJT01 sp016840125
41	JABXJT010000015.1_32	JABXJT010000015	Lokiarchaeia	McrG	JABXJT010000015.1_32@Lokiarchaeia	d__Archaea;p__Asgardarchaeota;c__Lokiarchaeia;o__Helarchaeales;f__HEL-GB-A;g__JABXJT01;s__JABXJT01 sp013375455
42	JABXJU010000075.1_9	JABXJU010000075	Lokiarchaeia	McrG	JABXJU010000075.1_9@Lokiarchaeia	d__Archaea;p__Asgardarchaeota;c__Lokiarchaeia;o__Helarchaeales;f__HEL-GB-A;g__JABXJT01;s__JABXJT01 sp013375405
43	JAHPZH010000003.1_315	JAHPZH010000003	Lokiarchaeia	McrG	JAHPZH010000003.1_315@Lokiarchaeia	d__Archaea;p__Asgardarchaeota;c__Lokiarchaeia;o__Helarchaeales;f__JABXJV01;g__JABXJV01;s__JABXJV01 sp019058315
44	JABXJV010000401.1_15	JABXJV010000401	Lokiarchaeia	McrG	JABXJV010000401.1_15@Lokiarchaeia	d__Archaea;p__Asgardarchaeota;c__Lokiarchaeia;o__Helarchaeales;f__JABXJV01;g__JABXJV01;s__JABXJV01 sp013375355
45	JAHPZH010000001.1_172	JAHPZH010000001	Lokiarchaeia	McrG	JAHPZH010000001.1_172@Lokiarchaeia	d__Archaea;p__Asgardarchaeota;c__Lokiarchaeia;o__Helarchaeales;f__JABXJV01;g__JABXJV01;s__JABXJV01 sp019058315
46	JAEOSY010000653.1_22	JAEOSY010000653	Lokiarchaeia	McrG	JAEOSY010000653.1_22@Lokiarchaeia	d__Archaea;p__Asgardarchaeota;c__Lokiarchaeia;o__Helarchaeales;f__HEL-GB-A;g__JABXJT01;s__JABXJT01 sp016840125
47	JABXJU010000003.1_5	JABXJU010000003	Lokiarchaeia	McrG	JABXJU010000003.1_5@Lokiarchaeia	d__Archaea;p__Asgardarchaeota;c__Lokiarchaeia;o__Helarchaeales;f__HEL-GB-A;g__JABXJT01;s__JABXJT01 sp013375405
48	SUPS01000008.1_17	SUPS01000008	Lokiarchaeia	McrG	SUPS01000008.1_17@Lokiarchaeia	d__Archaea;p__Asgardarchaeota;c__Lokiarchaeia;o__Helarchaeales;f__HEL-GB-A;g__HEL-GB-A;s__HEL-GB-A sp005191415
49	JAEOSY010000513.1_14	JAEOSY010000513	Lokiarchaeia	McrG	JAEOSY010000513.1_14@Lokiarchaeia	d__Archaea;p__Asgardarchaeota;c__Lokiarchaeia;o__Helarchaeales;f__HEL-GB-A;g__JABXJT01;s__JABXJT01 sp016840125
50	JABXJT010000094.1_11	JABXJT010000094	Lokiarchaeia	McrG	JABXJT010000094.1_11@Lokiarchaeia	d__Archaea;p__Asgardarchaeota;c__Lokiarchaeia;o__Helarchaeales;f__HEL-GB-A;g__JABXJT01;s__JABXJT01 sp013375455
51	QNVF01000025.1_7	QNVF01000025	Methanomethylicia	McrG	QNVF01000025.1_7@Methanomethylicia	d__Archaea;p__Thermoproteota;c__Methanomethylicia;o__Nezhaarchaeales;f__WYZ-LMO8;g__WYZ-LMO8;s__WYZ-LMO8 sp004347965
52	NZ_RCOS01000137.1_49	NZ_RCOS01000137	Korarchaeia	McrG	NZ_RCOS01000137.1_49@Korarchaeia	d__Archaea;p__Thermoproteota;c__Korarchaeia;o__Korarchaeales;f__Korarchaeaceae;g__Methanodesulfokores;s__Methanodesulfokores washburnensis
53	DTFC01000051.1_15	DTFC01000051	Archaeoglobi	McrG	DTFC01000051.1_15@Archaeoglobi	d__Archaea;p__Halobacteriota;c__Archaeoglobi;o__Archaeoglobales;f__Archaeoglobaceae;g__WYZ-LMO2;s__WYZ-LMO2 sp011361745
54	QNUZ01000002.1_21	QNUZ01000002	Archaeoglobi	McrG	QNUZ01000002.1_21@Archaeoglobi	d__Archaea;p__Halobacteriota;c__Archaeoglobi;o__Archaeoglobales;f__Archaeoglobaceae;g__WYZ-LMO2;s__WYZ-LMO2 sp004347865
55	QNVI01000061.1_36	QNVI01000061	Methanomethylicia	McrG	QNVI01000061.1_36@Methanomethylicia	d__Archaea;p__Thermoproteota;c__Methanomethylicia;o__Methanomethylicales;f__Methanomethylicaceae;g__WYZ-LMO11;s__WYZ-LMO11 sp004348015
56	JACIVQ010000019.1_23	JACIVQ010000019	Methanomethylicia	McrG	JACIVQ010000019.1_23@Methanomethylicia	d__Archaea;p__Thermoproteota;c__Methanomethylicia;o__Methanomethylicales;f__Methanomethylicaceae;g__WYZ-LMO10;s__WYZ-LMO10 sp014361445
57	QNVH01000064.1_2	QNVH01000064	Methanomethylicia	McrG	QNVH01000064.1_2@Methanomethylicia	d__Archaea;p__Thermoproteota;c__Methanomethylicia;o__Methanomethylicales;f__Methanomethylicaceae;g__WYZ-LMO10;s__WYZ-LMO10 sp004347955
58	VGLU01000014.1_26	VGLU01000014	Methanomethylicia	McrG	VGLU01000014.1_26@Methanomethylicia	d__Archaea;p__Thermoproteota;c__Methanomethylicia;o__Methanomethylicales;f__Methanomethylicaceae;g__VGLU01;s__VGLU01 sp016882195
59	JACTUC010000002.1_80	JACTUC010000002	Methanomethylicia	McrG	JACTUC010000002.1_80@Methanomethylicia	d__Archaea;p__Thermoproteota;c__Methanomethylicia;o__Methanomethylicales;f__Methanomethylicaceae;g__JACTUC01;s__JACTUC01 sp015660995
60	DSTX01000002.1_273	DSTX01000002	Methanomethylicia	McrG	DSTX01000002.1_273@Methanomethylicia	d__Archaea;p__Thermoproteota;c__Methanomethylicia;o__Methanomethylicales;f__Methanomethylicaceae;g__Methanomethylicus;s__Methanomethylicus mesodigestum_A
61	MAGT01000008.1_102	MAGT01000008	Methanomethylicia	McrG	MAGT01000008.1_102@Methanomethylicia	d__Archaea;p__Thermoproteota;c__Methanomethylicia;o__Methanomethylicales;f__Methanomethylicaceae;g__Methanomethylicus;s__Methanomethylicus mesodigestum
62	MAGU01000068.1_29	MAGU01000068	Methanomethylicia	McrG	MAGU01000068.1_29@Methanomethylicia	d__Archaea;p__Thermoproteota;c__Methanomethylicia;o__Methanomethylicales;f__Methanomethylicaceae;g__Methanomethylicus;s__Methanomethylicus oleusabulum
63	MAGV01000073.1_11	MAGV01000073	Methanomethylicia	McrG	MAGV01000073.1_11@Methanomethylicia	d__Archaea;p__Thermoproteota;c__Methanomethylicia;o__Methanomethylicales;f__Methanomethylicaceae;g__Methanosuratus;s__Methanosuratus petracarbonis_A
64	JACIVP010000001.1_267	JACIVP010000001	Methanomethylicia	McrG	JACIVP010000001.1_267@Methanomethylicia	d__Archaea;p__Thermoproteota;c__Methanomethylicia;o__Methanomethylicales;f__Methanomethylicaceae;g__Methanosuratus;s__Methanosuratus sp014361455
65	RXGA01000002.1_263	RXGA01000002	Methanomethylicia	McrG	RXGA01000002.1_263@Methanomethylicia	d__Archaea;p__Thermoproteota;c__Methanomethylicia;o__Methanomethylicales;f__Methanomethylicaceae;g__Methanosuratus;s__Methanosuratus subterraneum_A
66	MSDW01000001.1_861	MSDW01000001	Methanonatronarchaeia	McrG	MSDW01000001.1_861@Methanonatronarchaeia	d__Archaea;p__Halobacteriota;c__Methanonatronarchaeia;o__Methanonatronarchaeales;f__Methanohalarchaeaceae;g__Methanohalarchaeum;s__Methanohalarchaeum thermophilum
67	NZ_MRZU01000004.1_450	NZ_MRZU01000004	Methanonatronarchaeia	McrG	NZ_MRZU01000004.1_450@Methanonatronarchaeia	d__Archaea;p__Halobacteriota;c__Methanonatronarchaeia;o__Methanonatronarchaeales;f__Methanonatronarchaeaceae;g__Methanonatronarchaeum;s__Methanonatronarchaeum thermophilum
68	RYFX01000061.1_17	RYFX01000061	Methanonatronarchaeia	McrG	RYFX01000061.1_17@Methanonatronarchaeia	d__Archaea;p__Halobacteriota;c__Methanonatronarchaeia;o__Methanonatronarchaeales;f__Methanonatronarchaeaceae;g__Methanonatronarchaeum;s__Methanonatronarchaeum sp004212035
69	RXIG01000011.1_60	RXIG01000011	Thermococci	McrG	RXIG01000011.1_60@Thermococci	d__Archaea;p__Methanobacteriota_B;c__Thermococci;o__Methanofastidiosales;f__NM3;g__NM3;s__NM3 sp004212155
70	LNJB01000002.1_55	LNJB01000002	Thermococci	McrG	LNJB01000002.1_55@Thermococci	d__Archaea;p__Methanobacteriota_B;c__Thermococci;o__Methanofastidiosales;f__Methanofastidiosaceae;g__Methanofastidiosum;s__Methanofastidiosum sp001587595
71	JAAZKM010000057.1_12	JAAZKM010000057	Thermococci	McrG	JAAZKM010000057.1_12@Thermococci	d__Archaea;p__Methanobacteriota_B;c__Thermococci;o__Methanofastidiosales;f__Methanofastidiosaceae;g__Methanofastidiosum;s__Methanofastidiosum sp012799835
72	LNJC01000051.1_6	LNJC01000051	Thermococci	McrG	LNJC01000051.1_6@Thermococci	d__Archaea;p__Methanobacteriota_B;c__Thermococci;o__Methanofastidiosales;f__Methanofastidiosaceae;g__Methanofastidiosum;s__Methanofastidiosum sp001587575
73	JABLXD010000006.1_62	JABLXD010000006	Thermococci	McrG	JABLXD010000006.1_62@Thermococci	d__Archaea;p__Methanobacteriota_B;c__Thermococci;o__Methanofastidiosales;f__Methanofastidiosaceae;g__Methanofastidiosum;s__Methanofastidiosum sp013178285
74	LNGC01000006.1_29	LNGC01000006	Thermococci	McrG	LNGC01000006.1_29@Thermococci	d__Archaea;p__Methanobacteriota_B;c__Thermococci;o__Methanofastidiosales;f__Methanofastidiosaceae;g__Methanofastidiosum;s__Methanofastidiosum sp001587715
75	PWMA01000049.1_10	PWMA01000049	Thermococci	McrG	PWMA01000049.1_10@Thermococci	d__Archaea;p__Methanobacteriota_B;c__Thermococci;o__Methanofastidiosales;f__Methanofastidiosaceae;g__Methanofastidiosum;s__Methanofastidiosum sp003558335
76	DUKX01000084.1_4	DUKX01000084	Thermococci	McrG	DUKX01000084.1_4@Thermococci	d__Archaea;p__Methanobacteriota_B;c__Thermococci;o__Methanofastidiosales;f__Methanofastidiosaceae;g__Methanofastidiosum;s__Methanofastidiosum sp9950u
77	LNGD01000052.1_9	LNGD01000052	Thermococci	McrG	LNGD01000052.1_9@Thermococci	d__Archaea;p__Methanobacteriota_B;c__Thermococci;o__Methanofastidiosales;f__Methanofastidiosaceae;g__Methanofastidiosum;s__Methanofastidiosum sp001587675
78	JAFNKG010000040.1_2	JAFNKG010000040	Syntropharchaeia	McrG	JAFNKG010000040.1_2@Syntropharchaeia	d__Archaea;p__Halobacteriota;c__Syntropharchaeia;o__ANME-1;f__ANME-1;g__JAFNKG01;s__JAFNKG01 sp017883965
79	JACUTR010000004.1_46	JACUTR010000004	Syntropharchaeia	McrG	JACUTR010000004.1_46@Syntropharchaeia	d__Archaea;p__Halobacteriota;c__Syntropharchaeia;o__ANME-1;f__ANME-1;g__ANME-1-THS;s__ANME-1-THS sp014859735
80	RXIE01000179.1_2	RXIE01000179	Syntropharchaeia	McrG	RXIE01000179.1_2@Syntropharchaeia	d__Archaea;p__Halobacteriota;c__Syntropharchaeia;o__ANME-1;f__ANME-1;g__ANME-1-THS;s__ANME-1-THS sp004212135
81	JACGMN010000001.1_9	JACGMN010000001	Syntropharchaeia	McrG	JACGMN010000001.1_9@Syntropharchaeia	d__Archaea;p__Halobacteriota;c__Syntropharchaeia;o__ANME-1;f__ANME-1;g__JACGMN01;s__JACGMN01 sp014061035
82	JAFGHB010000064.1_2	JAFGHB010000064	Syntropharchaeia	McrG	JAFGHB010000064.1_2@Syntropharchaeia	d__Archaea;p__Halobacteriota;c__Syntropharchaeia;o__ANME-1;f__ANME-1;g__JACGMN01;s__JACGMN01 sp016930255
83	JAENXH010000069.1_8	JAENXH010000069	Syntropharchaeia	McrG	JAENXH010000069.1_8@Syntropharchaeia	d__Archaea;p__Halobacteriota;c__Syntropharchaeia;o__ANME-1;f__ANME-1;g__JACGMN01;s__JACGMN01 sp016649585
84	QMVO01000039.1_12	QMVO01000039	Syntropharchaeia	McrG	QMVO01000039.1_12@Syntropharchaeia	d__Archaea;p__Halobacteriota;c__Syntropharchaeia;o__ANME-1;f__ANME-1;g__QEXZ01;s__QEXZ01 sp003661125
85	JADHYP010000045.1_2	JADHYP010000045	Syntropharchaeia	McrG	JADHYP010000045.1_2@Syntropharchaeia	d__Archaea;p__Halobacteriota;c__Syntropharchaeia;o__ANME-1;f__ANME-1;g__WJOV01;s__WJOV01 sp016782355
86	QENH01000178.1_12	QENH01000178	Syntropharchaeia	McrG	QENH01000178.1_12@Syntropharchaeia	d__Archaea;p__Halobacteriota;c__Syntropharchaeia;o__ANME-1;f__ANME-1;g__QENH01;s__QENH01 sp003336485
87	WSZT01000036.1_26	WSZT01000036	Syntropharchaeia	McrG	WSZT01000036.1_26@Syntropharchaeia	d__Archaea;p__Halobacteriota;c__Syntropharchaeia;o__ANME-1;f__ANME-1;g__QENH01;s__QENH01 sp013139985
88	QENH01000180.1_12	QENH01000180	Syntropharchaeia	McrG	QENH01000180.1_12@Syntropharchaeia	d__Archaea;p__Halobacteriota;c__Syntropharchaeia;o__ANME-1;f__ANME-1;g__QENH01;s__QENH01 sp003336485
89	QBUN01000121.1_2	QBUN01000121	Syntropharchaeia	McrG	QBUN01000121.1_2@Syntropharchaeia	d__Archaea;p__Halobacteriota;c__Syntropharchaeia;o__ANME-1;f__ANME-1;g__QENH01;s__QENH01 sp013180565
90	PRCZ01000073.1_2	PRCZ01000073	Syntropharchaeia	McrG	PRCZ01000073.1_2@Syntropharchaeia	d__Archaea;p__Halobacteriota;c__Syntropharchaeia;o__ANME-1;f__ANME-1;g__QENH01;s__QENH01 sp009903405
91	PQXB01000001.1_503	PQXB01000001	Syntropharchaeia	McrG	PQXB01000001.1_503@Syntropharchaeia	d__Archaea;p__Halobacteriota;c__Syntropharchaeia;o__ANME-1;f__ANME-1;g__ANME1a;s__ANME1a sp003194425
92	QEXZ01000047.1_10	QEXZ01000047	Syntropharchaeia	McrG	QEXZ01000047.1_10@Syntropharchaeia	d__Archaea;p__Halobacteriota;c__Syntropharchaeia;o__ANME-1;f__ANME-1;g__QEXZ01;s__QEXZ01 sp003160755
93	QBUL01000166.1_18	QBUL01000166	Syntropharchaeia	McrG	QBUL01000166.1_18@Syntropharchaeia	d__Archaea;p__Halobacteriota;c__Syntropharchaeia;o__ANME-1;f__ANME-1;g__QEXZ01;s__QEXZ01 sp013180605
94	PQXC01000021.1_3	PQXC01000021	Syntropharchaeia	McrG	PQXC01000021.1_3@Syntropharchaeia	d__Archaea;p__Halobacteriota;c__Syntropharchaeia;o__ANME-1;f__ANME-1;g__G60ANME1;s__G60ANME1 sp003194435
95	PIXU01000043.1_4	PIXU01000043	Syntropharchaeia	McrG	PIXU01000043.1_4@Syntropharchaeia	d__Archaea;p__Halobacteriota;c__Syntropharchaeia;o__ANME-1;f__ANME-1;g__QEXZ01;s__QEXZ01 sp003601795
96	JAFGKP010000077.1_2	JAFGKP010000077	Syntropharchaeia	McrG	JAFGKP010000077.1_2@Syntropharchaeia	d__Archaea;p__Halobacteriota;c__Syntropharchaeia;o__ANME-1;f__ANME-1;g__JACGMN01;s__JACGMN01 sp016928455
97	DSCO01000027.1_51	DSCO01000027	Syntropharchaeia	McrG	DSCO01000027.1_51@Syntropharchaeia	d__Archaea;p__Halobacteriota;c__Syntropharchaeia;o__ANME-1;f__ANME-1;g__JACGMN01;s__JACGMN01 sp011049045
98	JACIVX010000001.1_252	JACIVX010000001	Thermoplasmata	McrG	JACIVX010000001.1_252@Thermoplasmata	d__Archaea;p__Thermoplasmatota;c__Thermoplasmata;o__Methanomassiliicoccales;f__JACIVX01;g__JACIVX01;s__JACIVX01 sp014361295
99	DTHM01000010.1_23	DTHM01000010	Thermoplasmata	McrG	DTHM01000010.1_23@Thermoplasmata	d__Archaea;p__Thermoplasmatota;c__Thermoplasmata;o__Methanomassiliicoccales;f__JACIVX01;g__JACIVX01;s__JACIVX01 sp011334735
100	CP058896.1_200	CP058896	Thermoplasmata	McrG	CP058896.1_200@Thermoplasmata	d__Archaea;p__Thermoplasmatota;c__Thermoplasmata;o__Methanomassiliicoccales;f__UBA472;g__MVRC01;s__MVRC01 sp013415865
101	JACXTP010000188.1_4	JACXTP010000188	Thermoplasmata	McrG	JACXTP010000188.1_4@Thermoplasmata	d__Archaea;p__Thermoplasmatota;c__Thermoplasmata;o__Methanomassiliicoccales;f__UBA472;g__JACXTP01;s__JACXTP01 sp016919625
102	MVRC01000013.1_53	MVRC01000013	Thermoplasmata	McrG	MVRC01000013.1_53@Thermoplasmata	d__Archaea;p__Thermoplasmatota;c__Thermoplasmata;o__Methanomassiliicoccales;f__UBA472;g__MVRC01;s__MVRC01 sp002067865
103	JAAYDU010000061.1_56	JAAYDU010000061	Thermoplasmata	McrG	JAAYDU010000061.1_56@Thermoplasmata	d__Archaea;p__Thermoplasmatota;c__Thermoplasmata;o__Methanomassiliicoccales;f__UBA472;g__UBA472;s__UBA472 sp012729095
104	JAFGPG010000088.1_3	JAFGPG010000088	Thermoplasmata	McrG	JAFGPG010000088.1_3@Thermoplasmata	d__Archaea;p__Thermoplasmatota;c__Thermoplasmata;o__Methanomassiliicoccales;f__UBA472;g__UBA472;s__UBA472 sp016926075
105	SPCU01000042.1_2	SPCU01000042	Thermoplasmata	McrG	SPCU01000042.1_2@Thermoplasmata	d__Archaea;p__Thermoplasmatota;c__Thermoplasmata;o__Methanomassiliicoccales;f__UBA472;g__UBA472;s__UBA472 sp004525545
106	DUJZ01000033.1_3	DUJZ01000033	Thermoplasmata	McrG	DUJZ01000033.1_3@Thermoplasmata	d__Archaea;p__Thermoplasmatota;c__Thermoplasmata;o__Methanomassiliicoccales;f__UBA472;g__UBA472;s__UBA472 sp8940u
107	DAML01000025.1_39	DAML01000025	Thermoplasmata	McrG	DAML01000025.1_39@Thermoplasmata	d__Archaea;p__Thermoplasmatota;c__Thermoplasmata;o__Methanomassiliicoccales;f__UBA472;g__UBA472;s__UBA472 sp002497075
108	NZ_CAJE01000012.1_129	NZ_CAJE01000012	Thermoplasmata	McrG	NZ_CAJE01000012.1_129@Thermoplasmata	d__Archaea;p__Thermoplasmatota;c__Thermoplasmata;o__Methanomassiliicoccales;f__Methanomassiliicoccaceae;g__Methanomassiliicoccus;s__Methanomassiliicoccus luminyensis
109	NC_021353.1_1482	NC_021353	Thermoplasmata	McrG	NC_021353.1_1482@Thermoplasmata	d__Archaea;p__Thermoplasmatota;c__Thermoplasmata;o__Methanomassiliicoccales;f__Methanomassiliicoccaceae;g__Methanomassiliicoccus_A;s__Methanomassiliicoccus_A intestinalis
110	CAJKXZ010000001.1_18	CAJKXZ010000001	Thermoplasmata	McrG	CAJKXZ010000001.1_18@Thermoplasmata	d__Archaea;p__Thermoplasmatota;c__Thermoplasmata;o__Methanomassiliicoccales;f__Methanomassiliicoccaceae;g__Methanomassiliicoccus_A;s__Methanomassiliicoccus_A sp905203995
111	CAJKRY010000001.1_404	CAJKRY010000001	Thermoplasmata	McrG	CAJKRY010000001.1_404@Thermoplasmata	d__Archaea;p__Thermoplasmatota;c__Thermoplasmata;o__Methanomassiliicoccales;f__Methanomassiliicoccaceae;g__Methanomassiliicoccus_A;s__Methanomassiliicoccus_A sp905202485
112	DATD01000020.1_7	DATD01000020	Thermoplasmata	McrG	DATD01000020.1_7@Thermoplasmata	d__Archaea;p__Thermoplasmatota;c__Thermoplasmata;o__Methanomassiliicoccales;f__Methanomassiliicoccaceae;g__DTU008;s__DTU008 sp002504525
113	DAGU01000034.1_10	DAGU01000034	Thermoplasmata	McrG	DAGU01000034.1_10@Thermoplasmata	d__Archaea;p__Thermoplasmatota;c__Thermoplasmata;o__Methanomassiliicoccales;f__Methanomassiliicoccaceae;g__DTU008;s__DTU008 sp002498285
114	LFRW01000043.1_38	LFRW01000043	Thermoplasmata	McrG	LFRW01000043.1_38@Thermoplasmata	d__Archaea;p__Thermoplasmatota;c__Thermoplasmata;o__Methanomassiliicoccales;f__Methanomassiliicoccaceae;g__DTU008;s__DTU008 sp001512965
115	LJKK01000123.1_53	LJKK01000123	Thermoplasmata	McrG	LJKK01000123.1_53@Thermoplasmata	d__Archaea;p__Thermoplasmatota;c__Thermoplasmata;o__Methanomassiliicoccales;f__Methanomassiliicoccaceae;g__DTU008;s__DTU008 sp001421185
116	DAVH01000047.1_17	DAVH01000047	Thermoplasmata	McrG	DAVH01000047.1_17@Thermoplasmata	d__Archaea;p__Thermoplasmatota;c__Thermoplasmata;o__Methanomassiliicoccales;f__Methanomassiliicoccaceae;g__UBA6;s__UBA6 sp002508545
117	MVRB01000160.1_2	MVRB01000160	Thermoplasmata	McrG	MVRB01000160.1_2@Thermoplasmata	d__Archaea;p__Thermoplasmatota;c__Thermoplasmata;o__Methanomassiliicoccales;f__Methanomassiliicoccaceae;g__UBA6;s__UBA6 sp002067635
118	JAEILR010000020.1_251	JAEILR010000020	Thermoplasmata	McrG	JAEILR010000020.1_251@Thermoplasmata	d__Archaea;p__Thermoplasmatota;c__Thermoplasmata;o__Methanomassiliicoccales;f__Methanomassiliicoccaceae;g__UBA6;s__UBA6 sp016109435
119	JADFDJ010000005.1_73	JADFDJ010000005	Thermoplasmata	McrG	JADFDJ010000005.1_73@Thermoplasmata	d__Archaea;p__Thermoplasmatota;c__Thermoplasmata;o__Methanomassiliicoccales;f__Methanomassiliicoccaceae;g__UBA6;s__UBA6 sp018262895
120	JAAYAX010000004.1_421	JAAYAX010000004	Thermoplasmata	McrG	JAAYAX010000004.1_421@Thermoplasmata	d__Archaea;p__Thermoplasmatota;c__Thermoplasmata;o__Methanomassiliicoccales;f__Methanomassiliicoccaceae;g__UBA6;s__UBA6 sp012719175
121	PNBI01000087.1_7	PNBI01000087	Thermoplasmata	McrG	PNBI01000087.1_7@Thermoplasmata	d__Archaea;p__Thermoplasmatota;c__Thermoplasmata;o__Methanomassiliicoccales;f__UBA472;g__FEN-33;s__FEN-33 sp003135935
122	JACXTO010000069.1_3	JACXTO010000069	Thermoplasmata	McrG	JACXTO010000069.1_3@Thermoplasmata	d__Archaea;p__Thermoplasmatota;c__Thermoplasmata;o__Methanomassiliicoccales;f__UBA472;g__FEN-33;s__FEN-33 sp016919565
123	PMBU01000031.1_3	PMBU01000031	Thermoplasmata	McrG	PMBU01000031.1_3@Thermoplasmata	d__Archaea;p__Thermoplasmatota;c__Thermoplasmata;o__Methanomassiliicoccales;f__UBA472;g__FEN-33;s__FEN-33 sp003153895
124	JAAEEP010000013.1_7	JAAEEP010000013	Thermoplasmata	McrG	JAAEEP010000013.1_7@Thermoplasmata	d__Archaea;p__Thermoplasmatota;c__Thermoplasmata;o__Methanomassiliicoccales;f__JAAEEP01;g__JAAEEP01;s__JAAEEP01 sp013415695
125	DUKW01000121.1_2	DUKW01000121	Thermoplasmata	McrG	DUKW01000121.1_2@Thermoplasmata	d__Archaea;p__Thermoplasmatota;c__Thermoplasmata;o__Methanomassiliicoccales;f__Methanomethylophilaceae;g__UBA9915;s__UBA9915 sp9915u
126	PUJZ01000032.1_24	PUJZ01000032	Thermoplasmata	McrG	PUJZ01000032.1_24@Thermoplasmata	d__Archaea;p__Thermoplasmatota;c__Thermoplasmata;o__Methanomassiliicoccales;f__Methanomethylophilaceae;g__PWHV01;s__PWHV01 sp003550345
127	PWHV01000021.1_56	PWHV01000021	Thermoplasmata	McrG	PWHV01000021.1_56@Thermoplasmata	d__Archaea;p__Thermoplasmatota;c__Thermoplasmata;o__Methanomassiliicoccales;f__Methanomethylophilaceae;g__PWHV01;s__PWHV01 sp003555025
128	PWJQ01000031.1_22	PWJQ01000031	Thermoplasmata	McrG	PWJQ01000031.1_22@Thermoplasmata	d__Archaea;p__Thermoplasmatota;c__Thermoplasmata;o__Methanomassiliicoccales;f__Methanomethylophilaceae;g__PWHV01;s__PWHV01 sp003560875
129	SUSX01000033.1_1	SUSX01000033	Thermoplasmata	McrG	SUSX01000033.1_1@Thermoplasmata	d__Archaea;p__Thermoplasmatota;c__Thermoplasmata;o__Methanomassiliicoccales;f__Methanomethylophilaceae;g__SIG5;s__SIG5 sp015063195
130	JAFPVN010000222.1_13	JAFPVN010000222	Thermoplasmata	McrG	JAFPVN010000222.1_13@Thermoplasmata	d__Archaea;p__Thermoplasmatota;c__Thermoplasmata;o__Methanomassiliicoccales;f__Methanomethylophilaceae;g__SIG5;s__SIG5 sp017395275
131	JAEDGA010000017.1_19	JAEDGA010000017	Thermoplasmata	McrG	JAEDGA010000017.1_19@Thermoplasmata	d__Archaea;p__Thermoplasmatota;c__Thermoplasmata;o__Methanomassiliicoccales;f__Methanomethylophilaceae;g__SIG5;s__SIG5 sp016297775
132	JAAYKC010000051.1_22	JAAYKC010000051	Thermoplasmata	McrG	JAAYKC010000051.1_22@Thermoplasmata	d__Archaea;p__Thermoplasmatota;c__Thermoplasmata;o__Methanomassiliicoccales;f__Methanomethylophilaceae;g__RumEn-M2;s__RumEn-M2 sp012522645
133	DAQS01000006.1_133	DAQS01000006	Thermoplasmata	McrG	DAQS01000006.1_133@Thermoplasmata	d__Archaea;p__Thermoplasmatota;c__Thermoplasmata;o__Methanomassiliicoccales;f__Methanomethylophilaceae;g__RumEn-M2;s__RumEn-M2 sp002502965
134	LJKL01000008.1_35	LJKL01000008	Thermoplasmata	McrG	LJKL01000008.1_35@Thermoplasmata	d__Archaea;p__Thermoplasmatota;c__Thermoplasmata;o__Methanomassiliicoccales;f__Methanomethylophilaceae;g__RumEn-M2;s__RumEn-M2 sp001421175
135	LVVQ01000001.1_587	LVVQ01000001	Thermoplasmata	McrG	LVVQ01000001.1_587@Thermoplasmata	d__Archaea;p__Thermoplasmatota;c__Thermoplasmata;o__Methanomassiliicoccales;f__Methanomethylophilaceae;g__MX-02;s__MX-02 sp006954405
136	JAAYAP010000035.1_2	JAAYAP010000035	Thermoplasmata	McrG	JAAYAP010000035.1_2@Thermoplasmata	d__Archaea;p__Thermoplasmatota;c__Thermoplasmata;o__Methanomassiliicoccales;f__Methanomethylophilaceae;g__Methanogranum;s__Methanogranum sp012719315
137	CAJJJM010000004.1_78	CAJJJM010000004	Thermoplasmata	McrG	CAJJJM010000004.1_78@Thermoplasmata	d__Archaea;p__Thermoplasmatota;c__Thermoplasmata;o__Methanomassiliicoccales;f__Methanomethylophilaceae;g__UBA71;s__UBA71 sp905187815
138	JAAYZC010000013.1_44	JAAYZC010000013	Thermoplasmata	McrG	JAAYZC010000013.1_44@Thermoplasmata	d__Archaea;p__Thermoplasmatota;c__Thermoplasmata;o__Methanomassiliicoccales;f__Methanomethylophilaceae;g__JAAYZC01;s__JAAYZC01 sp012515075
139	JAFVET010000274.1_5	JAFVET010000274	Thermoplasmata	McrG	JAFVET010000274.1_5@Thermoplasmata	d__Archaea;p__Thermoplasmatota;c__Thermoplasmata;o__Methanomassiliicoccales;f__Methanomethylophilaceae;g__UBA71;s__UBA71 sp017475875
140	JAEEKU010000041.1_1	JAEEKU010000041	Thermoplasmata	McrG	JAEEKU010000041.1_1@Thermoplasmata	d__Archaea;p__Thermoplasmatota;c__Thermoplasmata;o__Methanomassiliicoccales;f__Methanomethylophilaceae;g__UBA71;s__UBA71 sp016282555
141	LVVU01000154.1_16	LVVU01000154	Thermoplasmata	McrG	LVVU01000154.1_16@Thermoplasmata	d__Archaea;p__Thermoplasmatota;c__Thermoplasmata;o__Methanomassiliicoccales;f__Methanomethylophilaceae;g__UBA71;s__UBA71 sp006954465
142	DAXO01000079.1_17	DAXO01000079	Thermoplasmata	McrG	DAXO01000079.1_17@Thermoplasmata	d__Archaea;p__Thermoplasmatota;c__Thermoplasmata;o__Methanomassiliicoccales;f__Methanomethylophilaceae;g__UBA71;s__UBA71 sp002506425
143	DATC01000066.1_2	DATC01000066	Thermoplasmata	McrG	DATC01000066.1_2@Thermoplasmata	d__Archaea;p__Thermoplasmatota;c__Thermoplasmata;o__Methanomassiliicoccales;f__Methanomethylophilaceae;g__UBA71;s__UBA71 sp002504495
144	CP047880.1_1410	CP047880	Thermoplasmata	McrG	CP047880.1_1410@Thermoplasmata	d__Archaea;p__Thermoplasmatota;c__Thermoplasmata;o__Methanomassiliicoccales;f__Methanomethylophilaceae;g__UBA71;s__UBA71 sp006954425
145	DARO01000013.1_29	DARO01000013	Thermoplasmata	McrG	DARO01000013.1_29@Thermoplasmata	d__Archaea;p__Thermoplasmatota;c__Thermoplasmata;o__Methanomassiliicoccales;f__Methanomethylophilaceae;g__UBA71;s__UBA71 sp002504405
146	JAGBGN010000122.1_21	JAGBGN010000122	Thermoplasmata	McrG	JAGBGN010000122.1_21@Thermoplasmata	d__Archaea;p__Thermoplasmatota;c__Thermoplasmata;o__Methanomassiliicoccales;f__Methanomethylophilaceae;g__UBA71;s__UBA71 sp017935945
147	JAFZXW010000179.1_2	JAFZXW010000179	Thermoplasmata	McrG	JAFZXW010000179.1_2@Thermoplasmata	d__Archaea;p__Thermoplasmatota;c__Thermoplasmata;o__Methanomassiliicoccales;f__Methanomethylophilaceae;g__UBA71;s__UBA71 sp017616575
148	JAFWTC010000062.1_4	JAFWTC010000062	Thermoplasmata	McrG	JAFWTC010000062.1_4@Thermoplasmata	d__Archaea;p__Thermoplasmatota;c__Thermoplasmata;o__Methanomassiliicoccales;f__Methanomethylophilaceae;g__UBA71;s__UBA71 sp017519045
149	SUSZ01000001.1_74	SUSZ01000001	Thermoplasmata	McrG	SUSZ01000001.1_74@Thermoplasmata	d__Archaea;p__Thermoplasmatota;c__Thermoplasmata;o__Methanomassiliicoccales;f__Methanomethylophilaceae;g__UBA71;s__UBA71 sp015063165
150	JAFYAH010000019.1_2	JAFYAH010000019	Thermoplasmata	McrG	JAFYAH010000019.1_2@Thermoplasmata	d__Archaea;p__Thermoplasmatota;c__Thermoplasmata;o__Methanomassiliicoccales;f__Methanomethylophilaceae;g__UBA71;s__UBA71 sp017540825
151	JAFXUX010000020.1_4	JAFXUX010000020	Thermoplasmata	McrG	JAFXUX010000020.1_4@Thermoplasmata	d__Archaea;p__Thermoplasmatota;c__Thermoplasmata;o__Methanomassiliicoccales;f__Methanomethylophilaceae;g__UBA71;s__UBA71 sp017524805
152	JAFTYV010000023.1_19	JAFTYV010000023	Thermoplasmata	McrG	JAFTYV010000023.1_19@Thermoplasmata	d__Archaea;p__Thermoplasmatota;c__Thermoplasmata;o__Methanomassiliicoccales;f__Methanomethylophilaceae;g__UBA71;s__UBA71 sp017461225
153	JAFVZY010000107.1_26	JAFVZY010000107	Thermoplasmata	McrG	JAFVZY010000107.1_26@Thermoplasmata	d__Archaea;p__Thermoplasmatota;c__Thermoplasmata;o__Methanomassiliicoccales;f__Methanomethylophilaceae;g__UBA71;s__UBA71 sp017507885
154	SUTA01000003.1_39	SUTA01000003	Thermoplasmata	McrG	SUTA01000003.1_39@Thermoplasmata	d__Archaea;p__Thermoplasmatota;c__Thermoplasmata;o__Methanomassiliicoccales;f__Methanomethylophilaceae;g__UBA71;s__UBA71 sp015063135
155	JAEEOP010000027.1_24	JAEEOP010000027	Thermoplasmata	McrG	JAEEOP010000027.1_24@Thermoplasmata	d__Archaea;p__Thermoplasmatota;c__Thermoplasmata;o__Methanomassiliicoccales;f__Methanomethylophilaceae;g__UBA71;s__UBA71 sp016284295
156	SUSV01000001.1_269	SUSV01000001	Thermoplasmata	McrG	SUSV01000001.1_269@Thermoplasmata	d__Archaea;p__Thermoplasmatota;c__Thermoplasmata;o__Methanomassiliicoccales;f__Methanomethylophilaceae;g__UBA71;s__UBA71 sp015063245
157	SUTB01000001.1_698	SUTB01000001	Thermoplasmata	McrG	SUTB01000001.1_698@Thermoplasmata	d__Archaea;p__Thermoplasmatota;c__Thermoplasmata;o__Methanomassiliicoccales;f__Methanomethylophilaceae;g__UBA71;s__UBA71 sp015063125
158	CP013703.1_618	CP013703	Thermoplasmata	McrG	CP013703.1_618@Thermoplasmata	d__Archaea;p__Thermoplasmatota;c__Thermoplasmata;o__Methanomassiliicoccales;f__Methanomethylophilaceae;g__UBA71;s__UBA71 sp001563305
159	JAFUHJ010000175.1_4	JAFUHJ010000175	Thermoplasmata	McrG	JAFUHJ010000175.1_4@Thermoplasmata	d__Archaea;p__Thermoplasmatota;c__Thermoplasmata;o__Methanomassiliicoccales;f__Methanomethylophilaceae;g__UBA71;s__UBA71 sp017468935
160	SUST01000016.1_9	SUST01000016	Thermoplasmata	McrG	SUST01000016.1_9@Thermoplasmata	d__Archaea;p__Thermoplasmatota;c__Thermoplasmata;o__Methanomassiliicoccales;f__Methanomethylophilaceae;g__UBA71;s__UBA71 sp015063285
161	DAYM01000013.1_54	DAYM01000013	Thermoplasmata	McrG	DAYM01000013.1_54@Thermoplasmata	d__Archaea;p__Thermoplasmatota;c__Thermoplasmata;o__Methanomassiliicoccales;f__Methanomethylophilaceae;g__Methanogranum;s__Methanogranum sp002506905
162	CP076745.1_399	CP076745	Thermoplasmata	McrG	CP076745.1_399@Thermoplasmata	d__Archaea;p__Thermoplasmatota;c__Thermoplasmata;o__Methanomassiliicoccales;f__Methanomethylophilaceae;g__Methanogranum;s__Methanogranum sp019262145
163	DAEQ01000001.1_54	DAEQ01000001	Thermoplasmata	McrG	DAEQ01000001.1_54@Thermoplasmata	d__Archaea;p__Thermoplasmatota;c__Thermoplasmata;o__Methanomassiliicoccales;f__Methanomethylophilaceae;g__Methanomethylophilus;s__Methanomethylophilus sp002495325
164	SUSU01000011.1_25	SUSU01000011	Thermoplasmata	McrG	SUSU01000011.1_25@Thermoplasmata	d__Archaea;p__Thermoplasmatota;c__Thermoplasmata;o__Methanomassiliicoccales;f__Methanomethylophilaceae;g__Methanomethylophilus;s__Methanomethylophilus sp015063225
165	NC_020913.1_386	NC_020913	Thermoplasmata	McrG	NC_020913.1_386@Thermoplasmata	d__Archaea;p__Thermoplasmatota;c__Thermoplasmata;o__Methanomassiliicoccales;f__Methanomethylophilaceae;g__Methanomethylophilus;s__Methanomethylophilus alvus
166	CP002916.1_453	CP002916	Thermoplasmata	McrG	CP002916.1_453@Thermoplasmata	d__Archaea;p__Thermoplasmatota;c__Thermoplasmata;o__Methanomassiliicoccales;f__Methanomethylophilaceae;g__Methanomethylophilus;s__Methanomethylophilus sp000350305
167	CACWTF010000010.1_14	CACWTF010000010	Thermoplasmata	McrG	CACWTF010000010.1_14@Thermoplasmata	d__Archaea;p__Thermoplasmatota;c__Thermoplasmata;o__Methanomassiliicoccales;f__Methanomethylophilaceae;g__Methanomethylophilus;s__Methanomethylophilus sp902763685
168	CADAGG010000046.1_3	CADAGG010000046	Thermoplasmata	McrG	CADAGG010000046.1_3@Thermoplasmata	d__Archaea;p__Thermoplasmatota;c__Thermoplasmata;o__Methanomassiliicoccales;f__Methanomethylophilaceae;g__Methanomethylophilus;s__Methanomethylophilus sp902787415
169	CP014214.1_1403	CP014214	Thermoplasmata	McrG	CP014214.1_1403@Thermoplasmata	d__Archaea;p__Thermoplasmatota;c__Thermoplasmata;o__Methanomassiliicoccales;f__Methanomethylophilaceae;g__Methanomethylophilus;s__Methanomethylophilus sp001560915
170	DAHY01000050.1_8	DAHY01000050	Thermoplasmata	McrG	DAHY01000050.1_8@Thermoplasmata	d__Archaea;p__Thermoplasmatota;c__Thermoplasmata;o__Methanomassiliicoccales;f__Methanomethylophilaceae;g__VadinCA11;s__VadinCA11 sp002498605
171	WOYN01000090.1_4	WOYN01000090	Thermoplasmata	McrG	WOYN01000090.1_4@Thermoplasmata	d__Archaea;p__Thermoplasmatota;c__Thermoplasmata;o__Methanomassiliicoccales;f__Methanomethylophilaceae;g__VadinCA11;s__VadinCA11 sp011620825
172	DAHB01000004.1_252	DAHB01000004	Thermoplasmata	McrG	DAHB01000004.1_252@Thermoplasmata	d__Archaea;p__Thermoplasmatota;c__Thermoplasmata;o__Methanomassiliicoccales;f__Methanomethylophilaceae;g__VadinCA11;s__VadinCA11 sp002498365
173	DAVO01000018.1_52	DAVO01000018	Thermoplasmata	McrG	DAVO01000018.1_52@Thermoplasmata	d__Archaea;p__Thermoplasmatota;c__Thermoplasmata;o__Methanomassiliicoccales;f__Methanomethylophilaceae;g__VadinCA11;s__VadinCA11 sp002509405
174	DAUY01000001.1_77	DAUY01000001	Thermoplasmata	McrG	DAUY01000001.1_77@Thermoplasmata	d__Archaea;p__Thermoplasmatota;c__Thermoplasmata;o__Methanomassiliicoccales;f__Methanomethylophilaceae;g__VadinCA11;s__VadinCA11 sp002505345
175	NZ_CP010070.1_191	NZ_CP010070	Thermoplasmata	McrG	NZ_CP010070.1_191@Thermoplasmata	d__Archaea;p__Thermoplasmatota;c__Thermoplasmata;o__Methanomassiliicoccales;f__Methanomethylophilaceae;g__Methanoplasma;s__Methanoplasma termitum
176	WRJJ01000002.1_48	WRJJ01000002	Thermoplasmata	McrG	WRJJ01000002.1_48@Thermoplasmata	d__Archaea;p__Thermoplasmatota;c__Thermoplasmata;o__Methanomassiliicoccales;f__Methanomethylophilaceae;g__Methanoplasma;s__Methanoplasma sp009778575
177	WRKC01000057.1_3	WRKC01000057	Thermoplasmata	McrG	WRKC01000057.1_3@Thermoplasmata	d__Archaea;p__Thermoplasmatota;c__Thermoplasmata;o__Methanomassiliicoccales;f__Methanomethylophilaceae;g__Methanoplasma;s__Methanoplasma sp009778275
178	WQTN01000048.1_1	WQTN01000048	Thermoplasmata	McrG	WQTN01000048.1_1@Thermoplasmata	d__Archaea;p__Thermoplasmatota;c__Thermoplasmata;o__Methanomassiliicoccales;f__Methanomethylophilaceae;g__Methanoplasma;s__Methanoplasma sp009786295
179	WRLM01000001.1_421	WRLM01000001	Thermoplasmata	McrG	WRLM01000001.1_421@Thermoplasmata	d__Archaea;p__Thermoplasmatota;c__Thermoplasmata;o__Methanomassiliicoccales;f__Methanomethylophilaceae;g__Methanoplasma;s__Methanoplasma sp009777615
180	WRNL01000040.1_10	WRNL01000040	Thermoplasmata	McrG	WRNL01000040.1_10@Thermoplasmata	d__Archaea;p__Thermoplasmatota;c__Thermoplasmata;o__Methanomassiliicoccales;f__Methanomethylophilaceae;g__Methanoplasma;s__Methanoplasma sp009776625
181	WRNL01000024.1_16	WRNL01000024	Thermoplasmata	McrG	WRNL01000024.1_16@Thermoplasmata	d__Archaea;p__Thermoplasmatota;c__Thermoplasmata;o__Methanomassiliicoccales;f__Methanomethylophilaceae;g__Methanoplasma;s__Methanoplasma sp009776625
182	JAAYNL010000015.1_256	JAAYNL010000015	Thermoplasmata	McrG	JAAYNL010000015.1_256@Thermoplasmata	d__Archaea;p__Thermoplasmatota;c__Thermoplasmata;o__Methanomassiliicoccales;f__Methanomethylophilaceae;g__JAAYNL01;s__JAAYNL01 sp012520845
183	WQXR01000016.1_18	WQXR01000016	Thermoplasmata	McrG	WQXR01000016.1_18@Thermoplasmata	d__Archaea;p__Thermoplasmatota;c__Thermoplasmata;o__Methanomassiliicoccales;f__Methanomethylophilaceae;g__WRKA01;s__WRKA01 sp009784745
184	WQZJ01000056.1_7	WQZJ01000056	Thermoplasmata	McrG	WQZJ01000056.1_7@Thermoplasmata	d__Archaea;p__Thermoplasmatota;c__Thermoplasmata;o__Methanomassiliicoccales;f__Methanomethylophilaceae;g__WRKA01;s__WRKA01 sp009780795
185	WQZU01000025.1_22	WQZU01000025	Thermoplasmata	McrG	WQZU01000025.1_22@Thermoplasmata	d__Archaea;p__Thermoplasmatota;c__Thermoplasmata;o__Methanomassiliicoccales;f__Methanomethylophilaceae;g__WRKA01;s__WRKA01 sp009780575
186	WRNI01000060.1_6	WRNI01000060	Thermoplasmata	McrG	WRNI01000060.1_6@Thermoplasmata	d__Archaea;p__Thermoplasmatota;c__Thermoplasmata;o__Methanomassiliicoccales;f__Methanomethylophilaceae;g__WRKA01;s__WRKA01 sp009776695
187	JAADCQ010000047.1_7	JAADCQ010000047	Methanopyri	McrG	JAADCQ010000047.1_7@Methanopyri	d__Archaea;p__Methanobacteriota_A;c__Methanopyri;o__Methanopyrales;f__Methanopyraceae;g__Methanopyrus;s__Methanopyrus sp013154335
188	NZ_CP019436.1_992	NZ_CP019436	Methanopyri	McrG	NZ_CP019436.1_992@Methanopyri	d__Archaea;p__Methanobacteriota_A;c__Methanopyri;o__Methanopyrales;f__Methanopyraceae;g__Methanopyrus;s__Methanopyrus sp002201895
189	NC_003551.1_702	NC_003551	Methanopyri	McrG	NC_003551.1_702@Methanopyri	d__Archaea;p__Methanobacteriota_A;c__Methanopyri;o__Methanopyrales;f__Methanopyraceae;g__Methanopyrus;s__Methanopyrus kandleri
190	DUJX01000033.1_1	DUJX01000033	Methanoliparia	McrG	DUJX01000033.1_1@Methanoliparia	d__Archaea;p__Halobacteriota;c__Methanoliparia;o__Methanoliparales;f__Methanoliparaceae;g__Methanoliparum;s__Methanoliparum sp8915u
191	RXIF01000002.1_104	RXIF01000002	Methanoliparia	McrG	RXIF01000002.1_104@Methanoliparia	d__Archaea;p__Halobacteriota;c__Methanoliparia;o__Methanoliparales;f__Methanoliparaceae;g__Methanoliparum;s__Methanoliparum thermophilum
192	CABGHH010000009.1_18	CABGHH010000009	Methanoliparia	McrG	CABGHH010000009.1_18@Methanoliparia	d__Archaea;p__Halobacteriota;c__Methanoliparia;o__Methanoliparales;f__Methanoliparaceae;g__Methanolliviera;s__Methanolliviera sp902158745
193	CABGHG010000002.1_25	CABGHG010000002	Methanoliparia	McrG	CABGHG010000002.1_25@Methanoliparia	d__Archaea;p__Halobacteriota;c__Methanoliparia;o__Methanoliparales;f__Methanoliparaceae;g__Methanolliviera;s__Methanolliviera sp902158735
194	RXIL01000109.1_1	RXIL01000109	Methanoliparia	McrG	RXIL01000109.1_1@Methanoliparia	d__Archaea;p__Halobacteriota;c__Methanoliparia;o__Methanoliparales;f__Methanoliparaceae;g__Methanolliviera;s__Methanolliviera hydrocarbonicum
195	RXIL01000087.1_10	RXIL01000087	Methanoliparia	McrG	RXIL01000087.1_10@Methanoliparia	d__Archaea;p__Halobacteriota;c__Methanoliparia;o__Methanoliparales;f__Methanoliparaceae;g__Methanolliviera;s__Methanolliviera hydrocarbonicum
196	NC_014222.1_1129	NC_014222	Methanococci	McrG	NC_014222.1_1129@Methanococci	d__Archaea;p__Methanobacteriota_A;c__Methanococci;o__Methanococcales;f__Methanococcaceae;g__Methanococcus;s__Methanococcus voltae_A
197	NZ_JAGGMU010000001.1_486	NZ_JAGGMU010000001	Methanococci	McrG	NZ_JAGGMU010000001.1_486@Methanococci	d__Archaea;p__Methanobacteriota_A;c__Methanococci;o__Methanococcales;f__Methanococcaceae;g__Methanococcus;s__Methanococcus voltae_B
198	NZ_JAGGMO010000001.1_228	NZ_JAGGMO010000001	Methanococci	McrG	NZ_JAGGMO010000001.1_228@Methanococci	d__Archaea;p__Methanobacteriota_A;c__Methanococci;o__Methanococcales;f__Methanococcaceae;g__Methanococcus;s__Methanococcus voltae_C
199	NC_009634.1_901	NC_009634	Methanococci	McrG	NC_009634.1_901@Methanococci	d__Archaea;p__Methanobacteriota_A;c__Methanococci;o__Methanococcales;f__Methanococcaceae;g__Methanococcus;s__Methanococcus vannielii
200	NZ_CP026606.1_1243	NZ_CP026606	Methanococci	McrG	NZ_CP026606.1_1243@Methanococci	d__Archaea;p__Methanobacteriota_A;c__Methanococci;o__Methanococcales;f__Methanococcaceae;g__Methanococcus;s__Methanococcus maripaludis
201	NC_009637.1_817	NC_009637	Methanococci	McrG	NC_009637.1_817@Methanococci	d__Archaea;p__Methanobacteriota_A;c__Methanococci;o__Methanococcales;f__Methanococcaceae;g__Methanococcus;s__Methanococcus maripaludis_A
202	NC_009975.1_1134	NC_009975	Methanococci	McrG	NC_009975.1_1134@Methanococci	d__Archaea;p__Methanobacteriota_A;c__Methanococci;o__Methanococcales;f__Methanococcaceae;g__Methanococcus;s__Methanococcus maripaludis_C
203	NC_009135.1_18	NC_009135	Methanococci	McrG	NC_009135.1_18@Methanococci	d__Archaea;p__Methanobacteriota_A;c__Methanococci;o__Methanococcales;f__Methanococcaceae;g__Methanococcus;s__Methanococcus maripaludis_D
204	NZ_AGJL01000010.1_17	NZ_AGJL01000010	Methanococci	McrG	NZ_AGJL01000010.1_17@Methanococci	d__Archaea;p__Methanobacteriota_A;c__Methanococci;o__Methanococcales;f__Methanococcaceae;g__Methanotorris;s__Methanotorris formicicus
205	NC_015562.1_1255	NC_015562	Methanococci	McrG	NC_015562.1_1255@Methanococci	d__Archaea;p__Methanobacteriota_A;c__Methanococci;o__Methanococcales;f__Methanococcaceae;g__Methanotorris;s__Methanotorris igneus
206	NZ_AQUK01000001.1_1150	NZ_AQUK01000001	Methanococci	McrG	NZ_AQUK01000001.1_1150@Methanococci	d__Archaea;p__Methanobacteriota_A;c__Methanococci;o__Methanococcales;f__Methanocaldococcaceae;g__Methanocaldococcus_A;s__Methanocaldococcus_A villosus
207	NC_014122.1_283	NC_014122	Methanococci	McrG	NC_014122.1_283@Methanococci	d__Archaea;p__Methanobacteriota_A;c__Methanococci;o__Methanococcales;f__Methanocaldococcaceae;g__Methanocaldococcus_A;s__Methanocaldococcus_A infernus
208	LR792634.1_1480	LR792634	Methanococci	McrG	LR792634.1_1480@Methanococci	d__Archaea;p__Methanobacteriota_A;c__Methanococci;o__Methanococcales;f__Methanocaldococcaceae;g__Methanocaldococcus;s__Methanocaldococcus sp902827205
209	NC_013407.1_146	NC_013407	Methanococci	McrG	NC_013407.1_146@Methanococci	d__Archaea;p__Methanobacteriota_A;c__Methanococci;o__Methanococcales;f__Methanocaldococcaceae;g__Methanocaldococcus;s__Methanocaldococcus vulcanius
210	JAADDS010000057.1_2	JAADDS010000057	Methanococci	McrG	JAADDS010000057.1_2@Methanococci	d__Archaea;p__Methanobacteriota_A;c__Methanococci;o__Methanococcales;f__Methanocaldococcaceae;g__Methanocaldococcus;s__Methanocaldococcus sp013153845
211	NC_000909.1_906	NC_000909	Methanococci	McrG	NC_000909.1_906@Methanococci	d__Archaea;p__Methanobacteriota_A;c__Methanococci;o__Methanococcales;f__Methanocaldococcaceae;g__Methanocaldococcus;s__Methanocaldococcus jannaschii
212	NC_013887.1_1339	NC_013887	Methanococci	McrG	NC_013887.1_1339@Methanococci	d__Archaea;p__Methanobacteriota_A;c__Methanococci;o__Methanococcales;f__Methanocaldococcaceae;g__Methanocaldococcus;s__Methanocaldococcus sp000025525
213	NZ_CP009149.1_1084	NZ_CP009149	Methanococci	McrG	NZ_CP009149.1_1084@Methanococci	d__Archaea;p__Methanobacteriota_A;c__Methanococci;o__Methanococcales;f__Methanocaldococcaceae;g__Methanocaldococcus;s__Methanocaldococcus bathoardescens
214	NC_013156.1_954	NC_013156	Methanococci	McrG	NC_013156.1_954@Methanococci	d__Archaea;p__Methanobacteriota_A;c__Methanococci;o__Methanococcales;f__Methanocaldococcaceae;g__Methanocaldococcus;s__Methanocaldococcus fervens
215	NZ_AQXV01000031.1_7	NZ_AQXV01000031	Methanococci	McrG	NZ_AQXV01000031.1_7@Methanococci	d__Archaea;p__Methanobacteriota_A;c__Methanococci;o__Methanococcales;f__Methanococcaceae;g__Methanothermococcus;s__Methanothermococcus thermolithotrophicus
216	WAKW01000003.1_46	WAKW01000003	Methanococci	McrG	WAKW01000003.1_46@Methanococci	d__Archaea;p__Methanobacteriota_A;c__Methanococci;o__Methanococcales;f__Methanococcaceae;g__Methanothermococcus_A;s__Methanothermococcus_A sp015523155
217	NC_015636.1_980	NC_015636	Methanococci	McrG	NC_015636.1_980@Methanococci	d__Archaea;p__Methanobacteriota_A;c__Methanococci;o__Methanococcales;f__Methanococcaceae;g__Methanothermococcus_A;s__Methanothermococcus_A okinawensis
218	NC_009635.1_1283	NC_009635	Methanococci	McrG	NC_009635.1_1283@Methanococci	d__Archaea;p__Methanobacteriota_A;c__Methanococci;o__Methanococcales;f__Methanococcaceae;g__Methanothermococcus_A;s__Methanothermococcus_A aeolicus
219	DQSV01000074.1_23	DQSV01000074	Methanococci	McrG	DQSV01000074.1_23@Methanococci	d__Archaea;p__Methanobacteriota_A;c__Methanococci;o__Methanococcales;f__Methanococcaceae;g__Methanofervidicoccus;s__Methanofervidicoccus okinawensis_C
220	NZ_BFAX01000004.1_51	NZ_BFAX01000004	Methanococci	McrG	NZ_BFAX01000004.1_51@Methanococci	d__Archaea;p__Methanobacteriota_A;c__Methanococci;o__Methanococcales;f__Methanococcaceae;g__Methanofervidicoccus;s__Methanofervidicoccus abyssi
221	DQVU01000093.1_2	DQVU01000093	Methanococci	McrG	DQVU01000093.1_2@Methanococci	d__Archaea;p__Methanobacteriota_A;c__Methanococci;o__Methanococcales;f__Methanococcaceae;g__Methanofervidicoccus;s__Methanofervidicoccus okinawensis_D
222	NZ_CP022242.1_229	NZ_CP022242	Methanococci	McrG	NZ_CP022242.1_229@Methanococci	d__Archaea;p__Methanobacteriota_A;c__Methanococci;o__Methanococcales;f__Methanococcaceae;g__Methanofervidicoccus;s__Methanofervidicoccus sp003351865
223	DQVU01000102.1_4	DQVU01000102	Methanococci	McrG	DQVU01000102.1_4@Methanococci	d__Archaea;p__Methanobacteriota_A;c__Methanococci;o__Methanococcales;f__Methanococcaceae;g__Methanofervidicoccus;s__Methanofervidicoccus okinawensis_D
224	DQUI01000027.1_37	DQUI01000027	Methanococci	McrG	DQUI01000027.1_37@Methanococci	d__Archaea;p__Methanobacteriota_A;c__Methanococci;o__Methanococcales;f__Methanococcaceae;g__Methanofervidicoccus;s__Methanofervidicoccus okinawensis_A
225	DQVW01000036.1_3	DQVW01000036	Methanococci	McrG	DQVW01000036.1_3@Methanococci	d__Archaea;p__Methanobacteriota_A;c__Methanococci;o__Methanococcales;f__Methanococcaceae;g__Methanofervidicoccus;s__Methanofervidicoccus okinawensis_B
226	PGYO01000023.1_3	PGYO01000023	Methanobacteria	McrG	PGYO01000023.1_3@Methanobacteria	d__Archaea;p__Methanobacteriota;c__Methanobacteria;o__Methanobacteriales;f__Methanobacteriaceae;g__UBA349;s__UBA349 sp002839705
227	LT608329.1_1494	LT608329	Methanobacteria	McrG	LT608329.1_1494@Methanobacteria	d__Archaea;p__Methanobacteriota;c__Methanobacteria;o__Methanobacteriales;f__Methanothermobacteraceae;g__Methanothermobacter;s__Methanothermobacter wolfeii
228	NC_014408.1_1474	NC_014408	Methanobacteria	McrG	NC_014408.1_1474@Methanobacteria	d__Archaea;p__Methanobacteriota;c__Methanobacteria;o__Methanobacteriales;f__Methanothermobacteraceae;g__Methanothermobacter;s__Methanothermobacter marburgensis
229	NZ_AP011952.1_1038	NZ_AP011952	Methanobacteria	McrG	NZ_AP011952.1_1038@Methanobacteria	d__Archaea;p__Methanobacteriota;c__Methanobacteria;o__Methanobacteriales;f__Methanothermobacteraceae;g__Methanothermobacter;s__Methanothermobacter sp000828575
230	NZ_QKOF01000006.1_248	NZ_QKOF01000006	Methanobacteria	McrG	NZ_QKOF01000006.1_248@Methanobacteria	d__Archaea;p__Methanobacteriota;c__Methanobacteria;o__Methanobacteriales;f__Methanothermobacteraceae;g__Methanothermobacter;s__Methanothermobacter thermautotrophicus_A
231	NC_000916.1_1105	NC_000916	Methanobacteria	McrG	NC_000916.1_1105@Methanobacteria	d__Archaea;p__Methanobacteriota;c__Methanobacteria;o__Methanobacteriales;f__Methanothermobacteraceae;g__Methanothermobacter;s__Methanothermobacter thermautotrophicus
232	NC_014658.1_738	NC_014658	Methanobacteria	McrG	NC_014658.1_738@Methanobacteria	d__Archaea;p__Methanobacteriota;c__Methanobacteria;o__Methanobacteriales;f__Methanothermaceae;g__Methanothermus;s__Methanothermus fervidus
233	NC_015562.1_449	NC_015562	Methanococci	McrG	NC_015562.1_449@Methanococci	d__Archaea;p__Methanobacteriota_A;c__Methanococci;o__Methanococcales;f__Methanococcaceae;g__Methanotorris;s__Methanotorris igneus
234	NZ_AGJL01000024.1_14	NZ_AGJL01000024	Methanococci	McrG	NZ_AGJL01000024.1_14@Methanococci	d__Archaea;p__Methanobacteriota_A;c__Methanococci;o__Methanococcales;f__Methanococcaceae;g__Methanotorris;s__Methanotorris formicicus
235	NZ_AQXV01000055.1_108	NZ_AQXV01000055	Methanococci	McrG	NZ_AQXV01000055.1_108@Methanococci	d__Archaea;p__Methanobacteriota_A;c__Methanococci;o__Methanococcales;f__Methanococcaceae;g__Methanothermococcus;s__Methanothermococcus thermolithotrophicus
236	WAKW01000046.1_10	WAKW01000046	Methanococci	McrG	WAKW01000046.1_10@Methanococci	d__Archaea;p__Methanobacteriota_A;c__Methanococci;o__Methanococcales;f__Methanococcaceae;g__Methanothermococcus_A;s__Methanothermococcus_A sp015523155
237	NZ_CP009149.1_515	NZ_CP009149	Methanococci	McrG	NZ_CP009149.1_515@Methanococci	d__Archaea;p__Methanobacteriota_A;c__Methanococci;o__Methanococcales;f__Methanocaldococcaceae;g__Methanocaldococcus;s__Methanocaldococcus bathoardescens
238	NC_013156.1_414	NC_013156	Methanococci	McrG	NC_013156.1_414@Methanococci	d__Archaea;p__Methanobacteriota_A;c__Methanococci;o__Methanococcales;f__Methanocaldococcaceae;g__Methanocaldococcus;s__Methanocaldococcus fervens
239	NC_013887.1_433	NC_013887	Methanococci	McrG	NC_013887.1_433@Methanococci	d__Archaea;p__Methanobacteriota_A;c__Methanococci;o__Methanococcales;f__Methanocaldococcaceae;g__Methanocaldococcus;s__Methanocaldococcus sp000025525
240	NC_000909.1_85	NC_000909	Methanococci	McrG	NC_000909.1_85@Methanococci	d__Archaea;p__Methanobacteriota_A;c__Methanococci;o__Methanococcales;f__Methanocaldococcaceae;g__Methanocaldococcus;s__Methanocaldococcus jannaschii
241	NC_013407.1_1197	NC_013407	Methanococci	McrG	NC_013407.1_1197@Methanococci	d__Archaea;p__Methanobacteriota_A;c__Methanococci;o__Methanococcales;f__Methanocaldococcaceae;g__Methanocaldococcus;s__Methanocaldococcus vulcanius
242	CACXNW010000005.1_49	CACXNW010000005	Methanobacteria	McrG	CACXNW010000005.1_49@Methanobacteria	d__Archaea;p__Methanobacteriota;c__Methanobacteria;o__Methanobacteriales;f__Methanobacteriaceae;g__Methanobrevibacter;s__Methanobrevibacter sp902769175
243	NZ_FOTL01000003.1_45	NZ_FOTL01000003	Methanobacteria	McrG	NZ_FOTL01000003.1_45@Methanobacteria	d__Archaea;p__Methanobacteriota;c__Methanobacteria;o__Methanobacteriales;f__Methanobacteriaceae;g__Methanobrevibacter;s__Methanobrevibacter olleyae
244	SUTG01000042.1_3	SUTG01000042	Methanobacteria	McrG	SUTG01000042.1_3@Methanobacteria	d__Archaea;p__Methanobacteriota;c__Methanobacteria;o__Methanobacteriales;f__Methanobacteriaceae;g__Methanobrevibacter;s__Methanobrevibacter olleyae_A
245	CADBMS010000195.1_6	CADBMS010000195	Methanobacteria	McrG	CADBMS010000195.1_6@Methanobacteria	d__Archaea;p__Methanobacteriota;c__Methanobacteria;o__Methanobacteriales;f__Methanobacteriaceae;g__CADBMS01;s__CADBMS01 sp902795935
246	CAJOMK010000066.1_6	CAJOMK010000066	Methanobacteria	McrG	CAJOMK010000066.1_6@Methanobacteria	d__Archaea;p__Methanobacteriota;c__Methanobacteria;o__Methanobacteriales;f__Methanobacteriaceae;g__Methanobrevibacter;s__Methanobrevibacter sp905235495
247	JAFQSO010000010.1_3	JAFQSO010000010	Methanobacteria	McrG	JAFQSO010000010.1_3@Methanobacteria	d__Archaea;p__Methanobacteriota;c__Methanobacteria;o__Methanobacteriales;f__Methanobacteriaceae;g__Methanobrevibacter_A;s__Methanobrevibacter_A sp017409525
248	JAFUIW010000058.1_18	JAFUIW010000058	Methanobacteria	McrG	JAFUIW010000058.1_18@Methanobacteria	d__Archaea;p__Methanobacteriota;c__Methanobacteria;o__Methanobacteriales;f__Methanobacteriaceae;g__Methanobrevibacter_A;s__Methanobrevibacter_A sp017473945
249	NZ_RKRG01000002.1_262	NZ_RKRG01000002	Methanobacteria	McrG	NZ_RKRG01000002.1_262@Methanobacteria	d__Archaea;p__Methanobacteriota;c__Methanobacteria;o__Methanobacteriales;f__Methanobacteriaceae;g__Methanobrevibacter_A;s__Methanobrevibacter_A gottschalkii
250	CACZPT010000040.1_6	CACZPT010000040	Methanobacteria	McrG	CACZPT010000040.1_6@Methanobacteria	d__Archaea;p__Methanobacteriota;c__Methanobacteria;o__Methanobacteriales;f__Methanobacteriaceae;g__Methanobrevibacter_A;s__Methanobrevibacter_A sp902783085
251	NC_009515.1_897	NC_009515	Methanobacteria	McrG	NC_009515.1_897@Methanobacteria	d__Archaea;p__Methanobacteriota;c__Methanobacteria;o__Methanobacteriales;f__Methanobacteriaceae;g__Methanobrevibacter_A;s__Methanobrevibacter_A smithii
252	NZ_CP011266.1_1347	NZ_CP011266	Methanobacteria	McrG	NZ_CP011266.1_1347@Methanobacteria	d__Archaea;p__Methanobacteriota;c__Methanobacteria;o__Methanobacteriales;f__Methanobacteriaceae;g__Methanobrevibacter_A;s__Methanobrevibacter_A millerae_A
253	NZ_FMXB01000003.1_71	NZ_FMXB01000003	Methanobacteria	McrG	NZ_FMXB01000003.1_71@Methanobacteria	d__Archaea;p__Methanobacteriota;c__Methanobacteria;o__Methanobacteriales;f__Methanobacteriaceae;g__Methanobrevibacter_A;s__Methanobrevibacter_A millerae
254	CACXWH010000058.1_12	CACXWH010000058	Methanobacteria	McrG	CACXWH010000058.1_12@Methanobacteria	d__Archaea;p__Methanobacteriota;c__Methanobacteria;o__Methanobacteriales;f__Methanobacteriaceae;g__Methanobrevibacter_A;s__Methanobrevibacter_A sp900319535
255	NZ_LWMU01000061.1_5	NZ_LWMU01000061	Methanobacteria	McrG	NZ_LWMU01000061.1_5@Methanobacteria	d__Archaea;p__Methanobacteriota;c__Methanobacteria;o__Methanobacteriales;f__Methanobacteriaceae;g__Methanobrevibacter_A;s__Methanobrevibacter_A oralis
256	SUTK01000046.1_7	SUTK01000046	Methanobacteria	McrG	SUTK01000046.1_7@Methanobacteria	d__Archaea;p__Methanobacteriota;c__Methanobacteria;o__Methanobacteriales;f__Methanobacteriaceae;g__Methanobrevibacter_A;s__Methanobrevibacter_A thaueri_A
257	CACWVY010000069.1_5	CACWVY010000069	Methanobacteria	McrG	CACWVY010000069.1_5@Methanobacteria	d__Archaea;p__Methanobacteriota;c__Methanobacteria;o__Methanobacteriales;f__Methanobacteriaceae;g__Methanobrevibacter_A;s__Methanobrevibacter_A sp902764455
258	CACYVR010000086.1_2	CACYVR010000086	Methanobacteria	McrG	CACYVR010000086.1_2@Methanobacteria	d__Archaea;p__Methanobacteriota;c__Methanobacteria;o__Methanobacteriales;f__Methanobacteriaceae;g__Methanobrevibacter_A;s__Methanobrevibacter_A sp902777885
259	OMWD01000002.1_13	OMWD01000002	Methanobacteria	McrG	OMWD01000002.1_13@Methanobacteria	d__Archaea;p__Methanobacteriota;c__Methanobacteria;o__Methanobacteriales;f__Methanobacteriaceae;g__Methanobrevibacter_A;s__Methanobrevibacter_A sp900314695
260	DAHH01000002.1_18	DAHH01000002	Methanobacteria	McrG	DAHH01000002.1_18@Methanobacteria	d__Archaea;p__Methanobacteriota;c__Methanobacteria;o__Methanobacteriales;f__Methanobacteriaceae;g__Methanobacterium_C;s__Methanobacterium_C sp002498385
261	SUTP01000003.1_44	SUTP01000003	Methanobacteria	McrG	SUTP01000003.1_44@Methanobacteria	d__Archaea;p__Methanobacteriota;c__Methanobacteria;o__Methanobacteriales;f__Methanobacteriaceae;g__Methanosphaera;s__Methanosphaera stadtmanae_B
262	MUZZ01000081.1_1	MUZZ01000081	Methanobacteria	McrG	MUZZ01000081.1_1@Methanobacteria	d__Archaea;p__Methanobacteriota;c__Methanobacteria;o__Methanobacteriales;f__Methanobacteriaceae;g__Methanosphaera;s__Methanosphaera sp003266075
263	NZ_JRWK01000005.1_22	NZ_JRWK01000005	Methanobacteria	McrG	NZ_JRWK01000005.1_22@Methanobacteria	d__Archaea;p__Methanobacteriota;c__Methanobacteria;o__Methanobacteriales;f__Methanobacteriaceae;g__Methanosphaera;s__Methanosphaera sp001729965
264	NC_007681.1_311	NC_007681	Methanobacteria	McrG	NC_007681.1_311@Methanobacteria	d__Archaea;p__Methanobacteriota;c__Methanobacteria;o__Methanobacteriales;f__Methanobacteriaceae;g__Methanosphaera;s__Methanosphaera stadtmanae
265	NZ_CP014213.1_1125	NZ_CP014213	Methanobacteria	McrG	NZ_CP014213.1_1125@Methanobacteria	d__Archaea;p__Methanobacteriota;c__Methanobacteria;o__Methanobacteriales;f__Methanobacteriaceae;g__Methanosphaera;s__Methanosphaera sp003268005
266	MVJJ01000087.1_8	MVJJ01000087	Methanobacteria	McrG	MVJJ01000087.1_8@Methanobacteria	d__Archaea;p__Methanobacteriota;c__Methanobacteria;o__Methanobacteriales;f__Methanobacteriaceae;g__Methanosphaera;s__Methanosphaera sp003266145
267	JAEELZ010000002.1_2	JAEELZ010000002	Methanobacteria	McrG	JAEELZ010000002.1_2@Methanobacteria	d__Archaea;p__Methanobacteriota;c__Methanobacteria;o__Methanobacteriales;f__Methanobacteriaceae;g__Methanosphaera;s__Methanosphaera sp016282985
268	SUTQ01000013.1_39	SUTQ01000013	Methanobacteria	McrG	SUTQ01000013.1_39@Methanobacteria	d__Archaea;p__Methanobacteriota;c__Methanobacteria;o__Methanobacteriales;f__Methanobacteriaceae;g__Methanosphaera;s__Methanosphaera stadtmanae_C
269	DUHK01000065.1_1	DUHK01000065	Methanobacteria	McrG	DUHK01000065.1_1@Methanobacteria	d__Archaea;p__Methanobacteriota;c__Methanobacteria;o__Methanobacteriales;f__Methanobacteriaceae;g__Methanosphaera;s__Methanosphaera sp11921u
270	JAFRKG010000149.1_18	JAFRKG010000149	Methanobacteria	McrG	JAFRKG010000149.1_18@Methanobacteria	d__Archaea;p__Methanobacteriota;c__Methanobacteria;o__Methanobacteriales;f__Methanobacteriaceae;g__Methanosphaera;s__Methanosphaera sp017431845
271	SUTR01000029.1_25	SUTR01000029	Methanobacteria	McrG	SUTR01000029.1_25@Methanobacteria	d__Archaea;p__Methanobacteriota;c__Methanobacteria;o__Methanobacteriales;f__Methanobacteriaceae;g__Methanosphaera;s__Methanosphaera stadtmanae_A
272	NZ_LMVM01000001.1_102	NZ_LMVM01000001	Methanobacteria	McrG	NZ_LMVM01000001.1_102@Methanobacteria	d__Archaea;p__Methanobacteriota;c__Methanobacteria;o__Methanobacteriales;f__Methanobacteriaceae;g__Methanobacterium_D;s__Methanobacterium_D bryantii
273	NZ_KN050693.1_334	NZ_KN050693	Methanobacteria	McrG	NZ_KN050693.1_334@Methanobacteria	d__Archaea;p__Methanobacteriota;c__Methanobacteria;o__Methanobacteriales;f__Methanobacteriaceae;g__Methanobacterium_D;s__Methanobacterium_D veterum
274	JACRPY010000004.1_171	JACRPY010000004	Methanobacteria	McrG	JACRPY010000004.1_171@Methanobacteria	d__Archaea;p__Methanobacteriota;c__Methanobacteria;o__Methanobacteriales;f__Methanobacteriaceae;g__Methanobacterium_D;s__Methanobacterium_D sp016222945
275	DADN01000201.1_20	DADN01000201	Methanobacteria	McrG	DADN01000201.1_20@Methanobacteria	d__Archaea;p__Methanobacteriota;c__Methanobacteria;o__Methanobacteriales;f__Methanobacteriaceae;g__Methanobacterium_D;s__Methanobacterium_D sp002509665
276	NC_015216.1_2271	NC_015216	Methanobacteria	McrG	NC_015216.1_2271@Methanobacteria	d__Archaea;p__Methanobacteriota;c__Methanobacteria;o__Methanobacteriales;f__Methanobacteriaceae;g__Methanobacterium_B;s__Methanobacterium_B lacus
277	WASR01000036.1_2	WASR01000036	Methanobacteria	McrG	WASR01000036.1_2@Methanobacteria	d__Archaea;p__Methanobacteriota;c__Methanobacteria;o__Methanobacteriales;f__Methanobacteriaceae;g__Methanobacterium_B;s__Methanobacterium_B sp009712615
278	CP022705.1_229	CP022705	Methanobacteria	McrG	CP022705.1_229@Methanobacteria	d__Archaea;p__Methanobacteriota;c__Methanobacteria;o__Methanobacteriales;f__Methanobacteriaceae;g__UBA117;s__UBA117 sp002494785
279	NZ_CP058560.1_154	NZ_CP058560	Methanobacteria	McrG	NZ_CP058560.1_154@Methanobacteria	d__Archaea;p__Methanobacteriota;c__Methanobacteria;o__Methanobacteriales;f__Methanobacteriaceae;g__UBA588;s__UBA588 sp002509085
280	JAHRFX010000034.1_7	JAHRFX010000034	Methanobacteria	McrG	JAHRFX010000034.1_7@Methanobacteria	d__Archaea;p__Methanobacteriota;c__Methanobacteria;o__Methanobacteriales;f__Methanobacteriaceae;g__UBA588;s__UBA588 sp019084405
281	NZ_JAGGKL010000009.1_28	NZ_JAGGKL010000009	Methanobacteria	McrG	NZ_JAGGKL010000009.1_28@Methanobacteria	d__Archaea;p__Methanobacteriota;c__Methanobacteria;o__Methanobacteriales;f__Methanobacteriaceae;g__Methanobacterium;s__Methanobacterium petrolearium
282	DUPR01000011.1_13	DUPR01000011	Methanobacteria	McrG	DUPR01000011.1_13@Methanobacteria	d__Archaea;p__Methanobacteriota;c__Methanobacteria;o__Methanobacteriales;f__Methanobacteriaceae;g__Methanobacterium;s__Methanobacterium sp012838205
283	DALO01000015.1_34	DALO01000015	Methanobacteria	McrG	DALO01000015.1_34@Methanobacteria	d__Archaea;p__Methanobacteriota;c__Methanobacteria;o__Methanobacteriales;f__Methanobacteriaceae;g__Methanobacterium;s__Methanobacterium sp002496805
284	JACBOA010000004.1_90	JACBOA010000004	Methanobacteria	McrG	JACBOA010000004.1_90@Methanobacteria	d__Archaea;p__Methanobacteriota;c__Methanobacteria;o__Methanobacteriales;f__Methanobacteriaceae;g__Methanobacterium;s__Methanobacterium sp013403005
285	MVPY01000081.1_22	MVPY01000081	Methanobacteria	McrG	MVPY01000081.1_22@Methanobacteria	d__Archaea;p__Methanobacteriota;c__Methanobacteria;o__Methanobacteriales;f__Methanobacteriaceae;g__Methanobacterium;s__Methanobacterium sp002067065
286	NZ_CP017768.1_1661	NZ_CP017768	Methanobacteria	McrG	NZ_CP017768.1_1661@Methanobacteria	d__Archaea;p__Methanobacteriota;c__Methanobacteria;o__Methanobacteriales;f__Methanobacteriaceae;g__Methanobacterium;s__Methanobacterium subterraneum
287	DAGC01000011.1_42	DAGC01000011	Methanobacteria	McrG	DAGC01000011.1_42@Methanobacteria	d__Archaea;p__Methanobacteriota;c__Methanobacteria;o__Methanobacteriales;f__Methanobacteriaceae;g__Methanobacterium_A;s__Methanobacterium_A sp002495625
288	MVQY01000169.1_14	MVQY01000169	Methanobacteria	McrG	MVQY01000169.1_14@Methanobacteria	d__Archaea;p__Methanobacteriota;c__Methanobacteria;o__Methanobacteriales;f__Methanobacteriaceae;g__Methanobacterium_A;s__Methanobacterium_A sp002067325
289	JACRGA010000016.1_142	JACRGA010000016	Methanobacteria	McrG	JACRGA010000016.1_142@Methanobacteria	d__Archaea;p__Methanobacteriota;c__Methanobacteria;o__Methanobacteriales;f__Methanobacteriaceae;g__Methanobacterium;s__Methanobacterium sp016217785
290	AMGN01000010.1_27	AMGN01000010	Methanobacteria	McrG	AMGN01000010.1_27@Methanobacteria	d__Archaea;p__Methanobacteriota;c__Methanobacteria;o__Methanobacteriales;f__Methanobacteriaceae;g__Methanobacterium;s__Methanobacterium sp000309865
291	NZ_AMPO01000001.1_73	NZ_AMPO01000001	Methanobacteria	McrG	NZ_AMPO01000001.1_73@Methanobacteria	d__Archaea;p__Methanobacteriota;c__Methanobacteria;o__Methanobacteriales;f__Methanobacteriaceae;g__Methanobacterium;s__Methanobacterium formicicum_A
292	HG425166.1_1783	HG425166	Methanobacteria	McrG	HG425166.1_1783@Methanobacteria	d__Archaea;p__Methanobacteriota;c__Methanobacteria;o__Methanobacteriales;f__Methanobacteriaceae;g__Methanobacterium;s__Methanobacterium sp000499765
293	CP022706.1_1695	CP022706	Methanobacteria	McrG	CP022706.1_1695@Methanobacteria	d__Archaea;p__Methanobacteriota;c__Methanobacteria;o__Methanobacteriales;f__Methanobacteriaceae;g__Methanobacterium;s__Methanobacterium sp003491305
294	BBES01000001.1_96	BBES01000001	Methanobacteria	McrG	BBES01000001.1_96@Methanobacteria	d__Archaea;p__Methanobacteriota;c__Methanobacteria;o__Methanobacteriales;f__Methanobacteriaceae;g__Methanobacterium;s__Methanobacterium formicicum
295	NC_014658.1_790	NC_014658	Methanobacteria	McrG	NC_014658.1_790@Methanobacteria	d__Archaea;p__Methanobacteriota;c__Methanobacteria;o__Methanobacteriales;f__Methanothermaceae;g__Methanothermus;s__Methanothermus fervidus
296	AP017647.1_1160	AP017647	Methanobacteria	McrG	AP017647.1_1160@Methanobacteria	d__Archaea;p__Methanobacteriota;c__Methanobacteria;o__Methanobacteriales;f__Methanothermobacteraceae_A;g__Methanothermobacter_A;s__Methanothermobacter_A sp003584625
297	NZ_QLOE01000002.1_79	NZ_QLOE01000002	Methanobacteria	McrG	NZ_QLOE01000002.1_79@Methanobacteria	d__Archaea;p__Methanobacteriota;c__Methanobacteria;o__Methanobacteriales;f__Methanothermobacteraceae_A;g__Methanothermobacter_A;s__Methanothermobacter_A tenebrarum
298	DULW01000023.1_90	DULW01000023	Methanobacteria	McrG	DULW01000023.1_90@Methanobacteria	d__Archaea;p__Methanobacteriota;c__Methanobacteria;o__Methanobacteriales;f__Methanothermobacteraceae_A;g__Methanothermobacter_A;s__Methanothermobacter_A sp012840175
299	LGEU01000134.1_4	LGEU01000134	Methanobacteria	McrG	LGEU01000134.1_4@Methanobacteria	d__Archaea;p__Methanobacteriota;c__Methanobacteria;o__Methanobacteriales;f__Methanothermobacteraceae_A;g__Methanothermobacter_A;s__Methanothermobacter_A sp001507955
300	NZ_AMPO01000008.1_104	NZ_AMPO01000008	Methanobacteria	McrG	NZ_AMPO01000008.1_104@Methanobacteria	d__Archaea;p__Methanobacteriota;c__Methanobacteria;o__Methanobacteriales;f__Methanobacteriaceae;g__Methanobacterium;s__Methanobacterium formicicum_A
301	DUPR01000005.1_25	DUPR01000005	Methanobacteria	McrG	DUPR01000005.1_25@Methanobacteria	d__Archaea;p__Methanobacteriota;c__Methanobacteria;o__Methanobacteriales;f__Methanobacteriaceae;g__Methanobacterium;s__Methanobacterium sp012838205
302	DALO01000019.1_24	DALO01000019	Methanobacteria	McrG	DALO01000019.1_24@Methanobacteria	d__Archaea;p__Methanobacteriota;c__Methanobacteria;o__Methanobacteriales;f__Methanobacteriaceae;g__Methanobacterium;s__Methanobacterium sp002496805
303	JACRGA010000019.1_34	JACRGA010000019	Methanobacteria	McrG	JACRGA010000019.1_34@Methanobacteria	d__Archaea;p__Methanobacteriota;c__Methanobacteria;o__Methanobacteriales;f__Methanobacteriaceae;g__Methanobacterium;s__Methanobacterium sp016217785
304	JADFDH010000012.1_25	JADFDH010000012	Methanobacteria	McrG	JADFDH010000012.1_25@Methanobacteria	d__Archaea;p__Methanobacteriota;c__Methanobacteria;o__Methanobacteriales;f__Methanobacteriaceae;g__Methanobacterium_A;s__Methanobacterium_A sp018263005
305	MVQY01000163.1_19	MVQY01000163	Methanobacteria	McrG	MVQY01000163.1_19@Methanobacteria	d__Archaea;p__Methanobacteriota;c__Methanobacteria;o__Methanobacteriales;f__Methanobacteriaceae;g__Methanobacterium_A;s__Methanobacterium_A sp002067325
306	DACB01000008.1_19	DACB01000008	Methanobacteria	McrG	DACB01000008.1_19@Methanobacteria	d__Archaea;p__Methanobacteriota;c__Methanobacteria;o__Methanobacteriales;f__Methanobacteriaceae;g__Methanobacterium_A;s__Methanobacterium_A sp002494495
307	DAGC01000013.1_159	DAGC01000013	Methanobacteria	McrG	DAGC01000013.1_159@Methanobacteria	d__Archaea;p__Methanobacteriota;c__Methanobacteria;o__Methanobacteriales;f__Methanobacteriaceae;g__Methanobacterium_A;s__Methanobacterium_A sp002495625
308	WOYJ01000003.1_20	WOYJ01000003	Methanobacteria	McrG	WOYJ01000003.1_20@Methanobacteria	d__Archaea;p__Methanobacteriota;c__Methanobacteria;o__Methanobacteriales;f__Methanobacteriaceae;g__Methanobacterium_A;s__Methanobacterium_A sp011620845
309	DAQK01000047.1_6	DAQK01000047	Methanobacteria	McrG	DAQK01000047.1_6@Methanobacteria	d__Archaea;p__Methanobacteriota;c__Methanobacteria;o__Methanobacteriales;f__Methanobacteriaceae;g__Methanobacterium_A;s__Methanobacterium_A sp002502855
310	VGTM01000022.1_16	VGTM01000022	Methanobacteria	McrG	VGTM01000022.1_16@Methanobacteria	d__Archaea;p__Methanobacteriota;c__Methanobacteria;o__Methanobacteriales;f__Methanobacteriaceae;g__VGTM01;s__VGTM01 sp016874685
311	PWMT01000017.1_22	PWMT01000017	Methanobacteria	McrG	PWMT01000017.1_22@Methanobacteria	d__Archaea;p__Methanobacteriota;c__Methanobacteria;o__Methanobacteriales;f__Methanobacteriaceae;g__UBA588;s__UBA588 sp003558085
312	JADGNH010000022.1_16	JADGNH010000022	Methanobacteria	McrG	JADGNH010000022.1_16@Methanobacteria	d__Archaea;p__Methanobacteriota;c__Methanobacteria;o__Methanobacteriales;f__Methanobacteriaceae;g__Methanobacterium_A;s__Methanobacterium_A sp017883605
313	PMNN01000093.1_2	PMNN01000093	Methanobacteria	McrG	PMNN01000093.1_2@Methanobacteria	d__Archaea;p__Methanobacteriota;c__Methanobacteria;o__Methanobacteriales;f__Methanobacteriaceae;g__Methanobacterium_A;s__Methanobacterium_A sp003161815
314	JACWMK010000002.1_126	JACWMK010000002	Methanobacteria	McrG	JACWMK010000002.1_126@Methanobacteria	d__Archaea;p__Methanobacteriota;c__Methanobacteria;o__Methanobacteriales;f__Methanobacteriaceae;g__Methanobacterium_A;s__Methanobacterium_A sp015661405
315	PMWA01000101.1_14	PMWA01000101	Methanobacteria	McrG	PMWA01000101.1_14@Methanobacteria	d__Archaea;p__Methanobacteriota;c__Methanobacteria;o__Methanobacteriales;f__Methanobacteriaceae;g__Methanobacterium_A;s__Methanobacterium_A sp003166335
316	NZ_CP017768.1_1493	NZ_CP017768	Methanobacteria	McrG	NZ_CP017768.1_1493@Methanobacteria	d__Archaea;p__Methanobacteriota;c__Methanobacteria;o__Methanobacteriales;f__Methanobacteriaceae;g__Methanobacterium;s__Methanobacterium subterraneum
317	CP022705.1_722	CP022705	Methanobacteria	McrG	CP022705.1_722@Methanobacteria	d__Archaea;p__Methanobacteriota;c__Methanobacteria;o__Methanobacteriales;f__Methanobacteriaceae;g__UBA117;s__UBA117 sp002494785
318	NZ_JAGGKL010000005.1_18	NZ_JAGGKL010000005	Methanobacteria	McrG	NZ_JAGGKL010000005.1_18@Methanobacteria	d__Archaea;p__Methanobacteriota;c__Methanobacteria;o__Methanobacteriales;f__Methanobacteriaceae;g__Methanobacterium;s__Methanobacterium petrolearium
319	JACBOA010000002.1_27	JACBOA010000002	Methanobacteria	McrG	JACBOA010000002.1_27@Methanobacteria	d__Archaea;p__Methanobacteriota;c__Methanobacteria;o__Methanobacteriales;f__Methanobacteriaceae;g__Methanobacterium;s__Methanobacterium sp013403005
320	AMGN01000020.1_4	AMGN01000020	Methanobacteria	McrG	AMGN01000020.1_4@Methanobacteria	d__Archaea;p__Methanobacteriota;c__Methanobacteria;o__Methanobacteriales;f__Methanobacteriaceae;g__Methanobacterium;s__Methanobacterium sp000309865
321	CP022706.1_1891	CP022706	Methanobacteria	McrG	CP022706.1_1891@Methanobacteria	d__Archaea;p__Methanobacteriota;c__Methanobacteria;o__Methanobacteriales;f__Methanobacteriaceae;g__Methanobacterium;s__Methanobacterium sp003491305
322	BBES01000007.1_38	BBES01000007	Methanobacteria	McrG	BBES01000007.1_38@Methanobacteria	d__Archaea;p__Methanobacteriota;c__Methanobacteria;o__Methanobacteriales;f__Methanobacteriaceae;g__Methanobacterium;s__Methanobacterium formicicum
323	HG425166.1_1654	HG425166	Methanobacteria	McrG	HG425166.1_1654@Methanobacteria	d__Archaea;p__Methanobacteriota;c__Methanobacteria;o__Methanobacteriales;f__Methanobacteriaceae;g__Methanobacterium;s__Methanobacterium sp000499765
324	DAVZ01000032.1_25	DAVZ01000032	Methanobacteria	McrG	DAVZ01000032.1_25@Methanobacteria	d__Archaea;p__Methanobacteriota;c__Methanobacteria;o__Methanobacteriales;f__Methanobacteriaceae;g__Methanobacterium_D;s__Methanobacterium_D sp002505765
325	DACV01000009.1_221	DACV01000009	Methanobacteria	McrG	DACV01000009.1_221@Methanobacteria	d__Archaea;p__Methanobacteriota;c__Methanobacteria;o__Methanobacteriales;f__Methanobacteriaceae;g__Methanobacterium_D;s__Methanobacterium_D sp002494885
326	JACRPY010000002.1_540	JACRPY010000002	Methanobacteria	McrG	JACRPY010000002.1_540@Methanobacteria	d__Archaea;p__Methanobacteriota;c__Methanobacteria;o__Methanobacteriales;f__Methanobacteriaceae;g__Methanobacterium_D;s__Methanobacterium_D sp016222945
327	NZ_LMVM01000041.1_31	NZ_LMVM01000041	Methanobacteria	McrG	NZ_LMVM01000041.1_31@Methanobacteria	d__Archaea;p__Methanobacteriota;c__Methanobacteria;o__Methanobacteriales;f__Methanobacteriaceae;g__Methanobacterium_D;s__Methanobacterium_D bryantii
328	NZ_JQJK01000015.1_144	NZ_JQJK01000015	Methanobacteria	McrG	NZ_JQJK01000015.1_144@Methanobacteria	d__Archaea;p__Methanobacteriota;c__Methanobacteria;o__Methanobacteriales;f__Methanobacteriaceae;g__Methanobacterium_D;s__Methanobacterium_D veterum
329	DAHH01000019.1_97	DAHH01000019	Methanobacteria	McrG	DAHH01000019.1_97@Methanobacteria	d__Archaea;p__Methanobacteriota;c__Methanobacteria;o__Methanobacteriales;f__Methanobacteriaceae;g__Methanobacterium_C;s__Methanobacterium_C sp002498385
330	NC_015574.1_2062	NC_015574	Methanobacteria	McrG	NC_015574.1_2062@Methanobacteria	d__Archaea;p__Methanobacteriota;c__Methanobacteria;o__Methanobacteriales;f__Methanobacteriaceae;g__Methanobacterium_C;s__Methanobacterium_C paludis
331	NZ_LT607756.1_1945	NZ_LT607756	Methanobacteria	McrG	NZ_LT607756.1_1945@Methanobacteria	d__Archaea;p__Methanobacteriota;c__Methanobacteria;o__Methanobacteriales;f__Methanobacteriaceae;g__Methanobacterium_C;s__Methanobacterium_C congolense
332	NZ_JAGGLN010000004.1_141	NZ_JAGGLN010000004	Methanobacteria	McrG	NZ_JAGGLN010000004.1_141@Methanobacteria	d__Archaea;p__Methanobacteriota;c__Methanobacteria;o__Methanobacteriales;f__Methanobacteriaceae;g__Methanobacterium_C;s__Methanobacterium_C aggregans
333	NZ_CP058560.1_985	NZ_CP058560	Methanobacteria	McrG	NZ_CP058560.1_985@Methanobacteria	d__Archaea;p__Methanobacteriota;c__Methanobacteria;o__Methanobacteriales;f__Methanobacteriaceae;g__UBA588;s__UBA588 sp002509085
334	JAHRFX010000089.1_160	JAHRFX010000089	Methanobacteria	McrG	JAHRFX010000089.1_160@Methanobacteria	d__Archaea;p__Methanobacteriota;c__Methanobacteria;o__Methanobacteriales;f__Methanobacteriaceae;g__UBA588;s__UBA588 sp019084405
335	NC_015216.1_351	NC_015216	Methanobacteria	McrG	NC_015216.1_351@Methanobacteria	d__Archaea;p__Methanobacteriota;c__Methanobacteria;o__Methanobacteriales;f__Methanobacteriaceae;g__Methanobacterium_B;s__Methanobacterium_B lacus
336	WASR01000250.1_10	WASR01000250	Methanobacteria	McrG	WASR01000250.1_10@Methanobacteria	d__Archaea;p__Methanobacteriota;c__Methanobacteria;o__Methanobacteriales;f__Methanobacteriaceae;g__Methanobacterium_B;s__Methanobacterium_B sp009712615
337	NZ_JQLY01000001.1_2222	NZ_JQLY01000001	Methanobacteria	McrG	NZ_JQLY01000001.1_2222@Methanobacteria	d__Archaea;p__Methanobacteriota;c__Methanobacteria;o__Methanobacteriales;f__Methanobacteriaceae;g__Methanobacterium_B;s__Methanobacterium_B sp000744455
338	PMGM01000045.1_43	PMGM01000045	Methanobacteria	McrG	PMGM01000045.1_43@Methanobacteria	d__Archaea;p__Methanobacteriota;c__Methanobacteria;o__Methanobacteriales;f__Methanobacteriaceae;g__Methanobacterium_B;s__Methanobacterium_B sp003158115
339	PLXT01000055.1_8	PLXT01000055	Methanobacteria	McrG	PLXT01000055.1_8@Methanobacteria	d__Archaea;p__Methanobacteriota;c__Methanobacteria;o__Methanobacteriales;f__Methanobacteriaceae;g__Methanobacterium_B;s__Methanobacterium_B sp003151535
340	PGYO01000008.1_87	PGYO01000008	Methanobacteria	McrG	PGYO01000008.1_87@Methanobacteria	d__Archaea;p__Methanobacteriota;c__Methanobacteria;o__Methanobacteriales;f__Methanobacteriaceae;g__UBA349;s__UBA349 sp002839705
341	DATN01000007.1_110	DATN01000007	Methanobacteria	McrG	DATN01000007.1_110@Methanobacteria	d__Archaea;p__Methanobacteriota;c__Methanobacteria;o__Methanobacteriales;f__Methanobacteriaceae;g__UBA587;s__UBA587 sp002504725
342	NC_014408.1_1509	NC_014408	Methanobacteria	McrG	NC_014408.1_1509@Methanobacteria	d__Archaea;p__Methanobacteriota;c__Methanobacteria;o__Methanobacteriales;f__Methanothermobacteraceae;g__Methanothermobacter;s__Methanothermobacter marburgensis
343	NZ_QKOF01000006.1_212	NZ_QKOF01000006	Methanobacteria	McrG	NZ_QKOF01000006.1_212@Methanobacteria	d__Archaea;p__Methanobacteriota;c__Methanobacteria;o__Methanobacteriales;f__Methanothermobacteraceae;g__Methanothermobacter;s__Methanothermobacter thermautotrophicus_A
344	NC_000916.1_1141	NC_000916	Methanobacteria	McrG	NC_000916.1_1141@Methanobacteria	d__Archaea;p__Methanobacteriota;c__Methanobacteria;o__Methanobacteriales;f__Methanothermobacteraceae;g__Methanothermobacter;s__Methanothermobacter thermautotrophicus
345	NZ_AP011952.1_1073	NZ_AP011952	Methanobacteria	McrG	NZ_AP011952.1_1073@Methanobacteria	d__Archaea;p__Methanobacteriota;c__Methanobacteria;o__Methanobacteriales;f__Methanothermobacteraceae;g__Methanothermobacter;s__Methanothermobacter sp000828575
346	LT608329.1_1529	LT608329	Methanobacteria	McrG	LT608329.1_1529@Methanobacteria	d__Archaea;p__Methanobacteriota;c__Methanobacteria;o__Methanobacteriales;f__Methanothermobacteraceae;g__Methanothermobacter;s__Methanothermobacter wolfeii
347	WRMT01000025.1_12	WRMT01000025	Methanobacteria	McrG	WRMT01000025.1_12@Methanobacteria	d__Archaea;p__Methanobacteriota;c__Methanobacteria;o__Methanobacteriales;f__Methanobacteriaceae;g__Methanobrevibacter_C;s__Methanobrevibacter_C sp009777005
348	WRNS01000090.1_2	WRNS01000090	Methanobacteria	McrG	WRNS01000090.1_2@Methanobacteria	d__Archaea;p__Methanobacteriota;c__Methanobacteria;o__Methanobacteriales;f__Methanobacteriaceae;g__Methanobrevibacter_C;s__Methanobrevibacter_C sp009776495
349	NZ_LWMV01000094.1_18	NZ_LWMV01000094	Methanobacteria	McrG	NZ_LWMV01000094.1_18@Methanobacteria	d__Archaea;p__Methanobacteriota;c__Methanobacteria;o__Methanobacteriales;f__Methanobacteriaceae;g__Methanobrevibacter_D;s__Methanobrevibacter_D curvatus
350	NZ_LWMT01000244.1_20	NZ_LWMT01000244	Methanobacteria	McrG	NZ_LWMT01000244.1_20@Methanobacteria	d__Archaea;p__Methanobacteriota;c__Methanobacteria;o__Methanobacteriales;f__Methanobacteriaceae;g__Methanobrevibacter_D;s__Methanobrevibacter_D filiformis
351	NZ_LWMW01000054.1_10	NZ_LWMW01000054	Methanobacteria	McrG	NZ_LWMW01000054.1_10@Methanobacteria	d__Archaea;p__Methanobacteriota;c__Methanobacteria;o__Methanobacteriales;f__Methanobacteriaceae;g__Methanobrevibacter_C;s__Methanobrevibacter_C cuticularis
352	NIZT01000070.1_174	NIZT01000070	Methanobacteria	McrG	NIZT01000070.1_174@Methanobacteria	d__Archaea;p__Methanobacteriota;c__Methanobacteria;o__Methanobacteriales;f__Methanobacteriaceae;g__Methanobrevibacter_C;s__Methanobrevibacter_C sp003315655
353	NZ_JXMW01000002.1_44	NZ_JXMW01000002	Methanobacteria	McrG	NZ_JXMW01000002.1_44@Methanobacteria	d__Archaea;p__Methanobacteriota;c__Methanobacteria;o__Methanobacteriales;f__Methanobacteriaceae;g__Methanobrevibacter_C;s__Methanobrevibacter_C arboriphilus
354	NZ_HG794426.1_953	NZ_HG794426	Methanobacteria	McrG	NZ_HG794426.1_953@Methanobacteria	d__Archaea;p__Methanobacteriota;c__Methanobacteria;o__Methanobacteriales;f__Methanobacteriaceae;g__Methanobrevibacter_C;s__Methanobrevibacter_C arboriphilus_A
355	DAGJ01000021.1_10	DAGJ01000021	Methanobacteria	McrG	DAGJ01000021.1_10@Methanobacteria	d__Archaea;p__Methanobacteriota;c__Methanobacteria;o__Methanobacteriales;f__Methanobacteriaceae;g__UBA412;s__UBA412 sp002495685
356	CAAFWR010000001.1_5	CAAFWR010000001	Methanobacteria	McrG	CAAFWR010000001.1_5@Methanobacteria	d__Archaea;p__Methanobacteriota;c__Methanobacteria;o__Methanobacteriales;f__Methanobacteriaceae;g__Methanobrevibacter_A;s__Methanobrevibacter_A sp900766745
357	NZ_MRCT01000032.1_8	NZ_MRCT01000032	Methanobacteria	McrG	NZ_MRCT01000032.1_8@Methanobacteria	d__Archaea;p__Methanobacteriota;c__Methanobacteria;o__Methanobacteriales;f__Methanobacteriaceae;g__Methanobrevibacter_B;s__Methanobrevibacter_B sp002208625
358	NZ_KK211377.1_83	NZ_KK211377	Methanobacteria	McrG	NZ_KK211377.1_83@Methanobacteria	d__Archaea;p__Methanobacteriota;c__Methanobacteria;o__Methanobacteriales;f__Methanobacteriaceae;g__Methanobrevibacter_B;s__Methanobrevibacter_B wolinii
359	NZ_BAGX02000020.1_76	NZ_BAGX02000020	Methanobacteria	McrG	NZ_BAGX02000020.1_76@Methanobacteria	d__Archaea;p__Methanobacteriota;c__Methanobacteria;o__Methanobacteriales;f__Methanobacteriaceae;g__Methanobrevibacter_B;s__Methanobrevibacter_B boviskoreani
[truncated: 322 more rows]
