# Supplementary material for: Members of the class Candidatus Ordosarchaeia imply an alternative evolutionary scenario from methanogens to haloarchaea
Source: ISME J. 2024 Jan 10;18(1):wrad033. doi: 10.1093/ismejo/wrad033 (PMC10873845; doi:10.1093/ismejo/wrad033)
Supplement: Table_S8_wrad033 [file table_s8_wrad033.xlsx]

## Sheet: Table S8a
Table S8a Methyl-coenzyme M reductase gene operons and up- and down-stream genes in the genomes of representative members
Locus tag	Gene	Strain	Assembly	Contig	Length	Start	End	Direction	Function annotation	Predicted/Obtained	GTDB_annotation
JBCNOHML_00557	synthase	SPRUCE.2016.33.metabat2.67	GCA_015660915.1	JACTTZ010000001.1	780	163775	164554	-	(5-formylfuran-3-yl)methyl phosphate synthase	in this research	d__Archaea; p__Halobacteriota; c__Bog-38; o__Bog-38; f__Bog-38; g__Bog-38; s__Bog-38 sp015660915
JBCNOHML_00558	McrB	SPRUCE.2016.33.metabat2.67	GCA_015660915.1	JACTTZ010000001.1	1323	164842	166164	+	Methyl-coenzyme M reductase subunit beta	in this research	d__Archaea; p__Halobacteriota; c__Bog-38; o__Bog-38; f__Bog-38; g__Bog-38; s__Bog-38 sp015660915
JBCNOHML_00559	McrD	SPRUCE.2016.33.metabat2.67	GCA_015660915.1	JACTTZ010000001.1	486	166198	166683	+	Methyl-coenzyme M reductase II operon protein D	in this research	d__Archaea; p__Halobacteriota; c__Bog-38; o__Bog-38; f__Bog-38; g__Bog-38; s__Bog-38 sp015660915
JBCNOHML_00560	McrC	SPRUCE.2016.33.metabat2.67	GCA_015660915.1	JACTTZ010000001.1	630	166680	167309	+	Methyl-coenzyme M reductase I operon protein C	in this research	d__Archaea; p__Halobacteriota; c__Bog-38; o__Bog-38; f__Bog-38; g__Bog-38; s__Bog-38 sp015660915
JBCNOHML_00561	McrG	SPRUCE.2016.33.metabat2.67	GCA_015660915.1	JACTTZ010000001.1	750	167316	168065	+	Methyl-coenzyme M reductase I subunit gamma	in this research	d__Archaea; p__Halobacteriota; c__Bog-38; o__Bog-38; f__Bog-38; g__Bog-38; s__Bog-38 sp015660915
JBCNOHML_00562	McrA	SPRUCE.2016.33.metabat2.67	GCA_015660915.1	JACTTZ010000001.1	1677	168080	169756	+	Methyl-coenzyme M reductase subunit alpha	in this research	d__Archaea; p__Halobacteriota; c__Bog-38; o__Bog-38; f__Bog-38; g__Bog-38; s__Bog-38 sp015660915
JBCNOHML_00563	hp	SPRUCE.2016.33.metabat2.67	GCA_015660915.1	JACTTZ010000001.1	168	170056	170223	+	hypothetical protein	in this research	d__Archaea; p__Halobacteriota; c__Bog-38; o__Bog-38; f__Bog-38; g__Bog-38; s__Bog-38 sp015660915
KJEPPGAL_00534	tRNAm	SANAE	GCF_000011005.1	NC_013665.1	1221	502415	503635	+	tRNA-2-methylthio-N(6)-dimethylallyladenosine synthase	in this research	d__Archaea; p__Halobacteriota; c__Methanocellia; o__Methanocellales; f__Methanocellaceae; g__Methanocella; s__Methanocella paludicola
KJEPPGAL_00535	McrB	SANAE	GCF_000011005.1	NC_013665.1	1332	504344	505675	+	Methyl-coenzyme M reductase subunit beta	in this research	d__Archaea; p__Halobacteriota; c__Methanocellia; o__Methanocellales; f__Methanocellaceae; g__Methanocella; s__Methanocella paludicola
KJEPPGAL_00536	McrD	SANAE	GCF_000011005.1	NC_013665.1	495	505703	506197	+	Methyl-coenzyme M reductase I operon protein D	in this research	d__Archaea; p__Halobacteriota; c__Methanocellia; o__Methanocellales; f__Methanocellaceae; g__Methanocella; s__Methanocella paludicola
KJEPPGAL_00537	McrC	SANAE	GCF_000011005.1	NC_013665.1	633	506218	506850	+	Methyl-coenzyme M reductase I operon protein C	in this research	d__Archaea; p__Halobacteriota; c__Methanocellia; o__Methanocellales; f__Methanocellaceae; g__Methanocella; s__Methanocella paludicola
KJEPPGAL_00538	McrG	SANAE	GCF_000011005.1	NC_013665.1	759	506855	507613	+	Methyl-coenzyme M reductase subunit gamma	in this research	d__Archaea; p__Halobacteriota; c__Methanocellia; o__Methanocellales; f__Methanocellaceae; g__Methanocella; s__Methanocella paludicola
KJEPPGAL_00539	McrA	SANAE	GCF_000011005.1	NC_013665.1	1674	507630	509303	+	Methyl-coenzyme M reductase subunit alpha	in this research	d__Archaea; p__Halobacteriota; c__Methanocellia; o__Methanocellales; f__Methanocellaceae; g__Methanocella; s__Methanocella paludicola
KJEPPGAL_00540	hp	SANAE	GCF_000011005.1	NC_013665.1	453	509474	509926	+	hypothetical protein	in this research	d__Archaea; p__Halobacteriota; c__Methanocellia; o__Methanocellales; f__Methanocellaceae; g__Methanocella; s__Methanocella paludicola
MGCJDEIA_01959	FwdC	SPRUCE.2016.29.metabat2.69	GCA_015660865.1	JACTUA010000002.1	804	353865	354668	+	Tungsten-containing formylmethanofuran dehydrogenase 2 subunit C	in this research	d__Archaea; p__Halobacteriota; c__Methanomicrobia; o__Methanomicrobiales; f__JACTUA01; g__JACTUA01; s__JACTUA01 sp015660865
MGCJDEIA_01960	McrB	SPRUCE.2016.29.metabat2.69	GCA_015660865.1	JACTUA010000002.1	1305	355043	356347	+	Methyl-coenzyme M reductase subunit beta	in this research	d__Archaea; p__Halobacteriota; c__Methanomicrobia; o__Methanomicrobiales; f__JACTUA01; g__JACTUA01; s__JACTUA01 sp015660865
MGCJDEIA_01961	McrD	SPRUCE.2016.29.metabat2.69	GCA_015660865.1	JACTUA010000002.1	471	356365	356835	+	Methyl-coenzyme M reductase I operon protein D	in this research	d__Archaea; p__Halobacteriota; c__Methanomicrobia; o__Methanomicrobiales; f__JACTUA01; g__JACTUA01; s__JACTUA01 sp015660865
MGCJDEIA_01962	McrC	SPRUCE.2016.29.metabat2.69	GCA_015660865.1	JACTUA010000002.1	630	356837	357466	+	Methyl-coenzyme M reductase I operon protein C	in this research	d__Archaea; p__Halobacteriota; c__Methanomicrobia; o__Methanomicrobiales; f__JACTUA01; g__JACTUA01; s__JACTUA01 sp015660865
MGCJDEIA_01963	McrG	SPRUCE.2016.29.metabat2.69	GCA_015660865.1	JACTUA010000002.1	762	357478	358239	+	Methyl-coenzyme M reductase I subunit gamma	in this research	d__Archaea; p__Halobacteriota; c__Methanomicrobia; o__Methanomicrobiales; f__JACTUA01; g__JACTUA01; s__JACTUA01 sp015660865
MGCJDEIA_01964	McrA	SPRUCE.2016.29.metabat2.69	GCA_015660865.1	JACTUA010000002.1	1692	358251	359942	+	Methyl-coenzyme M reductase subunit alpha	in this research	d__Archaea; p__Halobacteriota; c__Methanomicrobia; o__Methanomicrobiales; f__JACTUA01; g__JACTUA01; s__JACTUA01 sp015660865
MGCJDEIA_01965	MtrE	SPRUCE.2016.29.metabat2.69	GCA_015660865.1	JACTUA010000002.1	903	360131	361033	+	tetrahydromethanopterin S-methyltransferase subunit E	in this research	d__Archaea; p__Halobacteriota; c__Methanomicrobia; o__Methanomicrobiales; f__JACTUA01; g__JACTUA01; s__JACTUA01 sp015660865
OBBICLDC_01132	Transporter	Z	GCF_000015765.1	NC_008942.1	1881	1077943	1079823	+	Copper-exporting P-type ATPase B	in this research	d__Archaea; p__Halobacteriota; c__Methanomicrobia; o__Methanomicrobiales; f__Methanocorpusculaceae; g__Methanocorpusculum; s__Methanocorpusculum labreanum
OBBICLDC_01133	McrB	Z	GCF_000015765.1	NC_008942.1	1440	1080452	1081891	+	Methyl-coenzyme M reductase subunit beta	in this research	d__Archaea; p__Halobacteriota; c__Methanomicrobia; o__Methanomicrobiales; f__Methanocorpusculaceae; g__Methanocorpusculum; s__Methanocorpusculum labreanum
OBBICLDC_01134	McrG	Z	GCF_000015765.1	NC_008942.1	765	1081936	1082700	+	Methyl-coenzyme M reductase II subunit gamma	in this research	d__Archaea; p__Halobacteriota; c__Methanomicrobia; o__Methanomicrobiales; f__Methanocorpusculaceae; g__Methanocorpusculum; s__Methanocorpusculum labreanum
OBBICLDC_01135	McrA	Z	GCF_000015765.1	NC_008942.1	1707	1082706	1084412	+	Methyl-coenzyme M reductase subunit alpha	in this research	d__Archaea; p__Halobacteriota; c__Methanomicrobia; o__Methanomicrobiales; f__Methanocorpusculaceae; g__Methanocorpusculum; s__Methanocorpusculum labreanum
OBBICLDC_01136	hp	Z	GCF_000015765.1	NC_008942.1	1266	1084532	1085797	-	hypothetical protein	in this research	d__Archaea; p__Halobacteriota; c__Methanomicrobia; o__Methanomicrobiales; f__Methanocorpusculaceae; g__Methanocorpusculum; s__Methanocorpusculum labreanum
OBBICLDC_01656	MtrE	Z	GCF_000015765.1	NC_008942.1	888	1592651	1593538	-	tetrahydromethanopterin S-methyltransferase subunit E	in this research	d__Archaea; p__Halobacteriota; c__Methanomicrobia; o__Methanomicrobiales; f__Methanocorpusculaceae; g__Methanocorpusculum; s__Methanocorpusculum labreanum
OBBICLDC_01657	McrA	Z	GCF_000015765.1	NC_008942.1	1707	1593986	1595692	-	Methyl-coenzyme M reductase subunit alpha	in this research	d__Archaea; p__Halobacteriota; c__Methanomicrobia; o__Methanomicrobiales; f__Methanocorpusculaceae; g__Methanocorpusculum; s__Methanocorpusculum labreanum
OBBICLDC_01658	McrG	Z	GCF_000015765.1	NC_008942.1	765	1595698	1596462	-	Methyl-coenzyme M reductase I subunit gamma	in this research	d__Archaea; p__Halobacteriota; c__Methanomicrobia; o__Methanomicrobiales; f__Methanocorpusculaceae; g__Methanocorpusculum; s__Methanocorpusculum labreanum
OBBICLDC_01659	McrC	Z	GCF_000015765.1	NC_008942.1	624	1596474	1597097	-	Methyl-coenzyme M reductase I operon protein C	in this research	d__Archaea; p__Halobacteriota; c__Methanomicrobia; o__Methanomicrobiales; f__Methanocorpusculaceae; g__Methanocorpusculum; s__Methanocorpusculum labreanum
OBBICLDC_01660	McrD	Z	GCF_000015765.1	NC_008942.1	474	1597100	1597573	-	Methyl-coenzyme M reductase II operon protein D	in this research	d__Archaea; p__Halobacteriota; c__Methanomicrobia; o__Methanomicrobiales; f__Methanocorpusculaceae; g__Methanocorpusculum; s__Methanocorpusculum labreanum
OBBICLDC_01661	McrB	Z	GCF_000015765.1	NC_008942.1	1314	1597612	1598925	-	Methyl-coenzyme M reductase subunit beta	in this research	d__Archaea; p__Halobacteriota; c__Methanomicrobia; o__Methanomicrobiales; f__Methanocorpusculaceae; g__Methanocorpusculum; s__Methanocorpusculum labreanum
OBBICLDC_01662	methyltransferase	Z	GCF_000015765.1	NC_008942.1	588	1599413	1600000	+	tRNA (pseudouridine(54)-N(1))-methyltransferase	in this research	d__Archaea; p__Halobacteriota; c__Methanomicrobia; o__Methanomicrobiales; f__Methanocorpusculaceae; g__Methanocorpusculum; s__Methanocorpusculum labreanum
JCOAGLBO_01566	PolIV	MS2	GCF_000304355.2	NC_018227.2	1164	1545313	1546476	-	DNA polymerase IV	in this research	d__Archaea; p__Halobacteriota; c__Methanomicrobia; o__Methanomicrobiales; f__Methanoculleaceae; g__Methanoculleus; s__Methanoculleus bourgensis
JCOAGLBO_01567	McrA	MS2	GCF_000304355.2	NC_018227.2	1707	1546832	1548538	-	Methyl-coenzyme M reductase subunit alpha	in this research	d__Archaea; p__Halobacteriota; c__Methanomicrobia; o__Methanomicrobiales; f__Methanoculleaceae; g__Methanoculleus; s__Methanoculleus bourgensis
JCOAGLBO_01568	McrG	MS2	GCF_000304355.2	NC_018227.2	765	1548544	1549308	-	Methyl-coenzyme M reductase I subunit gamma	in this research	d__Archaea; p__Halobacteriota; c__Methanomicrobia; o__Methanomicrobiales; f__Methanoculleaceae; g__Methanoculleus; s__Methanoculleus bourgensis
JCOAGLBO_01569	McrD	MS2	GCF_000304355.2	NC_018227.2	471	1549403	1549873	-	Methyl-coenzyme M reductase I operon protein D	in this research	d__Archaea; p__Halobacteriota; c__Methanomicrobia; o__Methanomicrobiales; f__Methanoculleaceae; g__Methanoculleus; s__Methanoculleus bourgensis
JCOAGLBO_01570	McrB	MS2	GCF_000304355.2	NC_018227.2	1305	1549890	1551194	-	Methyl-coenzyme M reductase subunit beta	in this research	d__Archaea; p__Halobacteriota; c__Methanomicrobia; o__Methanomicrobiales; f__Methanoculleaceae; g__Methanoculleus; s__Methanoculleus bourgensis
JCOAGLBO_01571	hp	MS2	GCF_000304355.2	NC_018227.2	417	1552803	1553219	+	hypothetical protein	in this research	d__Archaea; p__Halobacteriota; c__Methanomicrobia; o__Methanomicrobiales; f__Methanoculleaceae; g__Methanoculleus; s__Methanoculleus bourgensis
JCOAGLBO_01787	FwdC	MS2	GCF_000304355.2	NC_018227.2	807	1761689	1762495	+	Tungsten-containing formylmethanofuran dehydrogenase 2 subunit C	in this research	d__Archaea; p__Halobacteriota; c__Methanomicrobia; o__Methanomicrobiales; f__Methanoculleaceae; g__Methanoculleus; s__Methanoculleus bourgensis
JCOAGLBO_01788	McrB	MS2	GCF_000304355.2	NC_018227.2	1305	1762855	1764159	+	Methyl-coenzyme M reductase subunit beta	in this research	d__Archaea; p__Halobacteriota; c__Methanomicrobia; o__Methanomicrobiales; f__Methanoculleaceae; g__Methanoculleus; s__Methanoculleus bourgensis
JCOAGLBO_01789	McrD	MS2	GCF_000304355.2	NC_018227.2	477	1764176	1764652	+	Methyl-coenzyme M reductase II operon protein D	in this research	d__Archaea; p__Halobacteriota; c__Methanomicrobia; o__Methanomicrobiales; f__Methanoculleaceae; g__Methanoculleus; s__Methanoculleus bourgensis
JCOAGLBO_01790	McrC	MS2	GCF_000304355.2	NC_018227.2	624	1764655	1765278	+	Methyl-coenzyme M reductase I operon protein C	in this research	d__Archaea; p__Halobacteriota; c__Methanomicrobia; o__Methanomicrobiales; f__Methanoculleaceae; g__Methanoculleus; s__Methanoculleus bourgensis
JCOAGLBO_01791	McrG	MS2	GCF_000304355.2	NC_018227.2	780	1765275	1766054	+	Methyl-coenzyme M reductase I subunit gamma	in this research	d__Archaea; p__Halobacteriota; c__Methanomicrobia; o__Methanomicrobiales; f__Methanoculleaceae; g__Methanoculleus; s__Methanoculleus bourgensis
JCOAGLBO_01792	McrA	MS2	GCF_000304355.2	NC_018227.2	1707	1766062	1767768	+	Methyl-coenzyme M reductase subunit alpha	in this research	d__Archaea; p__Halobacteriota; c__Methanomicrobia; o__Methanomicrobiales; f__Methanoculleaceae; g__Methanoculleus; s__Methanoculleus bourgensis
JCOAGLBO_01793	MtrE	MS2	GCF_000304355.2	NC_018227.2	900	1767963	1768862	+	tetrahydromethanopterin S-methyltransferase subunit E	in this research	d__Archaea; p__Halobacteriota; c__Methanomicrobia; o__Methanomicrobiales; f__Methanoculleaceae; g__Methanoculleus; s__Methanoculleus bourgensis
IGGHIOEL_00913	FwdC	DSM 2702	GCF_013377755.1	NZ_JABXWR010000001.1	804	879981	880784	+	Tungsten-containing formylmethanofuran dehydrogenase 2 subunit C	in this research	d__Archaea; p__Halobacteriota; c__Methanomicrobia; o__Methanomicrobiales; f__Methanofollaceae; g__Methanofollis; s__Methanofollis tationis
IGGHIOEL_00914	McrB	DSM 2702	GCF_013377755.1	NZ_JABXWR010000001.1	1308	881135	882442	+	Methyl-coenzyme M reductase subunit beta	in this research	d__Archaea; p__Halobacteriota; c__Methanomicrobia; o__Methanomicrobiales; f__Methanofollaceae; g__Methanofollis; s__Methanofollis tationis
IGGHIOEL_00915	McrD	DSM 2702	GCF_013377755.1	NZ_JABXWR010000001.1	471	882455	882925	+	Methyl-coenzyme M reductase I operon protein D	in this research	d__Archaea; p__Halobacteriota; c__Methanomicrobia; o__Methanomicrobiales; f__Methanofollaceae; g__Methanofollis; s__Methanofollis tationis
IGGHIOEL_00916	McrC	DSM 2702	GCF_013377755.1	NZ_JABXWR010000001.1	630	882928	883557	+	Methyl-coenzyme M reductase I operon protein C	in this research	d__Archaea; p__Halobacteriota; c__Methanomicrobia; o__Methanomicrobiales; f__Methanofollaceae; g__Methanofollis; s__Methanofollis tationis
IGGHIOEL_00917	McrG	DSM 2702	GCF_013377755.1	NZ_JABXWR010000001.1	765	883571	884335	+	Methyl-coenzyme M reductase I subunit gamma	in this research	d__Archaea; p__Halobacteriota; c__Methanomicrobia; o__Methanomicrobiales; f__Methanofollaceae; g__Methanofollis; s__Methanofollis tationis
IGGHIOEL_00918	McrA	DSM 2702	GCF_013377755.1	NZ_JABXWR010000001.1	1707	884341	886047	+	Methyl-coenzyme M reductase subunit alpha	in this research	d__Archaea; p__Halobacteriota; c__Methanomicrobia; o__Methanomicrobiales; f__Methanofollaceae; g__Methanofollis; s__Methanofollis tationis
IGGHIOEL_00919	hp	DSM 2702	GCF_013377755.1	NZ_JABXWR010000001.1	132	886125	886256	-	hypothetical protein	in this research	d__Archaea; p__Halobacteriota; c__Methanomicrobia; o__Methanomicrobiales; f__Methanofollaceae; g__Methanofollis; s__Methanofollis tationis
IGGHIOEL_00920	MtrE	DSM 2702	GCF_013377755.1	NZ_JABXWR010000001.1	900	886282	887181	+	tetrahydromethanopterin S-methyltransferase subunit E	in this research	d__Archaea; p__Halobacteriota; c__Methanomicrobia; o__Methanomicrobiales; f__Methanofollaceae; g__Methanofollis; s__Methanofollis tationis
IGGHIOEL_02104	hp	DSM 2702	GCF_013377755.1	NZ_JABXWR010000001.1	279	1998585	1998863	-	hypothetical protein	in this research	d__Archaea; p__Halobacteriota; c__Methanomicrobia; o__Methanomicrobiales; f__Methanofollaceae; g__Methanofollis; s__Methanofollis tationis
IGGHIOEL_02105	McrB	DSM 2702	GCF_013377755.1	NZ_JABXWR010000001.1	1323	1999766	2001088	+	Methyl-coenzyme M reductase subunit beta	in this research	d__Archaea; p__Halobacteriota; c__Methanomicrobia; o__Methanomicrobiales; f__Methanofollaceae; g__Methanofollis; s__Methanofollis tationis
IGGHIOEL_02106	McrD	DSM 2702	GCF_013377755.1	NZ_JABXWR010000001.1	528	2001081	2001608	+	Methyl-coenzyme M reductase II operon protein D	in this research	d__Archaea; p__Halobacteriota; c__Methanomicrobia; o__Methanomicrobiales; f__Methanofollaceae; g__Methanofollis; s__Methanofollis tationis
IGGHIOEL_02107	McrG	DSM 2702	GCF_013377755.1	NZ_JABXWR010000001.1	765	2001618	2002382	+	Methyl-coenzyme M reductase I subunit gamma	in this research	d__Archaea; p__Halobacteriota; c__Methanomicrobia; o__Methanomicrobiales; f__Methanofollaceae; g__Methanofollis; s__Methanofollis tationis
IGGHIOEL_02108	McrA	DSM 2702	GCF_013377755.1	NZ_JABXWR010000001.1	1707	2002388	2004094	+	Methyl-coenzyme M reductase subunit alpha	in this research	d__Archaea; p__Halobacteriota; c__Methanomicrobia; o__Methanomicrobiales; f__Methanofollaceae; g__Methanofollis; s__Methanofollis tationis
IGGHIOEL_02109	16S	DSM 2702	GCF_013377755.1	NZ_JABXWR010000001.1	1468	2005763	2007230	+	16S ribosomal RNA	in this research	d__Archaea; p__Halobacteriota; c__Methanomicrobia; o__Methanomicrobiales; f__Methanofollaceae; g__Methanofollis; s__Methanofollis tationis
FKLBGJDK_02016	hp	DSM 11571	GCF_000147875.1	NC_014507.1	222	2007338	2007559	-	hypothetical protein	in this research	d__Archaea; p__Halobacteriota; c__Methanomicrobia; o__Methanomicrobiales; f__Methanomicrobiaceae; g__Methanolacinia; s__Methanolacinia petrolearia
FKLBGJDK_02017	McrA	DSM 11571	GCF_000147875.1	NC_014507.1	1707	2007766	2009472	-	Methyl-coenzyme M reductase subunit alpha	in this research	d__Archaea; p__Halobacteriota; c__Methanomicrobia; o__Methanomicrobiales; f__Methanomicrobiaceae; g__Methanolacinia; s__Methanolacinia petrolearia
FKLBGJDK_02018	McrG	DSM 11571	GCF_000147875.1	NC_014507.1	765	2009476	2010240	-	Methyl-coenzyme M reductase I subunit gamma	in this research	d__Archaea; p__Halobacteriota; c__Methanomicrobia; o__Methanomicrobiales; f__Methanomicrobiaceae; g__Methanolacinia; s__Methanolacinia petrolearia
FKLBGJDK_02019	McrB	DSM 11571	GCF_000147875.1	NC_014507.1	1323	2010307	2011629	-	Methyl-coenzyme M reductase subunit beta	in this research	d__Archaea; p__Halobacteriota; c__Methanomicrobia; o__Methanomicrobiales; f__Methanomicrobiaceae; g__Methanolacinia; s__Methanolacinia petrolearia
FKLBGJDK_02020	hp	DSM 11571	GCF_000147875.1	NC_014507.1	534	2011923	2012456	-	hypothetical protein	in this research	d__Archaea; p__Halobacteriota; c__Methanomicrobia; o__Methanomicrobiales; f__Methanomicrobiaceae; g__Methanolacinia; s__Methanolacinia petrolearia
FKLBGJDK_02451	MtrE	DSM 11571	GCF_000147875.1	NC_014507.1	903	2414466	2415368	-	tetrahydromethanopterin S-methyltransferase subunit E	in this research	d__Archaea; p__Halobacteriota; c__Methanomicrobia; o__Methanomicrobiales; f__Methanomicrobiaceae; g__Methanolacinia; s__Methanolacinia petrolearia
FKLBGJDK_02452	McrA	DSM 11571	GCF_000147875.1	NC_014507.1	1707	2415570	2417276	-	Methyl-coenzyme M reductase II subunit alpha	in this research	d__Archaea; p__Halobacteriota; c__Methanomicrobia; o__Methanomicrobiales; f__Methanomicrobiaceae; g__Methanolacinia; s__Methanolacinia petrolearia
FKLBGJDK_02453	McrG	DSM 11571	GCF_000147875.1	NC_014507.1	762	2417282	2418043	-	Methyl-coenzyme M reductase subunit gamma	in this research	d__Archaea; p__Halobacteriota; c__Methanomicrobia; o__Methanomicrobiales; f__Methanomicrobiaceae; g__Methanolacinia; s__Methanolacinia petrolearia
FKLBGJDK_02454	McrC	DSM 11571	GCF_000147875.1	NC_014507.1	621	2418061	2418681	-	Methyl-coenzyme M reductase I operon protein C	in this research	d__Archaea; p__Halobacteriota; c__Methanomicrobia; o__Methanomicrobiales; f__Methanomicrobiaceae; g__Methanolacinia; s__Methanolacinia petrolearia
FKLBGJDK_02455	McrD	DSM 11571	GCF_000147875.1	NC_014507.1	480	2418684	2419163	-	Methyl-coenzyme M reductase II operon protein D	in this research	d__Archaea; p__Halobacteriota; c__Methanomicrobia; o__Methanomicrobiales; f__Methanomicrobiaceae; g__Methanolacinia; s__Methanolacinia petrolearia
FKLBGJDK_02456	McrB	DSM 11571	GCF_000147875.1	NC_014507.1	1305	2419187	2420491	-	Methyl-coenzyme M reductase subunit beta	in this research	d__Archaea; p__Halobacteriota; c__Methanomicrobia; o__Methanomicrobiales; f__Methanomicrobiaceae; g__Methanolacinia; s__Methanolacinia petrolearia
FKLBGJDK_02457	hp	DSM 11571	GCF_000147875.1	NC_014507.1	738	2421086	2421823	+	hypothetical protein	in this research	d__Archaea; p__Halobacteriota; c__Methanomicrobia; o__Methanomicrobiales; f__Methanomicrobiaceae; g__Methanolacinia; s__Methanolacinia petrolearia
ANBIBFOK_00875	hp	SMSP	GCF_000327485.1	NC_019943.1	378	858803	859180	-	hypothetical protein	in this research	d__Archaea; p__Halobacteriota; c__Methanomicrobia; o__Methanomicrobiales; f__Methanoregulaceae; g__Methanoregula; s__Methanoregula formicica
ANBIBFOK_00876	McrB	SMSP	GCF_000327485.1	NC_019943.1	1305	859365	860669	+	Methyl-coenzyme M reductase subunit beta	in this research	d__Archaea; p__Halobacteriota; c__Methanomicrobia; o__Methanomicrobiales; f__Methanoregulaceae; g__Methanoregula; s__Methanoregula formicica
ANBIBFOK_00877	McrD	SMSP	GCF_000327485.1	NC_019943.1	504	860673	861176	+	Methyl-coenzyme M reductase II operon protein D	in this research	d__Archaea; p__Halobacteriota; c__Methanomicrobia; o__Methanomicrobiales; f__Methanoregulaceae; g__Methanoregula; s__Methanoregula formicica
ANBIBFOK_00878	McrG	SMSP	GCF_000327485.1	NC_019943.1	768	861173	861940	+	Methyl-coenzyme M reductase II subunit gamma	in this research	d__Archaea; p__Halobacteriota; c__Methanomicrobia; o__Methanomicrobiales; f__Methanoregulaceae; g__Methanoregula; s__Methanoregula formicica
ANBIBFOK_00879	McrA	SMSP	GCF_000327485.1	NC_019943.1	1713	861940	863652	+	Methyl-coenzyme M reductase II subunit alpha	in this research	d__Archaea; p__Halobacteriota; c__Methanomicrobia; o__Methanomicrobiales; f__Methanoregulaceae; g__Methanoregula; s__Methanoregula formicica
ANBIBFOK_00880	hp	SMSP	GCF_000327485.1	NC_019943.1	147	864151	864297	+	hypothetical protein	in this research	d__Archaea; p__Halobacteriota; c__Methanomicrobia; o__Methanomicrobiales; f__Methanoregulaceae; g__Methanoregula; s__Methanoregula formicica
ANBIBFOK_02604	MvhD	SMSP	GCF_000327485.1	NC_019943.1	474	2547924	2548397	+	F420-non-reducing hydrogenase vhc iron-sulfur subunit D	in this research	d__Archaea; p__Halobacteriota; c__Methanomicrobia; o__Methanomicrobiales; f__Methanoregulaceae; g__Methanoregula; s__Methanoregula formicica
ANBIBFOK_02605	McrB	SMSP	GCF_000327485.1	NC_019943.1	1314	2548869	2550182	+	Methyl-coenzyme M reductase subunit beta	in this research	d__Archaea; p__Halobacteriota; c__Methanomicrobia; o__Methanomicrobiales; f__Methanoregulaceae; g__Methanoregula; s__Methanoregula formicica
ANBIBFOK_02606	McrD	SMSP	GCF_000327485.1	NC_019943.1	471	2550198	2550668	+	Methyl-coenzyme M reductase I operon protein D	in this research	d__Archaea; p__Halobacteriota; c__Methanomicrobia; o__Methanomicrobiales; f__Methanoregulaceae; g__Methanoregula; s__Methanoregula formicica
ANBIBFOK_02607	McrC	SMSP	GCF_000327485.1	NC_019943.1	636	2550670	2551305	+	Methyl-coenzyme M reductase I operon protein C	in this research	d__Archaea; p__Halobacteriota; c__Methanomicrobia; o__Methanomicrobiales; f__Methanoregulaceae; g__Methanoregula; s__Methanoregula formicica
ANBIBFOK_02608	McrG	SMSP	GCF_000327485.1	NC_019943.1	768	2551313	2552080	+	Methyl-coenzyme M reductase subunit gamma	in this research	d__Archaea; p__Halobacteriota; c__Methanomicrobia; o__Methanomicrobiales; f__Methanoregulaceae; g__Methanoregula; s__Methanoregula formicica
ANBIBFOK_02609	McrA	SMSP	GCF_000327485.1	NC_019943.1	1689	2552083	2553771	+	Methyl-coenzyme M reductase subunit alpha	in this research	d__Archaea; p__Halobacteriota; c__Methanomicrobia; o__Methanomicrobiales; f__Methanoregulaceae; g__Methanoregula; s__Methanoregula formicica
ANBIBFOK_02610	hp	SMSP	GCF_000327485.1	NC_019943.1	129	2553874	2554002	-	hypothetical protein	in this research	d__Archaea; p__Halobacteriota; c__Methanomicrobia; o__Methanomicrobiales; f__Methanoregulaceae; g__Methanoregula; s__Methanoregula formicica
JEAMOIEL_02326	Transporter	E1-9c	GCF_000021965.1	NC_011832.1	1083	2452069	2453151	+	Glucose import ATP-binding protein GlcV	in this research	d__Archaea; p__Halobacteriota; c__Methanomicrobia; o__Methanomicrobiales; f__Methanosphaerulaceae; g__Methanosphaerula; s__Methanosphaerula palustris
JEAMOIEL_02327	McrB	E1-9c	GCF_000021965.1	NC_011832.1	1314	2453530	2454843	+	Methyl-coenzyme M reductase subunit beta	in this research	d__Archaea; p__Halobacteriota; c__Methanomicrobia; o__Methanomicrobiales; f__Methanosphaerulaceae; g__Methanosphaerula; s__Methanosphaerula palustris
JEAMOIEL_02328	McrD	E1-9c	GCF_000021965.1	NC_011832.1	468	2454864	2455331	+	Methyl-coenzyme M reductase II operon protein D	in this research	d__Archaea; p__Halobacteriota; c__Methanomicrobia; o__Methanomicrobiales; f__Methanosphaerulaceae; g__Methanosphaerula; s__Methanosphaerula palustris
JEAMOIEL_02329	McrC	E1-9c	GCF_000021965.1	NC_011832.1	636	2455335	2455970	+	Methyl-coenzyme M reductase I operon protein C	in this research	d__Archaea; p__Halobacteriota; c__Methanomicrobia; o__Methanomicrobiales; f__Methanosphaerulaceae; g__Methanosphaerula; s__Methanosphaerula palustris
JEAMOIEL_02330	McrG	E1-9c	GCF_000021965.1	NC_011832.1	765	2455976	2456740	+	Methyl-coenzyme M reductase I subunit gamma	in this research	d__Archaea; p__Halobacteriota; c__Methanomicrobia; o__Methanomicrobiales; f__Methanosphaerulaceae; g__Methanosphaerula; s__Methanosphaerula palustris
JEAMOIEL_02331	McrA	E1-9c	GCF_000021965.1	NC_011832.1	1683	2456746	2458428	+	Methyl-coenzyme M reductase subunit alpha	in this research	d__Archaea; p__Halobacteriota; c__Methanomicrobia; o__Methanomicrobiales; f__Methanosphaerulaceae; g__Methanosphaerula; s__Methanosphaerula palustris
JEAMOIEL_02332	MtrE	E1-9c	GCF_000021965.1	NC_011832.1	900	2458656	2459555	+	tetrahydromethanopterin S-methyltransferase subunit E	in this research	d__Archaea; p__Halobacteriota; c__Methanomicrobia; o__Methanomicrobiales; f__Methanosphaerulaceae; g__Methanosphaerula; s__Methanosphaerula palustris
MEFAFJCG_02294	acetyltransferase	JF-1	GCF_000013445.1	NC_007796.1	642	2420423	2421064	-	2,3,4,5-tetrahydropyridine-2,6-dicarboxylate N-acetyltransferase	in this research	d__Archaea; p__Halobacteriota; c__Methanomicrobia; o__Methanomicrobiales; f__Methanospirillaceae; g__Methanospirillum; s__Methanospirillum hungatei
MEFAFJCG_02295	McrB	JF-1	GCF_000013445.1	NC_007796.1	1308	2421502	2422809	+	Methyl-coenzyme M reductase subunit beta	in this research	d__Archaea; p__Halobacteriota; c__Methanomicrobia; o__Methanomicrobiales; f__Methanospirillaceae; g__Methanospirillum; s__Methanospirillum hungatei
MEFAFJCG_02296	McrD	JF-1	GCF_000013445.1	NC_007796.1	471	2422828	2423298	+	Methyl-coenzyme M reductase II operon protein D	in this research	d__Archaea; p__Halobacteriota; c__Methanomicrobia; o__Methanomicrobiales; f__Methanospirillaceae; g__Methanospirillum; s__Methanospirillum hungatei
MEFAFJCG_02297	McrC	JF-1	GCF_000013445.1	NC_007796.1	636	2423298	2423933	+	Methyl-coenzyme M reductase I operon protein C	in this research	d__Archaea; p__Halobacteriota; c__Methanomicrobia; o__Methanomicrobiales; f__Methanospirillaceae; g__Methanospirillum; s__Methanospirillum hungatei
MEFAFJCG_02298	McrG	JF-1	GCF_000013445.1	NC_007796.1	759	2423938	2424696	+	Methyl-coenzyme M reductase I subunit gamma	in this research	d__Archaea; p__Halobacteriota; c__Methanomicrobia; o__Methanomicrobiales; f__Methanospirillaceae; g__Methanospirillum; s__Methanospirillum hungatei
MEFAFJCG_02299	McrA	JF-1	GCF_000013445.1	NC_007796.1	1704	2424710	2426413	+	Methyl-coenzyme M reductase subunit alpha	in this research	d__Archaea; p__Halobacteriota; c__Methanomicrobia; o__Methanomicrobiales; f__Methanospirillaceae; g__Methanospirillum; s__Methanospirillum hungatei
MEFAFJCG_02300	VapC	JF-1	GCF_000013445.1	NC_007796.1	411	2426491	2426901	-	tRNA(fMet)-specific endonuclease VapC	in this research	d__Archaea; p__Halobacteriota; c__Methanomicrobia; o__Methanomicrobiales; f__Methanospirillaceae; g__Methanospirillum; s__Methanospirillum hungatei
FAPAGOOC_00872	hp	HMET1	GCA_001914405.1	MSDW01000001.1	951	873001	873951	+	hypothetical protein	in this research	d__Archaea; p__Halobacteriota; c__Methanonatronarchaeia; o__Methanonatronarchaeales; f__Methanohalarchaeaceae; g__Methanohalarchaeum; s__Methanohalarchaeum thermophilum
FAPAGOOC_00873	McrB	HMET1	GCA_001914405.1	MSDW01000001.1	1332	874801	876132	+	Methyl-coenzyme M reductase I subunit beta	in this research	d__Archaea; p__Halobacteriota; c__Methanonatronarchaeia; o__Methanonatronarchaeales; f__Methanohalarchaeaceae; g__Methanohalarchaeum; s__Methanohalarchaeum thermophilum
FAPAGOOC_00874	McrD	HMET1	GCA_001914405.1	MSDW01000001.1	393	876133	876525	+	Methyl-coenzyme M reductase II operon protein D	in this research	d__Archaea; p__Halobacteriota; c__Methanonatronarchaeia; o__Methanonatronarchaeales; f__Methanohalarchaeaceae; g__Methanohalarchaeum; s__Methanohalarchaeum thermophilum
FAPAGOOC_00875	McrG	HMET1	GCA_001914405.1	MSDW01000001.1	774	876561	877334	+	Methyl-coenzyme M reductase I subunit gamma	in this research	d__Archaea; p__Halobacteriota; c__Methanonatronarchaeia; o__Methanonatronarchaeales; f__Methanohalarchaeaceae; g__Methanohalarchaeum; s__Methanohalarchaeum thermophilum
FAPAGOOC_00876	McrA	HMET1	GCA_001914405.1	MSDW01000001.1	1659	877337	878995	+	Methyl-coenzyme M reductase I subunit alpha	in this research	d__Archaea; p__Halobacteriota; c__Methanonatronarchaeia; o__Methanonatronarchaeales; f__Methanohalarchaeaceae; g__Methanohalarchaeum; s__Methanohalarchaeum thermophilum
FAPAGOOC_00877	hp	HMET1	GCA_001914405.1	MSDW01000001.1	729	879211	879939	+	hypothetical protein	in this research	d__Archaea; p__Halobacteriota; c__Methanonatronarchaeia; o__Methanonatronarchaeales; f__Methanohalarchaeaceae; g__Methanohalarchaeum; s__Methanohalarchaeum thermophilum
IMFLPNCC_01448	hp	AMET1	GCF_002153915.1	NZ_MRZU01000004.1	957	446991	447947	-	hypothetical protein	in this research	d__Archaea; p__Halobacteriota; c__Methanonatronarchaeia; o__Methanonatronarchaeales; f__Methanonatronarchaeaceae; g__Methanonatronarchaeum; s__Methanonatronarchaeum thermophilum
IMFLPNCC_01449	McrB	AMET1	GCF_002153915.1	NZ_MRZU01000004.1	1329	448334	449662	+	Methyl-coenzyme M reductase I subunit beta	in this research	d__Archaea; p__Halobacteriota; c__Methanonatronarchaeia; o__Methanonatronarchaeales; f__Methanonatronarchaeaceae; g__Methanonatronarchaeum; s__Methanonatronarchaeum thermophilum
IMFLPNCC_01450	McrD	AMET1	GCF_002153915.1	NZ_MRZU01000004.1	423	449665	450087	+	Methyl-coenzyme M reductase II operon protein D	in this research	d__Archaea; p__Halobacteriota; c__Methanonatronarchaeia; o__Methanonatronarchaeales; f__Methanonatronarchaeaceae; g__Methanonatronarchaeum; s__Methanonatronarchaeum thermophilum
IMFLPNCC_01451	McrG	AMET1	GCF_002153915.1	NZ_MRZU01000004.1	774	450116	450889	+	Methyl-coenzyme M reductase I subunit gamma	in this research	d__Archaea; p__Halobacteriota; c__Methanonatronarchaeia; o__Methanonatronarchaeales; f__Methanonatronarchaeaceae; g__Methanonatronarchaeum; s__Methanonatronarchaeum thermophilum
IMFLPNCC_01452	McrA	AMET1	GCF_002153915.1	NZ_MRZU01000004.1	1659	450892	452550	+	Methyl-coenzyme M reductase I subunit alpha	in this research	d__Archaea; p__Halobacteriota; c__Methanonatronarchaeia; o__Methanonatronarchaeales; f__Methanonatronarchaeaceae; g__Methanonatronarchaeum; s__Methanonatronarchaeum thermophilum
IMFLPNCC_01453	McrA	AMET1	GCF_002153915.1	NZ_MRZU01000004.1	1662	452804	454465	+	Methyl-coenzyme M reductase I subunit alpha	in this research	d__Archaea; p__Halobacteriota; c__Methanonatronarchaeia; o__Methanonatronarchaeales; f__Methanonatronarchaeaceae; g__Methanonatronarchaeum; s__Methanonatronarchaeum thermophilum
IMFLPNCC_01454	hp	AMET1	GCF_002153915.1	NZ_MRZU01000004.1	831	454509	455339	-	hypothetical protein	in this research	d__Archaea; p__Halobacteriota; c__Methanonatronarchaeia; o__Methanonatronarchaeales; f__Methanonatronarchaeaceae; g__Methanonatronarchaeum; s__Methanonatronarchaeum thermophilum
EGLOJBGC_00450	hp	Mnatro-ASL	GCA_004212035.1	RYFX01000061.1	963	8695	9657	-	hypothetical protein	in this research	d__Archaea; p__Halobacteriota; c__Methanonatronarchaeia; o__Methanonatronarchaeales; f__Methanonatronarchaeaceae; g__Methanonatronarchaeum; s__Methanonatronarchaeum sp004212035
EGLOJBGC_00451	McrB	Mnatro-ASL	GCA_004212035.1	RYFX01000061.1	1329	10004	11332	+	Methyl-coenzyme M reductase I subunit beta	in this research	d__Archaea; p__Halobacteriota; c__Methanonatronarchaeia; o__Methanonatronarchaeales; f__Methanonatronarchaeaceae; g__Methanonatronarchaeum; s__Methanonatronarchaeum sp004212035
EGLOJBGC_00452	McrD	Mnatro-ASL	GCA_004212035.1	RYFX01000061.1	423	11335	11757	+	Methyl-coenzyme M reductase II operon protein D	in this research	d__Archaea; p__Halobacteriota; c__Methanonatronarchaeia; o__Methanonatronarchaeales; f__Methanonatronarchaeaceae; g__Methanonatronarchaeum; s__Methanonatronarchaeum sp004212035
EGLOJBGC_00453	McrG	Mnatro-ASL	GCA_004212035.1	RYFX01000061.1	774	11785	12558	+	Methyl-coenzyme M reductase II subunit gamma	in this research	d__Archaea; p__Halobacteriota; c__Methanonatronarchaeia; o__Methanonatronarchaeales; f__Methanonatronarchaeaceae; g__Methanonatronarchaeum; s__Methanonatronarchaeum sp004212035
EGLOJBGC_00454	McrA	Mnatro-ASL	GCA_004212035.1	RYFX01000061.1	1659	12561	14219	+	Methyl-coenzyme M reductase I subunit alpha	in this research	d__Archaea; p__Halobacteriota; c__Methanonatronarchaeia; o__Methanonatronarchaeales; f__Methanonatronarchaeaceae; g__Methanonatronarchaeum; s__Methanonatronarchaeum sp004212035
EGLOJBGC_00455	hp	Mnatro-ASL	GCA_004212035.1	RYFX01000061.1	831	14216	15046	-	hypothetical protein	in this research	d__Archaea; p__Halobacteriota; c__Methanonatronarchaeia; o__Methanonatronarchaeales; f__Methanonatronarchaeaceae; g__Methanonatronarchaeum; s__Methanonatronarchaeum sp004212035
FMDHGICI_00083	Mmp10	MS	GCF_000970025.1	NZ_CP009528.1	1236	100457	101692	-	[Methyl-coenzyme M reductase subunit alpha]-arginine C-methyltransferase	in this research	d__Archaea; p__Halobacteriota; c__Methanosarcinia; o__Methanosarcinales; f__Methanosarcinaceae; g__Methanosarcina; s__Methanosarcina barkeri
FMDHGICI_00084	McrB	MS	GCF_000970025.1	NZ_CP009528.1	1305	102113	103417	+	Methyl-coenzyme M reductase subunit beta	in this research	d__Archaea; p__Halobacteriota; c__Methanosarcinia; o__Methanosarcinales; f__Methanosarcinaceae; g__Methanosarcina; s__Methanosarcina barkeri
FMDHGICI_00085	McrD	MS	GCF_000970025.1	NZ_CP009528.1	516	103442	103957	+	Methyl-coenzyme M reductase II operon protein D	in this research	d__Archaea; p__Halobacteriota; c__Methanosarcinia; o__Methanosarcinales; f__Methanosarcinaceae; g__Methanosarcina; s__Methanosarcina barkeri
FMDHGICI_00086	McrC	MS	GCF_000970025.1	NZ_CP009528.1	621	103964	104584	+	Methyl-coenzyme M reductase I operon protein C	in this research	d__Archaea; p__Halobacteriota; c__Methanosarcinia; o__Methanosarcinales; f__Methanosarcinaceae; g__Methanosarcina; s__Methanosarcina barkeri
FMDHGICI_00087	McrG	MS	GCF_000970025.1	NZ_CP009528.1	747	104586	105332	+	Methyl-coenzyme M reductase subunit gamma	in this research	d__Archaea; p__Halobacteriota; c__Methanosarcinia; o__Methanosarcinales; f__Methanosarcinaceae; g__Methanosarcina; s__Methanosarcina barkeri
FMDHGICI_00088	McrA	MS	GCF_000970025.1	NZ_CP009528.1	1713	105343	107055	+	Methyl-coenzyme M reductase subunit alpha	in this research	d__Archaea; p__Halobacteriota; c__Methanosarcinia; o__Methanosarcinales; f__Methanosarcinaceae; g__Methanosarcina; s__Methanosarcina barkeri
FMDHGICI_00089	hp	MS	GCF_000970025.1	NZ_CP009528.1	975	107334	108308	-	hypothetical protein	in this research	d__Archaea; p__Halobacteriota; c__Methanosarcinia; o__Methanosarcinales; f__Methanosarcinaceae; g__Methanosarcina; s__Methanosarcina barkeri
KAGGJCJA_00338	Transporter	BOX2	GCA_001766815.1	LYOS01000001.1	774	314365	315138	+	Cobalamin import ATP-binding protein BtuD	in this research	d__Archaea; p__Halobacteriota; c__Syntropharchaeia; o__Syntropharchaeales; f__Syntropharchaeaceae; g__Syntropharchaeum_A; s__Syntropharchaeum_A caldarius
KAGGJCJA_00339	McrB	BOX2	GCA_001766815.1	LYOS01000001.1	1356	315429	316784	+	Methyl-coenzyme M reductase II subunit beta	in this research	d__Archaea; p__Halobacteriota; c__Syntropharchaeia; o__Syntropharchaeales; f__Syntropharchaeaceae; g__Syntropharchaeum_A; s__Syntropharchaeum_A caldarius
KAGGJCJA_00340	McrG	BOX2	GCA_001766815.1	LYOS01000001.1	843	316796	317638	+	Methyl-coenzyme M reductase I subunit gamma	in this research	d__Archaea; p__Halobacteriota; c__Syntropharchaeia; o__Syntropharchaeales; f__Syntropharchaeaceae; g__Syntropharchaeum_A; s__Syntropharchaeum_A caldarius
KAGGJCJA_00341	McrA	BOX2	GCA_001766815.1	LYOS01000001.1	2202	317649	319850	+	hypothetical protein	in this research	d__Archaea; p__Halobacteriota; c__Syntropharchaeia; o__Syntropharchaeales; f__Syntropharchaeaceae; g__Syntropharchaeum_A; s__Syntropharchaeum_A caldarius
KAGGJCJA_00342	hp	BOX2	GCA_001766815.1	LYOS01000001.1	531	319865	320395	+	hypothetical protein	in this research	d__Archaea; p__Halobacteriota; c__Syntropharchaeia; o__Syntropharchaeales; f__Syntropharchaeaceae; g__Syntropharchaeum_A; s__Syntropharchaeum_A caldarius
KAGGJCJA_00916	hp	BOX2	GCA_001766815.1	LYOS01000002.1	159	359072	359230	+	hypothetical protein	in this research	d__Archaea; p__Halobacteriota; c__Syntropharchaeia; o__Syntropharchaeales; f__Syntropharchaeaceae; g__Syntropharchaeum_A; s__Syntropharchaeum_A caldarius
KAGGJCJA_00917	McrG	BOX2	GCA_001766815.1	LYOS01000002.1	756	359246	360001	-	Methyl-coenzyme M reductase I subunit gamma	in this research	d__Archaea; p__Halobacteriota; c__Syntropharchaeia; o__Syntropharchaeales; f__Syntropharchaeaceae; g__Syntropharchaeum_A; s__Syntropharchaeum_A caldarius
KAGGJCJA_00918	McrA	BOX2	GCA_001766815.1	LYOS01000002.1	1665	360006	361670	-	Methyl-coenzyme M reductase II subunit alpha	in this research	d__Archaea; p__Halobacteriota; c__Syntropharchaeia; o__Syntropharchaeales; f__Syntropharchaeaceae; g__Syntropharchaeum_A; s__Syntropharchaeum_A caldarius
KAGGJCJA_00919	McrB	BOX2	GCA_001766815.1	LYOS01000002.1	1335	361676	363010	-	Methyl-coenzyme M reductase I subunit beta	in this research	d__Archaea; p__Halobacteriota; c__Syntropharchaeia; o__Syntropharchaeales; f__Syntropharchaeaceae; g__Syntropharchaeum_A; s__Syntropharchaeum_A caldarius
KAGGJCJA_00920	hp	BOX2	GCA_001766815.1	LYOS01000002.1	135	363089	363223	-	hypothetical protein	in this research	d__Archaea; p__Halobacteriota; c__Syntropharchaeia; o__Syntropharchaeales; f__Syntropharchaeaceae; g__Syntropharchaeum_A; s__Syntropharchaeum_A caldarius
KAGGJCJA_01143	Adh	BOX2	GCA_001766815.1	LYOS01000003.1	783	165754	166536	-	putative L-aspartate dehydrogenase	in this research	d__Archaea; p__Halobacteriota; c__Syntropharchaeia; o__Syntropharchaeales; f__Syntropharchaeaceae; g__Syntropharchaeum_A; s__Syntropharchaeum_A caldarius
KAGGJCJA_01144	McrB	BOX2	GCA_001766815.1	LYOS01000003.1	1359	166672	168030	+	Methyl-coenzyme M reductase II subunit beta	in this research	d__Archaea; p__Halobacteriota; c__Syntropharchaeia; o__Syntropharchaeales; f__Syntropharchaeaceae; g__Syntropharchaeum_A; s__Syntropharchaeum_A caldarius
KAGGJCJA_01145	McrG	BOX2	GCA_001766815.1	LYOS01000003.1	774	168044	168817	+	Methyl-coenzyme M reductase I subunit gamma	in this research	d__Archaea; p__Halobacteriota; c__Syntropharchaeia; o__Syntropharchaeales; f__Syntropharchaeaceae; g__Syntropharchaeum_A; s__Syntropharchaeum_A caldarius
KAGGJCJA_01146	McrA	BOX2	GCA_001766815.1	LYOS01000003.1	1686	168824	170509	+	Methyl-coenzyme M reductase I subunit alpha	in this research	d__Archaea; p__Halobacteriota; c__Syntropharchaeia; o__Syntropharchaeales; f__Syntropharchaeaceae; g__Syntropharchaeum_A; s__Syntropharchaeum_A caldarius
KAGGJCJA_01147	Rpk	BOX2	GCA_001766815.1	LYOS01000003.1	843	170506	171348	+	Ribose-phosphate pyrophosphokinase	in this research	d__Archaea; p__Halobacteriota; c__Syntropharchaeia; o__Syntropharchaeales; f__Syntropharchaeaceae; g__Syntropharchaeum_A; s__Syntropharchaeum_A caldarius
KAGGJCJA_01723	hp	BOX2	GCA_001766815.1	LYOS01000008.1	660	1060	1719	-	hypothetical protein	in this research	d__Archaea; p__Halobacteriota; c__Syntropharchaeia; o__Syntropharchaeales; f__Syntropharchaeaceae; g__Syntropharchaeum_A; s__Syntropharchaeum_A caldarius
KAGGJCJA_01724	McrB	BOX2	GCA_001766815.1	LYOS01000008.1	1386	1869	3254	+	Methyl-coenzyme M reductase II subunit beta	in this research	d__Archaea; p__Halobacteriota; c__Syntropharchaeia; o__Syntropharchaeales; f__Syntropharchaeaceae; g__Syntropharchaeum_A; s__Syntropharchaeum_A caldarius
KAGGJCJA_01725	McrA	BOX2	GCA_001766815.1	LYOS01000008.1	1668	3258	4925	+	Methyl-coenzyme M reductase II subunit alpha	in this research	d__Archaea; p__Halobacteriota; c__Syntropharchaeia; o__Syntropharchaeales; f__Syntropharchaeaceae; g__Syntropharchaeum_A; s__Syntropharchaeum_A caldarius
KAGGJCJA_01726	McrG	BOX2	GCA_001766815.1	LYOS01000008.1	777	4928	5704	+	Methyl-coenzyme M reductase I subunit gamma	in this research	d__Archaea; p__Halobacteriota; c__Syntropharchaeia; o__Syntropharchaeales; f__Syntropharchaeaceae; g__Syntropharchaeum_A; s__Syntropharchaeum_A caldarius
KAGGJCJA_01727	hp	BOX2	GCA_001766815.1	LYOS01000008.1	318	5718	6035	-	hypothetical protein	in this research	d__Archaea; p__Halobacteriota; c__Syntropharchaeia; o__Syntropharchaeales; f__Syntropharchaeaceae; g__Syntropharchaeum_A; s__Syntropharchaeum_A caldarius
MSWAN_RS10160	MtrE	SWAN-1	GCF_000214725.1	NC_015574.1	882	2154160	2155041	-	tetrahydromethanopterin S-methyltransferase subunit E	from NCBI*	d__Archaea; p__Methanobacteriota; c__Methanobacteria; o__Methanobacteriales; f__Methanobacteriaceae; g__Methanobacterium_C; s__Methanobacterium_C paludis
MSWAN_RS10165	McrA	SWAN-1	GCF_000214725.1	NC_015574.1	1656	2155099	2156754	-	coenzyme-B sulfoethylthiotransferase subunit alpha	from NCBI*	d__Archaea; p__Methanobacteriota; c__Methanobacteria; o__Methanobacteriales; f__Methanobacteriaceae; g__Methanobacterium_C; s__Methanobacterium_C paludis
MSWAN_RS10170	McrG	SWAN-1	GCF_000214725.1	NC_015574.1	750	2156770	2157519	-	coenzyme-B sulfoethylthiotransferase subunit gamma	from NCBI*	d__Archaea; p__Methanobacteriota; c__Methanobacteria; o__Methanobacteriales; f__Methanobacteriaceae; g__Methanobacterium_C; s__Methanobacterium_C paludis
MSWAN_RS10175	McrC	SWAN-1	GCF_000214725.1	NC_015574.1	597	2157522	2158118	-	methyl-coenzyme M reductase I operon protein C	from NCBI*	d__Archaea; p__Methanobacteriota; c__Methanobacteria; o__Methanobacteriales; f__Methanobacteriaceae; g__Methanobacterium_C; s__Methanobacterium_C paludis
MSWAN_RS10180	McrD	SWAN-1	GCF_000214725.1	NC_015574.1	435	2158120	2158554	-	methyl-coenzyme M reductase operon protein D	from NCBI*	d__Archaea; p__Methanobacteriota; c__Methanobacteria; o__Methanobacteriales; f__Methanobacteriaceae; g__Methanobacterium_C; s__Methanobacterium_C paludis
MSWAN_RS10185	McrB	SWAN-1	GCF_000214725.1	NC_015574.1	1332	2158585	2159916	-	coenzyme-B sulfoethylthiotransferase subunit beta	from NCBI*	d__Archaea; p__Methanobacteriota; c__Methanobacteria; o__Methanobacteriales; f__Methanobacteriaceae; g__Methanobacterium_C; s__Methanobacterium_C paludis
MSWAN_RS10190	Mmp10	SWAN-1	GCF_000214725.1	NC_015574.1	1254	2160193	2161446	+	methyl coenzyme M reductase-arginine methyltransferase Mmp10	from NCBI*	d__Archaea; p__Methanobacteriota; c__Methanobacteria; o__Methanobacteriales; f__Methanobacteriaceae; g__Methanobacterium_C; s__Methanobacterium_C paludis
MSM_RS04515	S12	ATCC 35061	GCF_000016525.1	NC_009515.1	426	863442	863867	-	30S ribosomal protein S12	from NCBI*	d__Archaea; p__Methanobacteriota; c__Methanobacteria; o__Methanobacteriales; f__Methanobacteriaceae; g__Methanobrevibacter_A; s__Methanobrevibacter_A smithii
MSM_RS04520	McrA	ATCC 35061	GCF_000016525.1	NC_009515.1	1656	864381	866036	-	coenzyme-B sulfoethylthiotransferase subunit alpha	from NCBI*	d__Archaea; p__Methanobacteriota; c__Methanobacteria; o__Methanobacteriales; f__Methanobacteriaceae; g__Methanobrevibacter_A; s__Methanobrevibacter_A smithii
MSM_RS04525	McrG	ATCC 35061	GCF_000016525.1	NC_009515.1	807	866026	866832	-	coenzyme-B sulfoethylthiotransferase subunit gamma	from NCBI*	d__Archaea; p__Methanobacteriota; c__Methanobacteria; o__Methanobacteriales; f__Methanobacteriaceae; g__Methanobrevibacter_A; s__Methanobrevibacter_A smithii
MSM_RS04530	McrD	ATCC 35061	GCF_000016525.1	NC_009515.1	507	866847	867353	-	methyl-coenzyme M reductase operon protein D	from NCBI*	d__Archaea; p__Methanobacteriota; c__Methanobacteria; o__Methanobacteriales; f__Methanobacteriaceae; g__Methanobrevibacter_A; s__Methanobrevibacter_A smithii
MSM_RS04535	McrB	ATCC 35061	GCF_000016525.1	NC_009515.1	1326	867365	868690	-	coenzyme-B sulfoethylthiotransferase subunit beta	from NCBI*	d__Archaea; p__Methanobacteriota; c__Methanobacteria; o__Methanobacteriales; f__Methanobacteriaceae; g__Methanobrevibacter_A; s__Methanobrevibacter_A smithii
MSM_RS04540	NusA-like	ATCC 35061	GCF_000016525.1	NC_009515.1	432	869655	870086	-	NusA-like transcription termination signal-binding factor	from NCBI*	d__Archaea; p__Methanobacteriota; c__Methanobacteria; o__Methanobacteriales; f__Methanobacteriaceae; g__Methanobrevibacter_A; s__Methanobrevibacter_A smithii
MSM_RS05105	MtrE	ATCC 35061	GCF_000016525.1	NC_009515.1	915	976358	977272	-	tetrahydromethanopterin S-methyltransferase subunit E	from NCBI*	d__Archaea; p__Methanobacteriota; c__Methanobacteria; o__Methanobacteriales; f__Methanobacteriaceae; g__Methanobrevibacter_A; s__Methanobrevibacter_A smithii
MSM_RS05110	McrA	ATCC 35061	GCF_000016525.1	NC_009515.1	1656	977489	979144	-	coenzyme-B sulfoethylthiotransferase subunit alpha	from NCBI*	d__Archaea; p__Methanobacteriota; c__Methanobacteria; o__Methanobacteriales; f__Methanobacteriaceae; g__Methanobrevibacter_A; s__Methanobrevibacter_A smithii
MSM_RS05115	McrG	ATCC 35061	GCF_000016525.1	NC_009515.1	762	979147	979908	-	coenzyme-B sulfoethylthiotransferase subunit gamma	from NCBI*	d__Archaea; p__Methanobacteriota; c__Methanobacteria; o__Methanobacteriales; f__Methanobacteriaceae; g__Methanobrevibacter_A; s__Methanobrevibacter_A smithii
MSM_RS05120	McrC	ATCC 35061	GCF_000016525.1	NC_009515.1	612	979911	980522	-	methyl-coenzyme M reductase I operon protein C	from NCBI*	d__Archaea; p__Methanobacteriota; c__Methanobacteria; o__Methanobacteriales; f__Methanobacteriaceae; g__Methanobrevibacter_A; s__Methanobrevibacter_A smithii
MSM_RS05125	McrD	ATCC 35061	GCF_000016525.1	NC_009515.1	453	980512	980964	-	methyl-coenzyme M reductase operon protein D	from NCBI*	d__Archaea; p__Methanobacteriota; c__Methanobacteria; o__Methanobacteriales; f__Methanobacteriaceae; g__Methanobrevibacter_A; s__Methanobrevibacter_A smithii
MSM_RS05130	McrB	ATCC 35061	GCF_000016525.1	NC_009515.1	1332	981008	982339	-	coenzyme-B sulfoethylthiotransferase subunit beta	from NCBI*	d__Archaea; p__Methanobacteriota; c__Methanobacteria; o__Methanobacteriales; f__Methanobacteriaceae; g__Methanobrevibacter_A; s__Methanobrevibacter_A smithii
MSM_RS05135	Mmp10	ATCC 35061	GCF_000016525.1	NC_009515.1	1248	982929	984176	+	methyl coenzyme M reductase-arginine methyltransferase Mmp10	from NCBI*	d__Archaea; p__Methanobacteriota; c__Methanobacteria; o__Methanobacteriales; f__Methanobacteriaceae; g__Methanobrevibacter_A; s__Methanobrevibacter_A smithii
MFER_RS03715	Fe-S	DSM 2088	GCF_000166095.1	NC_014658.1	1239	709803	711041	+	4Fe-4S binding protein	from NCBI*	d__Archaea; p__Methanobacteriota; c__Methanobacteria; o__Methanobacteriales; f__Methanothermaceae; g__Methanothermus; s__Methanothermus fervidus
MFER_RS03720	McrB	DSM 2088	GCF_000166095.1	NC_014658.1	1332	711263	712594	+	coenzyme-B sulfoethylthiotransferase subunit beta	from NCBI*	d__Archaea; p__Methanobacteriota; c__Methanobacteria; o__Methanobacteriales; f__Methanothermaceae; g__Methanothermus; s__Methanothermus fervidus
MFER_RS03725	McrD	DSM 2088	GCF_000166095.1	NC_014658.1	498	712607	713104	+	methyl-coenzyme M reductase operon protein D	from NCBI*	d__Archaea; p__Methanobacteriota; c__Methanobacteria; o__Methanobacteriales; f__Methanothermaceae; g__Methanothermus; s__Methanothermus fervidus
MFER_RS03730	McrG	DSM 2088	GCF_000166095.1	NC_014658.1	804	713121	713924	+	coenzyme-B sulfoethylthiotransferase subunit gamma	from NCBI*	d__Archaea; p__Methanobacteriota; c__Methanobacteria; o__Methanobacteriales; f__Methanothermaceae; g__Methanothermus; s__Methanothermus fervidus
MFER_RS03735	McrA	DSM 2088	GCF_000166095.1	NC_014658.1	1665	713917	715581	+	coenzyme-B sulfoethylthiotransferase subunit alpha	from NCBI*	d__Archaea; p__Methanobacteriota; c__Methanobacteria; o__Methanobacteriales; f__Methanothermaceae; g__Methanothermus; s__Methanothermus fervidus
MFER_RS03740	CooT	DSM 2088	GCF_000166095.1	NC_014658.1	180	715599	715778	-	CooT family nickel-binding protein	from NCBI*	d__Archaea; p__Methanobacteriota; c__Methanobacteria; o__Methanobacteriales; f__Methanothermaceae; g__Methanothermus; s__Methanothermus fervidus
MFER_RS03975	MtrE	DSM 2088	GCF_000166095.1	NC_014658.1	879	753477	754355	-	tetrahydromethanopterin S-methyltransferase subunit E	from NCBI*	d__Archaea; p__Methanobacteriota; c__Methanobacteria; o__Methanobacteriales; f__Methanothermaceae; g__Methanothermus; s__Methanothermus fervidus
MFER_RS03980	McrA	DSM 2088	GCF_000166095.1	NC_014658.1	1668	754468	756135	-	coenzyme-B sulfoethylthiotransferase subunit alpha	from NCBI*	d__Archaea; p__Methanobacteriota; c__Methanobacteria; o__Methanobacteriales; f__Methanothermaceae; g__Methanothermus; s__Methanothermus fervidus
MFER_RS03985	McrG	DSM 2088	GCF_000166095.1	NC_014658.1	750	756153	756902	-	coenzyme-B sulfoethylthiotransferase subunit gamma	from NCBI*	d__Archaea; p__Methanobacteriota; c__Methanobacteria; o__Methanobacteriales; f__Methanothermaceae; g__Methanothermus; s__Methanothermus fervidus
MFER_RS03990	McrC	DSM 2088	GCF_000166095.1	NC_014658.1	612	756921	757532	-	methyl-coenzyme M reductase I operon protein C	from NCBI*	d__Archaea; p__Methanobacteriota; c__Methanobacteria; o__Methanobacteriales; f__Methanothermaceae; g__Methanothermus; s__Methanothermus fervidus
MFER_RS03995	McrD	DSM 2088	GCF_000166095.1	NC_014658.1	447	757533	757979	-	methyl-coenzyme M reductase operon protein D	from NCBI*	d__Archaea; p__Methanobacteriota; c__Methanobacteria; o__Methanobacteriales; f__Methanothermaceae; g__Methanothermus; s__Methanothermus fervidus
MFER_RS04000	McrB	DSM 2088	GCF_000166095.1	NC_014658.1	1332	758008	759339	-	coenzyme-B sulfoethylthiotransferase subunit beta	from NCBI*	d__Archaea; p__Methanobacteriota; c__Methanobacteria; o__Methanobacteriales; f__Methanothermaceae; g__Methanothermus; s__Methanothermus fervidus
MFER_RS04005	Mmp10	DSM 2088	GCF_000166095.1	NC_014658.1	1266	759531	760796	+	methyl coenzyme M reductase-arginine methyltransferase Mmp10	from NCBI*	d__Archaea; p__Methanobacteriota; c__Methanobacteria; o__Methanobacteriales; f__Methanothermaceae; g__Methanothermus; s__Methanothermus fervidus
MTH_RS05355	CooT	Delta H	GCF_000008645.1	NC_000916.1	183	1040048	1040230	+	CooT family nickel-binding protein	from NCBI*	d__Archaea; p__Methanobacteriota; c__Methanobacteria; o__Methanobacteriales; f__Methanothermobacteraceae; g__Methanothermobacter; s__Methanothermobacter thermautotrophicus
MTH_RS05360	McrA	Delta H	GCF_000008645.1	NC_000916.1	1662	1040339	1042000	-	coenzyme-B sulfoethylthiotransferase subunit alpha	from NCBI*	d__Archaea; p__Methanobacteriota; c__Methanobacteria; o__Methanobacteriales; f__Methanothermobacteraceae; g__Methanothermobacter; s__Methanothermobacter thermautotrophicus
MTH_RS05365	McrG	Delta H	GCF_000008645.1	NC_000916.1	798	1042000	1042797	-	coenzyme-B sulfoethylthiotransferase subunit gamma	from NCBI*	d__Archaea; p__Methanobacteriota; c__Methanobacteria; o__Methanobacteriales; f__Methanothermobacteraceae; g__Methanothermobacter; s__Methanothermobacter thermautotrophicus
MTH_RS05370	McrD	Delta H	GCF_000008645.1	NC_000916.1	489	1042813	1043301	-	methyl-coenzyme M reductase operon protein D	from NCBI*	d__Archaea; p__Methanobacteriota; c__Methanobacteria; o__Methanobacteriales; f__Methanothermobacteraceae; g__Methanothermobacter; s__Methanothermobacter thermautotrophicus
MTH_RS05375	McrB	Delta H	GCF_000008645.1	NC_000916.1	1332	1043318	1044649	-	coenzyme-B sulfoethylthiotransferase subunit beta	from NCBI*	d__Archaea; p__Methanobacteriota; c__Methanobacteria; o__Methanobacteriales; f__Methanothermobacteraceae; g__Methanothermobacter; s__Methanothermobacter thermautotrophicus
MTH_RS05380	MvhB	Delta H	GCF_000008645.1	NC_000916.1	1239	1045095	1046333	-	polyferredoxin protein MvhB	from NCBI*	d__Archaea; p__Methanobacteriota; c__Methanobacteria; o__Methanobacteriales; f__Methanothermobacteraceae; g__Methanothermobacter; s__Methanothermobacter thermautotrophicus
MTH_RS09680	MtrE	Delta H	GCF_000008645.1	NC_000916.1	888	1070113	1071000	-	tetrahydromethanopterin S-methyltransferase subunit E	from NCBI*	d__Archaea; p__Methanobacteriota; c__Methanobacteria; o__Methanobacteriales; f__Methanothermobacteraceae; g__Methanothermobacter; s__Methanothermobacter thermautotrophicus
MTH_RS05535	McrA	Delta H	GCF_000008645.1	NC_000916.1	1653	1071084	1072736	-	coenzyme-B sulfoethylthiotransferase subunit alpha	from NCBI*	d__Archaea; p__Methanobacteriota; c__Methanobacteria; o__Methanobacteriales; f__Methanothermobacteraceae; g__Methanothermobacter; s__Methanothermobacter thermautotrophicus
MTH_RS05540	McrG	Delta H	GCF_000008645.1	NC_000916.1	750	1072756	1073505	-	coenzyme-B sulfoethylthiotransferase subunit gamma	from NCBI*	d__Archaea; p__Methanobacteriota; c__Methanobacteria; o__Methanobacteriales; f__Methanothermobacteraceae; g__Methanothermobacter; s__Methanothermobacter thermautotrophicus
MTH_RS05545	McrC	Delta H	GCF_000008645.1	NC_000916.1	597	1073507	1074103	-	methyl-coenzyme M reductase I operon protein C	from NCBI*	d__Archaea; p__Methanobacteriota; c__Methanobacteria; o__Methanobacteriales; f__Methanothermobacteraceae; g__Methanothermobacter; s__Methanothermobacter thermautotrophicus
MTH_RS05550	McrD	Delta H	GCF_000008645.1	NC_000916.1	438	1074104	1074541	-	methyl-coenzyme M reductase operon protein D	from NCBI*	d__Archaea; p__Methanobacteriota; c__Methanobacteria; o__Methanobacteriales; f__Methanothermobacteraceae; g__Methanothermobacter; s__Methanothermobacter thermautotrophicus
MTH_RS05555	McrB	Delta H	GCF_000008645.1	NC_000916.1	1332	1074573	1075904	-	coenzyme-B sulfoethylthiotransferase subunit beta	from NCBI*	d__Archaea; p__Methanobacteriota; c__Methanobacteria; o__Methanobacteriales; f__Methanothermobacteraceae; g__Methanothermobacter; s__Methanothermobacter thermautotrophicus
MTH_RS05560	Mmp10	Delta H	GCF_000008645.1	NC_000916.1	1251	1076265	1077515	+	methyl coenzyme M reductase-arginine methyltransferase Mmp10	from NCBI*	d__Archaea; p__Methanobacteriota; c__Methanobacteria; o__Methanobacteriales; f__Methanothermobacteraceae; g__Methanothermobacter; s__Methanothermobacter thermautotrophicus
METVU_RS00710	Mmp10	M7	GCF_000024625.1	NC_013407.1	1248	148935	150182	-	methyl coenzyme M reductase-arginine methyltransferase Mmp10	from NCBI*	d__Archaea; p__Methanobacteriota_A; c__Methanococci; o__Methanococcales; f__Methanocaldococcaceae; g__Methanocaldococcus; s__Methanocaldococcus vulcanius
METVU_RS00715	McrB	M7	GCF_000024625.1	NC_013407.1	1335	150415	151749	+	coenzyme-B sulfoethylthiotransferase subunit beta	from NCBI*	d__Archaea; p__Methanobacteriota_A; c__Methanococci; o__Methanococcales; f__Methanocaldococcaceae; g__Methanocaldococcus; s__Methanocaldococcus vulcanius
METVU_RS00720	McrD	M7	GCF_000024625.1	NC_013407.1	489	151769	152257	+	methyl-coenzyme M reductase operon protein D	from NCBI*	d__Archaea; p__Methanobacteriota_A; c__Methanococci; o__Methanococcales; f__Methanocaldococcaceae; g__Methanocaldococcus; s__Methanocaldococcus vulcanius
METVU_RS00725	McrC	M7	GCF_000024625.1	NC_013407.1	603	152259	152861	+	methyl-coenzyme M reductase I operon protein C	from NCBI*	d__Archaea; p__Methanobacteriota_A; c__Methanococci; o__Methanococcales; f__Methanocaldococcaceae; g__Methanocaldococcus; s__Methanocaldococcus vulcanius
METVU_RS00730	McrG	M7	GCF_000024625.1	NC_013407.1	783	152871	153653	+	coenzyme-B sulfoethylthiotransferase subunit gamma	from NCBI*	d__Archaea; p__Methanobacteriota_A; c__Methanococci; o__Methanococcales; f__Methanocaldococcaceae; g__Methanocaldococcus; s__Methanocaldococcus vulcanius
METVU_RS00735	McrA	M7	GCF_000024625.1	NC_013407.1	1662	153772	155433	+	coenzyme-B sulfoethylthiotransferase subunit alpha	from NCBI*	d__Archaea; p__Methanobacteriota_A; c__Methanococci; o__Methanococcales; f__Methanocaldococcaceae; g__Methanocaldococcus; s__Methanocaldococcus vulcanius
METVU_RS00740	MtrE	M7	GCF_000024625.1	NC_013407.1	912	155717	156628	+	tetrahydromethanopterin S-methyltransferase subunit E	from NCBI*	d__Archaea; p__Methanobacteriota_A; c__Methanococci; o__Methanococcales; f__Methanocaldococcaceae; g__Methanocaldococcus; s__Methanocaldococcus vulcanius
METVU_RS05840	CopG	M7	GCF_000024625.1	NC_013407.1	384	1174585	1174968	-	CopG family ribbon-helix-helix protein	from NCBI*	d__Archaea; p__Methanobacteriota_A; c__Methanococci; o__Methanococcales; f__Methanocaldococcaceae; g__Methanocaldococcus; s__Methanocaldococcus vulcanius
METVU_RS05845	McrB	M7	GCF_000024625.1	NC_013407.1	1329	1175590	1176918	+	coenzyme-B sulfoethylthiotransferase subunit beta	from NCBI*	d__Archaea; p__Methanobacteriota_A; c__Methanococci; o__Methanococcales; f__Methanocaldococcaceae; g__Methanocaldococcus; s__Methanocaldococcus vulcanius
METVU_RS05850	McrG	M7	GCF_000024625.1	NC_013407.1	801	1176931	1177731	+	coenzyme-B sulfoethylthiotransferase subunit gamma	from NCBI*	d__Archaea; p__Methanobacteriota_A; c__Methanococci; o__Methanococcales; f__Methanocaldococcaceae; g__Methanocaldococcus; s__Methanocaldococcus vulcanius
METVU_RS05855	McrA	M7	GCF_000024625.1	NC_013407.1	1659	1177731	1179389	+	coenzyme-B sulfoethylthiotransferase subunit alpha	from NCBI*	d__Archaea; p__Methanobacteriota_A; c__Methanococci; o__Methanococcales; f__Methanocaldococcaceae; g__Methanocaldococcus; s__Methanocaldococcus vulcanius
METVU_RS05860	McrD	M7	GCF_000024625.1	NC_013407.1	483	1179563	1180045	-	methyl-coenzyme M reductase operon protein D	from NCBI*	d__Archaea; p__Methanobacteriota_A; c__Methanococci; o__Methanococcales; f__Methanocaldococcaceae; g__Methanocaldococcus; s__Methanocaldococcus vulcanius
METVU_RS05865	IF-2A	M7	GCF_000024625.1	NC_013407.1	792	1180387	1181178	+	translation initiation factor IF-2 subunit alpha	from NCBI*	d__Archaea; p__Methanobacteriota_A; c__Methanococci; o__Methanococcales; f__Methanocaldococcaceae; g__Methanocaldococcus; s__Methanocaldococcus vulcanius
GOICHMON_01138	hp	A3	GCF_000006175.1	NC_014222.1	1353	1267743	1269095	-	hypothetical protein	from NCBI*	d__Archaea;p__Methanobacteriota_A;c__Methanococci;o__Methanococcales;f__Methanococcaceae;g__Methanococcus;s__Methanococcus voltae_A
GOICHMON_01139	McrB	A3	GCF_000006175.1	NC_014222.1	1332	1269754	1271085	+	Methyl-coenzyme M reductase II subunit beta	from NCBI*	d__Archaea;p__Methanobacteriota_A;c__Methanococci;o__Methanococcales;f__Methanococcaceae;g__Methanococcus;s__Methanococcus voltae_A
GOICHMON_01140	McrD	A3	GCF_000006175.1	NC_014222.1	480	1271276	1271755	+	Methyl-coenzyme M reductase II operon protein D	from NCBI*	d__Archaea;p__Methanobacteriota_A;c__Methanococci;o__Methanococcales;f__Methanococcaceae;g__Methanococcus;s__Methanococcus voltae_A
GOICHMON_01141	McrC	A3	GCF_000006175.1	NC_014222.1	594	1271757	1272350	+	Methyl-coenzyme M reductase I operon protein C	from NCBI*	d__Archaea;p__Methanobacteriota_A;c__Methanococci;o__Methanococcales;f__Methanococcaceae;g__Methanococcus;s__Methanococcus voltae_A
GOICHMON_01142	McrG	A3	GCF_000006175.1	NC_014222.1	786	1272360	1273145	+	Methyl-coenzyme M reductase II subunit gamma	from NCBI*	d__Archaea;p__Methanobacteriota_A;c__Methanococci;o__Methanococcales;f__Methanococcaceae;g__Methanococcus;s__Methanococcus voltae_A
GOICHMON_01143	McrA	A3	GCF_000006175.1	NC_014222.1	1665	1273203	1274867	+	Methyl-coenzyme M reductase II subunit alpha	from NCBI*	d__Archaea;p__Methanobacteriota_A;c__Methanococci;o__Methanococcales;f__Methanococcaceae;g__Methanococcus;s__Methanococcus voltae_A
GOICHMON_01144	MtrEDCBA	A3	GCF_000006175.1	NC_014222.1	909	1275436	1276344	+	Tetrahydromethanopterin S-methyltransferase subunit E	from NCBI*	d__Archaea;p__Methanobacteriota_A;c__Methanococci;o__Methanococcales;f__Methanococcaceae;g__Methanococcus;s__Methanococcus voltae_A
METOK_RS04870	MtrE	IH1	GCF_000179575.2	NC_015636.1	903	972792	973694	-	tetrahydromethanopterin S-methyltransferase subunit E	from NCBI*	d__Archaea; p__Methanobacteriota_A; c__Methanococci; o__Methanococcales; f__Methanococcaceae; g__Methanothermococcus_A; s__Methanothermococcus_A okinawensis
METOK_RS04875	McrA	IH1	GCF_000179575.2	NC_015636.1	1659	974054	975712	-	coenzyme-B sulfoethylthiotransferase subunit alpha	from NCBI*	d__Archaea; p__Methanobacteriota_A; c__Methanococci; o__Methanococcales; f__Methanococcaceae; g__Methanothermococcus_A; s__Methanothermococcus_A okinawensis
METOK_RS04880	McrG	IH1	GCF_000179575.2	NC_015636.1	783	975811	976593	-	coenzyme-B sulfoethylthiotransferase subunit gamma	from NCBI*	d__Archaea; p__Methanobacteriota_A; c__Methanococci; o__Methanococcales; f__Methanococcaceae; g__Methanothermococcus_A; s__Methanothermococcus_A okinawensis
METOK_RS04885	McrC	IH1	GCF_000179575.2	NC_015636.1	597	976605	977201	-	methyl-coenzyme M reductase I operon protein C	from NCBI*	d__Archaea; p__Methanobacteriota_A; c__Methanococci; o__Methanococcales; f__Methanococcaceae; g__Methanothermococcus_A; s__Methanothermococcus_A okinawensis
METOK_RS04890	McrD	IH1	GCF_000179575.2	NC_015636.1	507	977223	977729	-	methyl-coenzyme M reductase operon protein D	from NCBI*	d__Archaea; p__Methanobacteriota_A; c__Methanococci; o__Methanococcales; f__Methanococcaceae; g__Methanothermococcus_A; s__Methanothermococcus_A okinawensis
METOK_RS04895	McrB	IH1	GCF_000179575.2	NC_015636.1	1332	977840	979171	-	coenzyme-B sulfoethylthiotransferase subunit beta	from NCBI*	d__Archaea; p__Methanobacteriota_A; c__Methanococci; o__Methanococcales; f__Methanococcaceae; g__Methanothermococcus_A; s__Methanothermococcus_A okinawensis
METOK_RS04900	Mmp10	IH1	GCF_000179575.2	NC_015636.1	1278	979577	980854	+	methyl coenzyme M reductase-arginine methyltransferase Mmp10	from NCBI*	d__Archaea; p__Methanobacteriota_A; c__Methanococci; o__Methanococcales; f__Methanococcaceae; g__Methanothermococcus_A; s__Methanothermococcus_A okinawensis
METOK_RS04875	McrA	IH1	GCF_000179575.2	NC_015636.1	1659	974054	975712	-	coenzyme-B sulfoethylthiotransferase subunit alpha	from NCBI*	d__Archaea; p__Methanobacteriota_A; c__Methanococci; o__Methanococcales; f__Methanococcaceae; g__Methanothermococcus_A; s__Methanothermococcus_A okinawensis
METIG_RS02160	CopG	Kol 5	GCF_000214415.1	NC_015562.1	396	451651	452046	-	CopG family ribbon-helix-helix protein	from NCBI*	d__Archaea; p__Methanobacteriota_A; c__Methanococci; o__Methanococcales; f__Methanococcaceae; g__Methanotorris; s__Methanotorris igneus
METIG_RS02170	McrB	Kol 5	GCF_000214415.1	NC_015562.1	1335	452601	453935	+	coenzyme-B sulfoethylthiotransferase subunit beta	from NCBI*	d__Archaea; p__Methanobacteriota_A; c__Methanococci; o__Methanococcales; f__Methanococcaceae; g__Methanotorris; s__Methanotorris igneus
METIG_RS02175	McrD	Kol 5	GCF_000214415.1	NC_015562.1	537	453981	454517	+	methyl-coenzyme M reductase operon protein D	from NCBI*	d__Archaea; p__Methanobacteriota_A; c__Methanococci; o__Methanococcales; f__Methanococcaceae; g__Methanotorris; s__Methanotorris igneus
METIG_RS02180	McrG	Kol 5	GCF_000214415.1	NC_015562.1	798	454562	455359	+	coenzyme-B sulfoethylthiotransferase subunit gamma	from NCBI*	d__Archaea; p__Methanobacteriota_A; c__Methanococci; o__Methanococcales; f__Methanococcaceae; g__Methanotorris; s__Methanotorris igneus
METIG_RS02185	McrA	Kol 5	GCF_000214415.1	NC_015562.1	1656	455359	457014	+	coenzyme-B sulfoethylthiotransferase subunit alpha	from NCBI*	d__Archaea; p__Methanobacteriota_A; c__Methanococci; o__Methanococcales; f__Methanococcaceae; g__Methanotorris; s__Methanotorris igneus
METIG_RS02190	Rbi	Kol 5	GCF_000214415.1	NC_015562.1	912	457139	458050	-	ribose 1,5-bisphosphate isomerase	from NCBI*	d__Archaea; p__Methanobacteriota_A; c__Methanococci; o__Methanococcales; f__Methanococcaceae; g__Methanotorris; s__Methanotorris igneus
METIG_RS06205	Mmp10	Kol 5	GCF_000214415.1	NC_015562.1	1263	1233641	1234903	-	methyl coenzyme M reductase-arginine methyltransferase Mmp10	from NCBI*	d__Archaea; p__Methanobacteriota_A; c__Methanococci; o__Methanococcales; f__Methanococcaceae; g__Methanotorris; s__Methanotorris igneus
METIG_RS06210	McrB	Kol 5	GCF_000214415.1	NC_015562.1	1335	1235342	1236676	+	coenzyme-B sulfoethylthiotransferase subunit beta	from NCBI*	d__Archaea; p__Methanobacteriota_A; c__Methanococci; o__Methanococcales; f__Methanococcaceae; g__Methanotorris; s__Methanotorris igneus
METIG_RS06215	McrD	Kol 5	GCF_000214415.1	NC_015562.1	507	1236686	1237192	+	methyl-coenzyme M reductase operon protein D	from NCBI*	d__Archaea; p__Methanobacteriota_A; c__Methanococci; o__Methanococcales; f__Methanococcaceae; g__Methanotorris; s__Methanotorris igneus
METIG_RS06220	McrC	Kol 5	GCF_000214415.1	NC_015562.1	597	1237194	1237790	+	methyl-coenzyme M reductase I operon protein C	from NCBI*	d__Archaea; p__Methanobacteriota_A; c__Methanococci; o__Methanococcales; f__Methanococcaceae; g__Methanotorris; s__Methanotorris igneus
METIG_RS06225	McrG	Kol 5	GCF_000214415.1	NC_015562.1	783	1237803	1238585	+	coenzyme-B sulfoethylthiotransferase subunit gamma	from NCBI*	d__Archaea; p__Methanobacteriota_A; c__Methanococci; o__Methanococcales; f__Methanococcaceae; g__Methanotorris; s__Methanotorris igneus
METIG_RS06230	McrA	Kol 5	GCF_000214415.1	NC_015562.1	1662	1238719	1240380	+	coenzyme-B sulfoethylthiotransferase subunit alpha	from NCBI*	d__Archaea; p__Methanobacteriota_A; c__Methanococci; o__Methanococcales; f__Methanococcaceae; g__Methanotorris; s__Methanotorris igneus
METIG_RS06235	MtrE	Kol 5	GCF_000214415.1	NC_015562.1	900	1240612	1241511	+	tetrahydromethanopterin S-methyltransferase subunit E	from NCBI*	d__Archaea; p__Methanobacteriota_A; c__Methanococci; o__Methanococcales; f__Methanococcaceae; g__Methanotorris; s__Methanotorris igneus
APG12_01706	transporter	BMIXfssc0709_Meth_Bin006	GCA_001587575.1	LNJC01000051.1	1152	1134	2285	-	drug efflux system protein MdtG	from NCBI*	d__Archaea; p__Methanobacteriota_B; c__Thermococci; o__Methanofastidiosales; f__Methanofastidiosaceae; g__Methanofastidiosum; s__Methanofastidiosum sp001587575
APG12_01707	McrA	BMIXfssc0709_Meth_Bin006	GCA_001587575.1	LNJC01000051.1	1662	2383	4044	-	Methyl-coenzyme M reductase I subunit alpha	from NCBI*	d__Archaea; p__Methanobacteriota_B; c__Thermococci; o__Methanofastidiosales; f__Methanofastidiosaceae; g__Methanofastidiosum; s__Methanofastidiosum sp001587575
APG12_01708	McrG	BMIXfssc0709_Meth_Bin006	GCA_001587575.1	LNJC01000051.1	774	4058	4831	-	Methyl-coenzyme M reductase II subunit gamma	from NCBI*	d__Archaea; p__Methanobacteriota_B; c__Thermococci; o__Methanofastidiosales; f__Methanofastidiosaceae; g__Methanofastidiosum; s__Methanofastidiosum sp001587575
APG12_01709	McrD	BMIXfssc0709_Meth_Bin006	GCA_001587575.1	LNJC01000051.1	318	4843	5160	-	Methyl-coenzyme M reductase I operon protein D	from NCBI*	d__Archaea; p__Methanobacteriota_B; c__Thermococci; o__Methanofastidiosales; f__Methanofastidiosaceae; g__Methanofastidiosum; s__Methanofastidiosum sp001587575
APG12_01710	McrB	BMIXfssc0709_Meth_Bin006	GCA_001587575.1	LNJC01000051.1	1329	5172	6500	-	Methyl-coenzyme M reductase I subunit beta	from NCBI*	d__Archaea; p__Methanobacteriota_B; c__Thermococci; o__Methanofastidiosales; f__Methanofastidiosaceae; g__Methanofastidiosum; s__Methanofastidiosum sp001587575
APG12_01711	transporter	BMIXfssc0709_Meth_Bin006	GCA_001587575.1	LNJC01000051.1	777	6795	7571	-	antiporter inner membrane protein	from NCBI*	d__Archaea; p__Methanobacteriota_B; c__Thermococci; o__Methanofastidiosales; f__Methanofastidiosaceae; g__Methanofastidiosum; s__Methanofastidiosum sp001587575
H729_RS07450	DUF2098	Issoire-Mx1	GCF_000404225.1	NC_021353.1	276	1547933	1548208	-	DUF2098 domain-containing protein	from NCBI*	d__Archaea; p__Thermoplasmatota; c__Thermoplasmata; o__Methanomassiliicoccales; f__Methanomassiliicoccaceae; g__Methanomassiliicoccus_A; s__Methanomassiliicoccus_A intestinalis
H729_RS07455	McrA	Issoire-Mx1	GCF_000404225.1	NC_021353.1	1656	1548220	1549875	-	coenzyme-B sulfoethylthiotransferase subunit alpha	from NCBI*	d__Archaea; p__Thermoplasmatota; c__Thermoplasmata; o__Methanomassiliicoccales; f__Methanomassiliicoccaceae; g__Methanomassiliicoccus_A; s__Methanomassiliicoccus_A intestinalis
H729_RS07460	McrG	Issoire-Mx1	GCF_000404225.1	NC_021353.1	774	1549878	1550651	-	coenzyme-B sulfoethylthiotransferase subunit gamma	from NCBI*	d__Archaea; p__Thermoplasmatota; c__Thermoplasmata; o__Methanomassiliicoccales; f__Methanomassiliicoccaceae; g__Methanomassiliicoccus_A; s__Methanomassiliicoccus_A intestinalis
H729_RS07465	McrD	Issoire-Mx1	GCF_000404225.1	NC_021353.1	414	1550664	1551077	-	methyl-coenzyme M reductase operon protein D	from NCBI*	d__Archaea; p__Thermoplasmatota; c__Thermoplasmata; o__Methanomassiliicoccales; f__Methanomassiliicoccaceae; g__Methanomassiliicoccus_A; s__Methanomassiliicoccus_A intestinalis
H729_RS07470	McrB	Issoire-Mx1	GCF_000404225.1	NC_021353.1	1323	1551097	1552419	-	coenzyme-B sulfoethylthiotransferase subunit beta	from NCBI*	d__Archaea; p__Thermoplasmatota; c__Thermoplasmata; o__Methanomassiliicoccales; f__Methanomassiliicoccaceae; g__Methanomassiliicoccus_A; s__Methanomassiliicoccus_A intestinalis
H729_RS07475	TfuA-like	Issoire-Mx1	GCF_000404225.1	NC_021353.1	630	1552673	1553302	-	TfuA-like protein	from NCBI*	d__Archaea; p__Thermoplasmatota; c__Thermoplasmata; o__Methanomassiliicoccales; f__Methanomassiliicoccaceae; g__Methanomassiliicoccus_A; s__Methanomassiliicoccus_A intestinalis
TALC_00468	hp	BRNA1	GCA_000350305.1	CP002916.1	711	417960	418670	+	archaeal conserved hypothetical protein	from NCBI*	d__Archaea; p__Thermoplasmatota; c__Thermoplasmata; o__Methanomassiliicoccales; f__Methanomethylophilaceae; g__Methanomethylophilus; s__Methanomethylophilus sp000350305
TALC_00469	McrB	BRNA1	GCA_000350305.1	CP002916.1	1332	418987	420318	+	methyl-coenzyme M reductase, beta subunit	from NCBI*	d__Archaea; p__Thermoplasmatota; c__Thermoplasmata; o__Methanomassiliicoccales; f__Methanomethylophilaceae; g__Methanomethylophilus; s__Methanomethylophilus sp000350305
TALC_00470	McrD	BRNA1	GCA_000350305.1	CP002916.1	372	420392	420763	+	Methyl coenzyme M reductase, subunit D	from NCBI*	d__Archaea; p__Thermoplasmatota; c__Thermoplasmata; o__Methanomassiliicoccales; f__Methanomethylophilaceae; g__Methanomethylophilus; s__Methanomethylophilus sp000350305
TALC_00471	McrG	BRNA1	GCA_000350305.1	CP002916.1	780	420766	421545	+	methyl-coenzyme M reductase, gamma subunit	from NCBI*	d__Archaea; p__Thermoplasmatota; c__Thermoplasmata; o__Methanomassiliicoccales; f__Methanomethylophilaceae; g__Methanomethylophilus; s__Methanomethylophilus sp000350305
TALC_00472	McrA	BRNA1	GCA_000350305.1	CP002916.1	1659	421547	423205	+	methyl-coenzyme M reductase, alpha subunit	from NCBI*	d__Archaea; p__Thermoplasmatota; c__Thermoplasmata; o__Methanomassiliicoccales; f__Methanomethylophilaceae; g__Methanomethylophilus; s__Methanomethylophilus sp000350305
TALC_00473	hp	BRNA1	GCA_000350305.1	CP002916.1	291	423202	423492	+	archaeal conserved hypothetical protein	from NCBI*	d__Archaea; p__Thermoplasmatota; c__Thermoplasmata; o__Methanomassiliicoccales; f__Methanomethylophilaceae; g__Methanomethylophilus; s__Methanomethylophilus sp000350305
C4B55_02540	Dsn	G37ANME1	GCA_003194425.1	PQXB01000001.1	789	492888	493676	+	diphthine synthase	from NCBI*	d__Archaea; p__Halobacteriota; c__Syntropharchaeia; o__ANME-1; f__ANME-1; g__ANME1a; s__ANME1a sp003194425
C4B55_02545	McrA	G37ANME1	GCA_003194425.1	PQXB01000001.1	1725	493780	495504	-	methyl-coenzyme M reductase subunit alpha	from NCBI*	d__Archaea; p__Halobacteriota; c__Syntropharchaeia; o__ANME-1; f__ANME-1; g__ANME1a; s__ANME1a sp003194425
C4B55_02550	McrG	G37ANME1	GCA_003194425.1	PQXB01000001.1	840	495506	496345	-	coenzyme-B sulfoethylthiotransferase subunit gamma	from NCBI*	d__Archaea; p__Halobacteriota; c__Syntropharchaeia; o__ANME-1; f__ANME-1; g__ANME1a; s__ANME1a sp003194425
C4B55_02555	McrB	G37ANME1	GCA_003194425.1	PQXB01000001.1	1311	496380	497690	-	coenzyme-B sulfoethylthiotransferase subunit beta	from NCBI*	d__Archaea; p__Halobacteriota; c__Syntropharchaeia; o__ANME-1; f__ANME-1; g__ANME1a; s__ANME1a sp003194425
C4B55_02560	hp	G37ANME1	GCA_003194425.1	PQXB01000001.1	240	498143	498382	+	hypothetical protein	from NCBI*	d__Archaea; p__Halobacteriota; c__Syntropharchaeia; o__ANME-1; f__ANME-1; g__ANME1a; s__ANME1a sp003194425
* It is supported by the prediction in this research.

## Sheet: Table S8b
Table S8b CoB-CoM heterodisulfide reductase genes and up- and down-stream genes in the genomes of representative members
Locus tag	Gene	Strain	Assembly	Contig	Length	Start	End	Direction	Function annotation	Predicted/Obtained	GTDB_annotation
FAPAGOOC_00879	BtuD	HMET1	GCA_001914405.1	MSDW01000001.1	1592	880635	882227	+	Vitamin B12 import ATP-binding protein BtuD	in this research	d__Archaea; p__Halobacteriota; c__Methanonatronarchaeia; o__Methanonatronarchaeales; f__Methanohalarchaeaceae; g__Methanohalarchaeum; s__Methanohalarchaeum thermophilum
FAPAGOOC_00880	McrC	HMET1	GCA_001914405.1	MSDW01000001.1	620	882224	882844	+	Methyl-coenzyme M reductase I operon protein C	in this research	d__Archaea; p__Halobacteriota; c__Methanonatronarchaeia; o__Methanonatronarchaeales; f__Methanohalarchaeaceae; g__Methanohalarchaeum; s__Methanohalarchaeum thermophilum
FAPAGOOC_00881	HdrE	HMET1	GCA_001914405.1	MSDW01000001.1	728	882978	883706	+	Dihydromethanophenazine:CoB--CoM heterodisulfide reductase subunit E	in this research	d__Archaea; p__Halobacteriota; c__Methanonatronarchaeia; o__Methanonatronarchaeales; f__Methanohalarchaeaceae; g__Methanohalarchaeum; s__Methanohalarchaeum thermophilum
FAPAGOOC_00882	HdrD	HMET1	GCA_001914405.1	MSDW01000001.1	1304	883713	885017	+	Dihydromethanophenazine:CoB--CoM heterodisulfide reductase subunit D	in this research	d__Archaea; p__Halobacteriota; c__Methanonatronarchaeia; o__Methanonatronarchaeales; f__Methanohalarchaeaceae; g__Methanohalarchaeum; s__Methanohalarchaeum thermophilum
FAPAGOOC_00883	NifB	HMET1	GCA_001914405.1	MSDW01000001.1	890	885022	885912	+	FeMo cofactor biosynthesis protein NifB	in this research	d__Archaea; p__Halobacteriota; c__Methanonatronarchaeia; o__Methanonatronarchaeales; f__Methanohalarchaeaceae; g__Methanohalarchaeum; s__Methanohalarchaeum thermophilum
EGLOJBGC_00744	NifB	Mnatro-ASL	GCA_004212035.1	RYFX01000052.1	893	11734	12627	-	FeMo cofactor biosynthesis protein NifB	in this research	d__Archaea; p__Halobacteriota; c__Methanonatronarchaeia; o__Methanonatronarchaeales; f__Methanonatronarchaeaceae; g__Methanonatronarchaeum; s__Methanonatronarchaeum sp004212035
EGLOJBGC_00745	HdrD	Mnatro-ASL	GCA_004212035.1	RYFX01000052.1	1340	12629	13969	-	Dihydromethanophenazine:CoB--CoM heterodisulfide reductase subunit D	in this research	d__Archaea; p__Halobacteriota; c__Methanonatronarchaeia; o__Methanonatronarchaeales; f__Methanonatronarchaeaceae; g__Methanonatronarchaeum; s__Methanonatronarchaeum sp004212035
EGLOJBGC_00746	HdrE	Mnatro-ASL	GCA_004212035.1	RYFX01000052.1	830	13985	14815	-	Dihydromethanophenazine:CoB--CoM heterodisulfide reductase subunit E	in this research	d__Archaea; p__Halobacteriota; c__Methanonatronarchaeia; o__Methanonatronarchaeales; f__Methanonatronarchaeaceae; g__Methanonatronarchaeum; s__Methanonatronarchaeum sp004212035
EGLOJBGC_00747	McrC	Mnatro-ASL	GCA_004212035.1	RYFX01000052.1	638	14923	15561	-	Methyl-coenzyme M reductase I operon protein C	in this research	d__Archaea; p__Halobacteriota; c__Methanonatronarchaeia; o__Methanonatronarchaeales; f__Methanonatronarchaeaceae; g__Methanonatronarchaeum; s__Methanonatronarchaeum sp004212035
EGLOJBGC_00748	BtuD	Mnatro-ASL	GCA_004212035.1	RYFX01000052.1	1592	15558	17150	-	Vitamin B12 import ATP-binding protein BtuD	in this research	d__Archaea; p__Halobacteriota; c__Methanonatronarchaeia; o__Methanonatronarchaeales; f__Methanonatronarchaeaceae; g__Methanonatronarchaeum; s__Methanonatronarchaeum sp004212035
IMFLPNCC_01114	NifB	AMET1	GCF_002153915.1	NZ_MRZU01000004.1	881	131394	132275	-	FeMo cofactor biosynthesis protein NifB	in this research	d__Archaea; p__Halobacteriota; c__Methanonatronarchaeia; o__Methanonatronarchaeales; f__Methanonatronarchaeaceae; g__Methanonatronarchaeum; s__Methanonatronarchaeum thermophilum
IMFLPNCC_01115	HdrD	AMET1	GCF_002153915.1	NZ_MRZU01000004.1	1340	132277	133617	-	Dihydromethanophenazine:CoB--CoM heterodisulfide reductase subunit D	in this research	d__Archaea; p__Halobacteriota; c__Methanonatronarchaeia; o__Methanonatronarchaeales; f__Methanonatronarchaeaceae; g__Methanonatronarchaeum; s__Methanonatronarchaeum thermophilum
IMFLPNCC_01116	HdrE	AMET1	GCF_002153915.1	NZ_MRZU01000004.1	830	133633	134463	-	Dihydromethanophenazine:CoB--CoM heterodisulfide reductase subunit E	in this research	d__Archaea; p__Halobacteriota; c__Methanonatronarchaeia; o__Methanonatronarchaeales; f__Methanonatronarchaeaceae; g__Methanonatronarchaeum; s__Methanonatronarchaeum thermophilum
IMFLPNCC_01117	McrC	AMET1	GCF_002153915.1	NZ_MRZU01000004.1	644	134561	135205	-	Methyl-coenzyme M reductase I operon protein C	in this research	d__Archaea; p__Halobacteriota; c__Methanonatronarchaeia; o__Methanonatronarchaeales; f__Methanonatronarchaeaceae; g__Methanonatronarchaeum; s__Methanonatronarchaeum thermophilum
IMFLPNCC_01118	BtuD	AMET1	GCF_002153915.1	NZ_MRZU01000004.1	1592	135202	136794	-	Vitamin B12 import ATP-binding protein BtuD	in this research	d__Archaea; p__Halobacteriota; c__Methanonatronarchaeia; o__Methanonatronarchaeales; f__Methanonatronarchaeaceae; g__Methanonatronarchaeum; s__Methanonatronarchaeum thermophilum
